# Supplementary material for: Transcriptional dynamics of murine motor neuron maturation in vivo and in vitro
Source: Nat Commun. 2022 Sep 15;13:5427. doi: 10.1038/s41467-022-33022-4 (PMC9477853; doi:10.1038/s41467-022-33022-4)
Supplement: Supplementary file 3 — Supplementary Dataset 1 [file 41467_2022_33022_MOESM3_ESM.xlsx]

## Sheet: Summary
Supplementary Table 1
Normalized RNA-seq expression values of motor neuron data generated in this study: all in vivo data normalized together, in vivo and in vitro (no TTX) data normalized together, all in vitro data normalized together
Note about invitro_MN_normalized: DIV7_wt_rep1 and DIV7_wt_rep2 are paired to DIV7_ttx_rep1 and DIV_ttx_rep2 (each rep represents cultures grown in parallel with or without TTX) and analyzed together to determine differences between activity and no activity, DIV28 reps 1, 2, 3 were paired with DIV28_ttx_reps1,2,3.

## Sheet: invivo_MN_normalized
gene	gene_id	E10.5_rep1	E10.5_rep2	E10.5_rep3	E10.5_avg	E13.5_rep1	E13.5_rep2	E13.5_avg	P4_rep1	P4_rep2	P4_rep3	P4_avg	P13_rep1	P13_rep2	P13_avg	P21_rep1	P21_rep2	P21_rep3	P21_avg	P56_rep1	P56_rep2	P56_rep3	P56_avg	P2yr_rep1	P2yr_rep2	P2yr_avg
Xkr4	ENSMUSG00000051951.5_Xkr4	73.2563	40.409	91.9134	68.5262	314.123	116.926	215.525	790.061	877.969	642.545	770.192	528.745	477.892	503.319	429.634	521.141	459.178	469.984	445.693	426.884	451.328	441.302	478.628	496.934	487.781
Gm1992	ENSMUSG00000089699.1_Gm1992	0	0	0	0	0	0	0	0	0	0	0	0	0	0	0	0	0	0	0	0	0	0	0	0	0
Gm37381	ENSMUSG00000102343.1_Gm37381	0	0	0	0	0	0.497557	0.248779	0	0	1.25743	0.419142	0	0	0	0	0	0	0	0	0	0	0	0	0	0
Rp1	ENSMUSG00000025900.12_Rp1	6.17824	0.777096	0.859003	2.60478	22.8634	47.7655	35.3144	13.7801	9.82801	13.8317	12.4799	0.547356	0	0.273678	4.1179	0	4.01613	2.71135	0	1.31349	1.30442	0.872636	0	0.536646	0.268323
Sox17	ENSMUSG00000025902.13_Sox17	0	0.777096	0	0.259032	205.771	342.319	274.045	86.1259	67.7041	65.3862	73.072	2.73678	8.74193	5.73936	1.37263	0	1.33871	0.903782	0	1.31349	0	0.43783	0	0	0
Gm37323	ENSMUSG00000104328.1_Gm37323	0	0	0	0	2.98218	0	1.49109	0	0	0	0	1.09471	0	0.547356	0	4.07141	0	1.35714	0	0	0	0	1.32584	0	0.66292
Mrpl15	ENSMUSG00000033845.13_Mrpl15	173.873	225.358	188.122	195.784	404.583	560.249	482.416	104.499	151.788	159.693	138.66	256.162	262.258	259.21	172.952	189.999	143.242	168.731	175.046	183.889	164.357	174.43	156.449	164.214	160.331
Lypla1	ENSMUSG00000025903.14_Lypla1	206.936	247.202	186.404	213.514	287.284	422.426	354.855	128.615	87.3601	86.7624	100.912	108.316	132.1	120.208	113.929	127.571	124.5	122	95.6018	86.6903	74.3518	85.548	110.045	99.2794	104.662
Gm37988	ENSMUSG00000104217.1_Gm37988	2.36538	2.36237	0	1.57592	0	0	0	0	0	0	0	2.30437	0	1.15218	0	0	0	0	0	0	0	0	0	0	0
Tcea1	ENSMUSG00000033813.15_Tcea1	406.343	464.221	364.235	411.6	417.068	568.981	493.025	196.539	158.646	195.392	183.526	152.608	160.123	156.366	108.438	134.357	108.596	117.13	85.3414	83.1439	106.167	91.5506	99.597	91.5518	95.5744
Rgs20	ENSMUSG00000002459.17_Rgs20	11.4739	6.99386	19.7571	12.7416	16.899	7.46336	12.1812	8.03841	13.104	12.5743	11.2389	15.326	18.4552	16.8906	4.1179	23.0713	5.35485	10.848	10.772	11.8214	13.0442	11.8792	22.5393	19.8559	21.1976
Gm16041	ENSMUSG00000085623.1_Gm16041	0	0	0	0	0	0	0	0	1.092	0	0.364001	0	0	0	0	1.35714	0	0.452379	0	0	0	0	0	0.536646	0.268323
Atp6v1h	ENSMUSG00000033793.12_Atp6v1h	306.264	220.695	375.384	300.781	547.728	456.26	501.994	442.113	532.897	572.129	515.713	665.037	645.932	655.484	538.072	671.783	599.743	603.199	569.571	512.261	594.814	558.882	807.436	684.223	745.83
Oprk1	ENSMUSG00000025905.14_Oprk1	4.41303	0.777096	0	1.73004	9.94061	0.497557	5.21908	65.4557	115.752	93.0496	91.4191	78.2718	41.767	60.0194	63.1412	62.4283	68.2743	64.6146	92.9088	85.3768	120.006	99.4307	90.1571	83.1801	86.6686
Npbwr1	ENSMUSG00000033774.4_Npbwr1	0	0	0	0	0	0.497557	0.248779	1.14834	0	0	0.382782	1.09471	0	0.547356	0	0	0	0	0	1.31349	0	0.43783	0	0	0
Rb1cc1	ENSMUSG00000025907.14_Rb1cc1	330.977	296.073	201.866	276.305	832.029	848.827	840.428	1079.44	1152.06	1095.21	1108.9	1157.66	956.756	1057.21	1047.32	1131.85	1176.73	1118.63	1092.01	1010.07	1226.14	1109.41	1044.75	1011.03	1027.89
4732440D04Rik	ENSMUSG00000090031.2_4732440D04Rik	7.06085	20.2045	15.4621	14.2425	154.079	101.502	127.791	83.8292	89.5441	140.832	104.735	177.343	214.663	196.003	146.872	172.357	182.065	167.098	146.769	148.424	181.314	158.836	111.371	113.232	112.301
Alkal1	ENSMUSG00000087247.3_Alkal1	0	0	0	0	0	0	0	0	0	0	0	0	0	0	0	0	0	0	0	0	0	0	0	0	0
St18	ENSMUSG00000033740.17_St18	704.32	660.531	494.786	619.879	118.293	62.1946	90.2439	6.89007	18.564	15.0891	13.5144	24.0836	25.2545	24.6691	6.86317	13.5714	16.0645	12.1664	14.8115	11.8214	15.653	14.0953	6.6292	10.7329	8.68105
Pcmtd1	ENSMUSG00000051285.17_Pcmtd1	128.86	131.329	93.6314	117.94	475.161	611.498	543.329	545.464	537.265	477.822	520.184	637.122	610.964	624.043	590.233	749.14	645.259	661.544	549.374	638.356	666.557	618.096	486.583	487.274	486.929
Gm26901	ENSMUSG00000097797.6_Gm26901	6.17824	9.32515	1.71801	5.74047	13.9169	5.47313	9.69499	18.3735	38.2201	45.2674	33.9536	29.5572	23.3118	26.4345	26.08	33.9284	29.4517	29.82	18.8511	35.4642	37.8281	30.7145	51.7077	34.3453	43.0265
Gm30414	ENSMUSG00000103067.1_Gm30414	0	0	0	0	0	0.497557	0.248779	0	0	0	0	0	0	0	0	0	0	0	0	0	0	0	0	0	0
Sntg1	ENSMUSG00000025909.16_Sntg1	0.882606	3.10838	3.43601	2.47567	247.521	65.18	156.351	571.876	686.869	685.298	648.014	1181.19	1246.21	1213.7	896.33	987.996	789.84	891.389	791.744	755.256	763.084	770.028	1202.54	1002.45	1102.5
Rrs1	ENSMUSG00000061024.8_Rrs1	331.86	415.746	282.612	343.406	199.806	334.856	267.331	47.0821	52.4161	46.5248	48.6743	111.113	107.856	109.485	48.0422	44.7856	36.1452	42.991	36.7192	39.4047	50.8723	42.332	38.4493	30.5888	34.5191
Adhfe1	ENSMUSG00000025911.14_Adhfe1	0	0.777096	0	0.259032	3.97624	1.49267	2.73446	13.7801	12.012	5.02971	10.274	10.9471	13.5986	12.2728	10.9811	10.8571	9.37098	10.4031	4.03951	9.19443	19.5663	10.9334	11.9326	5.9031	8.91783
Gm29520	ENSMUSG00000099827.1_Gm29520	0	0	0	0	0	0	0	0	0	0	0	0	0	0	0	0	0	0	0	0	0	0	0	0	0
Mybl1	ENSMUSG00000025912.16_Mybl1	109.443	78.4866	62.7072	83.5457	21.8693	32.3412	27.1053	133.208	90.6361	125.743	116.529	103.998	114.616	109.307	90.5938	86.8568	57.5646	78.3384	71.3647	40.7182	60.0032	57.362	84.8537	100.889	92.8716
Vcpip1	ENSMUSG00000045210.8_Vcpip1	413.942	456.155	382.257	417.451	371.779	399.041	385.41	398.476	299.208	392.317	363.334	428.032	438.068	433.05	344.531	400.356	405.63	383.505	351.438	320.491	354.801	342.243	412.336	422.877	417.606
1700034P13Rik	ENSMUSG00000097893.8_1700034P13Rik	5.29564	1.55419	0.859003	2.56961	0.994061	1.49267	1.24337	0	0	2.51485	0.838284	1.09471	1.94265	1.51868	2.74527	2.71428	0	1.81985	0	1.31349	1.30442	0.872636	1.32584	1.07329	1.19957
Sgk3	ENSMUSG00000025915.14_Sgk3	20.2999	23.3129	12.8851	18.8326	95.4299	226.388	160.909	83.8292	57.8761	62.8713	68.1922	158.186	152.498	155.342	183.933	179.142	186.081	183.052	220.827	158.932	199.576	193.112	307.595	203.389	255.492
Mcmdc2	ENSMUSG00000046101.16_Mcmdc2	5.29564	3.88548	5.15402	4.77838	0.994061	2.48779	1.74092	24.1152	6.55201	6.28713	12.3181	14.2312	12.6272	13.4292	9.60844	13.5714	14.7258	12.6352	30.9696	11.8214	14.3486	19.0465	23.8651	20.3925	22.1288
Snhg6	ENSMUSG00000098234.7_Snhg6	68.8433	93.2515	42.9502	68.3483	29.8218	35.3265	32.5742	10.3351	20.748	16.3465	15.8099	16.4207	19.4265	17.9236	19.2169	17.6428	20.0807	18.9801	26.9301	22.3293	14.3486	21.2027	17.2359	16.636	16.936
Tcf24	ENSMUSG00000099032.2_Tcf24	0.882606	0	0	0.294202	1.98812	0	0.994061	1.14834	1.092	0	0.746782	0	0	0	0	0	2.67742	0.892474	0	0	0	0	1.32584	0	0.66292
Ppp1r42	ENSMUSG00000025916.10_Ppp1r42	0	0	0	0	0	0.995114	0.497557	1.14834	0	2.51485	1.22107	1.09471	2.91398	2.00434	0	2.71428	2.67742	1.79723	0	0	0	0	0	0.536646	0.268323
Gm15818	ENSMUSG00000087199.1_Gm15818	0	0	0	0	0	0	0	0	0	0	0	0	0	0	1.37263	0	0	0.457545	0	0	0	0	0	0	0
Cops5	ENSMUSG00000025917.9_Cops5	353.925	354.356	388.27	365.517	373.767	392.075	382.921	155.027	108.108	101.852	121.662	187.196	187.466	187.331	118.047	96.3568	144.581	119.661	96.9483	115.587	118.702	110.412	144.516	118.062	131.289
Cspp1	ENSMUSG00000056763.16_Cspp1	357.455	406.421	143.454	302.443	1161.06	1003.57	1082.32	1603.09	1671.85	1633.4	1636.11	1800.8	1788.21	1794.51	1574.41	1707.28	1582.36	1621.35	1576.76	1481.62	1501.38	1519.92	1602.94	1326.05	1464.5
Arfgef1	ENSMUSG00000067851.11_Arfgef1	580.755	547.075	364.217	497.349	788.29	955.807	872.049	1019.73	1170.63	1070.07	1086.81	829.244	776.09	802.667	743.968	834.64	860.792	813.133	760.775	792.034	875.264	809.358	747.773	804.432	776.103
Cpa6	ENSMUSG00000042501.12_Cpa6	0.882606	2.33129	0	1.0713	0.994061	0.497557	0.745809	9.18676	5.46001	3.77228	6.13968	8.21033	6.79928	7.50481	26.08	16.2857	9.37098	17.2456	24.2371	36.7777	26.0883	29.0344	17.2359	26.2956	21.7658
Prex2	ENSMUSG00000048960.13_Prex2	127.978	230.797	39.5142	132.763	1015.93	1840.96	1428.45	416.849	404.041	365.911	395.6	146.144	125.301	135.722	67.2591	75.9997	68.2743	70.511	79.4437	66.988	83.4827	76.6381	64.9661	73.5205	69.2433
A830018L16Rik	ENSMUSG00000057715.13_A830018L16Rik	12.3565	4.66257	3.43601	6.81836	585.502	188.077	386.789	1248.25	1240.51	1336.64	1275.14	1345.4	1502.64	1424.02	1380.87	1332.71	1211.53	1308.37	1234.74	1121.72	1167.45	1174.64	1294.02	1050.22	1172.12
Gm17644	ENSMUSG00000097171.1_Gm17644	0	0	0	0	1.98812	0.497557	1.24284	0	2.184	0	0.728001	0.547356	0	0.273678	1.37263	1.35714	1.33871	1.35616	1.3465	1.31349	1.30442	1.32147	1.32584	2.14658	1.73621
Gm29663	ENSMUSG00000101314.1_Gm29663	0	0	0	0	0	0	0	0	0	0	0	0	0	0	0	0	0	0	0	0	0	0	0	0	0
Sulf1	ENSMUSG00000016918.15_Sulf1	277.138	248.671	203.584	243.131	164.02	150.76	157.39	18.3735	24.024	11.3168	17.9048	13.6839	17.4839	15.5839	13.7263	9.49997	8.03227	10.4195	18.8511	9.19443	14.3486	14.1314	37.1235	24.6857	30.9046
Slco5a1	ENSMUSG00000025938.16_Slco5a1	531.329	417.3	642.535	530.388	237.581	151.257	194.419	159.62	127.764	149.634	145.673	187.196	203.978	195.587	220.994	222.571	191.436	211.667	160.234	141.857	160.443	154.178	213.46	210.365	211.913
Gm29283	ENSMUSG00000099498.1_Gm29283	0	0	0	0	0	0	0	0	0	0	0	0	0	0	0	0	0	0	0	0	0	0	0	0	0
Prdm14	ENSMUSG00000042414.7_Prdm14	2.64782	6.21676	3.43601	4.1002	0.994061	0	0.497031	0	0	0	0	0	0	0	0	0	0	0	0	0	0	0	0	0	0
Ncoa2	ENSMUSG00000005886.14_Ncoa2	842.006	823.721	676.036	780.588	582.52	560.249	571.384	785.468	863.773	824.872	824.704	752.067	691.584	721.825	652.001	730.14	704.162	695.435	731.152	683.014	735.691	716.619	775.616	755.597	765.607
Gm29570	ENSMUSG00000101476.1_Gm29570	0	0	0	0	0	0	0	0	0	0	0	0	0.971326	0.485663	0	0	0	0	0	0	0	0	0	0.536646	0.268323
Tram1	ENSMUSG00000025935.10_Tram1	221.534	244.785	200.148	222.156	222.67	371.178	296.924	128.615	115.752	116.941	120.436	74.9877	58.2796	66.6336	63.1412	62.4283	49.5323	58.3673	60.5927	30.2103	63.9164	51.5731	60.9886	65.4708	63.2297
Lactb2	ENSMUSG00000025937.6_Lactb2	40.5999	55.9509	25.7701	40.7736	92.4477	83.092	87.7698	236.559	173.628	238.911	216.366	569.25	681.871	625.56	606.704	755.926	637.227	666.619	445.693	430.824	553.073	476.53	493.212	481.371	487.292
Xkr9	ENSMUSG00000067813.3_Xkr9	0	0	0	0	0	0	0	1.14834	0	0	0.382782	0	3.8853	1.94265	4.1179	1.35714	0	1.82501	0	0	1.30442	0.434806	0	0.536646	0.268323
Eya1	ENSMUSG00000025932.14_Eya1	95.3215	73.047	51.5402	73.3029	53.6793	18.4096	36.0445	34.4503	53.5081	35.2079	41.0555	16.968	9.71326	13.3406	8.2358	12.2142	8.03227	9.4941	1.3465	7.88094	9.13092	6.11945	2.65168	8.58633	5.619
Gm9947	ENSMUSG00000054493.2_Gm9947	1.76521	0	0.859003	0.874739	0.994061	1.49267	1.24337	14.9285	10.92	27.6634	17.8373	21.8942	30.1111	26.0027	24.7074	29.857	33.4678	29.3441	30.9696	40.7182	36.5237	36.0705	21.2134	27.9056	24.5595
Msc	ENSMUSG00000025930.6_Msc	0	0	1.71801	0.572669	1.98812	0	0.994061	17.2252	9.82801	12.5743	13.2092	6.02091	10.6846	8.35275	8.2358	4.07141	6.69356	6.33359	6.73252	7.88094	1.30442	5.30596	9.28088	9.12298	9.20193
Trpa1	ENSMUSG00000032769.5_Trpa1	0	0	0	0	6.95843	4.97557	5.967	11.4834	8.73601	3.77228	7.99725	1.09471	1.94265	1.51868	1.37263	0	0	0.457545	0	0	2.60883	0.869611	0	0.536646	0.268323
Kcnb2	ENSMUSG00000092083.4_Kcnb2	77.6693	48.1799	67.8613	64.5702	447.327	216.437	331.882	537.425	562.381	506.743	535.516	711.562	769.29	740.426	308.843	423.427	421.694	384.655	348.745	323.118	429.153	367.005	395.1	435.22	415.16
Terf1	ENSMUSG00000025925.14_Terf1	84.7302	87.0347	67.8613	79.8754	112.329	151.755	132.042	90.7192	107.016	103.109	100.281	119.324	94.2186	106.771	71.377	86.8568	87.0162	81.75	92.9088	106.393	93.918	97.7398	131.258	83.7167	107.487
Sbspon	ENSMUSG00000032719.4_Sbspon	0	0	0	0	3.97624	0.995114	2.48568	0	3.276	0	1.092	6.02091	8.74193	7.38142	0	0	0	0	0	1.31349	1.30442	0.872636	2.65168	1.60994	2.13081
4930444P10Rik	ENSMUSG00000067795.13_4930444P10Rik	0	3.88548	0	1.29516	3.97624	2.48779	3.23201	3.44503	7.64401	3.77228	4.95378	3.83149	4.85663	4.34406	4.1179	0	2.67742	2.26511	12.1185	5.25396	6.52209	7.96486	5.30336	4.82981	5.06658
Rpl7	ENSMUSG00000043716.13_Rpl7	2958.33	3390.29	3466.51	3271.71	2430.51	3037.99	2734.25	581.717	444.805	543.246	523.256	247.241	254.39	250.815	133.145	134.221	144.581	137.316	107.72	106.393	126.476	113.53	115.348	162.995	139.172
Rdh10	ENSMUSG00000025921.7_Rdh10	77.6693	62.1676	77.3103	72.3824	36.7803	53.7362	45.2582	36.747	37.1281	36.4654	36.7802	37.2202	56.3369	46.7785	32.9432	47.4998	42.8388	41.0939	37.7021	40.7182	49.5679	42.6627	55.6853	69.7639	62.7246
Gm28095	ENSMUSG00000100868.1_Gm28095	0	0	0	0	0	0.497557	0.248779	0	3.276	0	1.092	0.547356	0	0.273678	1.37263	0	0	0.457545	0	0	0	0	0	0	0
Stau2	ENSMUSG00000025920.19_Stau2	129.743	146.094	178.673	151.503	341.957	207.979	274.968	438.668	453.181	383.515	425.121	478.389	506.061	492.225	304.725	412.57	404.291	373.862	366.249	387.479	395.238	382.989	355.325	355.259	355.292
Gm7568	ENSMUSG00000089982.7_Gm7568	0.882606	0	0	0.294202	0	0	0	0	0	0	0	0.547356	0	0.273678	0	1.35714	0	0.452379	0	0	1.30442	0.434806	0	0	0
Ube2w	ENSMUSG00000025939.18_Ube2w	80.3172	74.6012	76.4513	77.1232	175.949	169.667	172.808	177.993	172.536	196.159	182.229	157.091	170.953	164.022	175.697	196.785	140.565	171.016	177.739	161.559	180.01	173.102	140.539	168.507	154.523
Eloc	ENSMUSG00000079658.9_Eloc	146.513	148.425	120.26	138.399	174.955	231.364	203.159	62.0106	85.1761	85.505	77.5639	79.9139	91.3047	85.6093	43.9243	74.6426	77.6453	65.404	71.3647	66.988	65.2209	67.8578	71.5953	54.7379	63.1666
D030040B21Rik	ENSMUSG00000097744.1_D030040B21Rik	0.882606	0	0	0.294202	0	0.497557	0.248779	0	0	0	0	0	0	0	0	0	0	0	0	0	0	0	1.32584	0.536646	0.931242
Tmem70	ENSMUSG00000025940.6_Tmem70	79.4346	92.4744	69.5793	80.4961	83.5011	126.379	104.94	31.0053	28.392	41.4951	33.6308	63.4932	61.1935	62.3434	19.2169	39.357	38.8226	32.4655	28.2766	38.0912	31.306	32.5579	42.4269	32.1987	37.3128
Ly96	ENSMUSG00000025779.10_Ly96	0.882606	0	0.859003	0.580537	6.95843	8.95603	7.95723	2.29669	5.46001	6.28713	4.68128	4.37884	3.8853	4.13207	1.37263	5.42855	2.67742	3.15954	9.42553	7.88094	1.30442	6.20363	5.30336	8.58633	6.94484
Gm28376	ENSMUSG00000101640.1_Gm28376	0	0	0	0	0	0	0	0	0	0	0	0	0	0	0	0	0	0	0	0	0	0	0	0	0
Jph1	ENSMUSG00000042686.5_Jph1	12.3565	15.5419	11.167	13.0218	41.7506	76.6238	59.1872	32.1537	29.484	36.4654	32.701	13.6839	28.1685	20.9262	10.9811	8.14283	16.0645	11.7295	17.5046	17.0754	14.3486	16.3095	10.6067	12.3429	11.4748
Gm28783	ENSMUSG00000100110.1_Gm28783	0	0	0	0	0	0	0	0	0	0	0	0	0	0	0	0	0	0	0	0	0	0	0	0	0
Gdap1	ENSMUSG00000025777.8_Gdap1	86.4954	78.4866	112.529	92.5038	218.693	100.507	159.6	480.008	353.809	435.07	422.962	495.357	496.348	495.852	440.615	529.284	468.549	479.483	445.693	471.543	530.898	482.711	388.471	461.515	424.993
Gm28784	ENSMUSG00000099899.1_Gm28784	0	0.777096	0	0.259032	0	0	0	0	0	1.25743	0.419142	0	0	0	0	1.35714	0	0.452379	1.3465	0	0	0.448835	0	0.536646	0.268323
Pi15	ENSMUSG00000067780.3_Pi15	0	0	0	0	1.98812	0.497557	1.24284	18.3735	17.472	2.51485	12.7868	3.28413	2.91398	3.09906	5.49054	2.71428	1.33871	3.18117	0	0	2.60883	0.869611	3.97752	4.29317	4.13534
Gm28154	ENSMUSG00000100053.1_Gm28154	0	0	0	0	5.96437	5.47313	5.71875	16.0768	33.852	17.604	22.511	31.7466	38.853	35.2998	26.08	25.7856	30.7904	27.552	51.1672	51.2261	62.612	55.0018	38.4493	49.3714	43.9104
Gm16070	ENSMUSG00000085125.7_Gm16070	2.64782	0.777096	0.859003	1.42797	48.709	22.8876	35.7983	45.9338	31.668	38.9802	38.8607	83.198	81.5914	82.3947	63.1412	75.9997	87.0162	75.3857	83.4833	109.02	100.44	97.6477	103.415	115.379	109.397
Crispld1	ENSMUSG00000025776.13_Crispld1	6.17824	10.1022	4.29502	6.8585	48.709	44.2826	46.4958	14.9285	8.73601	13.8317	12.4987	13.6839	18.4552	16.0695	12.3537	27.1428	36.1452	25.2139	20.1976	31.5237	27.3928	26.3714	38.4493	40.2484	39.3489
Gm28153	ENSMUSG00000099895.1_Gm28153	0	0	0	0	0	0	0	0	0	0	0	0.547356	0.971326	0.759341	0	0	0	0	0	0	1.30442	0.434806	0	0.536646	0.268323
Crisp4	ENSMUSG00000025774.14_Crisp4	0	0	0	0	0	1.49267	0.746336	0	0	0	0	0	0	0	0	0	0	0	0	0	0	0	0	0	0
Defb18	ENSMUSG00000073735.1_Defb18	0	0	0	0	0	0	0	0	0	0	0	0	0	0	0	0	0	0	0	0	0	0	0	0	0
Defb41	ENSMUSG00000067773.6_Defb41	0	0	0	0	0	0	0	0	0	0	0	0	0	0	0	0	0	0	0	0	0	0	0	0	0
Gm15825	ENSMUSG00000089787.2_Gm15825	0	0	0	0	0	0	0	0	0	0	0	0	0	0	0	0	0	0	0	0	0	0	0	0	0
Tfap2d	ENSMUSG00000042596.7_Tfap2d	0	0	0	0	0	0	0	0	0	0	0	0	0	0	0	0	0	0	0	0	0	0	0	0	0
Tfap2b	ENSMUSG00000025927.13_Tfap2b	184.465	125.112	90.1954	133.257	111.335	88.5652	99.95	22.9669	28.392	17.604	22.9876	8.21033	3.8853	6.04782	2.74527	1.35714	2.67742	2.25994	1.3465	0	0	0.448835	1.32584	1.60994	1.46789
Gm28340	ENSMUSG00000100538.1_Gm28340	0	0	0	0	0	0	0	0	0	0	0	0	0	0	0	0	0	0	0	0	0	0	0	0	0
Pkhd1	ENSMUSG00000043760.16_Pkhd1	0.882606	2.33129	0	1.0713	0	0.497557	0.248779	3.44503	2.184	2.51485	2.71463	7.66298	6.79928	7.23113	5.49054	1.35714	0	2.28256	5.38602	3.94047	5.21767	4.84805	1.32584	1.60994	1.46789
4930486I03Rik	ENSMUSG00000089914.2_4930486I03Rik	0	0	0	0	0	0	0	0	0	0	0	0	0	0	0	0	0	0	0	0	0	0	0	0	0
Gm28653	ENSMUSG00000099906.2_Gm28653	0.882606	0	0	0.294202	2.98218	1.99023	2.48621	0	0	0	0	0	0	0	0	0	0	0	0	0	0	0	0	0	0
Il17a	ENSMUSG00000025929.4_Il17a	0	0	0	0	0	0	0	0	0	0	0	0	0	0	0	0	0	0	0	0	0	0	0	0	0
Il17f	ENSMUSG00000041872.9_Il17f	3.53042	10.8793	0.859003	5.08959	0	0	0	0	0	0	0	0	0	0	0	0	0	0	0	0	0	0	0	0	0
Mcm3	ENSMUSG00000041859.10_Mcm3	1107.67	1586.83	741.32	1145.27	633.217	1148.86	891.038	73.4941	70.9801	45.2674	63.2472	4.9262	7.77061	6.3484	2.74527	9.49997	8.03227	6.75917	0	0	0	0	1.32584	1.60994	1.46789
Gm28065	ENSMUSG00000102121.1_Gm28065	0	0	0	0	0	0	0	0	0	0	0	0	0	0	0	0	0	0	0	0	0	0	0	0	0
6720483E21Rik	ENSMUSG00000097934.1_6720483E21Rik	0	0	0	0	0.994061	0	0.497031	1.14834	0	1.25743	0.801924	2.73678	3.8853	3.31104	4.1179	10.8571	5.35485	6.77662	8.07903	5.25396	3.91325	5.74874	13.2584	6.43975	9.84907
Paqr8	ENSMUSG00000025931.15_Paqr8	78.5519	43.5173	84.1823	68.7505	74.5546	67.1702	70.8624	207.85	176.904	199.931	194.895	214.016	220.491	217.254	156.48	199.499	190.097	182.026	150.808	110.333	138.268	133.137	159.101	185.679	172.39
Efhc1	ENSMUSG00000041809.5_Efhc1	4.41303	5.43967	3.43601	4.42957	7.95249	4.97557	6.46403	5.74172	3.276	10.0594	6.35905	2.73678	6.79928	4.76803	10.9811	8.14283	2.67742	7.26711	8.07903	10.5079	15.653	11.4133	14.5842	6.43975	10.512
Tram2	ENSMUSG00000041779.5_Tram2	108.561	103.354	73.0153	94.9765	185.889	312.963	249.426	112.538	85.1761	108.139	101.951	24.631	43.7097	34.1703	37.0611	20.3571	26.7742	28.0641	22.8906	39.4047	33.9148	32.07	34.4718	27.3689	30.9204
Gm28287	ENSMUSG00000099971.1_Gm28287	0	0	0	0	0	0	0	0	0	0	0	0	0	0	2.74527	0	1.33871	1.36133	0	0	0	0	0	0	0
Tmem14a	ENSMUSG00000025933.15_Tmem14a	7.94346	7.77096	16.3211	10.6785	5.96437	4.47801	5.22119	2.29669	5.46001	8.80199	5.51956	26.8204	34.9677	30.8941	8.2358	16.2857	8.03227	10.8512	9.42553	10.5079	5.21767	8.3837	21.2134	20.3925	20.803
Gsta3	ENSMUSG00000025934.15_Gsta3	1.76521	2.33129	0	1.3655	1.98812	2.48779	2.23795	12.6318	8.73601	11.3168	10.8949	9.30504	10.6846	9.99482	8.2358	14.9285	16.0645	13.0763	13.465	22.3293	13.0442	16.2795	13.2584	15.5627	14.4106
Gm28836	ENSMUSG00000099343.1_Gm28836	0	0	0	0	0	0	0	0	0	0	0	0	0	0	1.37263	0	2.67742	1.35002	0	1.31349	0	0.43783	1.32584	1.07329	1.19957
Khdc1a	ENSMUSG00000067750.3_Khdc1a	0	0	0	0	0	0	0	0	0	0	0	0	0	0	2.74527	0	0	0.915089	0	0	0	0	0	0	0
Khdc1c	ENSMUSG00000041722.7_Khdc1c	0	0	0	0	0	0	0	0	0	1.25743	0.419142	0	0	0	0	0	0	0	0	3.94047	0	1.31349	0	0	0
Khdc1b	ENSMUSG00000085079.3_Khdc1b	0	0	0	0	0	0	0	0	0	0	0	0	0	0	1.37263	0	0	0.457545	0	0	0	0	0	0	0
Kcnq5	ENSMUSG00000028033.16_Kcnq5	12.3565	7.77096	11.167	10.4315	30.8159	12.9365	21.8762	103.351	110.292	100.594	104.746	123.702	113.645	118.674	107.065	101.785	107.097	105.316	88.8693	85.3768	99.1357	91.1273	116.674	103.036	109.855
Rims1	ENSMUSG00000041670.17_Rims1	24.713	10.8793	21.4751	19.0225	616.318	343.314	479.816	887.671	1029.76	834.931	917.453	1519.46	1191.82	1355.64	973.197	902.497	941.114	938.936	1063.74	956.22	1022.66	1014.21	1243.64	1172.57	1208.1
Gm27028	ENSMUSG00000097970.1_Gm27028	1.76521	2.33129	0	1.3655	5.96437	15.4243	10.6943	0	6.55201	6.28713	4.27971	22.4416	27.1971	24.8194	1.37263	14.9285	16.0645	10.7886	4.03951	15.7619	10.4353	10.0789	22.5393	12.8795	17.7094
Gm29107	ENSMUSG00000100775.1_Gm29107	0	0	0	0	0	0	0	0	0	0	0	0	0	0	2.74527	0	0	0.915089	0	0	0	0	0	0	0
Ogfrl1	ENSMUSG00000026158.11_Ogfrl1	44.1303	34.9693	49.8222	42.9739	107.359	79.6091	93.4839	133.208	110.292	134.545	126.015	199.237	254.487	226.862	208.64	238.856	249	232.166	154.848	202.277	219.142	192.089	209.483	205.535	207.509
Gm28822	ENSMUSG00000099503.1_Gm28822	0	0	0	0	0	0	0	0	0	0	0	0	0	0	0	0	1.33871	0.446237	0	0	0	0	0	0	0
B3gat2	ENSMUSG00000026156.8_B3gat2	21.1825	10.8793	19.7571	17.273	34.7921	23.8827	29.3374	66.604	61.1521	61.6139	63.1233	29.0098	25.2545	27.1322	10.9811	10.8571	12.0484	11.2955	13.465	15.7619	7.8265	12.3511	13.2584	15.0261	14.1422
Smap1	ENSMUSG00000026155.13_Smap1	285.082	263.435	268.868	272.462	339.969	512.981	426.475	331.872	251.16	358.367	313.8	289.004	344.821	316.912	260.8	306.713	278.452	281.989	185.818	204.904	237.404	209.375	241.303	214.658	227.981
Sdhaf4	ENSMUSG00000026154.4_Sdhaf4	19.4173	24.8671	28.3471	24.2105	37.7743	77.1213	57.4478	10.3351	5.46001	10.0594	8.61818	15.326	24.2832	19.8046	6.86317	4.07141	2.67742	4.53734	1.3465	0	10.4353	3.92728	1.32584	4.29317	2.8095
Fam135a	ENSMUSG00000026153.15_Fam135a	320.386	264.99	148.608	244.661	450.31	515.469	482.889	751.018	702.157	712.961	722.045	769.035	685.756	727.395	630.039	579.498	591.71	600.416	521.097	503.066	627.425	550.529	591.324	564.551	577.938
Col9a1	ENSMUSG00000026147.16_Col9a1	7.94346	3.88548	8.59003	6.80632	10.9347	12.9365	11.9356	5.74172	4.36801	1.25743	3.78905	14.7786	9.71326	12.2459	9.60844	9.49997	10.7097	9.93936	2.69301	2.62698	1.30442	2.20813	1.32584	0.536646	0.931242
Col19a1	ENSMUSG00000026141.13_Col19a1	0	0.777096	0	0.259032	24.8515	19.4047	22.1281	196.367	224.952	208.733	210.017	286.814	242.832	264.823	304.725	230.713	257.033	264.157	230.252	271.892	281.754	261.3	365.932	325.207	345.569
Lmbrd1	ENSMUSG00000073725.8_Lmbrd1	119.152	119.673	129.71	122.845	149.109	121.404	135.257	264.119	289.38	279.149	277.549	231.531	180.667	206.099	247.074	253.785	223.565	241.475	245.064	303.416	268.71	272.397	282.404	283.886	283.145
Gm28237	ENSMUSG00000100483.1_Gm28237	0	0	0	0	0	0	0	0	0	0	0	0.547356	0	0.273678	0	0	0	0	0	0	0	0	0	0	0
Gm29414	ENSMUSG00000099392.1_Gm29414	0	0	0	0	0	0	0	0	0	0	0	0	0.971326	0.485663	0	0	0	0	0	0	0	0	0	0.536646	0.268323
Adgrb3	ENSMUSG00000033569.17_Adgrb3	134.156	131.329	85.0413	116.842	812.148	367.197	589.672	2665.31	2743.11	2799.03	2735.82	2536.99	2454.54	2495.77	2327.99	2360.06	2158	2282.02	2083.04	2050.36	2102.72	2078.71	2078.92	1989.35	2034.13
4931408C20Rik	ENSMUSG00000073722.3_4931408C20Rik	0	0	0	0	0	0.497557	0.248779	0	0	1.25743	0.419142	0	0	0	0	1.35714	0	0.452379	0	0	0	0	1.32584	0	0.66292
Gm5524	ENSMUSG00000101514.1_Gm5524	0	0	0	0	0	0	0	0	0	0	0	0	0	0	0	0	0	0	0	0	0	0	0	0	0
Gm597	ENSMUSG00000048411.4_Gm597	0	0	0	0	3.97624	0	1.98812	0	0	1.25743	0.419142	0	0	0	0	0	0	0	0	0	0	0	1.32584	0.536646	0.931242
Gm9898	ENSMUSG00000053185.2_Gm9898	0	0	0	0	0	0	0	0	0	0	0	0	0	0	0	0	0	0	0	0	0	0	1.32584	0	0.66292
Phf3	ENSMUSG00000048874.15_Phf3	762.448	816.176	496.255	691.626	1305.71	1757.28	1531.49	1043.85	1041.9	1098.83	1061.52	1273.74	1134.38	1204.06	1036.96	1140.02	916.736	1031.24	976.512	1059.24	1142.67	1059.47	1126.75	996.873	1061.81
Ptp4a1	ENSMUSG00000026064.16_Ptp4a1	76.4866	58.7795	21.8187	52.3616	40.1203	17.9071	29.0137	63.825	57.4939	64.0659	61.7949	47.8717	40.9414	44.4066	45.0636	32.2592	84.4191	53.914	64.3494	47.7716	53.0246	55.0485	59.1059	54.9632	57.0346
Ptp4a1	ENSMUSG00000117310.2_Ptp4a1	865.183	773.544	731.347	790.025	312.771	369.879	341.325	186.434	145.367	133.702	155.168	198.958	227.747	213.353	137.95	152.135	148.356	146.147	108.488	71.9004	147.243	109.21	129.455	156.878	143.166
Gm28644	ENSMUSG00000100237.1_Gm28644	0	0	0	0	0	0	0	0	0	0	0	0	0	0	0	0	0	0	0	0	0	0	0	0	0
4931428L18Rik	ENSMUSG00000086727.8_4931428L18Rik	0	0	0	0	1.98812	0	0.994061	0	0	2.2005	0.733499	0	0	0	0	0	0	0	0	0	0	0	0	0	0
Gm29128	ENSMUSG00000100910.1_Gm29128	0	0	0	0	0	0	0	1.14834	1.092	2.51485	1.58507	2.18942	0.971326	1.58037	0	5.42855	1.33871	2.25575	0	2.62698	0	0.87566	0	0	0
Lgsn	ENSMUSG00000050217.13_Lgsn	0	0	0	0	0	0	0	1.14834	0	0	0.382782	0	0	0	0	0	0	0	0	0	0	0	1.32584	0	0.66292
Pih1d3	ENSMUSG00000026063.4_Pih1d3	0	0	0	0	0	0	0	0	0	0	0	0	0	0	0	0	0	0	0	0	0	0	0	0	0
Khdrbs2	ENSMUSG00000026058.11_Khdrbs2	13.2391	6.99386	12.026	10.753	417.506	203.003	310.254	454.745	606.061	535.664	532.156	512.325	425.441	468.883	273.154	331.142	266.404	290.233	354.131	312.61	294.798	320.513	250.584	226.464	238.524
Gm5415	ENSMUSG00000091318.2_Gm5415	0	0	0	0	0.994061	0.995114	0.994588	0	0	0	0	0	0	0	0	1.35714	0	0.452379	0	0	0	0	2.66494	0	1.33247
Gm37724	ENSMUSG00000102917.1_Gm37724	4.41303	4.66257	1.71801	3.59787	6.95843	1.49267	4.22555	24.1152	22.932	27.6634	24.9036	6.56827	8.74193	7.6551	19.2169	36.6427	26.7742	27.5446	10.772	11.8214	20.8707	14.488	13.2584	21.4658	17.3621
Gm37591	ENSMUSG00000104230.1_Gm37591	0	0	0	0	0	0.995114	0.497557	0	0	0	0	0	0.971326	0.485663	1.37263	0	0	0.457545	0	1.31349	0	0.43783	2.65168	0.536646	1.59416
Prim2	ENSMUSG00000026134.11_Prim2	141.217	248.671	124.555	171.481	150.103	157.228	153.666	119.428	63.3361	84.2476	89.0038	85.9348	68.9642	77.4495	65.8864	39.357	49.5323	51.5919	100.988	64.361	52.1767	72.5085	75.5728	64.9341	70.2535
Rab23	ENSMUSG00000004768.14_Rab23	195.056	245.562	216.469	219.029	243.545	191.559	217.552	141.246	170.352	174.782	162.127	223.321	255.459	239.39	181.188	173.714	166	173.634	216.787	181.262	180.01	192.686	164.404	217.878	191.141
Bag2	ENSMUSG00000042215.8_Bag2	66.1955	85.4805	39.5142	63.73	40.7565	59.2093	49.9829	45.9338	40.4041	27.6634	38.0004	41.0517	25.2545	33.1531	43.9243	27.1428	40.1613	37.0761	41.7416	32.8372	24.7839	33.1209	27.8426	27.9056	27.8741
Zfp451	ENSMUSG00000042197.13_Zfp451	901.141	854.805	601.302	785.749	1284.33	1327.48	1305.9	1039.25	1081.08	1137.97	1086.1	1442.83	1423.96	1433.4	1073.4	1213.28	1180.74	1155.81	1098.75	1014.01	1091.8	1068.19	1064.65	1132.86	1098.75
Bend6	ENSMUSG00000042182.16_Bend6	7.06085	5.43967	6.87203	6.45751	66.6021	14.4292	40.5156	319.24	258.804	282.921	286.988	517.251	487.606	502.428	396.691	462.784	451.146	436.874	464.544	434.765	508.723	469.344	339.415	366.529	352.972
Dst	ENSMUSG00000026131.20_Dst	6207.94	5419.36	5425.59	5684.3	12463.5	11841.1	12152.3	18879.7	19277.9	21089	19748.9	37566	37300.8	37433.4	28913.2	29772.3	27224.4	28636.6	29165.3	27887.7	28051.1	28368	31811.7	28629.4	30220.6
Gm37958	ENSMUSG00000104397.1_Gm37958	0	0	0	0	0	0	0	0	0	0	0	0	0	0	0	0	0	0	0	0	0	0	0	0	0
Gm37233	ENSMUSG00000102336.1_Gm37233	126.213	139.1	102.221	122.511	62.6258	78.1165	70.3711	32.1537	22.932	55.3268	36.8042	47.0726	72.8495	59.961	63.1412	65.1426	49.5323	59.272	72.7112	76.1824	112.18	87.0245	107.393	85.3267	96.3598
Ccdc115	ENSMUSG00000042111.9_Ccdc115	128.666	104.131	146.031	126.276	76.5427	80.1067	78.3247	37.8954	51.3241	35.2079	41.4758	20.2522	17.4839	18.868	28.8253	33.9284	22.7581	28.504	17.5046	28.8968	23.4795	23.2936	18.5618	30.5888	24.5753
Gm28306	ENSMUSG00000101711.1_Gm28306	1.76521	0	0.859003	0.874739	0	0	0	0	1.092	0	0.364001	0	0	0	0	0	0	0	0	0	0	0	1.32584	0	0.66292
Imp4	ENSMUSG00000026127.13_Imp4	452.777	460.041	390.847	434.555	138.174	170.662	154.418	115.983	97.1881	94.307	102.493	82.6507	66.0502	74.3504	89.2212	104.5	99.0647	97.5952	105.027	93.2577	109.571	102.619	110.045	116.989	113.517
Ptpn18	ENSMUSG00000026126.15_Ptpn18	9.70867	8.54805	1.71801	6.65824	41.7506	97.0236	69.3871	9.18676	3.276	10.0594	7.50739	2.73678	5.82796	4.28237	2.74527	6.78569	1.33871	3.62322	8.07903	9.19443	2.60883	6.62743	3.97752	15.0261	9.5018
4930568A12Rik	ENSMUSG00000101223.6_4930568A12Rik	0	0	0	0	0	0.995114	0.497557	0	0	0	0	3.28413	1.94265	2.61339	0	4.07141	0	1.35714	1.3465	0	2.60883	1.31845	0	0	0
Prss39	ENSMUSG00000026125.9_Prss39	0	0	0	0	0.994061	0	0.497031	1.14834	0	0	0.382782	0	0	0	0	0	0	0	0	0	0	0	0	0	0
Cfc1	ENSMUSG00000026124.4_Cfc1	0	0	0	0	0	0	0	0	0	0	0	0	0	0	0	0	0	0	0	0	0	0	0	0	0
Prss40	ENSMUSG00000037529.13_Prss40	0	0	0	0	0	0.497557	0.248779	0	0	0	0	0	0	0	0	0	0	0	0	0	0	0	0	0	0
1700101I19Rik	ENSMUSG00000045815.4_1700101I19Rik	0	0	0	0	1.98812	0.497557	1.24284	0	0	2.51485	0.838284	4.37884	0.971326	2.67509	0	0	0	0	0	0	1.30442	0.434806	0	0	0
Amer3	ENSMUSG00000045174.10_Amer3	75.9041	20.9816	170.083	88.9895	114.317	61.6971	88.007	158.472	107.016	155.921	140.47	123.702	144.728	134.215	145.499	147.928	149.936	147.788	118.492	130.035	146.095	131.541	135.236	133.088	134.162
Arhgef4	ENSMUSG00000037509.21_Arhgef4	97.9693	43.5173	92.7724	78.0863	89.4655	46.7704	68.1179	406.514	323.232	319.386	349.711	469.084	412.814	440.949	469.441	438.356	432.404	446.733	452.425	428.198	434.371	438.331	485.257	506.057	495.657
Arhgef4	ENSMUSG00000118272.1_Arhgef4	0	0	0	0	0	0	0	0	0	0	0	0	0	0	0	0	1.33871	0.446237	0	0	0	0	0	0	0
Gm38336	ENSMUSG00000104002.2_Gm38336	22.9478	56.728	16.3211	31.9989	3.97624	13.9316	8.95392	1.14834	4.36801	5.02971	3.51535	9.30504	10.6846	9.99482	10.9811	9.49997	6.69356	9.0582	6.73252	2.62698	3.91325	4.42425	11.9326	9.12298	10.5278
Fam168b	ENSMUSG00000037503.12_Fam168b	2271.83	2020.45	2400.06	2230.78	506.971	525.918	516.444	300.866	407.317	311.842	340.008	327.866	328.308	328.087	196.287	218.499	203.484	206.09	160.234	200.964	213.924	191.707	234.674	280.666	257.67
Plekhb2	ENSMUSG00000026123.11_Plekhb2	240.951	178.732	304.087	241.257	131.216	101.502	116.359	214.74	207.48	262.802	228.341	344.834	351.62	348.227	355.512	377.284	386.888	373.228	409.337	390.106	371.759	390.401	468.021	417.51	442.766
Gm37068	ENSMUSG00000104417.1_Gm37068	0	0	0	0	0	0	0	0	0	0	0	0	0	0	0	0	0	0	0	0	0	0	0	0	0
Gm28415	ENSMUSG00000101714.1_Gm28415	0	0	0.859003	0.286334	0	0	0	0	0	0	0	0	0	0	0	0	0	0	0	0	0	0	0	0	0
1110002O04Rik	ENSMUSG00000102531.1_1110002O04Rik	0	0	0	0	0	0	0	0	1.092	3.77228	1.62143	0	0	0	0	0	0	0	0	1.31349	0	0.43783	0	0	0
Gm37146	ENSMUSG00000102279.1_Gm37146	0	0	0	0	0	0	0	0	0	0	0	0	0	0	0	0	0	0	0	0	0	0	0	0	0
Gm33222	ENSMUSG00000103708.1_Gm33222	0.882606	0.777096	0.859003	0.839568	0	0	0	0	0	0	0	0	0	0	0	0	0	0	0	0	0	0	0	0	0
4930535G08Rik	ENSMUSG00000104201.1_4930535G08Rik	0	0	0	0	0	0	0	0	0	0	0	0	0	0	0	0	0	0	0	0	0	0	0	0	0
Hs6st1	ENSMUSG00000045216.7_Hs6st1	1279.78	1195.17	1308.26	1261.07	146.127	113.443	129.785	217.037	235.872	203.703	218.871	159.828	142.785	151.306	159.226	170.999	144.581	158.269	181.778	177.321	168.27	175.79	112.696	167.433	140.065
Gm37335	ENSMUSG00000104523.1_Gm37335	1.76521	0.777096	2.57701	1.70644	0	0	0	0	0	0	0	0	0	0	0	0	0	0	0	0	0	0	0	0	0
Gm33280	ENSMUSG00000102202.1_Gm33280	6.17824	15.5419	0.859003	7.52639	0	1.49267	0.746336	1.14834	0	0	0.382782	0	1.94265	0.971326	2.74527	1.35714	2.67742	2.25994	1.3465	0	6.52209	2.62286	0	1.07329	0.536646
Uggt1	ENSMUSG00000037470.14_Uggt1	985.871	923.967	883.914	931.251	954.299	1184.19	1069.24	680.969	697.789	788.407	722.388	843.475	757.634	800.555	713.77	811.568	776.453	767.264	743.27	780.213	729.169	750.884	811.414	774.38	792.897
Neurl3	ENSMUSG00000047180.8_Neurl3	0.882606	0	0	0.294202	1.98812	2.98534	2.48673	0	2.184	1.25743	1.14714	1.09471	0	0.547356	2.74527	1.35714	0	1.36747	0	5.25396	0	1.75132	1.32584	1.07329	1.19957
Arid5a	ENSMUSG00000037447.16_Arid5a	29.126	20.2045	18.8981	22.7429	41.7506	28.3608	35.0557	82.6808	66.6121	56.5842	68.6257	19.7048	27.1971	23.451	42.5516	24.4285	38.8226	35.2676	35.0091	42.0317	30.0016	35.6808	21.2134	52.0546	36.634
4930403P22Rik	ENSMUSG00000102762.1_4930403P22Rik	0	0	0	0	0	0	0	0	0	0	0	0	0	0	0	0	0	0	0	0	0	0	0	0.536646	0.268323
Kansl3	ENSMUSG00000010453.12_Kansl3	488.081	494.233	465.58	482.631	446.333	526.913	486.623	556.947	523.069	574.644	551.553	715.941	602.222	659.082	753.576	588.998	641.243	661.272	739.231	726.36	663.948	709.846	684.133	725.008	704.571
Fer1l5	ENSMUSG00000037432.15_Fer1l5	0	0	0	0	0.994061	0	0.497031	1.14834	0	0	0.382782	0.547356	0	0.273678	0	0	0	0	0	1.31349	1.30442	0.872636	0	0	0
Lman2l	ENSMUSG00000001143.13_Lman2l	260.369	223.804	278.317	254.163	116.305	118.419	117.362	176.845	172.536	120.713	156.698	112.208	126.272	119.24	144.127	151.999	125.839	140.655	122.532	133.976	140.877	132.462	100.764	125.575	113.169
Cnnm4	ENSMUSG00000037408.10_Cnnm4	142.1	126.667	184.686	151.151	26.8396	32.3412	29.5904	52.8239	43.6801	35.2079	43.904	29.5572	24.2832	26.9202	30.1979	24.4285	41.5001	32.0422	41.7416	59.107	54.7855	51.8781	35.7977	53.7665	44.7821
Cnnm3	ENSMUSG00000001138.13_Cnnm3	241.834	237.791	249.97	243.198	64.614	72.6433	68.6286	95.3126	109.2	70.4159	91.6429	87.0295	75.7634	81.3965	102.948	101.785	101.742	102.158	83.4833	124.781	82.1783	96.8143	88.8312	108.939	98.8852
Gm38033	ENSMUSG00000102845.1_Gm38033	0	0	0	0	0	0	0	0	0	0	0	0	0	0	0	0	0	0	0	0	0	0	0	0	0
Ankrd23	ENSMUSG00000067653.12_Ankrd23	20.0352	31.8609	11.167	21.021	24.8515	19.4047	22.1281	40.1921	40.4041	37.7228	39.4396	32.8413	17.1051	24.9732	51.7895	68.6033	42.8388	54.4105	41.7416	47.2856	31.4365	40.1546	43.7527	44.8904	44.3216
Gm42417	ENSMUSG00000109510.1_Gm42417	0.264782	0	0	0.0882606	0	0	0	0	0	0	0	0	2.32147	1.16073	7.23378	1.96785	0	3.06721	0	0	17.3879	5.79596	0	0.724472	0.362236
Ankrd39	ENSMUSG00000079610.9_Ankrd39	45.0129	57.5051	30.9241	44.4807	31.81	46.7704	39.2902	64.3073	49.1401	71.6733	61.7069	92.5031	94.2186	93.3609	80.9854	78.714	68.2743	75.9912	71.3647	72.2419	52.9202	65.5089	62.3144	72.4472	67.3808
Sema4c	ENSMUSG00000026121.13_Sema4c	788.167	590.593	960.366	779.709	158.056	257.735	207.895	81.5325	66.6121	82.9902	77.0449	29.5572	26.2258	27.8915	31.5706	32.5713	28.1129	30.7516	35.0091	26.2698	31.306	30.8616	25.1909	34.3453	29.7681
Fam178b	ENSMUSG00000046337.17_Fam178b	0	0	0	0	0	0	0	0	0	1.25743	0.419142	0	0	0	0	0	0	0	1.3465	0	0	0.448835	0	0	0
Cox5b	ENSMUSG00000061518.11_Cox5b	446.396	424.861	500.593	457.283	1015.84	1051.33	1033.59	145.84	159.432	148.276	151.183	362.793	399.215	381.004	89.2212	105.857	128.516	107.865	79.2822	70.8496	95.2225	81.7847	82.202	122.86	102.531
Actr1b	ENSMUSG00000037351.9_Actr1b	830.532	781.758	938.032	850.107	399.613	489.596	444.604	466.228	482.665	413.693	454.195	414.896	348.706	381.801	576.506	446.498	457.839	493.615	647.669	668.566	540.029	618.754	426.92	500.69	463.805
4933424G06Rik	ENSMUSG00000102416.4_4933424G06Rik	0.882606	0.777096	0	0.553234	1.98812	3.4829	2.73551	3.44503	0	0	1.14834	0	0	0	0	1.35714	0	0.452379	2.69301	0	0	0.897669	0	0	0
Gm33533	ENSMUSG00000104237.1_Gm33533	0	0	0.859003	0.286334	3.97624	0	1.98812	9.18676	5.46001	6.28713	6.97797	9.8524	5.82796	7.84018	9.60844	18.9999	13.3871	13.9985	10.772	28.8968	6.52209	15.397	13.2584	8.58633	10.9224
Zap70	ENSMUSG00000026117.10_Zap70	0.882606	0	4.29502	1.72587	5.96437	16.4194	11.1919	9.18676	5.46001	8.80199	7.81625	0	0.971326	0.485663	1.37263	0	1.33871	0.903782	0	1.31349	0	0.43783	0	4.29317	2.14658
Tmem131	ENSMUSG00000026116.11_Tmem131	959.393	988.466	842.682	930.18	580.532	736.882	658.707	809.583	748.021	704.159	753.921	481.673	414.756	448.215	684.944	618.855	617.146	640.315	712.301	718.479	666.557	699.112	575.414	568.308	571.861
Vwa3b	ENSMUSG00000050122.19_Vwa3b	0	0	0	0	0	0.497557	0.248779	2.29669	2.184	1.25743	1.91271	1.09471	0.971326	1.03302	0	0	2.67742	0.892474	0	2.62698	1.30442	1.31047	7.95504	4.82981	6.39242
Gm37020	ENSMUSG00000103603.1_Gm37020	0	0	0	0	0	0	0	0	0	0	0	0	0	0	0	0	0	0	0	0	0	0	0	0	0
Cnga3	ENSMUSG00000026114.14_Cnga3	0	0	0	0	6.95843	0.995114	3.97677	0	0	0	0	0	0.971326	0.485663	0	2.71428	0	0.904759	0	0	2.60883	0.869611	0	0	0
Inpp4a	ENSMUSG00000026113.17_Inpp4a	365.399	212.147	541.172	372.906	537.787	446.309	492.048	795.803	740.377	672.723	736.301	985.24	1004.35	994.796	862.014	867.211	884.888	871.371	791.744	782.84	756.562	777.049	947.975	954.156	951.066
4930439A04Rik	ENSMUSG00000086064.1_4930439A04Rik	0	0	0	0	0	0	0	0	0	0	0	0	0	0	0	1.35714	0	0.452379	0	0	0	0	0	0	0
Coa5	ENSMUSG00000026112.7_Coa5	310.677	305.399	333.293	316.456	200.8	239.325	220.063	53.9722	79.7161	67.901	67.1965	99.6187	135.986	117.802	56.278	43.4284	72.2904	57.3323	52.5137	55.1666	49.5679	52.416	53.0336	88.5465	70.7901
Unc50	ENSMUSG00000026111.15_Unc50	90.0258	97.914	91.9134	93.2844	160.044	146.282	153.163	60.8623	42.5881	52.8119	52.0874	87.5769	113.645	100.611	54.9054	37.9999	44.1775	45.6942	43.0881	35.4642	50.8723	43.1415	41.101	50.9813	46.0412
Mgat4a	ENSMUSG00000026110.15_Mgat4a	68.8433	52.8425	62.7072	61.4643	100.4	140.809	120.604	342.207	372.373	335.733	350.104	299.951	310.824	305.388	329.432	360.999	336.017	342.149	289.498	332.313	399.152	340.321	411.01	405.704	408.357
2010300C02Rik	ENSMUSG00000026090.16_2010300C02Rik	3.53042	5.43967	7.73103	5.56704	49.7031	27.8632	38.7831	129.763	99.3721	99.3367	109.491	73.893	67.9928	70.9429	93.3391	75.9997	72.2904	80.5431	59.2462	90.6308	83.4827	77.7866	55.6853	71.9105	63.7979
4930556I23Rik	ENSMUSG00000089767.1_4930556I23Rik	0	0	0	0	0	0	0	0	0	0	0	0	0	0	0	0	0	0	1.3465	0	0	0.448835	0	0	0
Tsga10	ENSMUSG00000060771.15_Tsga10	53.839	55.9509	42.9502	50.9133	134.198	117.423	125.811	165.362	217.308	235.139	205.936	324.034	286.541	305.288	249.819	356.927	250.339	285.695	247.757	288.968	281.754	272.826	262.516	252.223	257.37
Gm26805	ENSMUSG00000097268.1_Gm26805	0	2.33129	0	0.777096	5.96437	1.99023	3.9773	37.8954	22.932	31.4357	30.7544	13.6839	13.5986	13.6412	28.8253	20.3571	25.4355	24.8726	10.772	9.19443	37.8281	19.2649	10.6067	23.0758	16.8412
Lipt1	ENSMUSG00000037216.5_Lipt1	10.5913	14.7648	12.8851	12.747	8.94655	6.9658	7.95617	8.03841	12.012	8.80199	9.61747	3.83149	4.85663	4.34406	4.1179	6.78569	4.01613	4.97324	5.38602	11.8214	15.653	10.9535	10.6067	15.0261	12.8164
Mitd1	ENSMUSG00000026088.15_Mitd1	30.8912	26.4212	6.87203	21.3948	110.341	194.047	152.194	58.5656	37.1281	36.4654	44.053	69.5142	78.6774	74.0958	75.4949	61.0712	61.5807	66.0489	84.8298	63.0475	78.265	75.3808	80.8762	61.1776	71.0269
Mrpl30	ENSMUSG00000026087.11_Mrpl30	167.695	186.503	159.775	171.324	306.171	306.993	306.582	82.6808	66.6121	75.4456	74.9128	139.028	135.986	137.507	46.6695	85.4997	83.0001	71.7231	55.2067	64.361	96.5269	72.0315	98.1121	91.7664	94.9393
Lyg2	ENSMUSG00000061584.6_Lyg2	0	0	0	0	0	0.995114	0.497557	1.14834	0	0	0.382782	0.547356	0.971326	0.759341	0	0	0	0	0	0	0	0	0	0	0
Gm15457	ENSMUSG00000087374.1_Gm15457	0	0	0	0	0	0.497557	0.248779	0	0	0	0	0	0	0	0	0	0	0	0	0	0	0	0	0	0
Lyg1	ENSMUSG00000026085.11_Lyg1	0	0	0	0	0	0	0	0	0	0	0	0	0	0	0	0	0	0	0	0	0	0	0	0	0
Txndc9	ENSMUSG00000058407.12_Txndc9	324.799	328.673	328.139	327.204	407.565	475.167	441.366	251.488	240.24	246.456	246.061	299.403	322.48	310.942	237.466	242.928	226.242	235.545	196.59	203.591	213.924	204.702	255.887	244.71	250.299
Eif5b	ENSMUSG00000026083.12_Eif5b	533.094	578.159	334.152	481.802	2008	4059.07	3033.54	811.88	697.789	774.575	761.415	1105.11	997.552	1051.33	652.001	715.212	623.84	663.684	737.884	583.189	693.95	671.675	648.335	503.374	575.855
Rev1	ENSMUSG00000026082.11_Rev1	301.851	373.006	275.74	316.866	255.474	376.651	316.062	339.91	323.232	368.426	343.856	363.444	336.079	349.761	356.885	388.141	330.662	358.563	332.587	358.583	344.366	345.178	293.01	323.597	308.304
Gm5099	ENSMUSG00000102716.1_Gm5099	0	0	0	0	0	0	0	0	0	0	0	0	0	0	0	0	0	0	0	0	0	0	0	0	0
Aff3	ENSMUSG00000037138.18_Aff3	1228.59	973.701	1548.78	1250.36	444.345	328.388	386.366	451.3	425.881	384.773	420.651	571.439	504.118	537.779	422.771	457.355	390.904	423.677	394.526	438.705	375.672	402.968	414.988	484.591	449.789
Gm16150	ENSMUSG00000085391.1_Gm16150	0	0	0	0	0	0	0	2.29669	0	0	0.765563	0	0	0	0	0	0	0	0	0	0	0	0	0	0
Gm16151	ENSMUSG00000085280.1_Gm16151	0	0	0	0	0	0	0	0	0	0	0	0	0	0	0	0	0	0	0	0	0	0	0	0	0
Gm16152	ENSMUSG00000087131.7_Gm16152	0	0	0	0	0	0.995114	0.497557	0	0	0	0	1.09471	0.971326	1.03302	0	1.35714	0	0.452379	0	0	0	0	1.32584	0	0.66292
Lonrf2	ENSMUSG00000048814.11_Lonrf2	243.599	172.515	352.191	256.102	339.969	203.501	271.735	536.277	531.805	518.06	528.714	625.08	608.05	616.565	483.167	492.641	416.339	464.049	424.149	420.317	534.811	459.759	564.808	560.258	562.533
Chst10	ENSMUSG00000026080.13_Chst10	184.465	127.444	223.341	178.416	136.186	91.0529	113.62	140.098	196.56	201.188	179.282	185.006	176.607	180.806	201.777	185.928	218.21	201.972	208.708	219.353	277.841	235.301	200.202	223.781	211.991
Gm37707	ENSMUSG00000103647.1_Gm37707	0	0	0	0	0	0	0	0	0	0	0	0	0	0	0	0	0	0	0	0	0	0	0	0	0
Nms	ENSMUSG00000067604.8_Nms	0	0	0.859003	0.286334	2.98218	1.49267	2.23743	0	0	0	0	0	0	0	0	0	0	0	0	0	0	0	0	0	0
Pdcl3	ENSMUSG00000026078.10_Pdcl3	160.634	163.19	220.764	181.529	246.527	369.187	307.857	41.3404	42.5881	54.0693	45.9993	67.3247	68.9642	68.1444	19.2169	21.7142	20.0807	20.3373	18.8511	44.6586	18.2618	27.2572	41.101	35.4186	38.2598
Gm37821	ENSMUSG00000104188.1_Gm37821	0	0.777096	0	0.259032	0	0	0	0	0	0	0	0	0	0	0	0	0	0	0	0	0	0	0	0	0
Npas2	ENSMUSG00000026077.15_Npas2	0	0	0.859003	0.286334	11.9287	12.4389	12.1838	26.4119	18.564	21.3763	22.1174	21.3469	10.6846	16.0157	24.7074	12.2142	20.0807	19.0008	22.8906	10.5079	9.13092	14.1765	9.28088	10.7329	10.0069
Rpl31	ENSMUSG00000073702.11_Rpl31	1232.37	1515	1276.26	1341.21	944.825	1605.53	1275.18	69.36	95.5392	73.1319	79.3437	117.9	125.126	121.513	26.9997	35.1634	37.0421	33.0684	36.4364	22.4475	29.8972	29.5937	68.0951	54.872	61.4836
Tbc1d8	ENSMUSG00000003134.10_Tbc1d8	34.4216	35.7464	29.2061	33.1247	57.6555	89.5603	73.6079	144.691	153.972	95.5644	131.409	94.6925	67.9928	81.3427	135.891	118.071	178.049	144.003	212.748	198.337	142.181	184.422	128.606	139.528	134.067
Cnot11	ENSMUSG00000003135.15_Cnot11	195.939	216.81	226.777	213.175	184.895	250.271	217.583	81.5325	63.3361	51.5545	65.4744	61.3038	64.1075	62.7057	32.9432	31.2142	30.7904	31.6492	41.7416	40.7182	53.4811	45.3136	38.4493	55.8111	47.1302
Rnf149	ENSMUSG00000048234.13_Rnf149	177.854	149.521	123.147	150.174	266.09	391.344	328.717	154.521	176.577	209.638	180.245	476.78	491.53	484.155	215.133	230.361	251.008	232.167	224.274	177.071	242.596	214.647	218.949	249.851	234.4
Creg2	ENSMUSG00000050967.5_Creg2	18.5347	6.99386	27.4881	17.6722	100.4	45.7752	73.0877	176.845	156.156	217.535	183.512	216.205	219.52	217.863	111.183	122.142	100.403	111.243	125.225	147.111	147.399	139.912	147.168	141.674	144.421
D930019O06Rik	ENSMUSG00000097083.1_D930019O06Rik	0	0	0	0	0	0.995114	0.497557	6.89007	5.46001	7.54456	6.63155	11.4945	10.6846	11.0895	12.3537	12.2142	5.35485	9.97426	12.1185	6.56745	9.13092	9.2723	6.6292	5.9031	6.26615
Rfx8	ENSMUSG00000057173.8_Rfx8	0	1.55419	0	0.518064	0	0	0	1.14834	3.276	1.25743	1.89393	0	0	0	0	1.35714	0	0.452379	0	0	1.30442	0.434806	0	1.07329	0.536646
Gm3646	ENSMUSG00000091937.3_Gm3646	0	0	0	0	0	0	0	0	0	0	0	0	0	0	0	0	0	0	0	0	0	0	0	0	0
1700066B17Rik	ENSMUSG00000101634.6_1700066B17Rik	0	0	0	0	0	0	0	0	0	0	0	0	0	0	0	0	0	0	0	0	0	0	0	0	0
Map4k4	ENSMUSG00000026074.15_Map4k4	3318.6	2791.33	3597.51	3235.81	3711.82	7094.67	5403.24	1557.16	1435.98	1316.53	1436.55	1516.72	1360.83	1438.78	862.014	777.64	830.001	823.218	803.863	742.121	714.821	753.602	631.1	695.493	663.296
Il1r2	ENSMUSG00000026073.13_Il1r2	0	0	0	0	0	0	0	1.14834	0	0	0.382782	0	0	0	0	0	1.33871	0.446237	0	0	0	0	0	1.60994	0.804968
Gm16894	ENSMUSG00000097899.2_Gm16894	0	0	0	0	12.9228	4.47801	8.7004	2.29669	7.64401	5.02971	4.99014	37.2202	23.3118	30.266	15.099	9.49997	14.7258	13.1083	20.1976	21.0158	20.8707	20.6947	27.8426	20.9292	24.3859
Il1r1	ENSMUSG00000026072.12_Il1r1	0	3.10838	0	1.03613	26.8396	38.8094	32.8245	75.7908	77.5321	77.9605	77.0944	58.567	54.3943	56.4807	78.2401	47.4998	72.2904	66.0101	72.7112	64.361	48.2634	61.7785	37.1235	88.5465	62.835
Il1rl2	ENSMUSG00000070942.8_Il1rl2	0	0	0	0	15.905	14.9267	15.4158	5.74172	6.55201	8.80199	7.03191	0	1.94265	0.971326	1.37263	0	0	0.457545	1.3465	0	2.60883	1.31845	0	1.60994	0.804968
Il1rl1	ENSMUSG00000026069.15_Il1rl1	0	0	0	0	2.98218	3.4829	3.23254	1.14834	0	0	0.382782	0	0	0	0	0	0	0	0	0	0	0	1.32584	0	0.66292
Il18r1	ENSMUSG00000026070.15_Il18r1	0	0	0	0	0	1.99023	0.995114	1.14834	0	0	0.382782	0	0	0	0	0	0	0	0	0	0	0	0	0	0
Il18rap	ENSMUSG00000026068.11_Il18rap	0	0	0	0	1.98812	8.95603	5.47207	1.14834	2.184	0	1.11078	0.547356	0	0.273678	0	0	0	0	0	0	0	0	0	0	0
Gm35801	ENSMUSG00000104441.1_Gm35801	0	0	0	0	0	0	0	0	0	0	0	0	0	0	0	0	0	0	0	0	0	0	0	0	0
Slc9a4	ENSMUSG00000026065.8_Slc9a4	0	0	0	0	3.97624	0	1.98812	2.29669	3.276	0	1.85756	0	0	0	0	0	0	0	0	0	0	0	0	0	0
Slc9a2	ENSMUSG00000026062.12_Slc9a2	0	0	0	0	2.98218	0.497557	1.73987	8.03841	15.288	11.3168	11.5478	6.56827	2.91398	4.74112	12.3537	6.78569	13.3871	10.8422	14.8115	5.25396	24.7839	14.9498	13.2584	9.65962	11.459
Gm37623	ENSMUSG00000103679.1_Gm37623	0	0	0	0	0	0	0	0	0	0	0	0	0	0	0	0	0	0	0	0	0	0	0	0	0
Gm37915	ENSMUSG00000103270.1_Gm37915	0	0	0	0	0	1.49267	0.746336	0	0	7.54456	2.51485	1.09471	1.94265	1.51868	0	0	0	0	0	0	0	0	0	0	0
Mfsd9	ENSMUSG00000041945.12_Mfsd9	16.7695	20.9816	18.8981	18.8831	25.8456	24.8779	25.3617	29.857	37.1281	51.5545	39.5132	24.631	24.2832	24.4571	26.08	25.7856	32.1291	27.9982	22.8906	13.1349	30.0016	22.009	19.8876	26.8323	23.3599
Tmem182	ENSMUSG00000079588.3_Tmem182	0	0	0	0	0	1.99023	0.995114	2.29669	3.276	1.25743	2.27671	0.547356	0	0.273678	0	0	5.35485	1.78495	0	1.31349	0	0.43783	1.32584	0	0.66292
4930448I06Rik	ENSMUSG00000104072.1_4930448I06Rik	0	0	0	0	0	0	0	0	0	0	0	0	0	0	0	0	0	0	0	0	0	0	0	0	0
Gm28634	ENSMUSG00000100185.1_Gm28634	0	0	0	0	3.97624	0.497557	2.2369	0	0	0	0	0.547356	0	0.273678	0	0	0	0	0	0	0	0	0	0	0
Gm29260	ENSMUSG00000100832.1_Gm29260	0	0	0	0	0	1.49267	0.746336	0	2.184	2.51485	1.56629	0	0	0	0	0	0	0	0	0	0	0	0	0	0
Gm9915	ENSMUSG00000053640.2_Gm9915	0	0	0	0	0	0.497557	0.248779	0	0	0	0	1.09471	0	0.547356	0	1.35714	0	0.452379	0	0	0	0	0	1.07329	0.536646
Gm29664	ENSMUSG00000101919.1_Gm29664	0	0	0	0	0	0	0	0	0	0	0	0	0	0	0	0	0	0	0	0	0	0	0	0	0
Gm28175	ENSMUSG00000101299.2_Gm28175	0	0	0	0	0	0	0	11.4834	9.82801	8.80199	10.0378	8.75769	10.6846	9.72114	2.74527	9.49997	14.7258	8.99035	8.07903	7.88094	14.3486	10.1029	9.28088	11.2696	10.2752
Gm28140	ENSMUSG00000100180.1_Gm28140	0	0	0	0	0	0	0	0	0	0	0	0	0	0	0	0	0	0	1.3465	0	0	0.448835	0	0	0
Pantr1	ENSMUSG00000060424.14_Pantr1	159.752	119.673	135.723	138.382	82.5071	60.702	71.6045	16.0768	30.576	32.6931	26.4487	58.0197	78.6774	68.3486	64.5138	54.2855	66.9356	61.9116	68.6717	35.4642	61.3076	55.1478	51.7077	41.8584	46.783
Pou3f3	ENSMUSG00000045515.4_Pou3f3	1277.1	1116.07	1233.18	1208.78	142.359	118.876	130.618	129.763	139.776	176.04	148.526	136.571	134.043	135.307	104.32	101.785	102.398	102.835	106.374	110.333	112.18	109.629	78.8211	93.3763	86.0987
Dalir	ENSMUSG00000099784.1_Dalir	1.76521	0.777096	0	0.847436	0.994061	0	0.497031	4.59338	3.276	13.8317	7.23369	3.83149	3.8853	3.8584	4.1179	4.07141	10.7097	6.29967	6.73252	3.94047	3.91325	4.86208	5.30336	10.1963	7.74981
Mrps9	ENSMUSG00000060679.14_Mrps9	143.865	195.828	145.172	161.621	281.319	313.958	297.639	374.36	292.656	349.565	338.86	366.181	352.591	359.386	319.824	377.284	368.146	355.085	321.815	316.551	376.977	338.447	273.123	311.254	292.189
Gpr45	ENSMUSG00000041907.9_Gpr45	60.0172	48.1799	55.8352	54.6775	71.5724	43.2875	57.4299	136.653	125.58	147.119	136.451	162.565	169.011	165.788	189.423	172.357	187.42	183.067	162.927	158.932	168.27	163.376	177.662	159.92	168.791
Tgfbrap1	ENSMUSG00000070939.9_Tgfbrap1	294.79	301.513	297.215	297.84	222.67	196.535	209.602	212.444	263.172	255.258	243.625	241.931	230.204	236.068	284.135	256.499	242.307	260.98	269.301	316.551	297.407	294.42	286.381	308.571	297.476
Gm28782	ENSMUSG00000100269.1_Gm28782	0	0	0	0	0	0	0	0	0	1.25743	0.419142	0	0	0	0	1.35714	0	0.452379	0	0	0	0	0	0	0
8430432A02Rik	ENSMUSG00000041878.3_8430432A02Rik	3.53042	0.777096	0	1.43584	2.98218	5.97068	4.47643	0	2.184	6.28713	2.82371	7.66298	6.79928	7.23113	1.37263	6.78569	4.01613	4.05815	2.69301	0	3.91325	2.20209	3.97752	6.97639	5.47696
AI597479	ENSMUSG00000010290.7_AI597479	157.104	141.431	169.224	155.92	196.824	197.53	197.177	68.9007	81.9001	62.8713	71.224	102.903	103.932	103.417	41.179	40.7141	64.2582	48.7171	39.0486	57.7935	67.8297	54.8906	64.9661	77.277	71.1216
Fhl2	ENSMUSG00000008136.14_Fhl2	7.94346	1.55419	6.01302	5.17022	54.6734	53.2386	53.956	28.7086	10.92	22.6337	20.7541	23.5363	18.4552	20.9957	5.49054	10.8571	9.37098	8.57287	8.07903	17.0754	11.7398	12.298	9.28088	15.0261	12.1535
Gm29040	ENSMUSG00000099576.1_Gm29040	0	0	0	0	0	0	0	1.14834	0	1.25743	0.801924	0	0	0	0	0	0	0	0	0	0	0	0	0	0
Nck2	ENSMUSG00000066877.11_Nck2	349.512	314.693	306.664	323.623	314.123	352.27	333.197	89.525	139.776	144.604	124.635	94.1452	100.96	97.5524	68.6317	82.7854	60.242	70.553	75.4042	66.988	53.4811	65.2911	68.9436	72.4472	70.6954
Gm29155	ENSMUSG00000100764.1_Gm29155	0	0.777096	0	0.259032	2.98218	1.99023	2.48621	4.59338	1.092	2.51485	2.73341	3.28413	1.94265	2.61339	1.37263	9.49997	1.33871	4.07044	2.69301	5.25396	1.30442	3.08379	5.30336	3.21987	4.26162
Gm29157	ENSMUSG00000100635.1_Gm29157	0	0	0	0	0.994061	0	0.497031	0	0	0	0	0	1.94265	0.971326	0	0	0	0	0	0	0	0	0	0	0
Gm29156	ENSMUSG00000100480.1_Gm29156	1.76521	2.33129	0	1.3655	0.994061	0.995114	0.994588	1.14834	2.184	6.28713	3.20649	1.09471	1.94265	1.51868	4.1179	1.35714	10.7097	5.39491	5.38602	9.19443	7.8265	7.46898	7.95504	5.9031	6.92907
Uxs1	ENSMUSG00000057363.12_Uxs1	115.445	116.844	81.236	104.508	218.922	284.722	251.822	184.344	241.038	256.817	227.399	375.338	427.024	401.181	215.504	261.928	274.57	250.667	205.719	228.718	251.753	228.73	281.622	257.885	269.753
Tpp2	ENSMUSG00000041763.14_Tpp2	512.794	550.184	357.345	473.441	1004	1140.9	1072.45	682.117	730.549	697.872	703.513	822.675	748.892	785.784	499.639	590.355	499.339	529.778	513.018	489.932	603.945	535.632	473.325	506.057	489.691
Mettl21c	ENSMUSG00000047343.4_Mettl21c	0	1.55419	0.859003	0.804398	9.94061	2.98534	6.46298	0	2.184	2.51485	1.56629	5.47356	1.94265	3.7081	0	0	0	0	1.3465	3.94047	0	1.76232	3.97752	1.07329	2.5254
Gm8251	ENSMUSG00000091844.2_Gm8251	24.713	34.9693	3.43601	21.0394	12.9228	25.873	19.3979	59.7139	34.944	38.9802	44.5461	59.6618	79.6487	69.6552	89.2212	194.071	157.968	147.087	114.453	81.4363	104.353	100.081	96.7863	70.3006	83.5434
Tex30	ENSMUSG00000026049.11_Tex30	48.5433	63.7218	44.6682	52.3111	31.81	55.7264	43.7682	2.29669	6.55201	5.02971	4.62614	8.21033	11.6559	9.93312	5.49054	10.8571	4.01613	6.78792	8.07903	5.25396	7.8265	7.05316	5.30336	9.12298	7.21317
Bivm	ENSMUSG00000041684.11_Bivm	105.03	103.354	103.939	104.108	67.5961	58.2142	62.9052	72.3457	85.1761	79.2179	78.9132	107.829	110.731	109.28	80.9854	126.214	103.081	103.427	106.374	86.6903	133.051	108.705	75.5728	100.889	88.2311
Ercc5	ENSMUSG00000026048.16_Ercc5	232.125	226.912	218.187	225.741	316.111	325.9	321.006	220.482	214.032	241.426	225.313	196.501	192.323	194.412	267.664	293.142	244.984	268.597	270.647	277.146	224.36	257.384	314.224	246.32	280.272
Mettl21e	ENSMUSG00000046828.3_Mettl21e	0	0	0	0	0	0.995114	0.497557	1.14834	0	0	0.382782	0.547356	0	0.273678	0	0	0	0	0	0	0	0	0	0	0
Gulp1	ENSMUSG00000056870.9_Gulp1	36.1869	41.9632	27.4881	35.2127	96.4239	161.208	128.816	45.9338	40.4041	40.2377	42.1918	29.5572	42.7383	36.1478	15.099	10.8571	26.7742	17.5768	18.8511	22.3293	33.9148	25.0317	22.5393	24.6857	23.6125
4930521E06Rik	ENSMUSG00000101701.1_4930521E06Rik	0	0	0	0	0	0	0	0	0	0	0	0	0	0	0	0	0	0	0	0	0	0	1.32584	0.536646	0.931242
Col3a1	ENSMUSG00000026043.18_Col3a1	22.9478	13.9877	5.15402	14.0298	2005.02	1486.2	1745.61	204.405	168.168	106.881	159.818	48.7146	73.8208	61.2677	19.2169	23.0713	21.4194	21.2359	16.1581	27.5833	32.6104	25.4506	7.95504	9.65962	8.80733
Col5a2	ENSMUSG00000026042.16_Col5a2	198.586	190.388	203.584	197.52	539.775	669.712	604.743	112.538	110.292	106.881	109.904	52.5461	35.9391	44.2426	61.7685	56.9998	64.2582	61.0088	71.3647	94.5712	48.2634	71.3998	78.2245	86.4	82.3122
Wdr75	ENSMUSG00000025995.16_Wdr75	240.951	308.507	197.571	249.01	231.616	198.525	215.071	186.032	181.272	191.129	186.144	150.523	157.355	153.939	148.244	141.142	168.678	152.688	193.897	195.71	187.836	192.481	193.573	192.656	193.114
Gm5269	ENSMUSG00000098549.1_Gm5269	0	0	0	0	0	0.995114	0.497557	1.14834	0	0	0.382782	0	0	0	0	0	0	0	0	0	0	0	1.32584	0	0.66292
Slc40a1	ENSMUSG00000025993.10_Slc40a1	10.5913	6.21676	5.15402	7.32069	678.944	1541.43	1110.19	552.354	420.421	404.891	459.222	55.2829	63.1362	59.2096	23.3348	17.6428	38.8226	26.6001	28.2766	24.9563	24.7839	26.0056	15.9101	20.9292	18.4196
Dnah7b	ENSMUSG00000041144.11_Dnah7b	59.6465	55.6012	27.3249	47.5242	151.425	112.95	132.188	359.363	384.909	374.273	372.848	416.85	403.576	410.213	487.601	515.74	488.857	497.399	672.552	623.842	560.769	619.054	659.101	697.548	678.325
Dnah7c	ENSMUSG00000101337.6_Dnah7c	1.03265	0.777096	1.02221	0.943986	7.47534	13.5435	10.5094	82.6349	86.0388	77.9856	82.2198	73.8383	90.7024	82.2703	88.1094	82.9618	59.3451	76.8054	65.9248	75.1316	67.334	69.4635	69.6861	75.5329	72.6095
Slc39a10	ENSMUSG00000025986.6_Slc39a10	618.707	622.454	548.044	596.402	1175.97	2132.53	1654.25	1150.64	1137.87	842.476	1043.66	207.448	209.806	208.627	123.537	115.357	119.145	119.346	96.9483	90.6308	104.353	97.3108	96.7863	88.5465	92.6664
Gm28151	ENSMUSG00000100213.1_Gm28151	1.76521	2.33129	0	1.3655	6.95843	7.46336	7.21089	4.59338	20.748	11.3168	12.2194	10.3998	6.79928	8.59952	13.7263	9.49997	6.69356	9.97329	12.1185	13.1349	15.653	13.6355	13.2584	12.8795	13.0689
Gm28826	ENSMUSG00000101447.1_Gm28826	0	0	0	0	0	0	0	0	0	0	0	0	0	0	0	0	0	0	0	0	0	0	0	0	0
C230029F24Rik	ENSMUSG00000051616.14_C230029F24Rik	0	0	0	0	0	0	0	0	0	0	0	0	0	0	0	0	0	0	0	0	2.60883	0.869611	0	0	0
4933411E06Rik	ENSMUSG00000099608.1_4933411E06Rik	0	0	0	0	0	0	0	1.14834	0	0	0.382782	0	0	0	0	1.35714	0	0.452379	0	0	0	0	0	0	0
Gm29665	ENSMUSG00000100451.1_Gm29665	0	0	0	0	0	0	0	0	0	0	0	0	0	0	0	0	0	0	0	0	0	0	0	0	0
Gm28321	ENSMUSG00000100816.1_Gm28321	1.76521	0.777096	0	0.847436	0.994061	0	0.497031	0	0	0	0	0	0	0	0	0	0	0	0	0	0	0	1.32584	0	0.66292
Tmeff2	ENSMUSG00000026109.14_Tmeff2	30.0086	12.4335	24.9111	22.4511	290.266	108.965	199.615	430.629	441.169	524.347	465.382	460.873	524.516	492.695	343.158	438.356	346.726	376.08	247.757	278.46	301.32	275.846	356.651	354.723	355.687
Gm28322	ENSMUSG00000100671.1_Gm28322	0	0	0	0	0	0.995114	0.497557	0	0	0	0	0	0	0	0	0	0	0	0	0	0	0	0	0	0
Gm28319	ENSMUSG00000101242.1_Gm28319	0	0	0	0	0	0	0	0	0	0	0	0	0	0	0	0	0	0	0	0	0	0	0	0	0
Gm29325	ENSMUSG00000099625.1_Gm29325	0	0.777096	0	0.259032	13.9169	5.97068	9.94377	53.9722	63.3361	80.4753	65.9279	78.8192	60.2222	69.5207	57.6506	61.0712	54.8872	57.8697	55.2067	55.1666	48.2634	52.8789	42.4269	33.8087	38.1178
9330175M20Rik	ENSMUSG00000101799.1_9330175M20Rik	0	0	0	0	0.994061	2.48779	1.74092	0	2.184	0	0.728001	2.18942	0	1.09471	1.37263	1.35714	1.33871	1.35616	1.3465	2.62698	0	1.32449	0	1.60994	0.804968
Cavin2	ENSMUSG00000045954.7_Cavin2	6.17824	2.33129	1.71801	3.40918	175.949	261.715	218.832	149.285	140.868	129.515	139.889	38.8622	48.5663	43.7143	16.4716	16.2857	21.4194	18.0589	9.42553	19.7023	13.0442	14.0573	27.8426	13.4161	20.6294
1700072G22Rik	ENSMUSG00000101702.1_1700072G22Rik	0	0.777096	0	0.259032	0	0	0	0	0	0	0	0	0	0	0	0	0	0	0	0	0	0	0	0	0
Nabp1	ENSMUSG00000026107.11_Nabp1	65.3129	162.413	45.5272	91.0843	29.8218	48.263	39.0424	51.6755	92.8201	124.485	89.6603	261.636	323.452	292.544	193.541	196.785	178.049	189.458	121.185	114.274	121.311	118.923	152.472	147.578	150.025
Gm17767	ENSMUSG00000099413.1_Gm17767	0	0	0	0	0	0	0	0	0	1.25743	0.419142	0.547356	0	0.273678	0	0	1.33871	0.446237	0	0	0	0	3.97752	1.07329	2.5254
Gm28055	ENSMUSG00000101741.1_Gm28055	0.882606	2.33129	0	1.0713	0	0.497557	0.248779	5.74172	1.092	0	2.27791	1.64207	0	0.821033	0	0	0	0	0	0	0	0	0	0.536646	0.268323
Myo1b	ENSMUSG00000018417.14_Myo1b	985.871	828.384	859.003	891.086	3164.1	5621.4	4392.75	1132.27	977.341	877.684	995.764	134.102	135.986	135.044	37.0611	31.2142	57.5646	41.9466	45.7811	63.0475	62.612	57.1469	25.1909	32.1987	28.6948
Stat4	ENSMUSG00000062939.11_Stat4	3.53042	2.33129	0	1.9539	5.96437	11.4438	8.70409	1.14834	4.36801	0	1.83878	0.547356	0	0.273678	0	0	0	0	0	0	1.30442	0.434806	0	0.536646	0.268323
Gm31812	ENSMUSG00000109599.1_Gm31812	2.64782	0	1.71801	1.45528	0	1.99023	0.995114	0	1.092	0	0.364001	0.547356	0	0.273678	1.37263	0	0	0.457545	0	0	0	0	0	2.14658	1.07329
Stat1	ENSMUSG00000026104.14_Stat1	60.0172	52.8425	66.1433	59.6677	300.206	517.131	408.669	144.691	111.384	140.832	132.302	125.344	110.731	118.038	122.164	78.714	101.742	100.873	96.6655	130.035	118.702	115.134	127.281	145.431	136.356
Gls	ENSMUSG00000026103.14_Gls	416.59	416.523	304.087	379.067	1232.64	886.149	1059.39	2373.63	2458.1	2495.99	2442.57	2047.66	2007.73	2027.69	1980.71	2551.42	2408.34	2313.49	2390.05	2327.5	2477.09	2398.21	2015.28	2324.21	2169.74
Nab1	ENSMUSG00000002881.14_Nab1	34.4216	21.7587	19.7571	25.3125	395.636	642.346	518.991	271.009	236.964	235.139	247.704	257.257	296.254	276.756	189.423	213.071	223.565	208.686	201.976	187.829	217.838	202.547	222.741	188.363	205.552
Gm553	ENSMUSG00000100120.1_Gm553	0	0	0	0	0	0	0	0	0	0	0	0	0	0	0	0	0	0	0	0	0	0	1.32584	0	0.66292
Gm28178	ENSMUSG00000099878.1_Gm28178	0	0	0	0	0.994061	0	0.497031	0	0	0	0	0	0	0	0	0	0	0	0	1.31349	0	0.43783	0	0.536646	0.268323
Nemp2	ENSMUSG00000043015.15_Nemp2	63.5476	46.6257	37.7961	49.3232	75.5486	44.7801	60.1644	94.1643	67.7041	69.1585	77.0089	114.945	87.4193	101.182	68.6317	63.7855	84.3388	72.252	87.5228	81.4363	78.265	82.408	110.045	138.991	124.518
Mfsd6	ENSMUSG00000041439.15_Mfsd6	86.4954	49.7341	88.4773	74.9023	230.622	145.287	187.954	385.844	376.741	413.693	392.093	534.219	526.459	530.339	477.677	572.712	519.42	523.27	583.036	525.396	590.901	566.444	477.302	599.433	538.368
Inpp1	ENSMUSG00000026102.9_Inpp1	32.6564	21.7587	33.5011	29.3054	171.973	179.121	175.547	253.784	268.632	240.168	254.195	328.961	262.258	295.609	267.664	290.428	282.468	280.186	265.261	244.309	292.189	267.253	299.64	311.254	305.447
Hibch	ENSMUSG00000041426.12_Hibch	43.2477	47.4028	49.8222	46.8242	130.222	121.901	126.062	78.0875	72.0721	109.396	86.5186	142.312	143.756	143.034	105.693	104.5	137.887	116.027	114.453	98.5117	140.877	117.947	115.348	116.452	115.9
1700019D03Rik	ENSMUSG00000043629.12_1700019D03Rik	11.4739	12.4335	4.29502	9.40081	6.95843	6.89614	6.92728	34.4503	25.116	31.4357	30.334	44.3358	49.5376	46.9367	21.2209	39.357	30.7904	30.4561	37.7021	34.1507	52.1767	41.3432	63.6403	61.7947	62.7175
Mstn	ENSMUSG00000026100.6_Mstn	1.76521	0	1.71801	1.16107	0.994061	4.47801	2.73604	2.29669	0	2.51485	1.60385	14.7786	12.6272	13.7029	12.3537	5.42855	16.0645	11.2823	8.07903	10.5079	3.91325	7.50006	6.6292	6.43975	6.53447
1700019A02Rik	ENSMUSG00000060715.9_1700019A02Rik	0	0	0	0	0	0	0	0	0	0	0	1.09471	0	0.547356	0	0	0	0	0	0	0	0	0	1.60994	0.804968
Pms1	ENSMUSG00000026098.13_Pms1	70.6085	103.354	41.2322	71.7315	96.245	90.0578	93.1514	95.3126	87.3601	61.6139	81.4289	150.463	122.251	136.357	118.047	108.571	125.839	117.485	127.918	101.139	117.398	115.485	114.022	121.819	117.92
Gm28777	ENSMUSG00000100763.1_Gm28777	0	0	0	0	0	0	0	0	0	0	0	0	0	0	0	0	0	0	0	0	0	0	0	0	0
Ormdl1	ENSMUSG00000026097.9_Ormdl1	94.2976	112.679	92.1711	99.7159	57.6555	50.0791	53.8673	15.2271	17.472	18.8614	17.1868	30.6519	27.1971	28.9245	16.4716	35.2856	18.742	23.4997	20.1976	40.7182	20.8707	27.2621	26.5168	25.759	26.1379
Gm28778	ENSMUSG00000100679.1_Gm28778	19.3202	0	3.87411	7.73145	0	0.691604	0.345802	1.09093	0	0	0.363643	0	0	0	0	0	0	0	0	0	0	0	0	0	0
Osgepl1	ENSMUSG00000026096.14_Osgepl1	43.4948	60.6135	47.417	50.5084	83.5011	64.6625	74.0818	127.225	115.752	123.228	122.068	168.586	178.724	173.655	201.777	185.928	179.387	189.031	169.66	202.277	195.663	189.2	157.775	153.481	155.628
Gm28551	ENSMUSG00000099913.1_Gm28551	0	4.39836	0	1.46612	0	0	0	0	2.63172	18.6979	7.10989	1.19324	0	0.596618	4.59832	3.47427	3.18613	3.75291	0	6.59372	0	2.19791	5.40942	4.86738	5.1384
Asnsd1	ENSMUSG00000026095.15_Asnsd1	199.469	210.927	233.649	214.682	395.636	434.865	415.251	64.3073	66.1644	49.2283	59.9	82.0048	80.6201	81.3124	30.9941	33.1685	67.7656	43.976	19.3627	11.5981	41.7414	24.2341	50.2758	43.9674	47.1216
Dnah7a	ENSMUSG00000096141.2_Dnah7a	4.63368	8.89774	10.308	7.94649	10.0897	11.8269	10.9583	21.9334	16.0852	33.108	23.7089	49.5521	110.848	80.1999	76.291	67.6533	78.3012	74.0818	68.0793	83.8663	71.0516	74.3324	53.4446	58.1778	55.8112
Stk17b	ENSMUSG00000026094.14_Stk17b	27.3608	34.9693	28.3471	30.2257	23.8575	36.8192	30.3383	9.18676	6.55201	15.0891	10.276	2.73678	3.8853	3.31104	4.1179	2.71428	4.01613	3.6161	0	1.31349	7.8265	3.04666	2.65168	0	1.32584
Hecw2	ENSMUSG00000042807.15_Hecw2	586.05	519.877	580.686	562.205	535.799	768.726	652.262	506.42	570.025	564.585	547.01	512.872	459.437	486.155	463.95	460.07	370.823	431.614	488.781	466.289	420.022	458.364	583.369	645.048	614.209
Ccdc150	ENSMUSG00000025983.11_Ccdc150	8.82606	6.21676	6.87203	7.30495	3.97624	8.45847	6.21736	11.4834	15.288	10.0594	12.277	9.30504	17.4839	13.3945	16.4716	16.2857	9.37098	14.0427	32.3161	15.7619	23.4795	23.8525	41.101	30.5888	35.8449
Gtf3c3	ENSMUSG00000041303.7_Gtf3c3	245.365	204.368	160.634	203.455	328.04	380.049	354.045	184.884	238.056	240.168	221.036	378.223	358.419	368.321	295.116	337.927	261.049	298.031	243.717	273.206	275.232	264.052	307.595	257.59	282.592
Gm34066	ENSMUSG00000109809.1_Gm34066	0	0	0	0	0	0	0	0	0	0	0	0	0	0	0	0	0	0	0	1.31349	0	0.43783	0	0	0
Pgap1	ENSMUSG00000073678.4_Pgap1	279.786	235.46	214.751	243.332	295.236	179.121	237.178	336.465	429.157	387.287	384.303	222.226	227.29	224.758	178.442	189.999	214.194	194.212	184.471	176.008	232.186	197.555	152.472	176.02	164.246
Ankrd44	ENSMUSG00000052331.14_Ankrd44	42.3651	48.957	28.3471	39.8897	136.186	99.5114	117.849	223.927	238.056	225.079	229.021	106.734	96.1613	101.448	129.028	103.142	100.403	110.858	117.146	111.647	114.789	114.527	108.719	129.332	119.025
4930444A19Rik	ENSMUSG00000101674.6_4930444A19Rik	0	0.777096	0	0.259032	0	0.995114	0.497557	0	0	0	0	0.547356	0	0.273678	0	0	0	0	0	0	0	0	0	0.536646	0.268323
Sf3b1	ENSMUSG00000025982.13_Sf3b1	2052.94	2001.8	1532.46	1862.4	2926.52	3492.85	3209.68	2487.32	2319.41	2190.44	2332.39	2828.19	2461.34	2644.76	2043.85	2095.42	2062.95	2067.41	1982.05	1866.47	1867.93	1905.48	1918.49	1933.53	1926.01
Coq10b	ENSMUSG00000025981.13_Coq10b	52.0738	37.3006	62.7072	50.6939	44.7327	64.1849	54.4588	39.0437	37.1281	36.4654	37.5457	41.599	47.595	44.597	28.8253	28.4999	45.5162	34.2805	44.4346	27.5833	28.6972	33.5717	37.1235	61.1776	49.1506
Hspd1	ENSMUSG00000025980.14_Hspd1	2347.94	3010.31	1707.35	2355.2	793.797	982.003	887.9	262.753	224.494	242.683	243.31	265.363	355.039	310.201	155.931	201.847	190.097	182.625	143.551	149.738	120.711	138	154.381	163.054	158.718
Hspe1	ENSMUSG00000073676.4_Hspe1	380.271	609.165	294.733	428.056	575.432	909.942	742.687	63.0556	66.8196	81.2172	70.3641	180.14	218.451	199.296	32.2157	97.2525	85.3562	71.6082	54.9104	35.4773	66.5383	52.3087	58.9601	47.1068	53.0334
Mob4	ENSMUSG00000025979.13_Mob4	162.4	140.654	121.978	141.677	260.444	349.285	304.865	115.983	84.0841	116.941	105.669	113.85	132.1	122.975	63.1412	103.142	68.2743	78.186	68.6717	72.2419	79.5695	73.4944	58.3369	62.2509	60.2939
Rftn2	ENSMUSG00000025978.14_Rftn2	49.4436	52.0654	32.6421	44.717	206.765	394.563	300.664	64.3073	56.7841	42.7525	54.6146	27.9151	23.3118	25.6135	4.1179	6.78569	8.03227	6.31195	10.772	13.1349	15.653	13.1866	5.30336	11.2696	8.28646
Gm10561	ENSMUSG00000097649.2_Gm10561	1.76521	6.21676	3.43601	3.806	0.994061	5.97068	3.48237	0	0	2.51485	0.838284	0.547356	0.971326	0.759341	0	0	0	0	1.3465	1.31349	0	0.886665	1.32584	0	0.66292
Mars2	ENSMUSG00000046994.9_Mars2	123.565	136.769	85.9003	115.411	204.777	238.33	221.553	222.779	246.792	289.208	252.926	354.139	384.645	369.392	234.72	318.927	303.888	285.845	208.708	232.488	228.273	223.156	239.977	260.81	250.393
Boll	ENSMUSG00000025977.15_Boll	0	0	1.71801	0.572669	2.98218	3.98046	3.48132	1.14834	0	0	0.382782	0	0	0	0	1.35714	0	0.452379	0	0	0	0	0	0	0
Plcl1	ENSMUSG00000038349.10_Plcl1	57.3694	41.9632	71.2973	56.8766	168.99	251.764	210.377	333.02	307.944	220.05	287.005	191.027	172.896	181.962	120.792	154.714	149.936	141.814	158.887	153.678	189.141	167.235	161.752	166.36	164.056
9130227L01Rik	ENSMUSG00000099950.1_9130227L01Rik	0	0	0	0	0	0	0	0	3.276	0	1.092	0.547356	0.971326	0.759341	0	0	0	0	0	0	0	0	0	0.536646	0.268323
1700003I22Rik	ENSMUSG00000100372.1_1700003I22Rik	0	0	0	0	0	0	0	0	0	0	0	1.09471	0	0.547356	0	0	0	0	0	0	0	0	0	0	0
Gm28240	ENSMUSG00000101332.1_Gm28240	0	0	0	0	1.98812	0.497557	1.24284	0	0	0	0	0.547356	0	0.273678	0	0	0	0	0	1.31349	0	0.43783	0	0	0
Hsfy2	ENSMUSG00000045336.5_Hsfy2	0	0	0	0	2.98218	0	1.49109	0	0	0	0	0	0	0	0	0	0	0	0	0	0	0	0	0	0
Satb2	ENSMUSG00000038331.15_Satb2	122.682	133.66	68.7203	108.354	72.5665	73.1409	72.8537	21.8186	27.3	26.406	25.1749	14.7786	7.77061	11.2746	12.3537	20.3571	13.3871	15.366	14.8115	14.4484	9.13092	12.7969	29.1685	23.6124	26.3904
1700126A01Rik	ENSMUSG00000099945.1_1700126A01Rik	0	0	0	0	0	0.497557	0.248779	0	0	0	0	0	0	0	0	0	0	0	0	0	0	0	0	0	0
BC055402	ENSMUSG00000101429.1_BC055402	0.882606	0.777096	0	0.553234	0.994061	0	0.497031	1.14834	2.184	0	1.11078	6.02091	4.85663	5.43877	17.8442	27.1428	20.0807	21.6892	17.5046	11.8214	23.4795	17.6018	39.7752	48.8348	44.305
4930558J18Rik	ENSMUSG00000097519.2_4930558J18Rik	8.82606	10.1022	1.71801	6.8821	7.95249	15.9218	11.9372	0	0	1.25743	0.419142	1.09471	0	0.547356	0	2.71428	1.33871	1.351	0	0	0	0	0	1.07329	0.536646
1700066M21Rik	ENSMUSG00000038323.3_1700066M21Rik	15.8869	26.4212	17.1801	19.8294	41.7506	27.3656	34.5581	70.049	63.3361	96.8219	76.7357	99.0714	103.932	101.502	93.3391	71.9283	68.2743	77.8472	83.4833	64.361	61.3076	69.7173	62.3144	84.2534	73.2839
Tyw5	ENSMUSG00000048495.16_Tyw5	32.6564	41.9632	19.7571	31.4589	61.6318	64.1849	62.9083	65.4557	60.0601	57.8416	61.1191	67.8721	72.8495	70.3608	57.6506	82.7854	58.9033	66.4464	49.8207	51.2261	69.1341	56.727	58.3369	55.8111	57.074
Maip1	ENSMUSG00000025971.6_Maip1	108.561	115.01	103.939	109.17	119.287	123.892	121.59	60.8623	88.4521	66.6436	71.986	118.776	138.9	128.838	70.0043	59.7141	48.1936	59.304	79.4437	56.48	60.0032	65.309	82.202	91.7664	86.9842
Spats2l	ENSMUSG00000038305.15_Spats2l	26.4782	24.09	23.1931	24.5871	286.29	197.53	241.91	337.613	290.472	286.693	304.926	256.71	264.201	260.455	119.419	123.5	124.5	122.473	134.65	174.694	165.661	158.335	136.561	129.332	132.947
Gm17234	ENSMUSG00000091283.1_Gm17234	0	0	0	0	0	0	0	0	0	0	0	0	0	0	0	0	0	0	0	0	0	0	0	0	0
Kctd18	ENSMUSG00000054770.16_Kctd18	82.0824	73.047	60.9892	72.0395	101.394	112.448	106.921	183.735	195.468	196.159	191.787	251.236	222.434	236.835	245.701	213.071	269.081	242.618	189.857	211.472	220.447	207.258	221.415	258.127	239.771
Sgo2a	ENSMUSG00000026039.9_Sgo2a	184.465	240.123	76.4513	167.013	146.127	301.52	223.823	43.6371	34.944	41.4951	40.0254	20.7995	15.5412	18.1704	35.6885	14.9285	33.4678	28.0283	22.8906	27.3206	22.1751	24.1287	18.5618	31.6621	25.1119
Aox1	ENSMUSG00000063558.4_Aox1	3.53042	5.43967	0.859003	3.27637	2.98218	1.99023	2.48621	98.7577	96.0961	116.941	103.931	562.682	575.025	568.853	1216.15	1169.85	1091.05	1159.02	1077.2	977.236	984.835	1013.09	1225.08	1046.46	1135.77
Aox3	ENSMUSG00000064294.12_Aox3	0.882606	0	0	0.294202	5.96437	9.95114	7.95775	8.03841	9.82801	1.25743	6.37462	3.83149	1.94265	2.88707	0	0	0	0	4.03951	2.62698	1.30442	2.65697	1.32584	1.07329	1.19957
Aox4	ENSMUSG00000038242.12_Aox4	0.882606	0	2.57701	1.15321	0.994061	0	0.497031	1.14834	3.276	5.02971	3.15135	9.30504	12.6272	10.9661	9.60844	6.78569	4.01613	6.80342	17.5046	5.25396	3.91325	8.89059	19.8876	18.7826	19.3351
Gm15759	ENSMUSG00000089822.1_Gm15759	0	0	0	0	0	0.497557	0.248779	0	0	1.25743	0.419142	0	0.971326	0.485663	1.37263	0	0	0.457545	0	0	0	0	0	1.07329	0.536646
Aox2	ENSMUSG00000079554.2_Aox2	0	0.777096	0	0.259032	0.994061	0	0.497031	0	0	0	0	2.18942	0	1.09471	2.74527	2.71428	2.67742	2.71232	2.69301	1.31349	1.30442	1.77031	5.30336	4.29317	4.79826
Bzw1	ENSMUSG00000051223.14_Bzw1	1383.92	1556.51	1220.64	1387.02	1397.65	1713.07	1555.36	422.591	348.348	460.797	410.579	363.444	419.817	391.63	168.834	246.999	284.195	233.343	141.383	136.603	176.096	151.361	196.224	184.069	190.147
Clk1	ENSMUSG00000026034.17_Clk1	556.924	536.196	304.946	466.022	1634.24	2081.28	1857.76	1519.26	1527.71	1672.38	1573.12	2381	2448.71	2414.85	2065.81	2179.56	2040.2	2095.19	2002.25	1938.71	2024.46	1988.47	2154.49	1922.8	2038.65
Ppil3	ENSMUSG00000026035.15_Ppil3	91.791	115.787	71.2973	92.9585	74.5546	55.2288	64.8917	33.302	30.576	66.6436	43.5072	51.9988	44.681	48.3399	56.278	27.1428	57.5646	46.9951	40.3951	30.2103	33.9148	34.8401	49.0561	55.2745	52.1653
Nif3l1	ENSMUSG00000026036.17_Nif3l1	219.769	271.206	245.675	245.55	98.412	121.404	109.908	59.7139	66.6121	67.901	64.7424	77.7245	65.0788	71.4017	68.6317	86.8568	78.984	78.1575	44.4346	81.4363	73.0474	66.3061	53.0336	59.031	56.0323
Orc2	ENSMUSG00000026037.14_Orc2	232.125	310.061	150.326	230.837	215.711	213.95	214.83	152.73	117.936	168.495	146.387	183.364	180.667	182.015	171.579	164.214	160.645	165.479	164.274	147.111	125.224	145.536	165.73	195.339	180.534
Gm15834	ENSMUSG00000085054.2_Gm15834	0	8.54805	0.859003	3.13568	10.9347	1.99023	6.46245	19.5219	33.852	46.5248	33.2996	28.4625	22.3405	25.4015	41.179	29.857	66.9356	45.9905	72.7112	40.7182	49.5679	54.3324	88.8312	78.3503	83.5908
Fam126b	ENSMUSG00000038174.14_Fam126b	90.0258	90.9202	40.3732	73.7731	107.359	101.502	104.43	260.674	281.736	251.485	264.632	441.716	367.161	404.439	280.017	310.785	362.791	317.864	309.696	302.103	354.801	322.2	353.999	387.995	370.997
Ndufb3	ENSMUSG00000026032.8_Ndufb3	74.1389	85.4805	108.234	89.2846	104.376	134.838	119.607	11.4834	18.564	20.1188	16.7221	31.7466	66.0502	48.8984	12.3537	12.2142	5.35485	9.97426	9.42553	9.19443	5.21767	7.94587	13.2584	17.1727	15.2155
Cflar	ENSMUSG00000026031.15_Cflar	110.67	139.1	90.1954	113.322	290.355	566.359	428.357	183.712	167.426	179.611	176.916	43.2411	46.6237	44.9324	31.5706	31.0785	50.871	37.84	39.0486	44.6586	57.4987	47.0687	30.4943	53.6216	42.058
Casp8	ENSMUSG00000026029.14_Casp8	14.1217	25.6442	10.308	16.6913	213.723	389.587	301.655	80.3841	55.6921	61.6139	65.8967	6.02091	8.74193	7.38142	0	0	0	0	1.3465	1.31349	1.30442	1.32147	0	4.82981	2.41491
Trak2	ENSMUSG00000026028.12_Trak2	225.947	170.961	227.636	208.181	583.514	714.492	649.003	823.363	738.193	728.05	763.202	786.55	740.15	763.35	932.018	875.354	838.033	881.802	810.596	862.962	857.002	843.52	933.391	896.735	915.063
Stradb	ENSMUSG00000026027.13_Stradb	68.8433	35.7464	48.9632	51.1843	149.109	117.921	133.515	140.098	121.212	128.258	129.856	223.868	218.548	221.208	199.032	170.999	206.162	192.064	210.055	153.678	232.186	198.64	218.763	196.412	207.588
Gm29018	ENSMUSG00000099752.1_Gm29018	0	0	0	0	0	0	0	0	0	0	0	0	0	0	0	0	0	0	0	0	0	0	0	0	0
C2cd6	ENSMUSG00000072295.7_C2cd6	0	0	1.71801	0.572669	3.97624	1.49267	2.73446	4.59338	9.82801	2.6406	5.68733	2.73678	2.91398	2.82538	2.85508	2.71428	6.69356	4.08764	5.38602	0	0	1.79534	1.32584	0.536646	0.931242
Tmem237	ENSMUSG00000038079.14_Tmem237	75.0215	73.8241	77.3103	75.3853	73.5605	101.004	87.2823	79.2358	67.7041	69.1585	72.0328	59.6618	49.5376	54.5997	39.8064	42.0713	42.8388	41.5721	49.8207	32.8372	43.0458	41.9012	35.7977	27.3689	31.5833
G730003C15Rik	ENSMUSG00000097573.2_G730003C15Rik	6.17824	11.6564	9.44904	9.09457	12.9228	7.46336	10.1931	3.44503	3.276	3.77228	3.49777	18.0627	20.3978	19.2303	9.60844	17.6428	18.742	15.3311	5.38602	3.94047	9.13092	6.15247	7.95504	15.0261	11.4906
Mpp4	ENSMUSG00000079550.9_Mpp4	8.68484	3.8	0.859003	4.44795	5.12935	12.4091	8.76921	11.8509	12.5908	7.54456	10.6621	16.1634	18.8534	17.5084	34.6453	54.2719	57.511	48.8094	62.9625	43.2269	68.8341	58.3412	67.8697	64.6014	66.2356
Gm29017	ENSMUSG00000101586.1_Gm29017	0	0	0	0	0	0	0	0	0	0	0	0	0	0	0	1.35714	0	0.452379	0	0	0	0	0	0	0
Als2	ENSMUSG00000026024.14_Als2	332.001	242.539	365.076	313.206	305.018	276.672	290.845	359.064	344.494	298.01	333.856	344.544	320.139	332.342	434.795	399.012	385.602	406.47	419.086	479.542	452.933	450.52	528.758	574.007	551.382
Cdk15	ENSMUSG00000026023.16_Cdk15	1.76521	0.777096	0.859003	1.13377	2.98218	8.95603	5.9691	2.29669	5.46001	3.77228	3.84299	1.64207	0.971326	1.3067	1.37263	2.71428	0	1.3623	2.69301	6.56745	0	3.08682	2.65168	4.29317	3.47242
Gm29016	ENSMUSG00000099922.1_Gm29016	0	0	0	0	0	0	0	0	0	0	0	0	0	0	0	0	0	0	0	0	0	0	0	0	0
Fzd7	ENSMUSG00000041075.8_Fzd7	1135.03	1450.06	902.813	1162.63	66.6021	51.7459	59.174	19.5219	8.73601	21.3763	16.5447	8.75769	7.77061	8.26415	9.60844	12.2142	2.67742	8.1667	8.07903	6.56745	5.21767	6.62138	2.65168	8.04968	5.35068
Gm26813	ENSMUSG00000097819.1_Gm26813	0	0.777096	0	0.259032	0.994061	0	0.497031	0	0	2.51485	0.838284	0.547356	0	0.273678	0	0	0	0	0	0	0	0	0	0	0
Gm973	ENSMUSG00000047361.16_Gm973	15.0043	17.8732	8.59003	13.8225	4.97031	9.45358	7.21194	25.2636	19.656	17.604	20.8412	6.02091	7.77061	6.89576	4.1179	6.78569	0	3.63453	6.73252	10.5079	1.30442	6.18162	5.30336	4.29317	4.79826
Gm28411	ENSMUSG00000099811.6_Gm28411	0	0	0	0	0	0.497557	0.248779	0	0	0	0	0	0	0	0	0	0	0	0	0	0	0	0	0	0
1700122D07Rik	ENSMUSG00000101409.1_1700122D07Rik	0	0	0	0	0	0	0	0	0	0	0	0	0	0	0	0	0	0	0	0	0	0	0	0	0
Sumo1	ENSMUSG00000026021.15_Sumo1	342.451	336.482	357.345	345.426	1018.82	1399.73	1209.28	86.1259	109.2	105.473	100.266	214.52	234.09	224.305	72.7496	74.6426	92.3711	79.9211	79.4437	65.6745	109.571	84.8964	87.5054	73.5205	80.5129
Nop58	ENSMUSG00000026020.9_Nop58	589.581	763.108	341.024	564.571	435.399	598.566	516.982	310.053	330.876	280.406	307.112	228.253	192.323	210.288	197.659	166.928	186.081	183.556	266.621	187.829	230.895	228.448	173.698	222.171	197.935
Bmpr2	ENSMUSG00000067336.6_Bmpr2	1300.96	1052.96	845.259	1066.4	1975.2	2698.25	2336.73	2039.46	1879.33	1834.59	1917.79	1266.58	1269.52	1268.05	785.147	1058.57	1030.81	958.174	918.316	822.244	1004.4	914.987	828.65	896.198	862.424
Fam117b	ENSMUSG00000041040.12_Fam117b	507.499	477.914	670.882	552.098	423.47	408.992	416.231	339.91	310.128	329.446	326.495	288.456	275.857	282.156	237.466	236.142	232.936	235.514	242.371	256.13	219.142	239.214	277.1	271.543	274.322
Ica1l	ENSMUSG00000026018.12_Ica1l	5.29564	5.43967	7.73103	6.15545	119.287	61.6971	90.4922	113.686	85.1761	88.0199	95.6274	85.9348	61.1935	73.5642	53.5327	52.9284	74.9678	60.4763	87.5228	81.4363	82.1783	83.7125	54.3594	62.2509	58.3052
Wdr12	ENSMUSG00000026019.15_Wdr12	217.121	283.64	151.185	217.315	331.201	545.82	438.511	205.554	152.88	143.347	167.26	373.63	411.007	392.319	218.249	306.713	246.323	257.095	241.024	208.845	270.758	240.209	267.82	237.734	252.777
Carf	ENSMUSG00000026017.13_Carf	47.6607	42.7403	28.3471	39.5827	116.305	101.004	108.655	307.756	264.264	242.683	271.568	347.023	304.025	325.524	322.569	299.927	289.162	303.886	243.717	282.4	290.885	272.334	274.449	290.862	282.655
Nbeal1	ENSMUSG00000073664.11_Nbeal1	261.251	301.513	127.133	229.966	590.472	655.283	622.877	1074.85	1121.49	1168.15	1121.5	1450.49	1510.41	1480.45	1472.84	1777.85	1626.53	1625.74	1559.25	1619.53	1725.74	1634.84	1589.68	1793.47	1691.58
Cyp20a1	ENSMUSG00000049439.13_Cyp20a1	95.3215	129.775	104.798	109.965	76.5427	135.336	105.939	55.1206	67.7041	51.5545	58.1264	65.1353	77.7061	71.4207	49.4148	63.7855	40.1613	51.1205	32.3161	45.9721	60.0032	46.0971	51.7077	55.8111	53.7594
Abi2	ENSMUSG00000026782.15_Abi2	787.285	725.807	679.472	730.855	598.425	620.454	609.439	428.333	525.253	416.208	456.598	492.62	514.803	503.711	314.333	331.142	366.807	337.427	329.894	323.118	388.716	347.243	314.224	373.505	343.865
Raph1	ENSMUSG00000026014.15_Raph1	518.09	571.942	400.296	496.776	1299.24	1478.74	1388.99	1790.27	1882.61	1752.85	1808.58	1552.85	1790.15	1671.5	1603.24	1765.64	1555.58	1641.49	1319.57	1300.35	1395.73	1338.55	1427.93	1278.83	1353.38
Cd28	ENSMUSG00000026012.2_Cd28	0	0	0	0	3.97624	3.4829	3.72957	0	1.092	3.77228	1.62143	0.547356	0.971326	0.759341	0	0	0	0	0	0	1.30442	0.434806	0	1.07329	0.536646
Gm11579	ENSMUSG00000086795.1_Gm11579	0	0	0	0	0	0	0	0	0	0	0	0	0	0	0	0	0	0	0	0	0	0	0	0	0
2310016D23Rik	ENSMUSG00000085965.1_2310016D23Rik	0	0	0	0	0	0	0	0	0	0	0	0	0	0	0	0	0	0	0	0	0	0	0	0	0
Ctla4	ENSMUSG00000026011.13_Ctla4	0	0	0	0	0	0	0	0	0	2.51485	0.838284	0.547356	0	0.273678	0	0	1.33871	0.446237	0	0	1.30442	0.434806	2.65168	0.536646	1.59416
Icos	ENSMUSG00000026009.14_Icos	0.882606	0	0	0.294202	1.98812	0.995114	1.49162	0	0	0	0	0	0	0	0	0	1.33871	0.446237	2.69301	0	0	0.897669	0	0	0
Gm28083	ENSMUSG00000100893.1_Gm28083	0	0	0	0	0	0	0	0	0	0	0	0	0	0	0	0	0	0	0	0	0	0	0	0	0
Gm11587	ENSMUSG00000085248.2_Gm11587	0	0	0	0	0	0	0	1.14834	1.092	2.51485	1.58507	0	0	0	0	0	0	0	0	0	1.30442	0.434806	0	0	0
9530026F06Rik	ENSMUSG00000085447.1_9530026F06Rik	0	0	0	0	0	0	0	0	0	0	0	0	0	0	0	0	0	0	0	0	0	0	1.32584	0	0.66292
Gm11588	ENSMUSG00000086408.1_Gm11588	0	0	0	0	0	0	0	0	0	0	0	0	0	0	0	0	0	0	0	0	0	0	0	0.536646	0.268323
Gm28449	ENSMUSG00000100965.1_Gm28449	0	0	0	0	0	0	0	0	0	0	0	0	0	0	0	0	0	0	0	0	0	0	0	0	0
4930587A21Rik	ENSMUSG00000086009.1_4930587A21Rik	0	0	0	0	0	1.49267	0.746336	0	0	0	0	0	0	0	0	0	0	0	0	0	0	0	0	0	0
Pard3b	ENSMUSG00000052062.14_Pard3b	257.721	309.284	146.89	237.965	122.27	171.16	146.715	184.884	186.732	162.208	177.941	83.198	58.2796	70.7388	86.4759	65.1426	97.7259	83.1148	103.681	147.111	84.7871	111.86	75.5728	85.8633	80.7181
Pard3bos1	ENSMUSG00000085842.7_Pard3bos1	0	0	0	0	0.994061	0	0.497031	0	0	0	0	0	0	0	0	0	0	0	0	0	0	0	0	0	0
Pard3bos2	ENSMUSG00000085019.2_Pard3bos2	0	0	0	0	0	0	0	0	0	0	0	0	0	0	1.37263	0	0	0.457545	0	0	0	0	0	0	0
Pard3bos3	ENSMUSG00000085400.1_Pard3bos3	0	0	0	0	0	0	0	1.14834	0	1.25743	0.801924	0	2.91398	1.45699	0	0	1.33871	0.446237	0	0	0	0	0	2.14658	1.07329
Gm29084	ENSMUSG00000100750.1_Gm29084	1.94173	0	0.859003	0.933579	0	0.497557	0.248779	1.14834	3.276	1.25743	1.89393	2.73678	4.85663	3.7967	2.74527	2.71428	5.35485	3.6048	2.69301	1.31349	2.60883	2.20511	5.30336	8.15165	6.7275
Nrp2	ENSMUSG00000025969.15_Nrp2	1432.47	1359.92	1564.25	1452.21	1994.09	2098.7	2046.39	1618.02	1556.1	1982.96	1719.03	1043.26	980.068	1011.66	724.751	647.355	585.017	652.374	737.884	640.983	603.945	660.937	543.594	608.556	576.075
Gm29083	ENSMUSG00000100811.1_Gm29083	0	0	0	0	0	0	0	1.14834	0	0	0.382782	0	0.971326	0.485663	0	2.71428	0	0.904759	4.03951	0	0	1.3465	1.32584	4.29317	2.8095
Gm4208	ENSMUSG00000100426.1_Gm4208	2.64782	0	1.71801	1.45528	0	0	0	0	0	0	0	0	0.971326	0.485663	0	0	0	0	2.69301	0	0	0.897669	1.32584	0	0.66292
Ino80d	ENSMUSG00000040865.15_Ino80d	733.446	729.693	522.274	661.804	420.488	617.966	519.227	731.496	692.329	753.199	725.674	597.712	592.509	595.111	893.585	833.283	917.017	881.295	926.395	803.855	928.745	886.332	735.841	806.042	770.941
Ino80dos	ENSMUSG00000084799.7_Ino80dos	18.5347	16.319	6.87203	13.9086	34.7921	40.7997	37.7959	19.5219	33.852	20.1188	24.4976	36.6728	29.1398	32.9063	37.0611	18.9999	32.1291	29.3967	21.5441	30.2103	35.2193	28.9912	14.5842	32.7354	23.6598
Gm20342	ENSMUSG00000101599.1_Gm20342	95.3215	132.883	36.9371	88.3806	189.866	185.091	187.478	192.922	255.528	243.941	230.797	247.952	282.656	265.304	312.961	303.999	311.92	309.626	250.45	283.714	273.928	269.364	205.505	198.559	202.032
Ndufs1	ENSMUSG00000025968.16_Ndufs1	454.542	488.016	444.105	462.221	434.405	495.567	464.986	385.844	336.336	360.881	361.021	450.474	405.043	427.758	330.805	303.999	340.033	324.945	344.705	274.519	400.456	339.893	384.493	401.948	393.221
Eef1b2	ENSMUSG00000025967.16_Eef1b2	1504.49	1705.51	1749.74	1653.25	1909.31	2812.54	2360.93	282.493	222.768	257.772	254.345	185.554	205.921	195.737	53.5327	70.5712	67.3506	63.8182	36.3556	69.6149	91.3092	65.7599	60.498	92.8397	76.6689
Gpr1	ENSMUSG00000046856.13_Gpr1	0	0.777096	0	0.259032	3.97624	0	1.98812	0	0	2.51485	0.838284	1.64207	0.971326	1.3067	1.37263	4.07141	0	1.81468	0	0	2.60883	0.869611	0	4.29317	2.14658
Gm11608	ENSMUSG00000087561.7_Gm11608	0	0	0	0	0	0	0	0	0	0	0	0	0	0	0	0	0	0	0	0	0	0	0	0	0
Zdbf2	ENSMUSG00000027520.15_Zdbf2	609.881	719.59	242.239	523.903	403.589	425.411	414.5	962.313	952.225	1014.74	976.427	1036.69	1177.25	1106.97	522.973	583.569	523.436	543.326	469.93	457.094	487.852	471.625	444.156	437.366	440.761
Adam23	ENSMUSG00000025964.15_Adam23	91.791	100.245	53.2582	81.7649	733.617	306.993	520.305	2180.71	2038.77	2396.66	2205.38	4211.35	4165.05	4188.2	3924.36	4288.56	3961.25	4058.05	3208.72	3039.41	3469.75	3239.29	3797.2	3714.66	3755.93
Gm39653	ENSMUSG00000115378.1_Gm39653	0	0	0	0	0	0	0	0	0	0	0	0	0	0	0	0	0	0	0	0	0	0	0	1.07329	0.536646
Dytn	ENSMUSG00000069085.5_Dytn	0	0	0	0	3.97624	1.49267	2.73446	2.29669	0	0	0.765563	2.18942	0	1.09471	0	0	4.01613	1.33871	6.73252	1.31349	1.30442	3.11681	3.97752	1.07329	2.5254
Mdh1b	ENSMUSG00000025963.5_Mdh1b	0.882606	0	0	0.294202	0.994061	0	0.497031	1.14834	4.36801	1.25743	2.25793	2.73678	2.91398	2.82538	0	2.71428	1.33871	1.351	1.3465	2.62698	0	1.32449	1.32584	2.68323	2.00453
Fastkd2	ENSMUSG00000025962.15_Fastkd2	107.678	111.902	87.6183	102.399	95.4299	96.5261	95.978	102.203	62.2441	108.139	90.8618	98.524	92.276	95.4	122.164	120.785	108.436	117.128	90.2158	151.051	130.442	123.903	143.191	112.159	127.675
4933402D24Rik	ENSMUSG00000025961.1_4933402D24Rik	0	0	0	0	0	0.497557	0.248779	5.74172	5.46001	0	3.73391	1.64207	0	0.821033	5.49054	1.35714	0	2.28256	0	0	0	0	3.97752	1.07329	2.5254
Gm13749	ENSMUSG00000044689.5_Gm13749	0	0	0	0	0.994061	0.497557	0.745809	0	0	0	0	0.547356	0	0.273678	0	0	0	0	0	0	1.30442	0.434806	0	0	0
Klf7	ENSMUSG00000025959.13_Klf7	688.433	389.325	736.166	604.641	409.553	453.274	431.414	429.481	513.241	445.129	462.617	283.53	268.086	275.808	286.88	333.856	309.242	309.993	267.954	333.626	296.103	299.228	299.64	328.427	314.033
Gm13748	ENSMUSG00000086836.1_Gm13748	0	0	0	0	0	0	0	0	0	0	0	0	0	0	0	0	0	0	0	0	0	0	0	0	0
Gm28981	ENSMUSG00000101895.1_Gm28981	0	0.777096	0	0.259032	0	0	0	0	0	1.25743	0.419142	1.64207	0.971326	1.3067	0	0	0	0	0	0	3.91325	1.30442	0	0.536646	0.268323
Creb1	ENSMUSG00000025958.14_Creb1	636.359	620.899	371.948	543.069	723.676	905.056	814.366	508.717	473.929	519.317	500.654	596.618	600.28	598.449	502.384	682.64	477.92	554.315	440.307	441.332	452.633	444.757	461.392	520.546	490.969
Mettl21a	ENSMUSG00000025956.10_Mettl21a	50.3085	56.728	44.6682	50.5682	52.6852	92.0481	72.3666	18.3735	25.116	30.1782	24.5559	74.9877	75.7634	75.3756	32.9432	47.4998	56.2259	45.5563	40.3951	34.1507	24.7839	33.1099	27.8426	49.908	38.8753
Gm28982	ENSMUSG00000101832.1_Gm28982	0	0	0	0	0	0	0	0	0	0	0	0	0	0	0	0	0	0	0	0	0	0	0	0	0
Gm29152	ENSMUSG00000100437.1_Gm29152	0	0	0	0	0	0	0	0	0	0	0	0	0	0	0	0	0	0	0	0	0	0	0	0	0
Ccnyl1	ENSMUSG00000070871.10_Ccnyl1	139.452	119.16	104.798	121.137	212.182	290.742	251.462	134.77	99.4158	99.8523	111.346	84.1778	60.7953	72.4866	93.3391	71.3583	50.871	71.8561	54.7758	52.5396	45.6546	50.99	54.3594	63.5764	58.9679
Fzd5	ENSMUSG00000045005.9_Fzd5	37.0695	38.8548	14.6031	30.1758	11.9287	12.9365	12.4326	21.8186	4.36801	13.8317	13.3394	8.21033	5.82796	7.01914	4.1179	2.71428	5.35485	4.06234	5.38602	10.5079	2.60883	6.16759	1.32584	7.51304	4.41944
Plekhm3	ENSMUSG00000051344.13_Plekhm3	230.36	187.28	224.2	213.947	166.008	129.862	147.935	256.081	244.608	250.228	250.306	355.234	338.021	346.628	367.866	390.856	361.452	373.391	447.039	415.063	461.764	441.289	416.314	545.232	480.773
Akr1cl	ENSMUSG00000025955.13_Akr1cl	0	0	0	0	0	0	0	0	0	0	0	0	0	0	0	0	0	0	0	0	0	0	0	0	0
Cryge	ENSMUSG00000070870.6_Cryge	0.882606	0	0	0.294202	0	0	0	0	0	0	0	0	0	0	0	0	0	0	0	0	0	0	0	0	0
Crygd	ENSMUSG00000067299.11_Crygd	0	1.55419	0.859003	0.804398	0	0	0	0	0	0	0	0	0	0	0	0	0	0	0	0	0	0	0	0	0
Crygc	ENSMUSG00000025952.15_Crygc	0	0.777096	0	0.259032	0	0	0	0	0	0	0	0	0	0	0	0	0	0	0	0	0	0	0	0	0
Crygb	ENSMUSG00000073658.4_Crygb	0	0	0	0	0	0	0	0	0	0	0	0	0	0	0	0	0	0	0	0	0	0	0	0	0
Cryga	ENSMUSG00000044429.8_Cryga	0	0	0	0	0	0	0	0	0	0	0	0	0	0	0	0	0	0	0	1.31349	0	0.43783	0	0	0
Gm28845	ENSMUSG00000100846.1_Gm28845	0	0	0	0	0	0	0	0	0	2.4897	0.829902	0	0	0	0	0	0	0	0	0	0	0	0	0	0
D630023F18Rik	ENSMUSG00000044816.10_D630023F18Rik	0	0	0	0	0.994061	1.49267	1.24337	31.0053	37.1281	21.4014	29.8449	15.326	19.4265	17.3762	13.7263	13.5714	9.37098	12.2229	16.1581	9.19443	15.653	13.6685	5.30336	11.8062	8.55478
Idh1	ENSMUSG00000025950.16_Idh1	883.489	687.73	1327.16	966.126	1029.85	924.959	977.403	129.763	133.224	137.06	133.349	170.228	214.663	192.445	46.6695	81.4283	85.6775	71.2585	56.5532	38.0912	65.2209	53.2884	64.9661	79.4236	72.1948
Pikfyve	ENSMUSG00000025949.16_Pikfyve	447.481	470.143	339.306	418.977	463.232	486.113	474.673	537.425	571.117	538.179	548.907	495.357	477.892	486.625	544.936	620.212	546.194	570.447	593.808	598.951	673.079	621.946	604.583	647.731	626.157
Pth2r	ENSMUSG00000025946.13_Pth2r	0.882606	0.777096	0.859003	0.839568	0	3.98046	1.99023	3.44503	4.36801	5.02971	4.28092	1.09471	4.85663	2.97567	1.37263	1.35714	0	0.909924	2.69301	0	1.30442	1.33248	0	1.07329	0.536646
Crygf	ENSMUSG00000025945.11_Crygf	0	0	0	0	0	0	0	0	0	0	0	0	0	0	0	0	0	0	0	0	0	0	0	0	0
Map2	ENSMUSG00000015222.18_Map2	3420.98	1848.71	3618.98	2962.89	5375.88	2965.44	4170.66	10665.8	10568.4	11553.2	10929.2	17536.2	18165.7	17851	13874.6	14750.7	13810.1	14145.2	10914.8	10058.7	10902.3	10625.3	11850.4	10731.8	11291.1
Gm10558	ENSMUSG00000073656.4_Gm10558	0.882606	0	0	0.294202	0.994061	0.497557	0.745809	0	2.184	0	0.728001	15.8733	10.6846	13.2789	0	2.71428	1.33871	1.351	0	0	3.91325	1.30442	3.97752	2.68323	3.33037
Unc80	ENSMUSG00000055567.18_Unc80	35.3042	22.5358	35.2191	31.0197	392.654	228.876	310.765	4519.89	4405.13	5166.77	4697.26	7135.33	6759.46	6947.39	6815.13	7038.12	6848.85	6900.7	6634.23	6537.24	6935.59	6702.35	7192.68	6646.36	6919.52
Rpe	ENSMUSG00000026005.15_Rpe	135.921	168.63	101.362	135.304	108.353	160.213	134.283	115.983	135.408	124.485	125.292	159.828	166.097	162.962	120.792	111.285	129.855	120.644	115.799	86.6903	106.962	103.151	145.842	139.528	142.685
Kansl1l	ENSMUSG00000026004.15_Kansl1l	62.665	43.5173	38.6552	48.2792	135.192	150.262	142.727	135.505	139.776	139.574	138.285	118.776	145.699	132.238	155.108	192.714	174.032	173.951	142.729	185.202	144.79	157.574	164.404	150.797	157.601
Acadl	ENSMUSG00000026003.5_Acadl	39.7173	17.0961	54.1172	36.9769	461.244	766.735	613.99	259.526	200.928	247.713	236.056	135.197	167.068	151.132	97.457	124.857	96.3872	106.234	80.7903	66.988	91.3092	79.6958	111.371	115.915	113.643
Myl1	ENSMUSG00000061816.15_Myl1	0.882606	0.777096	0.859003	0.839568	34.7921	29.2215	32.0068	1.14834	3.276	0	1.47478	7.66298	5.82796	6.74547	4.1179	1.35714	18.742	8.07233	0	0	3.91325	1.30442	5.30336	1.28795	3.29565
Lancl1	ENSMUSG00000026000.16_Lancl1	188.878	176.401	296.356	220.545	208.753	174.145	191.449	222.779	206.388	202.446	210.538	344.834	325.394	335.114	277.272	246.999	236.952	253.741	301.617	273.206	310.451	295.091	375.213	426.097	400.655
Cps1	ENSMUSG00000025991.8_Cps1	0	0	0.859003	0.286334	0	0.497557	0.248779	0	2.184	1.25743	1.14714	0.547356	0	0.273678	0	0	0	0	0	0	0	0	0	0	0
Gm15668	ENSMUSG00000086204.1_Gm15668	0	0	0	0	0	0	0	0	0	0	0	0	0	0	0	0	0	0	0	0	0	0	0	0	0
Gm15669	ENSMUSG00000085075.1_Gm15669	0	0	0	0	0	0	0	0	0	0	0	0	0	0	0	0	0	0	0	0	0	0	0	0	0
Gm15671	ENSMUSG00000087329.3_Gm15671	0	0	0	0	0	0	0	0	0	0	0	0	0	0	0	0	0	0	0	0	0	0	0	0	0
Erbb4	ENSMUSG00000062209.15_Erbb4	28.2434	7.77096	34.3601	23.4582	161.038	124.887	142.962	208.999	206.388	179.812	198.4	132.46	102.961	117.71	78.2401	88.214	109.774	92.0761	121.185	72.2419	103.049	98.8254	103.415	106.792	105.104
Gm28497	ENSMUSG00000099804.1_Gm28497	0	0	0	0	2.98218	0	1.49109	0	2.184	2.51485	1.56629	0	0	0	0	0	0	0	0	0	0	0	0	0	0
Gm29113	ENSMUSG00000100354.1_Gm29113	0.882606	0	0	0.294202	5.96437	1.49267	3.72852	9.18676	4.36801	8.80199	7.45225	11.4945	4.85663	8.17555	9.60844	6.78569	2.67742	6.35718	4.03951	1.31349	5.21767	3.52356	3.97752	4.82981	4.40366
Gm29114	ENSMUSG00000101156.1_Gm29114	0	0	0	0	0	3.4829	1.74145	0	0	0	0	0	0	0	0	0	0	0	0	0	0	0	0	0	0
Ikzf2	ENSMUSG00000025997.13_Ikzf2	49.4259	59.0593	30.0651	46.1834	53.6793	38.8094	46.2444	112.538	87.3601	101.852	100.583	45.4305	70.9068	58.1687	56.278	62.4283	78.984	65.8968	67.3252	61.734	63.9164	64.3252	34.4718	38.1018	36.2868
Spag16	ENSMUSG00000053153.14_Spag16	10.5913	15.5419	6.87203	11.0017	0.994061	6.46824	3.73115	2.29669	6.55201	3.77228	4.20699	0.547356	0.971326	0.759341	0	0	0	0	0	0	2.60883	0.869611	0	0	0
Vwc2l	ENSMUSG00000045648.15_Vwc2l	3.53042	1.55419	12.8851	5.98989	83.5011	51.7459	67.6235	382.399	337.428	441.357	387.061	292.835	327.337	310.086	200.405	317.57	235.613	251.196	228.906	198.337	211.316	212.853	190.921	220.025	205.473
Bard1	ENSMUSG00000026196.7_Bard1	144.747	242.454	97.9264	161.709	71.5724	89.0627	80.3176	44.7855	39.3121	66.6436	50.247	45.9779	83.534	64.756	38.4337	54.2855	42.8388	45.186	18.8511	17.0754	18.2618	18.0628	29.1685	42.395	35.7817
Abca12	ENSMUSG00000050296.14_Abca12	0.882606	1.55419	0	0.812266	2.98218	1.99023	2.48621	3.44503	7.64401	1.25743	4.11549	10.9471	5.82796	8.38753	1.37263	6.78569	6.69356	4.95063	8.07903	3.94047	1.30442	4.4413	9.28088	1.60994	5.44541
Atic	ENSMUSG00000026192.13_Atic	375.108	466.257	347.037	396.134	155.074	203.003	179.038	67.7523	72.0721	95.5644	78.463	72.7983	81.5914	77.1948	79.6128	86.8568	85.6775	84.049	98.2948	82.7498	96.5269	92.5238	92.8088	101.426	97.1174
Fn1	ENSMUSG00000026193.15_Fn1	1979.69	2464.17	1600.32	2014.73	8283.51	16395	12339.3	5044.68	4273	3781.08	4366.25	408.327	573.082	490.705	78.2401	65.1426	87.0162	76.7997	41.7416	123.468	88.7004	84.6367	26.5168	47.2248	36.8708
Apol7d	ENSMUSG00000073652.10_Apol7d	0	3.88548	0	1.29516	0	0.995114	0.497557	0	0	0	0	0	0	0	0	0	0	0	0	0	0	0	0	0	0
Gm8883	ENSMUSG00000099707.6_Gm8883	0	0	0	0	0	0	0	0	0	0	0	0	0	0	0	0	0	0	0	0	0	0	0	0	0
Gm28818	ENSMUSG00000101211.1_Gm28818	0	0	0	0	1.98812	0	0.994061	4.59338	3.276	10.0594	5.97627	15.326	19.4265	17.3762	15.099	10.8571	1.33871	9.09826	9.42553	11.8214	5.51768	8.92154	1.32584	1.07329	1.19957
4933417E11Rik	ENSMUSG00000101848.1_4933417E11Rik	0	0	0	0	0	0	0	1.14834	1.092	2.51485	1.58507	3.83149	0.971326	2.40141	1.37263	0	1.33871	0.903782	2.69301	0	3.91325	2.20209	1.32584	0.536646	0.931242
4930556G22Rik	ENSMUSG00000101764.1_4930556G22Rik	0	0	0	0	0	0	0	0	0	0	0	0.547356	0.971326	0.759341	0	0	0	0	1.3465	0	0	0.448835	1.32584	0.536646	0.931242
Gm4319	ENSMUSG00000102123.1_Gm4319	0	0	0	0	0	0.995114	0.497557	0	0	0	0	0	0	0	0	0	0	0	0	0	0	0	0	0	0
Mreg	ENSMUSG00000039395.8_Mreg	213.591	88.5889	286.048	196.076	25.8456	49.7557	37.8006	3.44503	2.184	10.0594	5.22948	21.3469	13.5986	17.4727	17.8442	16.2857	6.69356	13.6078	8.07903	11.8214	35.2193	18.3732	29.1685	19.8559	24.5122
Pecr	ENSMUSG00000026189.13_Pecr	22.0652	20.9816	19.7571	20.9346	9.94061	21.8925	15.9166	9.18676	2.184	5.02971	5.46682	8.75769	6.79928	7.77849	4.1179	5.42855	8.03227	5.85957	5.38602	5.25396	5.21767	5.28588	10.6067	13.4161	12.0114
Tmem169	ENSMUSG00000026188.11_Tmem169	58.252	27.9754	114.247	66.825	114.317	111.453	112.885	110.241	127.764	127	121.668	224.963	219.52	222.241	218.249	185.928	178.049	194.075	195.243	166.813	190.445	184.167	124.629	128.258	126.444
Xrcc5	ENSMUSG00000026187.9_Xrcc5	242.717	259.55	285.189	262.485	134.198	166.184	150.191	44.7855	43.6801	56.5842	48.3499	51.9988	60.2222	56.1105	76.8675	55.6427	81.6614	71.3905	57.8997	56.48	73.0474	62.4757	106.067	78.3503	92.2087
2022-03-04	ENSMUSG00000039372.5_March4	158.869	53.6196	339.306	183.932	135.192	100.507	117.849	203.257	188.916	188.614	193.596	118.776	117.53	118.153	120.792	142.499	156.629	139.974	172.353	157.619	160.443	163.472	119.326	102.499	110.912
Smarcal1	ENSMUSG00000039354.16_Smarcal1	345.099	301.513	393.424	346.679	241.557	256.242	248.899	251.488	245.7	248.97	248.719	220.584	199.122	209.853	271.781	259.213	255.694	262.23	297.577	295.535	303.929	299.014	267.82	322.524	295.172
Gm39662	ENSMUSG00000110712.1_Gm39662	2.64782	3.10838	0	1.91873	1.98812	0.497557	1.24284	0	4.36801	2.51485	2.29429	2.73678	3.8853	3.31104	0	0	5.35485	1.78495	1.3465	0	0	0.448835	1.32584	1.60994	1.46789
Ankar	ENSMUSG00000039342.5_Ankar	0.882606	0	0	0.294202	0	0.497557	0.248779	0	0	0	0	0	0	0	0	0	0	0	0	1.31349	0	0.43783	0	0	0
Rpl37a	ENSMUSG00000046330.10_Rpl37a	1487.63	1666.19	1815.31	1656.38	284.411	463.857	374.134	28.1	70.5542	80.2364	59.6302	33.1533	49.3725	41.2629	19.162	16.2857	28.1129	21.1869	10.772	10.5079	26.0883	15.7894	27.657	31.1254	29.3912
Igfbp2	ENSMUSG00000039323.18_Igfbp2	565.751	439.836	1276.48	760.689	232.61	370.68	301.645	20.6702	8.73601	30.1782	19.8615	10.9471	7.77061	9.35886	0	4.07141	0	1.35714	1.3465	2.62698	3.91325	2.62891	3.97752	3.75652	3.86702
Igfbp5	ENSMUSG00000026185.8_Igfbp5	1529.56	1994.8	1387.29	1637.22	2031.86	1595.17	1813.51	354.839	292.656	298.01	315.168	103.45	95.19	99.3201	43.9243	51.5712	44.1775	46.5577	44.4346	78.8094	46.959	56.7343	47.7302	49.3714	48.5508
1700027A15Rik	ENSMUSG00000101968.6_1700027A15Rik	0	0	0	0	0	0	0	0	0	0	0	0	0.971326	0.485663	0	0	0	0	0	0	0	0	0	0.536646	0.268323
Tnp1	ENSMUSG00000026182.6_Tnp1	0	0	0	0	0	0	0	0	0	0	0	0	0	0	0	0	0	0	0	0	0	0	0	0	0
Gm29185	ENSMUSG00000101112.1_Gm29185	0	0	0	0	0	0	0	0	0	0	0	0	0	0	0	0	0	0	0	0	0	0	0	0	0
Pinc	ENSMUSG00000099877.6_Pinc	0	0	0	0	0	0	0	0	0	0	0	0	0	0	0	0	0	0	0	0	0	0	0	1.07329	0.536646
D530049I02Rik	ENSMUSG00000101812.1_D530049I02Rik	0	0	0	0	0	0.497557	0.248779	0	0	0	0	0	0	0	0	0	0	0	0	0	0	0	0	0	0
C530043A13Rik	ENSMUSG00000100444.1_C530043A13Rik	0	0	0	0	0	1.49267	0.746336	0	0	0	0	0.547356	0	0.273678	0	0	0	0	0	0	1.30442	0.434806	0	1.60994	0.804968
Gm29186	ENSMUSG00000100429.1_Gm29186	0	0	0	0	0	0	0	0	0	0	0	0	0	0	0	0	0	0	0	0	0	0	0	0	0
6030407O03Rik	ENSMUSG00000100301.6_6030407O03Rik	0	1.55419	0	0.518064	1.98812	0	0.994061	3.44503	2.184	8.80199	4.81034	14.7786	20.3978	17.5882	31.5706	46.1427	33.4678	37.0604	35.0091	38.0912	24.7839	32.6281	43.7527	27.3689	35.5608
Gm29183	ENSMUSG00000101344.1_Gm29183	0	0	0	0	0	0	0	0	0	0	0	0	0	0	0	2.71428	4.01613	2.24347	1.3465	2.62698	0	1.32449	1.32584	2.14658	1.73621
Tns1	ENSMUSG00000055322.15_Tns1	473.959	421.963	377.961	424.628	534.805	716.98	625.892	1429.69	1183.73	1134.2	1249.21	1428.05	1455.05	1441.55	2833.12	1981.42	2135.24	2316.59	2097.85	2217.17	1496.17	1937.06	1772.65	1715.66	1744.15
Rufy4	ENSMUSG00000061815.11_Rufy4	12.3565	6.21676	2.57701	7.05009	1.98812	3.4829	2.73551	21.8186	14.196	8.80199	14.9389	16.968	10.6846	13.8263	19.2169	8.14283	17.4032	14.921	10.772	23.6428	7.8265	14.0804	10.6067	7.51304	9.05988
Cxcr2	ENSMUSG00000026180.8_Cxcr2	0	2.33129	1.71801	1.34976	0	1.99023	0.995114	0	1.092	2.51485	1.20228	13.1365	19.4265	16.2815	1.37263	2.71428	2.67742	2.25478	4.03951	1.31349	2.60883	2.65395	7.95504	4.82981	6.39242
Cxcr1	ENSMUSG00000048480.5_Cxcr1	0	0	0	0	0	0	0	0	0	0	0	0	0	0	0	0	0	0	0	0	0	0	0	0	0
Arpc2	ENSMUSG00000006304.14_Arpc2	450.129	465.48	493.927	469.845	608.365	873.213	740.789	285.938	294.84	321.901	300.893	120.966	146.67	133.818	102.948	127.571	124.5	118.34	107.72	91.9443	127.833	109.166	114.022	108.939	111.481
Gpbar1	ENSMUSG00000064272.3_Gpbar1	2.64782	5.43967	0	2.69583	0	0.995114	0.497557	0	0	0	0	0	0	0	0	1.35714	0	0.452379	0	0	0	0	0	0.536646	0.268323
Aamp	ENSMUSG00000006299.13_Aamp	555.159	529.979	667.446	584.195	1209.77	1615.57	1412.67	204.405	172.536	172.267	183.07	329.508	396.301	362.905	205.895	151.999	133.871	163.922	185.818	220.666	169.574	192.019	216.112	184.069	200.091
Gm28364	ENSMUSG00000101503.1_Gm28364	0	1.55419	0	0.518064	0	0	0	0	0	0	0	0	0	0	0	0	0	0	0	0	0	0	0	0	0
Pnkd	ENSMUSG00000026179.14_Pnkd	264.676	179.47	308.382	250.843	255.474	340.827	298.15	392.734	350.532	325.674	356.313	524.914	487.606	506.26	382.965	389.499	385.549	386.004	399.912	304.73	379.585	361.409	298.314	341.274	319.794
Tmbim1	ENSMUSG00000006301.17_Tmbim1	18.5347	13.2106	14.6031	15.4495	47.7149	79.1116	63.4132	20.6702	22.932	28.9208	24.1744	28.4625	31.0824	29.7725	42.5516	28.4999	9.37098	26.8075	21.5441	27.5833	14.3486	21.1586	10.6067	21.4658	16.0363
Catip	ENSMUSG00000073650.8_Catip	0	1.55419	0	0.518064	2.98218	2.98534	2.98376	1.14834	4.36801	7.54456	4.35364	1.64207	4.85663	3.24935	0	0	0	0	1.3465	0	0	0.448835	0	0.536646	0.268323
Slc11a1	ENSMUSG00000026177.11_Slc11a1	0.882606	0	0.859003	0.580537	6.95843	0.995114	3.97677	0	3.276	0	1.092	0.547356	0	0.273678	0	0	1.33871	0.446237	1.3465	0	0	0.448835	0	3.75652	1.87826
Ctdsp1	ENSMUSG00000026176.13_Ctdsp1	305.382	359.795	218.994	294.724	119.287	306.55	212.919	63.159	64.4281	61.6139	63.067	36.1255	20.3978	28.2617	17.8442	20.3571	12.0484	16.7499	14.8115	22.3293	27.3928	21.5112	17.2359	31.1254	24.1807
Vil1	ENSMUSG00000026175.12_Vil1	5.29564	3.88548	0.859003	3.34671	0	1.49267	0.746336	5.74172	4.36801	2.51485	4.20819	0.547356	0	0.273678	0	0	1.33871	0.446237	1.3465	0	0	0.448835	0	0	0
Usp37	ENSMUSG00000033364.13_Usp37	484.551	592.147	306.664	461.121	253.486	343.812	298.649	192.922	235.872	270.347	233.047	246.31	257.401	251.856	280.017	280.928	376.178	312.374	276.033	311.297	267.406	284.912	318.201	297.302	307.752
Cnot9	ENSMUSG00000026174.9_Cnot9	473.077	571.942	437.233	494.084	165.014	236.837	200.926	109.093	110.292	96.8219	105.402	66.23	60.2222	63.2261	74.1222	80.0711	74.9678	76.3871	67.3252	59.107	88.7004	71.7109	66.292	84.2534	75.2727
Plcd4	ENSMUSG00000026173.15_Plcd4	15.8869	17.0961	12.026	15.003	20.8753	11.9414	16.4083	142.395	112.476	119.456	124.775	213.469	214.663	214.066	190.796	123.5	166	160.099	172.353	203.591	142.181	172.708	114.022	137.918	125.97
Zfp142	ENSMUSG00000026135.17_Zfp142	413.942	453.824	377.102	414.956	188.872	259.227	224.049	292.828	293.748	357.109	314.562	444.453	433.211	438.832	498.266	499.427	461.855	486.516	548.027	510.947	457.85	505.608	505.145	541.475	523.31
Bcs1l	ENSMUSG00000026172.12_Bcs1l	46.7781	45.8486	49.8222	47.483	23.8575	32.3412	28.0993	11.4834	12.012	22.6337	15.3764	20.7995	17.4839	19.1417	31.5706	13.5714	17.4032	20.8484	9.42553	27.5833	11.7398	16.2495	17.2359	22.5391	19.8875
Rnf25	ENSMUSG00000026171.12_Rnf25	122.682	116.564	147.749	128.998	95.4299	87.0725	91.2512	129.763	93.9121	88.0199	103.898	68.9668	70.9068	69.9368	148.244	103.142	137.887	129.758	154.848	161.559	127.833	148.08	120.651	112.696	116.673
Stk36	ENSMUSG00000033276.18_Stk36	227.712	146.094	224.2	199.335	34.7921	29.8534	32.3228	37.8954	37.1281	31.4357	35.4864	27.3678	22.3405	24.8541	39.8064	56.9998	45.5162	47.4408	59.2462	68.3014	53.4811	60.3429	53.0336	48.2981	50.6658
Ttll4	ENSMUSG00000033257.14_Ttll4	1105.91	1410.43	775.68	1097.34	265.414	336.846	301.13	233.114	227.136	230.109	230.12	259.447	227.29	243.368	381.592	371.856	340.033	364.494	297.577	415.063	384.803	365.814	383.168	379.408	381.288
Cyp27a1	ENSMUSG00000026170.6_Cyp27a1	9.70867	7.77096	14.6031	10.6942	2.98218	0	1.49109	1.14834	3.276	5.02971	3.15135	3.83149	2.91398	3.37273	20.5895	21.7142	26.7742	23.026	25.5836	42.0317	24.7839	30.7997	31.8201	37.0286	34.4243
Prkag3	ENSMUSG00000006542.13_Prkag3	0	0.777096	0	0.259032	0	1.49267	0.746336	0	0	1.25743	0.419142	7.11562	5.82796	6.47179	5.49054	9.49997	6.69356	7.22802	12.1185	9.19443	6.52209	9.27835	1.32584	5.36646	3.34615
Wnt6	ENSMUSG00000033227.7_Wnt6	6.17824	10.8793	4.29502	7.11753	6.95843	3.4829	5.22066	0	0	0	0	0	0	0	1.37263	0	0	0.457545	0	0	1.30442	0.434806	1.32584	0.536646	0.931242
Gm29539	ENSMUSG00000099472.1_Gm29539	0	0	0	0	0	0	0	0	0	0	0	0	0	0	0	0	0	0	0	0	0	0	0	0	0
Wnt10a	ENSMUSG00000026167.14_Wnt10a	0.882606	0	0	0.294202	0	0	0	0	7.64401	1.25743	2.96715	3.28413	4.85663	4.07038	1.37263	0	1.33871	0.903782	0	6.56745	2.60883	3.05876	0	3.75652	1.87826
Cdk5r2	ENSMUSG00000090071.4_Cdk5r2	118.269	39.6319	160.634	106.178	154.079	80.1067	117.093	146.988	135.408	179.812	154.069	123.155	128.215	125.685	93.3391	100.428	101.742	98.5031	72.7112	80.1228	103.049	85.2943	76.8987	90.6931	83.7959
Fev	ENSMUSG00000055197.4_Fev	0	0	0	0	0	2.98534	1.49267	0	0	0	0	0	0	0	0	0	0	0	1.3465	0	0	0.448835	0	0.536646	0.268323
Cryba2	ENSMUSG00000006546.3_Cryba2	0	0	0	0	0	0	0	0	0	0	0	1.64207	0	0.821033	0	0	0	0	1.3465	0	0	0.448835	0	2.68323	1.34161
Cfap65	ENSMUSG00000047021.14_Cfap65	0.882606	1.55419	1.71801	1.38493	0.994061	1.49267	1.24337	28.7086	15.288	6.28713	16.7613	8.75769	5.82796	7.29282	10.9811	9.49997	22.7581	14.413	49.8207	21.0158	23.4795	31.4387	42.4269	43.4683	42.9476
Gm15841	ENSMUSG00000089653.1_Gm15841	0	0	0	0	0	0	0	0	0	0	0	0	0	0	0	0	0	0	0	0	0	0	0	0	0
Ihh	ENSMUSG00000006538.12_Ihh	4.41303	8.54805	2.57701	5.17936	0	0	0	1.14834	3.276	2.51485	2.31307	0.547356	0	0.273678	4.1179	0	0	1.37263	1.3465	1.31349	0	0.886665	2.65168	3.75652	3.2041
Nhej1	ENSMUSG00000026162.7_Nhej1	19.4173	17.0961	24.0521	20.1885	0	1.49267	0.746336	2.29669	3.276	1.25743	2.27671	4.37884	1.94265	3.16075	4.1179	10.8571	0	4.99167	4.03951	1.31349	9.13092	4.82797	1.32584	4.29317	2.8095
Slc23a3	ENSMUSG00000026205.8_Slc23a3	3.53042	1.55419	1.71801	2.26754	0	0	0	1.14834	0	0	0.382782	0	0	0	0	0	0	0	0	0	0	0	0	0	0
Cnppd1	ENSMUSG00000033159.14_Cnppd1	308.03	244.008	398.578	316.872	122.27	125.882	124.076	60.8623	43.6801	55.3268	53.2897	48.7146	63.1362	55.9254	109.811	107.214	74.9678	97.3308	91.5623	89.3173	83.4827	88.1208	82.202	92.8397	87.5209
Retreg2	ENSMUSG00000049339.16_Retreg2	414.825	285.971	557.493	419.43	108.353	121.901	115.127	127.466	121.212	118.198	122.292	78.2718	77.7061	77.989	126.282	101.785	105.758	111.275	92.9088	80.1228	76.9606	83.3308	90.1571	99.8161	94.9866
Zfand2b	ENSMUSG00000026197.12_Zfand2b	26.4782	41.1861	54.1172	40.5938	61.6318	46.7704	54.2011	43.6371	42.5881	37.7228	41.316	27.3678	22.3405	24.8541	30.1979	31.2142	37.4839	32.9653	39.0486	51.2261	45.6546	45.3098	41.101	37.5652	39.3331
Abcb6	ENSMUSG00000026198.15_Abcb6	259.486	217.462	286.048	254.332	41.7506	56.408	49.0793	87.2742	64.439	59.4511	70.3881	79.9139	50.6935	65.3037	82.358	64.4776	93.7098	80.1818	121.185	126.095	118.572	121.951	78.2245	96.5962	87.4104
Atg9a	ENSMUSG00000033124.16_Atg9a	272.725	206.482	371.089	283.432	70.5783	95.7101	83.1442	142.395	125.362	137.11	134.955	118.229	97.0355	107.632	157.853	125.06	136.549	139.821	177.739	156.305	149.721	161.255	145.842	172.8	159.321
Ankzf1	ENSMUSG00000026199.17_Ankzf1	106.795	124.335	118.542	116.558	63.6199	92.0481	77.834	110.241	119.028	100.594	109.954	156.544	131.129	143.836	223.739	200.856	184.742	203.113	281.419	281.087	251.753	271.42	250.584	188.363	219.473
Glb1l	ENSMUSG00000026200.13_Glb1l	51.1912	35.7464	42.9502	43.2959	20.8753	20.8974	20.8863	26.4119	30.576	21.3763	26.1214	28.4625	27.1971	27.8298	31.5706	31.2142	50.871	37.8853	43.0881	53.8531	27.3928	41.4447	45.0785	48.2981	46.6883
Stk16	ENSMUSG00000026201.12_Stk16	248.012	251.002	261.996	253.67	168.99	131.355	150.173	97.6093	92.8201	82.9902	91.1399	97.9766	84.5054	91.241	107.065	108.571	93.7098	103.115	109.067	116.901	93.918	106.628	92.8088	105.183	98.9957
Tuba4a	ENSMUSG00000026202.13_Tuba4a	18.5347	10.1022	18.0391	15.5587	18.8872	47.2679	33.0775	90.7192	61.1521	77.9605	76.6106	413.253	456.523	434.888	105.693	103.142	136.549	115.128	105.027	102.452	136.964	114.814	241.303	238.271	239.787
A630095N17Rik	ENSMUSG00000096094.2_A630095N17Rik	0	0	0	0	0	0	0	0	0	0	0	0	0	0	0	0	0	0	0	0	0	0	0	0	0
Dnajb2	ENSMUSG00000026203.16_Dnajb2	81.1998	56.728	102.221	80.0497	100.4	77.6189	89.0095	97.6093	139.776	124.485	120.624	219.49	261.287	240.388	177.07	195.428	156.629	176.376	135.997	143.17	120.006	133.058	168.382	177.63	173.006
Ptprn	ENSMUSG00000026204.15_Ptprn	137.687	45.0715	207.02	129.926	79.5249	64.6824	72.1036	516.755	387.661	413.693	439.37	396.285	360.362	378.324	903.193	711.14	676.049	763.461	1157.99	1070.49	898.743	1042.41	735.841	874.732	805.287
Gm28294	ENSMUSG00000101840.1_Gm28294	0	0.777096	0	0.259032	0	0	0	0	0	0	0	0	0	0	0	0	0	0	0	0	0	0	0	0	0
Resp18	ENSMUSG00000033061.15_Resp18	15.0043	8.54805	37.7961	20.4495	87.4774	41.7948	64.6361	115.983	84.0841	110.654	103.573	149.975	159.297	154.636	70.0043	71.9283	87.0162	76.3163	60.5927	77.4959	69.1341	69.0742	92.8088	96.0596	94.4342
Gm28902	ENSMUSG00000100556.1_Gm28902	0	0	0	0	0	0	0	0	0	0	0	0	0	0	0	0	0	0	0	0	0	0	0	0	0
Dnpep	ENSMUSG00000026209.15_Dnpep	420.121	326.38	594.43	446.977	170.978	230.866	200.922	62.0106	85.1761	74.1882	73.7916	69.5142	61.1935	65.3538	90.5938	58.3569	84.3388	77.7632	92.9088	73.5554	82.1783	82.8808	66.292	83.1801	74.736
Des	ENSMUSG00000026208.9_Des	1.76521	5.43967	7.73103	4.97864	33.7981	32.8388	33.3184	10.3351	28.392	7.54456	15.4239	2.73678	2.91398	2.82538	2.74527	1.35714	1.33871	1.81371	0	0	5.21767	1.73922	2.65168	2.14658	2.39913
Gm15179	ENSMUSG00000085653.7_Gm15179	0	0	0	0	0	0	0	0	0	0	0	0	0	0	0	0	0	0	0	0	0	0	0	0.536646	0.268323
Speg	ENSMUSG00000026207.16_Speg	141.217	94.0286	234.508	156.584	61.6318	66.6726	64.1522	241.152	216.216	199.931	219.1	207.995	118.502	163.248	344.531	223.928	240.968	269.809	478.009	495.185	324.8	432.665	326.156	381.018	353.587
Gm15178	ENSMUSG00000086053.1_Gm15178	0	0	0	0	0	0	0	0	0	0	0	0	0	0	0	0	0	0	0	0	0	0	1.32584	0	0.66292
Gmppa	ENSMUSG00000033021.16_Gmppa	95.3215	90.9202	126.273	104.172	28.8278	45.2777	37.0527	29.857	40.4041	49.0396	39.7669	48.7146	47.595	48.1548	97.457	65.1426	72.2904	78.2967	105.027	88.0038	78.265	90.432	88.8312	75.1304	81.9808
Asic4	ENSMUSG00000033007.15_Asic4	100.617	19.4274	198.43	106.158	32.804	24.3803	28.5922	27.5603	26.208	23.8911	25.8865	14.2312	10.6846	12.4579	0	5.42855	2.67742	2.70199	10.772	9.19443	5.21767	8.39471	5.30336	8.58633	6.94484
Chpf	ENSMUSG00000032997.16_Chpf	304.499	223.804	329.857	286.053	66.6021	41.2972	53.9497	109.093	100.464	132.03	113.862	75.5351	95.19	85.3625	70.0043	80.0711	87.0162	79.0306	123.878	84.0633	90.0048	99.3155	118	144.894	131.447
Obsl1	ENSMUSG00000026211.17_Obsl1	240.951	312.392	274.881	276.075	230.622	474.172	352.397	140.098	107.016	118.198	121.771	96.3346	80.6201	88.4773	96.0844	81.4283	83.0001	86.8376	86.1763	105.079	74.3518	88.5357	100.777	112.696	106.736
Tmem198	ENSMUSG00000051703.14_Tmem198	136.804	70.7157	181.25	129.59	22.8634	10.4487	16.6561	16.0768	20.748	30.1782	22.3344	30.1046	31.0824	30.5935	48.0422	31.2142	33.4678	37.5747	35.0091	32.8372	23.4795	30.442	30.4943	41.8584	36.1763
Inha	ENSMUSG00000032968.4_Inha	7.06085	2.33129	6.01302	5.13505	9.94061	9.45358	9.6971	34.4503	45.8641	31.4357	37.25	45.9779	27.1971	36.5875	85.1033	90.9282	74.9678	83.6665	68.6717	78.8094	84.7871	77.4227	58.3369	55.2745	56.8057
Stk11ip	ENSMUSG00000026213.15_Stk11ip	263.899	280.531	276.599	273.677	74.5546	83.092	78.8233	95.3126	82.9921	65.3862	81.2303	77.7245	59.2509	68.4877	146.872	107.214	101.742	118.609	158.887	166.813	126.528	150.743	131.258	122.355	126.807
Slc4a3	ENSMUSG00000006576.16_Slc4a3	202.117	119.673	242.239	188.009	151.097	113.941	132.519	1033.51	821.185	839.961	898.219	1002.76	735.294	869.025	1843.45	1536.28	1350.76	1576.83	1781.43	1790.29	1417.9	1663.2	1646.69	1716.19	1681.44
Gm29065	ENSMUSG00000099996.1_Gm29065	0	0	0	0	0	0	0	0	0	0	0	0	0	0	0	0	0	0	0	0	0	0	0	0	0
Gm29069	ENSMUSG00000100827.1_Gm29069	0	0	0	0	0	0	0	0	0	0	0	0	0	0	0	0	0	0	0	0	0	0	0	0	0
Gm17751	ENSMUSG00000100553.6_Gm17751	0	0	0	0	0	0	0	1.14834	0	0	0.382782	0.547356	0	0.273678	0	0	0	0	0	0	1.30442	0.434806	2.65168	0	1.32584
Gm816	ENSMUSG00000100534.1_Gm816	0	0	0	0	0.994061	0	0.497031	0	0	0	0	0	0	0	0	0	0	0	0	0	3.91325	1.30442	0	0	0
Epha4	ENSMUSG00000026235.14_Epha4	1300.96	1253.46	889.928	1148.11	649.122	441.333	545.227	440.964	393.121	447.644	427.243	263.278	230.204	246.741	166.089	199.499	188.758	184.782	169.66	144.484	177.401	163.848	185.618	154.017	169.817
Gm28386	ENSMUSG00000101849.1_Gm28386	16.7695	9.32515	2.57701	9.55722	4.97031	2.48779	3.72905	2.29669	0	2.51485	1.60385	0	1.94265	0.971326	0	5.42855	0	1.80952	0	0	1.30442	0.434806	1.32584	1.07329	1.19957
Gm28387	ENSMUSG00000102052.1_Gm28387	0	0	0	0	0	0	0	0	0	0	0	0	0	0	0	0	0	0	0	0	0	0	0	0	0
Pax3	ENSMUSG00000004872.15_Pax3	340.686	306.176	189.84	278.9	28.8278	45.7752	37.3015	10.3351	5.46001	7.54456	7.77989	1.09471	1.94265	1.51868	1.37263	0	1.33871	0.903782	0	0	0	0	0	0	0
Sgpp2	ENSMUSG00000032908.9_Sgpp2	15.0043	15.5419	24.0521	18.1994	16.899	5.97068	11.4349	65.4557	39.3121	52.8119	52.5265	213.469	179.695	196.582	109.811	119.428	148.597	125.945	144.076	98.5117	109.571	117.386	128.606	126.648	127.627
Gm28410	ENSMUSG00000099561.1_Gm28410	0	0	0	0	0	0	0	0	0	0	0	0	0.971326	0.485663	0	0	0	0	0	0	0	0	0	0	0
Farsb	ENSMUSG00000026245.16_Farsb	240.951	269.652	251.688	254.097	204.777	253.754	229.265	98.7577	103.74	86.7624	96.4201	90.3137	101.989	96.1515	116.674	75.9997	83.0001	91.8912	64.6322	86.6903	71.7429	74.3551	112.696	115.379	114.038
BC035947	ENSMUSG00000090486.2_BC035947	3.53042	2.33129	4.29502	3.38558	0.994061	2.48779	1.74092	8.03841	19.656	10.0594	12.5846	9.30504	10.6846	9.99482	16.4716	20.3571	18.742	18.5235	32.3161	21.0158	30.0016	27.7778	38.4493	63.8608	51.1551
Mogat1	ENSMUSG00000012187.13_Mogat1	0	0.777096	0.859003	0.545366	0.994061	0	0.497031	1.14834	4.36801	6.28713	3.93449	3.83149	2.91398	3.37273	4.1179	1.35714	4.01613	3.16372	1.3465	2.62698	0	1.32449	5.30336	3.75652	4.52994
5730419F03Rik	ENSMUSG00000099364.1_5730419F03Rik	0	0	0	0	0	0.497557	0.248779	0	0	1.25743	0.419142	0	0	0	0	1.35714	2.67742	1.34485	6.73252	3.94047	6.52209	5.73169	2.65168	1.60994	2.13081
Gm29611	ENSMUSG00000100562.1_Gm29611	0	0	0	0	0	0	0	0	0	0	0	0	0	0	0	0	0	0	0	1.31349	0	0.43783	1.32584	0	0.66292
Acsl3	ENSMUSG00000032883.15_Acsl3	333.643	325.891	299.165	319.566	271.379	382.771	327.075	299.718	315.588	274.119	296.475	408.327	351.62	379.974	188.051	232.071	218.21	212.777	188.511	193.293	245.23	209.011	217.438	276.464	246.951
Utp14b	ENSMUSG00000079470.8_Utp14b	487.181	544.456	245.443	425.693	479.137	566.568	522.853	680.969	609.337	632.486	640.93	838.549	670.215	754.382	664.355	701.64	714.872	693.622	755.389	719.582	704.385	726.452	570.111	684.132	627.121
Gm29536	ENSMUSG00000099706.1_Gm29536	0	0	0	0	0.994061	0.995114	0.994588	1.14834	0	0	0.382782	0	0	0	0	0	0	0	1.3465	0	0	0.448835	0	0.536646	0.268323
Kcne4	ENSMUSG00000047330.8_Kcne4	0	0.777096	0	0.259032	24.8515	9.95114	17.4013	17.2252	5.46001	17.604	13.4297	3.28413	3.8853	3.58472	0	1.35714	2.67742	1.34485	2.69301	3.94047	1.30442	2.64596	3.97752	2.68323	3.33037
Gm29187	ENSMUSG00000101324.1_Gm29187	0	0	0	0	0	0	0	0	0	0	0	0	0	0	0	0	0	0	0	1.31349	0	0.43783	1.32584	0	0.66292
Scg2	ENSMUSG00000050711.7_Scg2	77.6693	19.4274	173.519	90.2051	123.264	85.0823	104.173	475.415	378.925	440.099	431.48	345.929	303.054	324.491	189.423	180.499	247.662	205.861	203.322	200.964	280.45	228.245	213.46	277.982	245.721
Ap1s3	ENSMUSG00000054702.14_Ap1s3	5.29564	4.66257	1.71801	3.89207	4.97031	0.497557	2.73393	1.14834	8.73601	1.25743	3.71393	0	0	0	4.1179	1.35714	1.33871	2.27125	0	3.94047	1.70879	1.88308	2.65168	1.07329	1.86248
Wdfy1	ENSMUSG00000073643.11_Wdfy1	45.8955	52.8425	62.7072	53.8151	236.587	308.983	272.785	144.691	161.616	129.515	145.274	220.584	192.323	206.453	241.584	210.356	214.194	222.045	224.866	248.249	203.489	225.535	289.033	285.495	287.264
Mrpl44	ENSMUSG00000026248.9_Mrpl44	131.508	108.016	127.992	122.505	87.4774	64.6824	76.0799	17.2252	10.92	26.406	18.1837	20.7995	27.1971	23.9983	9.60844	12.2142	13.3871	11.7366	16.1581	5.25396	13.0442	11.4854	17.2359	25.2223	21.2291
Serpine2	ENSMUSG00000026249.10_Serpine2	70.6085	88.5889	57.5532	72.2502	333.01	229.871	281.441	261.823	323.232	296.753	293.936	128.629	143.756	136.192	59.0233	52.9284	56.2259	56.0592	36.3556	59.107	79.5695	58.344	57.0111	49.3714	53.1912
9830004L10Rik	ENSMUSG00000099552.1_9830004L10Rik	0	0	0	0	0.994061	0	0.497031	0	2.184	0	0.728001	0	2.91398	1.45699	1.37263	0	0	0.457545	0	0	0	0	1.32584	1.07329	1.19957
Fam124b	ENSMUSG00000043230.2_Fam124b	0.882606	2.33129	0	1.0713	136.186	291.568	213.877	65.4557	61.1521	62.8713	63.1597	2.73678	3.8853	3.31104	0	1.35714	0	0.452379	0	0	1.30442	0.434806	0	0	0
2310015K22Rik	ENSMUSG00000101257.1_2310015K22Rik	0	0	0	0	0.994061	0.497557	0.745809	0	0	0	0	0	0	0	0	0	0	0	1.3465	0	0	0.448835	0	0	0
Cul3	ENSMUSG00000004364.14_Cul3	579.872	596.809	415.758	530.813	826.065	1268.77	1047.42	568.431	586.405	510.515	555.117	420.369	414.756	417.563	311.588	329.785	302.549	314.64	245.064	290.281	318.278	284.541	339.415	284.959	312.187
Gm29125	ENSMUSG00000101722.1_Gm29125	0	0	0.859003	0.286334	0.994061	0.995114	0.994588	0	0	0	0	1.09471	0	0.547356	2.74527	0	0	0.915089	0	1.31349	0	0.43783	1.32584	2.68323	2.00453
1700016L21Rik	ENSMUSG00000101483.1_1700016L21Rik	0	0	0	0	0	0	0	0	0	0	0	0	0	0	1.37263	0	0	0.457545	0	0	0	0	0	0	0
Gm45261	ENSMUSG00000110100.1_Gm45261	0	0	0	0	0	0	0	0	0	0	0	0	0	0	0	0	0	0	0	0	0	0	0	0	0
Dock10	ENSMUSG00000038608.15_Dock10	13.2391	13.9877	3.43601	10.2209	125.252	110.458	117.855	431.778	509.965	563.327	501.69	334.434	301.111	317.773	237.466	276.856	259.71	258.011	320.468	312.61	383.499	338.859	267.82	296.228	282.024
Nyap2	ENSMUSG00000054976.14_Nyap2	390.112	184.172	482.76	352.348	670.991	363.714	517.353	818.77	918.373	755.713	830.952	768.487	774.147	771.317	649.256	641.926	700.146	663.776	614.006	748.689	663.948	675.548	647.01	666.514	656.762
Irs1	ENSMUSG00000055980.2_Irs1	1831.41	1271.33	2007.49	1703.41	257.462	206.984	232.223	380.102	388.753	394.832	387.896	385.886	455.552	420.719	433.752	401.713	423.033	419.499	329.894	346.761	390.021	355.558	286.381	347.21	316.796
Gm9747	ENSMUSG00000022591.5_Gm9747	0	0.777096	0.859003	0.545366	0	0.497557	0.248779	0	0	0	0	1.64207	0	0.821033	0	0	0	0	1.3465	0	0	0.448835	0	0	0
Rhbdd1	ENSMUSG00000026142.15_Rhbdd1	105.913	136.769	109.093	117.258	27.8337	31.8437	29.8387	62.0106	42.5881	45.2674	49.9553	45.9779	52.4516	49.2147	37.0611	44.7856	49.5323	43.793	39.0486	39.4047	43.0458	40.4997	58.3369	50.9813	54.6591
Gm28940	ENSMUSG00000100786.1_Gm28940	0	0	0	0	0	0	0	0	3.276	0	1.092	0.547356	0	0.273678	0	1.35714	0	0.452379	0	0	0	0	0	0	0
Col4a4	ENSMUSG00000067158.9_Col4a4	4.41303	6.21676	6.01302	5.54761	2.98218	7.46336	5.22277	5.74172	18.564	6.28713	10.1976	33.3887	22.3405	27.8646	21.9621	16.2857	24.0968	20.7815	12.1185	17.0754	10.4353	13.2097	7.95504	19.8559	13.9055
Col4a3	ENSMUSG00000079465.8_Col4a3	1.76521	0.777096	2.57701	1.70644	4.97031	8.95603	6.96317	11.4834	19.656	30.1782	20.4392	56.3776	63.1362	59.7569	54.9054	40.7141	38.8226	44.814	26.9301	21.0158	30.0016	25.9825	9.28088	14.4894	11.8852
Mff	ENSMUSG00000026150.14_Mff	300.969	273.538	335.011	303.173	628.247	629.41	628.828	647.667	678.133	743.139	689.646	835.265	834.369	834.817	510.62	618.855	607.775	579.083	592.462	449.213	576.552	539.409	814.065	731.448	772.757
Tm4sf20	ENSMUSG00000026149.2_Tm4sf20	0	0	0	0	0.994061	0.497557	0.745809	0	0	0	0	0	0	0	0	0	0	0	0	0	0	0	0	0	0
Gm47791	ENSMUSG00000114299.1_Gm47791	0	0	0	0	0	0	0	0	0	0	0	0	0	0	0	0	0	0	0	0	0	0	0	0	0
Gm28942	ENSMUSG00000100170.1_Gm28942	0	0	0	0	0	0	0	0	0	0	0	0	0	0	0	0	0	0	0	0	0	0	0	0	0
Agfg1	ENSMUSG00000026159.13_Agfg1	544.568	540.858	511.966	532.464	436.393	654.287	545.34	971.5	970.789	841.218	927.836	604.828	494.405	549.616	595.723	584.926	598.404	593.018	472.623	488.618	525.68	495.64	502.493	573.138	537.815
A030005L19Rik	ENSMUSG00000113880.1_A030005L19Rik	0	3.10838	0.859003	1.32246	0	0.995114	0.497557	2.29669	4.36801	10.0594	5.5747	1.09471	4.85663	2.97567	0	6.78569	2.67742	3.15437	4.03951	0	3.91325	2.65092	3.97752	3.75652	3.86702
A030014E15Rik	ENSMUSG00000113973.1_A030014E15Rik	0	0	0	0	0	0.497557	0.248779	0	0	0	0	0	0	0	0	0	0	0	0	0	0	0	0	0	0
Gm6217	ENSMUSG00000113846.1_Gm6217	0	0	0	0	0	0	0	0	0	0	0	0	0	0	0	0	0	0	0	0	0	0	0	0	0
A030003K21Rik	ENSMUSG00000113084.1_A030003K21Rik	0	0	0	0	0	0	0	0	0	0	0	0	0	0	0	0	0	0	0	0	0	0	0	0	0
Gm7544	ENSMUSG00000113925.1_Gm7544	0	0	0	0	0	0	0	0	0	0	0	0	0	0	0	0	0	0	0	0	0	0	0	0	0
Gm47955	ENSMUSG00000114011.1_Gm47955	0	0	0	0	0	0	0	0	0	0	0	0	0	0	0	0	0	0	0	0	0	0	0	0	0
Gm47959	ENSMUSG00000113097.1_Gm47959	0	0	0	0	0	0	0	0	0	0	0	0	0	0	0	0	0	0	0	0	0	0	0	0	0
Slc19a3	ENSMUSG00000038496.16_Slc19a3	2.64782	0.777096	1.71801	1.71431	27.8337	70.6531	49.2434	83.8292	42.5881	46.5248	57.6473	6.56827	12.6272	9.59775	2.74527	5.42855	2.67742	3.61708	10.772	5.25396	5.21767	7.08122	0	5.36646	2.68323
Krtap28-10	ENSMUSG00000100190.1_Krtap28-10	0	0	0	0	0	0	0	0	0	0	0	0	0	0	0	0	0	0	0	0	0	0	0	0	0
Gm47969	ENSMUSG00000113267.1_Gm47969	0	0	0	0	0	0	0	0	0	0	0	0	0	0	0	0	0	0	0	0	0	0	0	0	0
A030005K14Rik	ENSMUSG00000104423.1_A030005K14Rik	0	0	0	0	0	0	0	0	0	0	0	0	0	0	0	0	0	0	0	0	0	0	0	0	0
Krtap28-13	ENSMUSG00000101315.1_Krtap28-13	0	0	0	0	0	0	0	0	0	0	0	0	0	0	0	0	0	0	0	1.31349	0	0.43783	0	0	0
Ccl20	ENSMUSG00000026166.14_Ccl20	0	0	0	0	0	0	0	0	0	0	0	0	0	0	0	0	0	0	0	0	0	0	1.32584	0	0.66292
Daw1	ENSMUSG00000053161.16_Daw1	0.882606	0	0	0.294202	0	0	0	1.14834	4.36801	1.25743	2.25793	0.547356	0	0.273678	0	0	0	0	0	1.31349	0	0.43783	0	0	0
Sphkap	ENSMUSG00000026163.17_Sphkap	4.41303	0.777096	1.71801	2.30271	26.8396	11.4438	19.1417	236.559	268.632	241.426	248.872	382.054	422.527	402.291	355.512	397.641	410.984	388.046	321.815	366.464	393.934	360.737	373.887	356.869	365.378
4933436I20Rik	ENSMUSG00000100580.6_4933436I20Rik	0	0	0	0	0	0	0	0	0	0	0	0.547356	0.971326	0.759341	1.37263	0	1.33871	0.903782	0	0	0	0	3.97752	0	1.98876
Pid1	ENSMUSG00000045658.16_Pid1	30.0086	15.5419	55.8352	33.7952	226.646	130.857	178.752	305.46	294.84	260.287	286.862	295.025	297.226	296.125	323.942	324.356	291.839	313.379	304.31	323.118	309.147	312.192	360.628	341.843	351.236
Dner	ENSMUSG00000036766.12_Dner	88.2606	22.5358	184.686	98.494	316.111	167.677	241.894	272.158	302.484	262.802	279.148	258.352	283.627	270.99	146.872	242.928	179.387	189.729	185.818	231.174	223.055	213.349	217.438	265.103	241.27
Trip12	ENSMUSG00000026219.14_Trip12	2344.2	2324.29	2059.89	2242.79	2580.58	3224.17	2902.38	3486.38	3262.9	3118.42	3289.23	2422.6	1991.22	2206.91	2385.64	2130.71	2242.34	2252.9	2245.97	2095.02	2376.65	2239.21	2151.84	2509.36	2330.6
Fbxo36	ENSMUSG00000073633.9_Fbxo36	7.94346	4.66257	7.73103	6.77902	2.98218	6.46824	4.72521	4.59338	2.184	2.51485	3.09741	3.28413	0	1.64207	13.7263	8.14283	6.69356	9.52091	17.5046	10.5079	10.4353	12.8159	21.2134	10.1963	15.7048
Slc16a14	ENSMUSG00000026220.6_Slc16a14	9.70867	3.10838	19.7571	10.858	10.9347	6.46824	8.70146	21.8186	21.84	20.1188	21.2591	31.1993	19.4265	25.3129	27.4527	43.4284	32.1291	34.3367	52.5137	38.0912	18.2618	36.2889	31.8201	39.7118	35.766
C130026I21Rik	ENSMUSG00000052477.15_C130026I21Rik	0	0	0	0	1.98812	2.31364	2.15088	0	0	0	0	0	0	0	0	1.35714	2.67742	1.34485	0	0	0	0	0	0.536646	0.268323
A530032D15Rik	ENSMUSG00000089844.7_A530032D15Rik	0	0	0	0	0	2.61217	1.30609	0	0	0	0	0.547356	0	0.273678	0	0	0	0	0	0	0	0	0	0	0
Gm10553	ENSMUSG00000073631.2_Gm10553	0	0	0	0	1.98812	3.79138	2.88975	0	0	0	0	0	0	0	0	0	0	0	0	0	0	0	0	1.07329	0.536646
A530040E14Rik	ENSMUSG00000072109.11_A530040E14Rik	0	0	0	0	0	2.67686	1.33843	0	0	3.77228	1.25743	1.09471	0	0.547356	1.37263	1.35714	0	0.909924	5.38602	0	5.21767	3.53456	2.65168	3.75652	3.2041
Gm16028	ENSMUSG00000090252.1_Gm16028	0	0	0	0	0	0.497557	0.248779	0	0	1.25743	0.419142	0	0	0	0	0	0	0	0	0	0	0	0	0	0
Gm16025	ENSMUSG00000089652.1_Gm16025	0	0	0	0	0	5.37859	2.6893	0	0	0	0	0	0	0	0	0	0	0	0	0	0	0	0	0	0
Gm16092	ENSMUSG00000089714.1_Gm16092	0	0	0	0	0	0.542337	0.271169	0	0	1.25743	0.419142	1.09471	0	0.547356	0	0	0	0	0	0	0	0	0	2.15195	1.07597
G530012D18Rik	ENSMUSG00000094127.1_G530012D18Rik	0	0	0	0	0	0.497557	0.248779	0	0	0	0	0	0	0	0	0	0	0	0	0	0	0	0	0	0
Sp110	ENSMUSG00000070034.13_Sp110	0	0	0	0	11.6703	21.8925	16.7814	8.03841	3.276	5.02971	5.44804	0	0	0	1.49617	0	2.67742	1.3912	0	0	1.30442	0.434806	0	1.60994	0.804968
Gm16094	ENSMUSG00000090103.1_Gm16094	0	0	0	0	0.994061	0.995114	0.994588	0	0	0	0	0	0	0	0	0	0	0	0	0	0	0	0	0	0
Sp140	ENSMUSG00000070031.11_Sp140	0.882606	0	0	0.294202	11.9287	16.4691	14.1989	5.74172	3.276	2.51485	3.84419	0	0.971326	0.485663	0	0	0	0	0	0	0	0	0	1.60994	0.804968
Gm10552	ENSMUSG00000073628.5_Gm10552	0	0	0	0	0	0	0	0	0	0	0	0	0	0	0	0	0	0	0	0	0	0	0	0	0
Gm17017	ENSMUSG00000090246.1_Gm17017	0	0	0	0	1.98812	0.547313	1.26772	0	0	0	0	0	0	0	0	0	0	0	0	1.31349	0	0.43783	0	0	0
Sp100	ENSMUSG00000026222.16_Sp100	0	0	0	0	0.994061	7.96091	4.47749	8.03841	10.92	13.8317	10.93	2.18942	1.94265	2.06604	1.37263	1.35714	1.33871	1.35616	0	0	0	0	0	1.07329	0.536646
A630001G21Rik	ENSMUSG00000052760.16_A630001G21Rik	0.882606	1.55419	0	0.812266	2.98218	8.45847	5.72033	1.14834	2.184	0	1.11078	0	0	0	0	0	0	0	0	0	0	0	1.32584	0	0.66292
9930111H07Rik	ENSMUSG00000100217.1_9930111H07Rik	0	0	0	0	0	0	0	0	0	0	0	1.64207	0	0.821033	1.37263	0	1.33871	0.903782	1.3465	1.31349	2.60883	1.75628	0	0	0
Cab39	ENSMUSG00000036707.16_Cab39	783.754	641.881	889.928	771.854	482.12	551.293	516.706	516.755	444.445	452.674	471.291	362.349	400.186	381.268	325.314	442.427	377.517	381.753	250.45	321.805	429.153	333.803	361.954	396.581	379.268
Itm2c	ENSMUSG00000026223.15_Itm2c	305.382	380	336.729	340.704	160.044	182.603	171.324	105.648	102.648	90.5347	99.6102	128.629	119.473	124.051	67.2591	97.7139	108.436	91.1362	86.1763	93.2577	96.5269	91.987	106.067	163.14	134.604
4933407L21Rik	ENSMUSG00000026224.11_4933407L21Rik	11.4739	12.4335	3.43601	9.11447	0.994061	0.497557	0.745809	11.4834	10.92	3.77228	8.72525	6.56827	8.74193	7.6551	1.37263	2.71428	14.7258	6.27091	8.07903	9.19443	1.30442	6.19262	1.32584	7.51304	4.41944
Gm28884	ENSMUSG00000099767.1_Gm28884	2.64782	0	0	0.882606	0	0	0	1.14834	0	1.25743	0.801924	0.547356	2.91398	1.73067	0	0	0	0	0	1.31349	0	0.43783	0	0.536646	0.268323
Gpr55	ENSMUSG00000049608.8_Gpr55	0	0	0	0	0	0.497557	0.248779	0	0	3.77228	1.25743	0	2.91398	1.45699	0	0	0	0	0	1.31349	1.30442	0.872636	2.65168	0.536646	1.59416
Gm28100	ENSMUSG00000100108.1_Gm28100	0	0	0	0	0	0	0	0	0	0	0	0	0	0	0	0	0	0	0	0	0	0	0	0	0
Spata3	ENSMUSG00000026226.16_Spata3	0	0.777096	0	0.259032	0	0	0	0	0	0	0	1.09471	0.971326	1.03302	0	0	0	0	4.03951	0	0	1.3465	1.32584	0	0.66292
2810459M11Rik	ENSMUSG00000026227.11_2810459M11Rik	1.76521	10.1022	3.43601	5.10116	0.994061	1.99023	1.49214	5.74172	15.288	7.54456	9.52477	7.66298	6.79928	7.23113	5.49054	5.42855	0	3.6397	8.07903	11.8214	7.8265	9.24231	6.6292	9.65962	8.14441
Psmd1	ENSMUSG00000026229.17_Psmd1	1038.83	1038.98	1031.66	1036.49	1388.31	1510.18	1449.24	528.664	602.293	580.491	570.483	789.21	733.468	761.339	446.463	557.146	458.884	487.497	561.681	483.325	643.991	562.999	575.414	512.931	544.173
Htr2b	ENSMUSG00000026228.6_Htr2b	0	0.777096	0	0.259032	0.994061	1.99023	1.49214	0	4.36801	2.51485	2.29429	1.09471	1.94265	1.51868	0	1.35714	0	0.452379	0	0	0	0	0	0	0
Gm21972	ENSMUSG00000094638.1_Gm21972	0	0	0	0	180.472	242.131	211.301	30.0752	53.4972	44.865	42.8124	94.3532	76.5405	85.4468	33.9178	36.3577	35.5696	35.2817	53.9006	35.0045	57.303	48.736	73.7167	54.8237	64.2702
Armc9	ENSMUSG00000062590.13_Armc9	165.93	192.72	138.3	165.65	151.942	108.059	130.001	260.031	266.951	279.991	268.991	411.475	379.866	395.67	480.463	446.064	427.919	451.482	446.81	474.669	440.071	453.85	525.576	515.196	520.386
Gm16341	ENSMUSG00000087538.1_Gm16341	0	0	0	0	0	0	0	0	0	0	0	0	0	0	0	0	0	0	0	0	0	0	0	0	0
B3gnt7	ENSMUSG00000079445.3_B3gnt7	14.1217	13.2106	11.167	12.8331	9.94061	6.46824	8.20443	10.3351	4.36801	12.5743	9.09246	4.37884	4.85663	4.61774	1.37263	2.71428	2.67742	2.25478	8.07903	1.31349	2.60883	4.00045	2.65168	1.07329	1.86248
Gm28626	ENSMUSG00000099644.1_Gm28626	0	0	0	0	0	0	0	0	1.092	1.25743	0.783143	0	0	0	1.37263	1.35714	0	0.909924	0	0	0	0	0	0	0
Ncl	ENSMUSG00000026234.12_Ncl	3674.33	5497.17	2351.09	3840.87	12808.5	23947	18377.7	1729.41	1546.51	1504.27	1593.4	2511.44	2269.02	2390.23	578.044	654.48	646.009	626.177	661.376	583.531	670.862	638.59	759.083	662.886	710.984
Nmur1	ENSMUSG00000026237.5_Nmur1	0	0	0	0	0	0	0	1.14834	0	0	0.382782	0.547356	1.94265	1.245	1.37263	2.71428	0	1.3623	0	0	0	0	1.32584	2.68323	2.00453
Tex44	ENSMUSG00000036574.5_Tex44	0	1.55419	0	0.518064	0	0	0	0	0	0	0	0	0.971326	0.485663	1.37263	0	0	0.457545	1.3465	0	0	0.448835	1.32584	0.536646	0.931242
Ptma	ENSMUSG00000026238.14_Ptma	8271.26	8947.32	9558.38	8925.66	3733.35	7363.97	5548.66	699.273	622.375	591.431	637.693	296.771	296.264	296.517	71.377	96.2347	81.6614	83.091	49.8207	59.107	74.3518	61.0932	76.6998	74.5937	75.6468
Pde6d	ENSMUSG00000026239.14_Pde6d	144.747	130.552	146.031	140.443	39.7624	62.6922	51.2273	35.5987	29.484	26.406	30.4962	25.1784	26.2258	25.7021	17.8442	13.5714	20.0807	17.1654	17.5046	14.4484	27.3928	19.7819	17.2359	20.3925	18.8142
Cops7b	ENSMUSG00000026240.12_Cops7b	279.786	257.219	317.831	284.945	95.4299	93.0432	94.2365	59.7139	79.7161	52.8119	64.0807	104.545	112.674	108.609	120.792	164.214	112.452	132.486	142.729	147.111	151.312	147.051	103.415	141.674	122.545
Nppc	ENSMUSG00000026241.5_Nppc	5.29564	3.88548	10.308	6.49639	1.98812	0.497557	1.24284	6.89007	2.184	7.54456	5.53954	3.83149	3.8853	3.8584	1.37263	0	0	0.457545	0	15.7619	6.52209	7.42799	0	6.97639	3.4882
Dis3l2	ENSMUSG00000053333.15_Dis3l2	249.778	212.147	292.061	251.329	380.725	335.851	358.288	218.186	253.344	216.277	229.269	273.678	242.832	258.255	196.287	192.714	208.839	199.28	232.945	220.666	224.36	225.99	145.842	180.85	163.346
Gm28375	ENSMUSG00000099401.1_Gm28375	0	0	0	0	0	0	0	0	0	0	0	0	0	0	0	0	0	0	0	0	0	0	0	0	0
Gm29371	ENSMUSG00000101625.1_Gm29371	0	0.777096	0	0.259032	0	0	0	0	0	0	0	0	0	0	0	0	0	0	0	0	0	0	0	0	0
Alppl2	ENSMUSG00000026246.12_Alppl2	0	0	0	0	0	0	0	0	0	0	0	0	0	0	0	0	0	0	0	0	0	0	0	0	0
Alpi	ENSMUSG00000079440.2_Alpi	0	0	0	0	0	0	0	0	0	0	0	0	0	0	0	0	0	0	0	0	0	0	0	0	0
Akp3	ENSMUSG00000036500.4_Akp3	0	0	0	0	0	0	0	0	1.092	0	0.364001	0	0	0	0	0	0	0	0	0	0	0	0	0	0
Gm29374	ENSMUSG00000099839.1_Gm29374	26.4782	10.1022	30.0651	22.2152	4.97031	5.97068	5.47049	13.7801	9.82801	6.28713	9.9651	4.9262	3.8853	4.40575	10.9811	8.14283	12.0484	10.3908	13.465	17.0754	20.8707	17.137	15.9101	12.8795	14.3948
Ecel1	ENSMUSG00000026247.13_Ecel1	778.459	236.237	1434.54	816.41	390.666	216.437	303.552	400.772	288.288	298.01	329.024	142.86	142.785	142.822	263.546	175.071	216.871	218.496	266.608	285.027	230.882	260.839	233.348	339.697	286.522
Prss56	ENSMUSG00000036480.9_Prss56	0	0	0	0	1.98812	0.497557	1.24284	0	0	0	0	0	0	0	0	0	1.33871	0.446237	0	0	1.30442	0.434806	0	1.07329	0.536646
Chrnd	ENSMUSG00000026251.13_Chrnd	0	0	0	0	0	0	0	0	1.092	0	0.364001	0	0	0	0	0	0	0	0	1.31349	0	0.43783	0	0	0
Chrng	ENSMUSG00000026253.14_Chrng	3.53042	0	4.29502	2.60848	0	0	0	0	0	1.25743	0.419142	0	0	0	0	0	0	0	0	0	1.30442	0.434806	1.32584	0	0.66292
Eif4e2	ENSMUSG00000026254.17_Eif4e2	541.038	603.026	572.955	572.34	702.801	1028.95	865.875	322.685	301.392	411.179	345.085	419.274	450.695	434.985	470.813	484.498	460.517	471.943	433.574	407.182	416.109	418.955	418.965	387.458	403.212
Efhd1	ENSMUSG00000026255.15_Efhd1	0.882606	3.10838	1.71801	1.903	3.97624	0.497557	2.2369	5.74172	4.36801	6.28713	5.46562	6.02091	2.91398	4.46744	6.86317	8.14283	4.01613	6.34071	9.42553	2.62698	10.4353	7.49595	11.9326	9.12298	10.5278
Efhd1os	ENSMUSG00000089821.1_Efhd1os	0	0	0	0	0	0	0	0	0	0	0	0	0	0	0	0	0	0	0	0	0	0	0	0	0
Gigyf2	ENSMUSG00000048000.15_Gigyf2	481.02	507.443	418.335	468.933	961.257	1490.68	1225.97	683.265	732.733	712.961	709.653	1396.85	1329.75	1363.3	1338.32	1570.21	1325.32	1411.28	1372.09	1324	1253.54	1316.54	1568.47	1290.63	1429.55
Kcnj13	ENSMUSG00000079436.3_Kcnj13	0	0	0	0	0	0.497557	0.248779	0	1.092	0	0.364001	0.547356	0	0.273678	0	0	2.67742	0.892474	0	0	1.30442	0.434806	0	0.536646	0.268323
Ngef	ENSMUSG00000026259.14_Ngef	9.70867	24.8671	17.1801	17.2519	6.95843	3.4829	5.22066	72.3457	60.0601	35.2079	55.8713	56.3776	47.595	51.9863	48.0422	50.2141	56.2259	51.4941	63.2857	70.9284	69.1341	67.7827	41.101	55.8111	48.4561
Neu2	ENSMUSG00000079434.8_Neu2	0	1.55419	0	0.518064	0.994061	0	0.497031	2.29669	0	0	0.765563	1.09471	0	0.547356	2.74527	0	4.01613	2.2538	1.3465	1.31349	0	0.886665	0	1.60994	0.804968
Inpp5d	ENSMUSG00000026288.14_Inpp5d	0	0	0	0	212.729	362.719	287.724	51.6755	49.1401	27.6634	42.8263	16.4207	7.77061	12.0956	1.37263	0	5.35485	2.24249	0	1.31349	1.30442	0.872636	6.6292	2.14658	4.38789
Atg16l1	ENSMUSG00000026289.15_Atg16l1	248.895	282.086	236.226	255.736	532.817	393.07	462.943	710.825	749.113	680.268	713.402	862.632	923.731	893.182	776.911	887.568	809.92	824.8	780.972	866.903	858.307	835.394	753.077	792.626	772.851
Sag	ENSMUSG00000056055.13_Sag	19.4173	24.8671	6.01302	16.7658	5.96437	15.9218	10.9431	10.3351	4.36801	20.1063	11.6031	47.0671	45.6426	46.3549	12.3537	25.7856	33.4678	23.869	34.9552	32.8372	22.1751	29.9892	25.1909	20.9721	23.0815
Dgkd	ENSMUSG00000070738.10_Dgkd	603.703	520.654	615.905	580.087	260.444	271.169	265.806	450.151	473.929	466.505	463.528	330.603	325.394	327.998	506.502	538.784	388.226	477.837	455.118	483.364	429.153	455.879	440.179	447.026	443.602
Gm19582	ENSMUSG00000101942.1_Gm19582	0	0	0	0	0	0	0	0	0	1.25743	0.419142	2.18942	1.94265	2.06604	1.37263	0	1.33871	0.903782	0	0	0	0	2.65168	0	1.32584
Usp40	ENSMUSG00000005501.14_Usp40	258.604	298.405	164.07	240.359	172.967	266.691	219.829	383.547	397.489	421.238	400.758	411.064	335.107	373.086	479.049	502.141	496.662	492.617	496.86	531.963	530.898	519.907	525.032	548.452	536.742
Ugt1a10	ENSMUSG00000090165.8_Ugt1a10	0	0	0	0	0	0	0	0	0	0	0	0	0	0	0	0	0	0	0	0	0	0	0	0	0
Ugt1a9	ENSMUSG00000090175.1_Ugt1a9	0	0.777096	0	0.259032	0	0	0	0	0	0	0	0	0	0	0	0	0	0	0	0	0	0	0	0	0
Ugt1a8	ENSMUSG00000089675.1_Ugt1a8	0	0	0	0	0	0	0	0	0	0	0	0	0	0	0	0	0	0	0	0	0	0	0	0	0
Ugt1a7c	ENSMUSG00000090124.7_Ugt1a7c	0	0	0	0	0	2.98534	1.49267	0	4.36801	0	1.456	0.842928	0.971326	0.907127	0	0	0	0	2.69301	0	0.600032	1.09768	0	0	0
Ugt1a6b	ENSMUSG00000090145.7_Ugt1a6b	0	0	0	0	0	0	0	0	0	0	0	0	0	0	0	0	0	0	0	0	0	0	0	0	0
Ugt1a6a	ENSMUSG00000054545.17_Ugt1a6a	0	0.777096	0	0.259032	3.52892	0.497557	2.01324	0	0	0	0	0.799139	0	0.39957	0	0	0	0	0	1.31349	2.0088	1.10743	1.32584	1.07866	1.20225
Ugt1a5	ENSMUSG00000089943.1_Ugt1a5	0	0	0	0	0	0	0	0	0	0	0	0	0	0	0	0	0	0	0	0	0	0	0	1.60994	0.804968
Ugt1a2	ENSMUSG00000090171.1_Ugt1a2	0	0	0	0	2.43545	0	1.21772	0	0	0	0	0	0	0	0	0	0	0	0	0	0	0	0	0	0
Dnajb3	ENSMUSG00000081984.3_Dnajb3	7.06085	6.99386	8.59003	7.54825	9.94061	16.4194	13.18	6.89007	3.276	8.80199	6.32269	3.83149	5.82796	4.82972	0	5.42855	4.01613	3.14823	1.3465	5.25396	0	2.20015	1.32584	1.60994	1.46789
Ugt1a1	ENSMUSG00000089960.1_Ugt1a1	0	0	0	0	0	0	0	0	0	0	0	0	0	0	0	0	0	0	0	0	0	0	0	1.60457	0.802285
Mroh2a	ENSMUSG00000079429.9_Mroh2a	0	0.777096	0	0.259032	0.994061	6.9658	3.97993	0	1.092	2.51485	1.20228	0.547356	0	0.273678	0	0	1.33871	0.446237	2.69301	5.25396	0	2.64899	0	0	0
Hjurp	ENSMUSG00000044783.16_Hjurp	1279.78	1460.94	926.006	1222.24	290.266	539.352	414.809	546.612	550.369	540.693	545.891	284.625	220.491	252.558	436.498	373.213	413.662	407.791	464.544	404.555	421.327	430.142	442.83	450.246	446.538
Trpm8	ENSMUSG00000036251.16_Trpm8	0	0.777096	0	0.259032	0	1.49267	0.746336	1.14834	0	0	0.382782	0.547356	0	0.273678	2.74527	0	0	0.915089	0	0	0	0	0	1.07329	0.536646
4930453O03Rik	ENSMUSG00000085420.1_4930453O03Rik	0	0	0	0	0	0	0	0	0	0	0	0.547356	0	0.273678	0	0	0	0	0	0	0	0	0	0	0
Spp2	ENSMUSG00000026295.12_Spp2	0	0	2.57701	0.859003	0	0.995114	0.497557	0	0	0	0	0.547356	0.971326	0.759341	0	0	0	0	0	2.62698	1.30442	1.31047	1.32584	1.60994	1.46789
Gm29538	ENSMUSG00000099553.1_Gm29538	0	0	0	0	0	0	0	0	0	0	0	0	0	0	0	0	0	0	0	0	0	0	0	0	0
Gm28888	ENSMUSG00000100908.1_Gm28888	0	0	0	0	0	0	0	0	0	0	0	0	0	0	0	0	0	0	0	0	0	0	0	0	0
Glrp1	ENSMUSG00000062310.7_Glrp1	0	0	0.859003	0.286334	0	0	0	0	1.092	0	0.364001	0	0	0	0	0	0	0	0	0	0	0	5.30336	0	2.65168
Gm19589	ENSMUSG00000100798.1_Gm19589	0	0	0	0	0	0	0	0	0	0	0	0	0	0	0	0	0	0	0	0	0	0	0	0	0
Gm29336	ENSMUSG00000100367.1_Gm29336	0	0	0	0	0	0	0	0	0	0	0	0	0	0	0	0	0	0	0	0	0	0	0	0	0
Arl4c	ENSMUSG00000049866.12_Arl4c	376.873	261.104	519.697	385.891	235.592	173.15	204.371	145.84	167.076	163.465	158.794	222.226	256.43	239.328	186.678	226.642	164.662	192.661	164.274	202.277	163.052	176.534	177.662	195.339	186.501
Platr5	ENSMUSG00000097398.2_Platr5	0	0	0	0	0	0	0	0	0	0	0	0	0	0	0	0	0	0	0	0	0	0	0	0	0
Gm29337	ENSMUSG00000099848.1_Gm29337	0	0	0	0	0	0	0	0	0	0	0	0	0	0	0	0	0	0	0	0	0	0	0	0	0
1700067G17Rik	ENSMUSG00000099378.1_1700067G17Rik	0	0	0	0	0	0	0	0	0	0	0	0	0	0	0	0	0	0	0	0	0	0	0	0	0
Sh3bp4	ENSMUSG00000036206.12_Sh3bp4	642.537	684.621	697.511	674.89	334.999	539.849	437.424	198.664	167.076	157.178	174.306	51.4514	63.1362	57.2938	34.3158	18.9999	36.1452	29.8203	39.0486	17.0754	32.6104	29.5781	37.1235	38.6385	37.881
Gm28342	ENSMUSG00000101288.1_Gm28342	0	0	0	0	0.994061	0	0.497031	0	0	0	0	0	0	0	0	0	1.33871	0.446237	0	0	0	0	0	0	0
C030007H22Rik	ENSMUSG00000099938.1_C030007H22Rik	0.882606	1.55419	0	0.812266	0	0	0	0	0	0	0	0	0	0	0	0	0	0	0	0	0	0	0	0	0
Agap1	ENSMUSG00000055013.16_Agap1	1498.67	1519.22	1568.54	1528.81	860.857	838.881	849.869	980.687	1142.23	939.298	1020.74	880.148	982.982	931.565	1099.48	864.497	846.066	936.681	1061.05	952.28	926.136	979.82	881.683	857.56	869.621
Gbx2	ENSMUSG00000034486.8_Gbx2	169.46	153.865	166.647	163.324	45.7268	40.7997	43.2632	1.14834	4.36801	11.3168	5.61106	3.83149	4.85663	4.34406	5.49054	1.35714	2.67742	3.17503	0	5.25396	3.91325	3.05574	2.65168	3.75652	3.2041
Asb18	ENSMUSG00000067081.13_Asb18	0.882606	0.777096	0	0.553234	0.994061	1.49267	1.24337	19.5219	28.392	18.8614	22.2584	25.7257	11.6559	18.6908	13.7263	13.5714	14.7258	14.0078	8.07903	23.6428	23.4795	18.4004	23.8651	30.5888	27.227
Iqca	ENSMUSG00000026301.16_Iqca	0	0	0	0	0	0	0	2.29669	7.64401	3.77228	4.57099	0	0	0	0	0	0	0	0	0	0	0	0	0	0
4930434B07Rik	ENSMUSG00000100850.1_4930434B07Rik	0	0.777096	0	0.259032	3.97624	0	1.98812	0	0	0	0	0	0	0	0	0	0	0	0	0	0	0	0	0	0
Ackr3	ENSMUSG00000044337.5_Ackr3	202.999	261.881	172.66	212.513	38.7684	32.8388	35.8036	34.4503	42.5881	33.9505	36.9963	26.8204	30.1111	28.4658	28.8253	27.1428	18.742	24.9033	20.1976	23.6428	35.2193	26.3532	23.8651	16.0994	19.9822
Gm28721	ENSMUSG00000101951.1_Gm28721	0	0	0	0	0	0	0	0	0	0	0	0	0	0	0	0	0	0	0	0	0	0	0	0	0
Gm28723	ENSMUSG00000101028.1_Gm28723	0	1.55419	0	0.518064	0	0.497557	0.248779	2.29669	0	1.25743	1.18471	1.09471	2.91398	2.00434	0	0	0	0	4.03951	0	3.91325	2.65092	2.65168	1.07329	1.86248
Gm28722	ENSMUSG00000101997.1_Gm28722	0	0	0	0	0	0	0	0	0	0	0	0.547356	0	0.273678	0	0	0	0	0	0	0	0	0	0.536646	0.268323
Cops8	ENSMUSG00000034432.11_Cops8	408.647	423.517	443.246	425.136	189.866	206.486	198.176	98.7577	100.464	81.7327	93.6515	82.1033	100.047	91.075	68.6317	65.1426	65.5969	66.4571	91.5623	85.3768	116.093	97.6774	68.9436	100.353	84.6482
Gm9991	ENSMUSG00000056128.3_Gm9991	0	0	0	0	0	0	0	0	0	1.25743	0.419142	0	0	0	0	0	0	0	0	0	0	0	0	0	0
Col6a3	ENSMUSG00000048126.16_Col6a3	0.882606	0	0.859003	0.580537	515.918	343.314	429.616	328.427	334.152	212.505	291.695	284.078	261.287	272.682	259.428	287.713	330.662	292.601	368.942	433.451	322.191	374.862	228.044	333.794	280.919
Mlph	ENSMUSG00000026303.6_Mlph	0	1.55419	0	0.518064	1.98812	2.48779	2.23795	8.03841	13.104	3.77228	8.3049	0	0	0	0	0	0	0	0	0	0	0	0	1.60994	0.804968
Prlh	ENSMUSG00000090550.2_Prlh	0	0	0	0	0	0	0	0	0	0	0	0	0	0	0	0	0	0	0	0	0	0	0	0	0
Rab17	ENSMUSG00000026304.13_Rab17	0	0	0	0	2.98218	2.48779	2.73498	0	0	1.25743	0.419142	0	0	0	0	0	0	0	0	0	0	0	0	0	0
Gm28199	ENSMUSG00000100791.1_Gm28199	0	0	0	0	0	0	0	0	1.092	0	0.364001	0	0	0	0	0	0	0	0	1.31349	0	0.43783	0	0.536646	0.268323
Lrrfip1	ENSMUSG00000026305.15_Lrrfip1	110.326	149.202	90.1954	116.574	495.042	764.745	629.894	670.633	614.797	717.991	667.807	764.656	673.129	718.892	1098.11	888.925	733.614	906.882	844.258	891.859	734.387	823.501	827.324	669.734	748.529
Rbm44	ENSMUSG00000070732.2_Rbm44	0.882606	1.55419	0	0.812266	2.98218	8.45847	5.72033	0	2.184	0	0.728001	1.64207	0	0.821033	1.37263	0	0	0.457545	0	0	0	0	0	0	0
Ramp1	ENSMUSG00000034353.14_Ramp1	0.882606	0.777096	0.859003	0.839568	6.95843	1.49267	4.22555	32.1537	40.4041	25.1485	32.5687	44.8832	76.7348	60.809	21.9621	31.2142	24.0968	25.7577	12.1185	15.7619	35.2193	21.0332	13.2584	19.8559	16.5571
Ube2f	ENSMUSG00000034343.14_Ube2f	206.53	209.816	160.634	192.326	129.228	165.686	147.457	205.554	263.172	270.347	246.358	311.993	317.624	314.808	284.135	287.713	271.758	281.202	253.143	240.369	319.582	271.031	302.291	313.938	308.115
Scly	ENSMUSG00000026307.12_Scly	96.2041	91.6973	84.1823	90.6946	78.5308	80.6042	79.5675	62.0106	75.3481	67.901	68.4199	123.702	101.989	112.846	94.7117	90.9282	104.419	96.6865	122.532	132.662	104.353	119.849	95.4604	96.0596	95.76
Gm17090	ENSMUSG00000090322.1_Gm17090	0	0	0	0	0	0	0	0	0	0	0	0	0	0	0	0	0	0	0	0	0	0	0	0	0
Espnl	ENSMUSG00000049515.12_Espnl	2.64782	9.32515	2.57701	4.84999	0	0	0	0	0	0	0	0.547356	0	0.273678	1.37263	0	0	0.457545	0	0	0	0	0	1.60994	0.804968
Klhl30	ENSMUSG00000026308.8_Klhl30	0	2.33129	0	0.777096	0	0	0	0	0	0	0	0.547356	0	0.273678	0	0	0	0	0	1.31349	0	0.43783	1.32584	0.536646	0.931242
Erfe	ENSMUSG00000047443.14_Erfe	10.5913	5.43967	3.43601	6.48899	4.97031	0.497557	2.73393	1.14834	1.092	0	0.746782	0.547356	0.971326	0.759341	0	0	0	0	0	1.31349	0	0.43783	1.32584	0.536646	0.931242
Ilkap	ENSMUSG00000026309.14_Ilkap	238.304	266.544	219.046	241.298	421.482	495.567	458.524	180.29	218.4	242.683	213.791	272.583	270.029	271.306	269.036	240.213	208.839	239.363	219.48	275.833	241.317	245.543	210.808	214.122	212.465
1700020N18Rik	ENSMUSG00000100253.1_1700020N18Rik	0	0.777096	0	0.259032	0	0	0	0	0	0	0	0	0	0	0	0	0	0	0	0	0	0	0	0	0
Hes6	ENSMUSG00000067071.8_Hes6	519.855	373.783	594.43	496.023	46.7209	50.2533	48.4871	25.2636	5.46001	20.1188	16.9475	8.21033	1.94265	5.07649	4.1179	8.14283	2.67742	4.97938	5.38602	13.1349	15.653	11.3913	6.6292	10.7329	8.68105
Per2	ENSMUSG00000055866.9_Per2	77.6693	41.1861	80.7463	66.5339	62.6258	39.8046	51.2152	75.7908	70.9801	105.624	84.1316	61.3038	67.9928	64.6483	130.4	114	133.871	126.09	140.036	202.277	126.528	156.281	121.977	100.353	111.165
Gm28382	ENSMUSG00000100151.1_Gm28382	0	0	0	0	0.994061	0	0.497031	0	2.184	0	0.728001	0	0	0	0	0	0	0	0	0	0	0	0	0	0
Traf3ip1	ENSMUSG00000034292.13_Traf3ip1	117.387	140.654	100.503	119.515	189.866	481.138	335.502	168.807	169.26	160.951	166.339	631.648	464.294	547.971	215.504	215.785	203.484	211.591	247.757	228.547	230.882	235.729	304.943	241.491	273.217
Asb1	ENSMUSG00000026311.16_Asb1	239.186	184.172	359.922	261.093	62.6258	54.7313	58.6786	87.2742	103.74	127	106.005	111.113	132.1	121.607	109.811	108.571	155.291	124.557	111.76	118.214	122.615	117.53	137.887	163.677	150.782
Gm28380	ENSMUSG00000101705.1_Gm28380	0	0	0	0	0	0	0	0	0	0	0	0	0	0	0	0	0	0	0	0	0	0	0	0	0
Gm29100	ENSMUSG00000100980.1_Gm29100	4.41303	0.777096	0	1.73004	1.98812	1.49267	1.7404	2.29669	0	0	0.765563	0	0	0	0	0	0	0	0	2.62698	0	0.87566	0	0.536646	0.268323
Twist2	ENSMUSG00000007805.4_Twist2	2.64782	3.88548	2.57701	3.03677	6.95843	6.9658	6.96211	3.44503	3.276	6.28713	4.33606	0.547356	1.94265	1.245	0	0	0	0	1.3465	2.62698	0	1.32449	1.32584	2.14658	1.73621
Hdac4	ENSMUSG00000026313.16_Hdac4	405.116	421.186	420.053	415.452	200.8	225.891	213.346	438.668	483.757	441.357	454.594	443.905	394.358	419.132	542.19	503.498	531.468	525.719	549.374	551.666	525.68	542.24	490.561	506.594	498.577
Gm29099	ENSMUSG00000101265.1_Gm29099	0	0	0	0	0	0.497557	0.248779	0	0	0	0	0	0	0	0	0	0	0	0	0	0	0	0	0	0
Ndufa10	ENSMUSG00000026260.12_Ndufa10	398.055	439.059	463.862	433.659	675.961	613.488	644.725	337.613	339.612	294.238	323.821	576.365	623.591	599.978	275.899	317.57	318.613	304.028	290.845	294.222	302.625	295.897	342.067	276.909	309.488
Olfr1416	ENSMUSG00000067064.4_Olfr1416	0	0	0	0	0	0	0	0	0	0	0	0	0	0	0	0	0	0	0	0	0	0	0	0	0
Olfr1415	ENSMUSG00000057464.4_Olfr1415	0	0	0	0	0	0	0	0	5.46001	0	1.82	0	0	0	0	0	0	0	0	0	0	0	0	0	0
Olfr1414	ENSMUSG00000042849.11_Olfr1414	0	0	0	0	0	0.995114	0.497557	0	0	0	0	1.64207	0	0.821033	0	0	1.33871	0.446237	0	0	0	0	1.32584	0	0.66292
Olfr1413	ENSMUSG00000058904.3_Olfr1413	0	0	0	0	0	0.497557	0.248779	0	0	0	0	0	0	0	0	0	0	0	0	0	0	0	0	0	0
1700054K02Rik	ENSMUSG00000097001.1_1700054K02Rik	0	0	0	0	0	0.995114	0.497557	0	0	0	0	0	0	0	0	0	0	0	0	0	0	0	0	0	0
Olfr1412	ENSMUSG00000046300.4_Olfr1412	0	0	0	0	0	1.49267	0.746336	0	0	0	0	0	0	0	0	0	0	0	0	0	0	0	0	0	0
Olfr1411	ENSMUSG00000062497.3_Olfr1411	0	0	0	0	0	0	0	0	2.184	0	0.728001	0	0	0	0	0	0	0	0	0	0	0	0	0	0
Olfr1410	ENSMUSG00000063583.6_Olfr1410	0	0	0	0	0	0	0	0	0	1.25743	0.419142	0	0.971326	0.485663	0	0	0	0	2.69301	0	0	0.897669	0	0	0
Olfr12	ENSMUSG00000061616.5_Olfr12	0	0	1.71801	0.572669	0	0	0	0	0	0	0	0	0	0	0	0	0	0	0	0	0	0	0	0	0
Cops9	ENSMUSG00000073616.10_Cops9	134.156	125.112	194.994	151.421	64.614	68.1653	66.3896	17.2252	22.932	50.2971	30.1514	47.6199	29.1398	38.3799	26.08	33.9284	25.4355	28.4813	25.5836	21.0158	19.5663	22.0552	22.5393	23.6124	23.0758
Otos	ENSMUSG00000044055.5_Otos	0	0.777096	0	0.259032	0	2.48779	1.24389	5.74172	4.36801	12.5743	7.56133	8.21033	3.8853	6.04782	8.2358	9.49997	21.4194	13.0517	9.42553	5.25396	2.60883	5.76277	11.9326	8.04968	9.99112
Gm29483	ENSMUSG00000100546.1_Gm29483	0	0	0	0	0	0	0	4.59338	2.184	2.51485	3.09741	9.30504	12.6272	10.9661	27.4527	24.4285	16.0645	22.6486	20.1976	31.5237	18.2618	23.3277	29.1685	13.4161	21.2923
Gm29482	ENSMUSG00000099665.1_Gm29482	0	0	0	0	0	0	0	0	0	0	0	0	0	0	0	0	0	0	0	0	0	0	0	0	0
Gm29481	ENSMUSG00000100781.1_Gm29481	0.882606	0.777096	0	0.553234	0	0	0	0	3.276	0	1.092	1.09471	0.971326	1.03302	1.37263	2.71428	0	1.3623	4.03951	0	1.30442	1.78131	0	1.60994	0.804968
Gpc1	ENSMUSG00000034220.7_Gpc1	1973.51	1452.39	2399.2	1941.7	386.69	292.564	339.627	724.606	620.257	636.258	660.373	478.936	451.667	465.301	470.813	379.999	421.694	424.169	370.289	412.436	354.801	379.175	397.752	444.343	421.047
Gm29480	ENSMUSG00000101995.1_Gm29480	0	0	0	0	1.98812	0.497557	1.24284	0	2.184	0	0.728001	3.83149	5.82796	4.82972	2.74527	1.35714	0	1.36747	6.73252	3.94047	5.21767	5.29689	3.97752	5.36646	4.67199
Ankmy1	ENSMUSG00000034212.14_Ankmy1	2.64782	1.55419	5.15402	3.11868	2.98218	0	1.49109	3.44503	4.36801	0	2.60435	1.09471	1.94265	1.51868	0	5.42855	6.69356	4.0407	1.3465	0	0	0.448835	2.65168	2.14658	2.39913
Dusp28	ENSMUSG00000047067.7_Dusp28	28.2434	28.7525	24.9111	27.3023	1.98812	1.99023	1.98918	2.29669	0	10.0594	4.1187	9.8524	10.6846	10.2685	9.60844	5.42855	1.33871	5.45857	6.73252	1.31349	2.60883	3.55161	6.6292	3.75652	5.19286
5033417F24Rik	ENSMUSG00000097251.2_5033417F24Rik	3.53042	1.55419	0.859003	1.98121	4.97031	6.9658	5.96805	14.9285	9.82801	27.6634	17.4733	18.6101	29.1398	23.8749	17.8442	29.857	24.0968	23.9327	10.772	15.7619	16.9574	14.4971	14.5842	17.1727	15.8784
Rnpepl1	ENSMUSG00000026269.14_Rnpepl1	343.334	300.736	355.627	333.232	87.4774	134.838	111.158	245.746	174.72	172.267	197.578	144.502	108.789	126.645	247.074	206.285	159.307	204.222	220.827	241.682	142.181	201.563	205.505	222.171	213.838
9430060I03Rik	ENSMUSG00000100632.1_9430060I03Rik	15.0043	5.43967	7.73103	9.39167	8.94655	9.95114	9.44884	5.74172	3.276	13.8317	7.61647	7.66298	18.4552	13.0591	9.60844	2.71428	4.01613	5.44628	6.73252	2.62698	5.21767	4.85906	15.9101	6.97639	11.4432
Capn10	ENSMUSG00000026270.11_Capn10	236.538	216.033	300.651	251.074	61.6318	70.1555	65.8937	75.7908	60.0601	77.9605	71.2704	85.3875	100.047	92.717	112.556	114	108.436	111.664	102.334	130.035	101.745	111.371	94.1346	91.7664	92.9505
Gpr35	ENSMUSG00000026271.15_Gpr35	5.29564	5.43967	6.01302	5.58278	0.994061	1.49267	1.24337	0	3.276	5.02971	2.76857	2.18942	4.85663	3.52303	8.2358	8.14283	4.01613	6.79825	6.73252	0	5.21767	3.9834	1.32584	1.60994	1.46789
Aqp12	ENSMUSG00000045091.4_Aqp12	0	0	0	0	0	0	0	0	0	0	0	0	0	0	0	0	0	0	0	0	0	0	0	0	0
Kif1a	ENSMUSG00000014602.15_Kif1a	823.472	326.38	1485.22	878.356	1659.09	941.378	1300.23	3858.44	3675.68	3200.15	3578.09	3498.7	3437.52	3468.11	5533.09	4559.98	4350.81	4814.63	5605.5	5658.51	4557.63	5273.88	4165.79	3982.45	4074.12
Gm28086	ENSMUSG00000101378.1_Gm28086	0	0	0	0	0	0	0	0	0	0	0	0	0	0	0	0	0	0	0	0	0	0	0	0	0
Agxt	ENSMUSG00000026272.6_Agxt	0	0	0	0	0	0	0	0	0	0	0	0	0	0	0	0	0	0	0	0	0	0	0	0	0
Crocc2	ENSMUSG00000084989.3_Crocc2	0.882606	0.777096	0.859003	0.839568	2.98218	3.4829	3.23254	0	1.092	1.25743	0.783143	2.73678	6.79928	4.76803	10.9811	10.8571	2.67742	8.17187	4.03951	5.25396	5.21767	4.83705	3.97752	11.8062	7.89186
Sned1	ENSMUSG00000047793.13_Sned1	7.06085	6.99386	8.59003	7.54825	136.186	146.282	141.234	307.756	216.216	271.604	265.192	917.915	823.685	870.8	1401.46	1334.07	1170.03	1301.85	1132.41	1088.88	924.832	1048.71	689.436	738.961	714.199
Mterf4	ENSMUSG00000026273.13_Mterf4	96.2041	115.787	104.798	105.597	86.4833	118.916	102.7	56.2689	54.6001	64.1288	58.3326	77.7245	88.3907	83.0576	52.1601	73.2854	93.7098	73.0518	79.4437	84.0633	80.8739	81.4603	71.5953	98.2062	84.9007
Gm28535	ENSMUSG00000101172.1_Gm28535	0.882606	0	0.859003	0.580537	1.98812	1.49267	1.7404	0	2.184	1.25743	1.14714	1.64207	0.971326	1.3067	0	0	1.33871	0.446237	0	0	1.30442	0.434806	1.32584	0.536646	0.931242
Pask	ENSMUSG00000026274.11_Pask	264.782	346.585	188.122	266.496	47.7149	73.1409	60.4279	58.5656	91.7281	64.1288	71.4742	63.4932	72.8495	68.1714	96.0844	96.3568	72.2904	88.2439	84.8298	77.4959	110.875	91.067	116.674	115.379	116.026
Ppp1r7	ENSMUSG00000026275.13_Ppp1r7	411.294	493.456	351.332	418.694	326.052	404.016	365.034	203.257	155.064	149.634	169.318	188.29	182.609	185.45	156.48	189.999	159.307	168.595	164.274	208.845	193.054	188.724	165.73	180.313	173.021
Ano7	ENSMUSG00000034107.10_Ano7	0	0	0	0	1.98812	1.49267	1.7404	1.14834	2.184	2.51485	1.94907	1.64207	0.971326	1.3067	0	1.35714	0	0.452379	1.3465	1.31349	0	0.886665	0	1.60994	0.804968
Hdlbp	ENSMUSG00000034088.15_Hdlbp	1956.74	2213.95	1754.08	1974.92	1897.66	2754.97	2326.32	1041.55	1029.76	1009.71	1027.01	986.335	984.925	985.63	1052.81	1032.78	1087.03	1057.54	895.425	941.772	918.31	918.502	1023.55	980.452	1002
2022-09-02	ENSMUSG00000026276.20_Sept2	254.111	341.51	258.912	284.845	2097.06	3866.39	2981.73	398.671	239.192	341.605	326.489	690.462	713.925	702.193	263.463	233.156	257.287	251.302	200.266	274.02	208.981	227.755	267.117	376.387	321.752
2022-09-02	ENSMUSG00000116048.1_Sept2	424.613	435.585	289.132	383.11	29.2353	44.407	36.8211	263.924	238.013	173.94	225.292	11.2482	0	5.62408	67.3414	102.057	82.7458	84.048	101.351	53.0387	134.081	96.157	138.59	58.2958	98.4429
Farp2	ENSMUSG00000034066.13_Farp2	68.8433	69.9386	43.8092	60.8637	76.5427	71.1507	73.8467	79.2358	96.0961	118.198	97.8433	145.597	125.301	135.449	161.971	199.499	175.371	178.947	169.66	170.754	181.314	173.909	149.82	141.674	145.747
Stk25	ENSMUSG00000026277.14_Stk25	558.69	456.155	700.088	571.644	621.288	819.476	720.382	485.75	405.133	396.089	428.991	426.937	390.473	408.705	494.148	451.927	441.775	462.617	565.532	601.578	472.199	546.436	517.077	539.866	528.471
Gm28536	ENSMUSG00000100927.1_Gm28536	0	1.55419	0	0.518064	0	0	0	0	1.092	3.77228	1.62143	1.64207	0.971326	1.3067	2.74527	6.78569	2.67742	4.06946	1.3465	1.31349	0	0.886665	0	0.536646	0.268323
Bok	ENSMUSG00000026278.14_Bok	52.0738	67.6073	59.2712	59.6508	55.6674	133.345	94.5064	29.857	44.7721	45.2674	39.9655	6.02091	4.85663	5.43877	2.74527	4.07141	1.33871	2.71846	1.3465	1.31349	0	0.886665	5.30336	2.68323	3.99329
Thap4	ENSMUSG00000026279.14_Thap4	137.687	164.744	164.07	155.5	137.18	118.419	127.799	94.1643	91.7281	80.4753	88.7892	99.0714	93.2473	96.1593	89.2212	100.428	111.113	100.254	99.6413	89.3173	83.4827	90.8138	98.1121	123.429	110.77
Gm10550	ENSMUSG00000101952.1_Gm10550	0.882606	1.55419	1.71801	1.38493	1.98812	0.497557	1.24284	0	0	0	0	1.09471	0	0.547356	0	0	0	0	0	0	0	0	0	0	0
Atg4b	ENSMUSG00000026280.17_Atg4b	446.599	377.668	477.606	433.958	283.307	278.632	280.97	180.29	207.48	202.446	196.739	237.005	271	254.002	231.975	232.071	227.581	230.542	232.945	199.65	237.404	223.333	269.145	262.956	266.051
Dtymk	ENSMUSG00000026281.15_Dtymk	236.538	310.061	166.647	237.749	118.293	116.428	117.361	82.6808	55.6921	61.6139	66.6623	63.4932	58.2796	60.8864	60.3959	73.2854	52.2097	61.9637	44.4346	49.9126	61.3076	51.8849	68.9436	91.7664	80.355
Ing5	ENSMUSG00000026283.13_Ing5	193.291	175.624	121.119	163.345	102.388	100.507	101.447	64.3073	61.1521	55.3268	60.2621	46.5252	38.853	42.6891	41.179	21.7142	52.2097	38.3677	55.2067	44.6586	58.6988	52.8547	30.4943	53.6646	42.0794
D2hgdh	ENSMUSG00000073609.9_D2hgdh	126.213	88.5889	102.221	105.674	23.8575	24.8779	24.3677	29.857	33.852	40.2377	34.6489	37.7675	41.7864	39.777	37.8298	66.4998	42.8388	49.0561	59.2462	63.0475	50.8723	57.722	38.4493	46.6882	42.5688
Gal3st2	ENSMUSG00000094651.2_Gal3st2	0	0	0.859003	0.286334	0	0	0	0	0	0	0	0	0	0	0	0	0	0	0	0	0	0	0	0	0
Gal3st2b	ENSMUSG00000093805.7_Gal3st2b	1.76521	0	0	0.588404	0	0.497557	0.248779	0	0	0	0	0	0	0	1.37263	0	0	0.457545	0	1.31349	1.30442	0.872636	0	0	0
Gal3st2c	ENSMUSG00000073608.4_Gal3st2c	0	0	0	0	4.97031	3.98046	4.47538	0	0	0	0	0	0	0	0	0	1.33871	0.446237	0	0	0	0	2.65168	0.536646	1.59416
Neu4	ENSMUSG00000034000.15_Neu4	0	0	0	0	1.98812	0.995114	1.49162	9.18676	2.184	1.25743	4.2094	10.9471	17.4839	14.2155	2.74527	0	2.67742	1.80756	4.03951	2.62698	6.52209	4.39619	1.32584	1.60994	1.46789
Pdcd1	ENSMUSG00000026285.7_Pdcd1	0	0	0	0	0	0	0	0	0	0	0	0.547356	0	0.273678	0	0	0	0	0	0	0	0	0	0	0
4930440C22Rik	ENSMUSG00000100518.1_4930440C22Rik	0	0	0	0	0	0	0	0	0	0	0	0	0	0	0	0	0	0	0	0	0	0	0	0	0
Fam174a	ENSMUSG00000051185.9_Fam174a	42.3651	20.2045	47.2452	36.6049	78.5308	114.936	96.7332	39.0437	46.9561	91.7921	59.264	119.324	124.33	121.827	65.8864	93.6425	78.984	79.5043	76.7507	94.5712	100.44	90.5874	78.2245	90.1565	84.1905
St8sia4	ENSMUSG00000040710.10_St8sia4	57.3694	31.0838	40.3732	42.9421	629.241	964.266	796.753	442.113	575.485	455.188	490.929	117.134	105.875	111.504	76.8675	108.571	131.194	105.544	133.304	101.139	147.399	127.281	82.202	64.3975	73.2998
4930598F16Rik	ENSMUSG00000100777.1_4930598F16Rik	0	0	0	0	0	0	0	0	0	0	0	0	0	0	0	0	0	0	0	0	0	0	0	0	0
1700063A18Rik	ENSMUSG00000100062.1_1700063A18Rik	0	0	0	0	0	0	0	0	0	0	0	0	0	0	0	0	0	0	0	0	0	0	0	0	0
Gm29601	ENSMUSG00000100336.1_Gm29601	0	0	0	0	0	0	0	0	0	0	0	0	0	0	0	0	0	0	0	0	0	0	0	0	0
4930533P14Rik	ENSMUSG00000100589.1_4930533P14Rik	0	0	0	0	0	0	0	0	0	0	0	0	0	0	0	0	0	0	0	0	0	0	0	0	0
Slco4c1	ENSMUSG00000040693.7_Slco4c1	0	0.777096	0	0.259032	0	0.497557	0.248779	24.1152	32.76	18.8614	25.2456	17.5154	12.6272	15.0713	16.4716	10.8571	12.0484	13.1257	22.8906	9.19443	23.4795	18.5215	10.6067	19.3192	14.963
Panct2	ENSMUSG00000097814.5_Panct2	0	0.777096	0	0.259032	3.97624	0	1.98812	12.6318	31.668	21.3763	21.892	12.0418	10.6846	11.3632	8.2358	16.2857	10.7097	11.7437	4.03951	10.5079	16.9574	10.5016	5.30336	13.4161	9.35975
Gm28901	ENSMUSG00000100454.1_Gm28901	1.76521	11.874	4.5699	6.06971	0	0	0	0	0.720721	0	0.24024	0	0	0	0	0	0	0	1.3465	1.82575	1.26528	1.47918	3.53999	1.29868	2.41934
Slco6c1	ENSMUSG00000026331.13_Slco6c1	0	0	0	0	0	0	0	0	0	0	0	0	1.94265	0.971326	0	1.35714	1.33871	0.898616	4.03951	5.25396	2.60883	3.96743	7.95504	4.82981	6.39242
D1Ertd622e	ENSMUSG00000044768.16_D1Ertd622e	151.808	189.611	119.401	153.607	292.224	287.588	289.906	303.163	381.076	485.367	389.869	631.643	773.176	702.409	609.449	757.283	761.727	709.486	607.273	631.788	686.123	641.728	666.897	595.677	631.287
Ppip5k2	ENSMUSG00000040648.14_Ppip5k2	473.077	425.071	307.523	401.89	1425.48	1133.43	1279.46	1226.43	1199.02	1249.88	1225.11	1264.39	1213.19	1238.79	1345.18	1450.78	1353.44	1383.13	1117.6	1162.44	1257.46	1179.16	1496.87	1270.78	1383.82
Gin1	ENSMUSG00000026333.14_Gin1	27.3608	24.09	23.1931	24.8813	59.6437	62.6922	61.1679	67.7523	72.0721	65.3862	68.4035	111.113	114.616	112.865	83.7307	103.142	113.79	100.221	113.106	97.1982	134.355	114.887	127.281	111.622	119.451
Pam	ENSMUSG00000026335.16_Pam	223.299	204.376	183.827	203.834	360.844	489.596	425.22	347.948	354.901	301.782	334.877	378.77	351.62	365.195	337.668	355.57	382.871	358.703	440.307	437.392	499.592	459.097	558.178	574.748	566.463
1810006J02Rik	ENSMUSG00000100182.6_1810006J02Rik	0	0	0	0	1.98812	2.98534	2.48673	0	0	0	0	0	0	0	0	0	0	0	0	0	0	0	0	0	0
Gm29461	ENSMUSG00000100711.1_Gm29461	0	1.55419	0	0.518064	0	0.497557	0.248779	0	0	0	0	0	0	0	0	0	1.33871	0.446237	0	0	0	0	0	0	0
Slco6d1	ENSMUSG00000026336.13_Slco6d1	0	0	0	0	0	0	0	0	0	0	0	0	0	0	0	0	0	0	0	0	0	0	0	0	0
Gm7967	ENSMUSG00000100009.6_Gm7967	0.882606	0	0	0.294202	0	3.4829	1.74145	1.14834	5.46001	2.51485	3.04107	4.9262	3.8853	4.40575	6.86317	6.78569	2.67742	5.44209	5.38602	10.5079	2.60883	6.16759	3.97752	18.7826	11.3801
Cntnap5b	ENSMUSG00000067028.11_Cntnap5b	4.41303	2.33129	1.71801	2.82077	155.074	66.6726	110.873	667.188	666.121	609.852	647.72	477.294	390.473	433.884	506.502	489.927	510.049	502.159	518.404	538.531	553.073	536.669	542.268	536.646	539.457
Gm20268	ENSMUSG00000100684.1_Gm20268	0	0	0	0	0	0	0	0	0	0	0	0	0	0	0	0	0	0	0	0	0	0	0	0	0
Gm28187	ENSMUSG00000099375.1_Gm28187	0	0	0	0	0.994061	2.48779	1.74092	2.29669	0	1.25743	1.18471	2.73678	0.971326	1.85405	2.74527	1.35714	1.33871	1.81371	9.42553	10.5079	3.91325	7.9489	6.6292	10.7329	8.68105
Cdh20	ENSMUSG00000050840.8_Cdh20	18.5347	8.54805	18.0391	15.0406	61.6318	33.8339	47.7328	113.686	111.384	96.8219	107.297	82.1033	100.047	91.075	68.6317	89.5711	52.2097	70.1375	51.1672	95.8847	75.6562	74.236	67.6178	57.9577	62.7878
Gm15699	ENSMUSG00000089866.1_Gm15699	0	0	0	0	0	0	0	0	0	0	0	0	0	0	0	0	0	0	0	0	0	0	0	0	0
Gm29012	ENSMUSG00000099669.1_Gm29012	0	0	0	0	0	0	0	0	0	0	0	0	0	0	0	0	0	0	0	0	0	0	0	0	0
Rnf152	ENSMUSG00000047496.6_Rnf152	45.8955	29.5296	41.2322	38.8858	111.335	42.7899	77.0624	246.894	255.528	159.693	220.705	233.721	194.265	213.993	170.207	168.285	228.92	189.137	246.41	208.845	233.491	229.582	189.595	194.266	191.93
Gm17634	ENSMUSG00000097482.2_Gm17634	0	1.55419	0	0.518064	3.97624	1.99023	2.98324	4.59338	8.73601	11.3168	8.21541	9.30504	7.77061	8.53783	0	9.49997	2.67742	4.05913	6.73252	3.94047	7.8265	6.1665	1.32584	5.36646	3.34615
Pign	ENSMUSG00000056536.14_Pign	127.095	126.667	91.0544	114.939	109.347	110.458	109.902	166.51	197.652	193.644	185.935	204.711	187.466	196.088	274.527	289.07	275.775	279.791	250.45	256.13	309.056	271.879	251.909	308.035	279.972
Tnfrsf11a	ENSMUSG00000026321.7_Tnfrsf11a	0	1.55419	0	0.518064	17.8931	1.49267	9.69288	28.7086	26.208	38.9802	31.299	26.8204	26.2258	26.5231	23.3348	18.9999	22.7581	21.6976	33.6626	19.7023	19.5663	24.3104	30.4943	26.8323	28.6633
Gm7160	ENSMUSG00000099843.1_Gm7160	0.882606	3.88548	2.57701	2.44836	1.98812	1.99023	1.98918	6.89007	5.46001	3.77228	5.37412	26.2731	30.1111	28.1921	9.60844	23.0713	14.7258	15.8019	8.07903	9.19443	6.52209	7.93185	15.9101	26.8323	21.3712
Zcchc2	ENSMUSG00000038866.15_Zcchc2	134.156	146.094	120.26	133.504	149.109	137.326	143.217	257.229	274.092	315.614	282.312	301.046	310.824	305.935	395.319	419.356	369.484	394.72	387.793	378.285	369.15	378.409	418.965	387.995	403.48
Gm20753	ENSMUSG00000101583.1_Gm20753	0	0	0	0	0	0	0	0	0	0	0	0.547356	0	0.273678	0	0	0	0	0	1.31349	0	0.43783	0	4.82981	2.41491
Phlpp1	ENSMUSG00000044340.7_Phlpp1	375.99	336.482	330.716	347.73	253.486	286.095	269.79	345.652	346.164	281.664	324.493	235.363	227.29	231.327	200.405	248.356	228.92	225.893	238.331	221.98	242.622	234.311	213.46	237.197	225.329
A530053M12Rik	ENSMUSG00000100247.1_A530053M12Rik	0	0	0	0	0	0	0	1.14834	0	0	0.382782	1.09471	0	0.547356	0	0	0	0	0	0	0	0	1.32584	0	0.66292
Bcl2	ENSMUSG00000057329.7_Bcl2	115.621	104.908	57.5532	92.6942	272.373	390.085	331.229	445.558	446.629	432.555	441.58	319.656	338.021	328.839	201.777	184.571	211.516	199.288	191.204	161.559	200.88	184.548	192.247	206.072	199.159
D630008O14Rik	ENSMUSG00000054006.14_D630008O14Rik	0	0.777096	0	0.259032	0	2.98534	1.49267	0	1.092	0	0.364001	0	0	0	0	0	0	0	0	0	0	0	0	0	0
Kdsr	ENSMUSG00000009905.5_Kdsr	74.1389	87.8118	68.7203	76.8903	180.919	152.252	166.586	141.246	110.292	142.089	131.209	199.237	241.86	220.549	190.796	214.428	172.694	192.639	162.927	135.289	199.576	165.931	209.483	238.271	223.877
Vps4b	ENSMUSG00000009907.17_Vps4b	351.277	352.801	310.959	338.346	558.662	657.323	607.992	338.762	291.564	336.513	322.28	330.592	359.925	345.258	253.512	236.142	310.768	266.807	258.084	232.133	271.084	253.767	303.617	269.396	286.507
Serpinb5	ENSMUSG00000067006.12_Serpinb5	0	0	0	0	0	0	0	1.14834	0	1.25743	0.801924	1.09471	0.971326	1.03302	0	0	0	0	0	0	0	0	0	2.14658	1.07329
Serpinb12	ENSMUSG00000059956.14_Serpinb12	0	0	0	0	0	0	0	0	7.64401	1.25743	2.96715	1.09471	0	0.547356	0	0	0	0	0	2.62698	0	0.87566	0	0	0
Serpinb13	ENSMUSG00000048775.10_Serpinb13	0	0	0	0	0	0	0	0	0	0	0	0	0	0	0	0	0	0	0	0	0	0	0	0	0
Serpinb3a	ENSMUSG00000044594.14_Serpinb3a	0	0	0	0	0	0	0	0	0	0	0	0	0	0	0	0	0	0	0	0	0	0	0	0	0
Serpinb3d	ENSMUSG00000058017.6_Serpinb3d	0	0	0	0	0	0	0	0	0	0	0	0	0	0	0	0	0	0	0	0	0	0	0	0	0
Serpinb3b	ENSMUSG00000073602.10_Serpinb3b	0	0	0	0	0	0	0	0	0	0	0	0	0	0	0	0	0	0	0	0	0	0	0	0	0
Serpinb3c	ENSMUSG00000073601.2_Serpinb3c	0	0	0	0	0	0	0	0	0	0	0	0.547356	0	0.273678	0	0	0	0	0	0	0	0	0	0	0
Serpinb11	ENSMUSG00000026327.8_Serpinb11	0	0	0	0	0	0	0	0	0	0	0	0	0	0	0	0	0	0	0	0	0	0	0	0	0
Gm15391	ENSMUSG00000087210.1_Gm15391	0	0	0	0	0	0	0	0	0	0	0	0	0	0	0	0	0	0	0	0	0	0	0	0	0
Serpinb7	ENSMUSG00000067001.11_Serpinb7	0	0	0	0	0	0	0	3.44503	3.276	1.25743	2.65949	1.64207	0.971326	1.3067	0	0	1.33871	0.446237	0	0	0	0	0	0	0
Serpinb2	ENSMUSG00000062345.10_Serpinb2	0	0	0	0	0.994061	1.49267	1.24337	0	0	0	0	0	0	0	0	0	0	0	0	0	0	0	0	0	0
Serpinb8	ENSMUSG00000026315.13_Serpinb8	3.53042	0	5.15402	2.89481	0	5.47313	2.73656	5.74172	4.36801	0	3.36991	1.09471	2.91398	2.00434	2.74527	9.49997	2.67742	4.97422	2.69301	6.56745	1.30442	3.52162	5.30336	4.82981	5.06658
Gm15389	ENSMUSG00000086161.1_Gm15389	0	0	0	0	0	0	0	0	0	0	0	0	0	0	0	0	0	0	0	0	0	0	0	0	0
D830032E09Rik	ENSMUSG00000100457.6_D830032E09Rik	0	0	0	0	0	0.497557	0.248779	0	0	0	0	1.09471	0.971326	1.03302	0	0	0	0	0	0	0	0	0	0	0
Cdh7	ENSMUSG00000026312.17_Cdh7	15.0043	13.9877	6.87203	11.9547	285.296	111.453	198.374	364.025	323.232	432.555	373.271	174.059	173.867	173.963	161.971	203.571	244.984	203.509	193.897	197.023	223.055	204.658	171.033	148.114	159.574
Cdh19	ENSMUSG00000047216.8_Cdh19	1.76521	0	1.71801	1.16107	13.9169	18.9072	16.412	4.59338	4.36801	2.51485	3.82541	8.75769	9.71326	9.23547	4.1179	6.78569	2.67742	4.527	13.465	5.25396	6.52209	8.4137	1.32584	7.51304	4.41944
Gm29088	ENSMUSG00000101253.1_Gm29088	0	0	0	0	0	0	0	2.29669	0	0	0.765563	0.547356	1.94265	1.245	0	2.71428	1.33871	1.351	0	0	0	0	0	0	0
Dsel	ENSMUSG00000038702.6_Dsel	58.252	52.0654	33.5011	47.9395	149.109	127.872	138.491	220.482	280.644	328.188	276.438	163.659	222.434	193.046	107.065	145.214	119.145	123.808	176.392	128.722	168.27	157.795	107.393	159.92	133.657
Gm28189	ENSMUSG00000101453.1_Gm28189	0	0	0	0	0	0	0	0	0	0	0	0	0	0	0	0	0	0	0	0	0	0	0	0	0
9330185C12Rik	ENSMUSG00000097648.1_9330185C12Rik	0	0	0	0	0	0	0	0	0	0	0	0	0	0	0	0	0	0	0	0	0	0	0	0	0
Cntnap5a	ENSMUSG00000070695.4_Cntnap5a	3.53042	1.55419	3.43601	2.84021	110.341	52.741	81.5409	564.986	677.041	612.367	618.131	605.375	496.348	550.861	502.384	561.855	630.533	564.924	619.392	592.384	675.688	629.155	555.527	616.069	585.798
Gm19965	ENSMUSG00000094429.2_Gm19965	0	0	0	0	0	0	0	2.29669	3.276	0	1.85756	4.9262	2.91398	3.92009	0	1.35714	4.01613	1.79109	1.3465	3.94047	2.60883	2.63194	0	2.68323	1.34161
Zfp813-ps	ENSMUSG00000107979.1_Zfp813-ps	0	0	0	0	0	0	0	0	0	0	0	0	0	0	0	0	0	0	0	0	0	0	0	0	0
Zfp813-ps	ENSMUSG00000101373.2_Zfp813-ps	0	0	0	0	0	0.995114	0.497557	0	0	0	0	0	0	0	0	0	0	0	0	0	1.30442	0.434806	0	0	0
Gm28363	ENSMUSG00000100265.1_Gm28363	0	0	0	0	0	0	0	0	0	0	0	0	0	0	0	0	0	0	0	0	0	0	0	0	0
B020011L13Rik	ENSMUSG00000101303.1_B020011L13Rik	0	0	0	0	0	0	0	0	0	0	0	0	0	0	0	0	0	0	0	0	0	0	0	0	0
Gm28360	ENSMUSG00000100305.1_Gm28360	0	0	0	0	0	0	0	0	0	0	0	0	0	0	0	0	0	0	0	0	0	0	0	0	0
Gm28168	ENSMUSG00000101415.1_Gm28168	0	0	0	0	0	0	0	0	0	0	0	0	0	0	0	0	0	0	0	0	0	0	0	0	0
Gm7145	ENSMUSG00000100617.1_Gm7145	0	0	0	0	0	0	0	0	0	0	0	0	0	0	0	0	0	0	0	0	0	0	0	0	0
Gm29106	ENSMUSG00000102030.1_Gm29106	0	0	0	0	0.994061	0	0.497031	0	0	0	0	0	0	0	0	0	0	0	0	0	0	0	0	0	0
Tsn	ENSMUSG00000026374.14_Tsn	698.141	733.578	694.934	708.884	297.224	404.514	350.869	113.686	136.5	135.802	128.663	154.902	204.95	179.926	141.381	131.642	145.92	139.648	134.65	176.008	144.79	151.816	143.191	145.968	144.579
Nifk	ENSMUSG00000026377.12_Nifk	211.825	265.767	231.072	236.221	211.735	290.076	250.905	59.7139	66.6121	69.1585	65.1615	42.6937	60.2222	51.458	17.8442	27.1428	33.4678	26.1516	18.8511	17.0754	22.1751	19.3672	14.5842	16.636	15.6101
Gm28867	ENSMUSG00000099936.1_Gm28867	0	0.777096	0	0.259032	0.994061	0	0.497031	0	0	0	0	0	0	0	0	0	0	0	0	0	0	0	0	0	0
Clasp1	ENSMUSG00000064302.13_Clasp1	2654.88	2469.61	2749.67	2624.72	1259.48	1135.92	1197.7	1616.87	1842.21	1791.83	1750.3	1616.34	1616.29	1616.31	2041.11	2018.06	1880.89	1980.02	1912.04	1840.2	1824.88	1859.04	1906.56	1864.84	1885.7
2900060B14Rik	ENSMUSG00000107722.1_2900060B14Rik	4.44833	6.99386	7.00088	6.14769	2.01794	0.507508	1.26273	2.30817	12.1321	14.0329	9.49106	2.77509	1.96208	2.36859	1.38636	4.13927	6.80065	4.10876	2.74687	1.32662	3.95238	2.67529	2.71797	2.20025	2.45911
Tfcp2l1	ENSMUSG00000026380.10_Tfcp2l1	10.5913	3.88548	8.59003	7.68893	9.94061	2.98534	6.46298	24.1152	13.104	23.8911	20.3701	8.21033	8.74193	8.47613	5.49054	4.07141	10.7097	6.75721	10.772	6.56745	20.8707	12.7367	23.8651	7.51304	15.6891
Gli2	ENSMUSG00000048402.14_Gli2	421.003	466.257	252.547	379.936	55.6674	33.8339	44.7506	26.4119	13.104	17.604	19.04	7.11562	5.82796	6.47179	1.37263	14.9285	4.01613	6.77243	2.69301	1.31349	9.13092	4.37914	7.95504	3.21987	5.58745
Gm26831	ENSMUSG00000097408.1_Gm26831	2.64782	4.66257	0	2.4368	0	0	0	0	2.184	0	0.728001	0	0	0	0	0	0	0	0	0	0	0	0	0	0
Gm29456	ENSMUSG00000099860.1_Gm29456	0	0	0	0	0	0	0	0	0	0	0	0	0	0	0	0	0	0	0	0	0	0	0	0	0
Gm29455	ENSMUSG00000101179.1_Gm29455	0	0	0	0	0	0.497557	0.248779	0	0	0	0	0.547356	0	0.273678	0	0	0	0	0	0	0	0	0	0	0
Inhbb	ENSMUSG00000037035.5_Inhbb	1.76521	0.777096	0.859003	1.13377	4.97031	8.45847	6.71439	26.4119	19.656	52.8119	32.96	22.9889	32.0538	27.5213	17.8442	17.6428	20.0807	18.5226	6.73252	11.8214	10.4353	9.66309	14.5842	5.9031	10.2437
Ralb	ENSMUSG00000004451.14_Ralb	144.747	97.1369	186.404	142.763	475.161	774.696	624.929	149.285	114.66	145.861	136.602	70.6089	116.559	93.584	94.7117	99.0711	81.6614	91.8147	102.334	94.5712	69.1341	88.6799	132.584	105.183	118.883
Gm27184	ENSMUSG00000098447.2_Gm27184	0.882606	0	0	0.294202	0	0	0	0	0	0	0	1.09471	0	0.547356	0	0	5.35485	1.78495	0	7.88094	1.30442	3.06178	0	0.536646	0.268323
Tmem185b	ENSMUSG00000098923.1_Tmem185b	72.3737	68.3844	73.8743	71.5441	19.8812	32.3412	26.1112	22.9669	14.196	30.1782	22.4471	10.3998	17.4839	13.9418	12.3537	16.2857	9.37098	12.6701	5.38602	2.62698	2.60883	3.54061	18.5618	11.2696	14.9157
3830432H09Rik	ENSMUSG00000101731.1_3830432H09Rik	5.29564	5.43967	3.43601	4.72377	0	2.48779	1.24389	0	4.36801	3.77228	2.71343	6.56827	0.971326	3.7698	2.74527	8.14283	5.35485	5.41431	2.69301	9.19443	10.4353	7.44092	2.65168	10.7329	6.6923
Epb41l5	ENSMUSG00000026383.14_Epb41l5	471.312	552.515	404.591	476.139	151.097	131.355	141.226	276.751	278.46	233.881	263.031	191.574	175.81	183.692	219.621	282.285	227.581	243.162	247.757	233.801	254.361	245.306	277.1	308.035	292.568
Ptpn4	ENSMUSG00000026384.13_Ptpn4	326.564	324.826	207.879	286.423	398.618	508.503	453.561	571.876	580.945	496.684	549.835	589.502	676.043	632.772	424.144	474.998	514.065	471.069	399.912	376.971	413.5	396.794	465.37	455.076	460.223
Gm28209	ENSMUSG00000101224.1_Gm28209	0	0	0	0	0	0	0	0	0	0	0	0	0	0	1.37263	0	0	0.457545	0	0	0	0	1.32584	0	0.66292
Tmem177	ENSMUSG00000036975.5_Tmem177	76.7867	70.7157	74.7333	74.0786	28.8278	18.9072	23.8675	8.03841	15.288	22.6337	15.32	21.3469	15.5412	18.444	19.2169	32.5713	28.1129	26.6337	22.8906	39.4047	24.7839	29.0264	35.7977	33.8087	34.8032
Cfap221	ENSMUSG00000036962.12_Cfap221	0.882606	0	0	0.294202	0	0	0	3.44503	0	0	1.14834	0	0	0	0	0	0	0	0	0	0	0	0	0	0
Sctr	ENSMUSG00000026387.15_Sctr	1.76521	0.777096	0	0.847436	2.98218	0.995114	1.98865	1.14834	1.092	0	0.746782	1.64207	0	0.821033	0	0	0	0	0	0	0	0	1.32584	0	0.66292
Tmem37	ENSMUSG00000050777.7_Tmem37	4.41303	3.88548	0.859003	3.0525	18.8872	20.3998	19.6435	2.29669	2.184	0	1.49356	0	0	0	0	1.35714	0	0.452379	0	0	0	0	0	0.536646	0.268323
Dbi	ENSMUSG00000026385.16_Dbi	224.182	254.11	213.033	230.442	607.371	505.02	556.196	167.658	203.112	167.238	179.336	131.913	172.896	152.404	39.8064	32.5713	74.9678	49.1152	43.0881	31.5237	30.0016	34.8712	38.4493	40.7851	39.6172
3110009E18Rik	ENSMUSG00000026388.15_3110009E18Rik	7.06085	16.319	4.29502	9.22496	3.97624	5.97068	4.97346	2.29669	3.276	8.80199	4.79156	3.28413	7.77061	5.52737	6.86317	0	4.01613	3.62643	8.07903	2.62698	9.13092	6.61231	7.95504	5.36646	6.66075
Steap3	ENSMUSG00000026389.16_Steap3	0.882606	3.88548	3.43601	2.7347	21.8693	21.8925	21.8809	41.3404	30.576	28.9208	33.6124	3.28413	1.94265	2.61339	1.37263	0	1.33871	0.903782	1.3465	0	1.30442	0.88364	0	2.14658	1.07329
C1ql2	ENSMUSG00000036907.9_C1ql2	1.76521	0	0.859003	0.874739	0	2.48779	1.24389	11.4834	8.73601	3.77228	7.99725	11.4945	12.6272	12.0609	2.74527	6.78569	4.01613	4.5157	4.03951	2.62698	7.8265	4.831	3.97752	5.9031	4.94031
1700012E03Rik	ENSMUSG00000101275.1_1700012E03Rik	0	0	0	0	0	0	0	0	0	0	0	0	0	0	0	0	0	0	0	0	0	0	0	0	0
Marco	ENSMUSG00000026390.7_Marco	0	0	0	0	0	1.49267	0.746336	0	0	0	0	0	1.94265	0.971326	0	0	0	0	1.3465	0	0	0.448835	0	0	0
En1	ENSMUSG00000058665.8_En1	118.269	30.3067	176.955	108.51	8.94655	8.45847	8.70251	0	2.184	2.51485	1.56629	4.9262	0.971326	2.94876	0	4.07141	2.67742	2.24961	4.03951	1.31349	0	1.78433	5.30336	5.36646	5.33491
2610027F03Rik	ENSMUSG00000099957.4_2610027F03Rik	0	0	0	0	0	0	0	0	0	0	0	0	0	0	0	0	0	0	0	0	0	0	0	0	0
Gm29346	ENSMUSG00000101386.1_Gm29346	0	0	0	0	0	0	0	0	0	0	0	0	0	0	0	0	0	0	0	0	0	0	0	0	0
Gm29345	ENSMUSG00000101922.1_Gm29345	0	0	0	0	0	0	0	0	0	0	0	0.547356	0	0.273678	0	0	0	0	0	0	1.30442	0.434806	0	0	0
Gm29348	ENSMUSG00000099336.1_Gm29348	0	0	0	0	0	0	0	0	0	0	0	0	0	0	0	0	0	0	0	0	0	0	0	0	0
Gm29347	ENSMUSG00000100979.1_Gm29347	0	0	0	0	0	0	0	1.14834	0	0	0.382782	0	0	0	1.37263	0	0	0.457545	0	0	0	0	0	0	0
Celrr	ENSMUSG00000097881.7_Celrr	0.882606	0	0.859003	0.580537	0.994061	0	0.497031	1.14834	0	2.51485	1.22107	0.547356	1.94265	1.245	5.49054	0	0	1.83018	0	0	0	0	0	1.07329	0.536646
Gm29359	ENSMUSG00000101700.1_Gm29359	0	0	2.57701	0.859003	0	0	0	0	0	0	0	0	0	0	0	0	0	0	0	0	0	0	0	0	0
Insig2	ENSMUSG00000003721.14_Insig2	69.7259	51.2883	86.7593	69.2578	96.4239	76.1262	86.2751	73.4941	76.4401	142.089	97.3411	135.744	140.842	138.293	105.693	120.785	111.113	112.53	100.988	110.333	103.049	104.79	88.8312	82.1068	85.469
2210011K15Rik	ENSMUSG00000101791.1_2210011K15Rik	0	0	0	0	0	0.497557	0.248779	2.29669	0	0	0.765563	0.547356	0	0.273678	0	0	0	0	0	1.31349	0	0.43783	0	0	0
Ccdc93	ENSMUSG00000026339.18_Ccdc93	246.247	216.033	208.738	223.672	308.159	382.621	345.39	535.129	473.929	531.891	513.65	810.634	759.577	785.105	1106.34	951.354	914.34	990.679	1026.04	957.534	880.482	954.684	894.942	741.108	818.025
Gm15392	ENSMUSG00000085857.1_Gm15392	0	0	0	0	1.98812	0.497557	1.24284	0	0	0	0	0	1.94265	0.971326	0	0	0	0	0	0	0	0	0	1.07329	0.536646
Htr5b	ENSMUSG00000050534.8_Htr5b	1.76521	0	0	0.588404	0	0.497557	0.248779	0	0	0	0	0.547356	0	0.273678	0	0	0	0	0	0	0	0	0	0	0
Ddx18	ENSMUSG00000001674.11_Ddx18	396.599	528.51	333.843	419.651	235.215	305.46	270.337	88.4226	69.8881	96.8219	85.0442	86.318	81.9119	84.115	61.7685	85.4997	56.4535	67.9072	71.7552	73.0694	78.265	74.3632	66.7428	72.1627	69.4527
Gm28590	ENSMUSG00000099960.1_Gm28590	0	0	0	0	0	0	0	0	0	0	0	0	0	0	0	0	0	0	0	0	0	0	0	0	0
Dpp10	ENSMUSG00000036815.17_Dpp10	0	0	0	0	115.311	54.2337	84.7724	599.436	645.373	568.357	604.389	596.07	564.34	580.205	579.251	553.712	484.614	539.192	354.131	394.047	417.414	388.53	464.044	423.413	443.729
1700121L03Rik	ENSMUSG00000099574.1_1700121L03Rik	0	0	0	0	0	0	0	0	0	0	0	0.547356	0	0.273678	0	0	0	0	0	0	0	0	0	0	0
Actr3	ENSMUSG00000026341.16_Actr3	798.079	787.773	947.086	844.312	2089.68	3326.28	2707.98	436.991	398.166	426.582	420.58	412.772	437.563	425.167	168.834	176.428	168.678	171.313	149.368	174.694	184.862	169.641	241.024	225.917	233.471
Gm28706	ENSMUSG00000102063.1_Gm28706	0	0	0	0	0	0	0	0	0	0	0	0	0	0	0	0	0	0	0	0	0	0	0	0	0
Slc35f5	ENSMUSG00000026342.10_Slc35f5	53.839	39.6319	52.3992	48.6234	65.608	48.263	56.9355	88.4226	84.0841	90.5347	87.6805	26.2731	33.9964	30.1347	54.9054	31.2142	46.8549	44.3248	43.0881	48.5991	48.2634	46.6502	31.8201	48.2981	40.0591
Gpr39	ENSMUSG00000026343.6_Gpr39	3.53042	3.10838	0.859003	2.49927	0.994061	0	0.497031	0	1.092	1.25743	0.783143	7.11562	0.971326	4.04347	1.37263	0	0	0.457545	0	0	0	0	0	1.07329	0.536646
Lypd1	ENSMUSG00000026344.9_Lypd1	12.3565	14.7648	24.0521	17.0578	116.305	44.7801	80.5426	150.433	115.752	176.04	147.408	58.0197	45.6523	51.836	31.5706	24.4285	46.8549	34.2847	25.5836	18.3889	27.3928	23.7884	9.28088	30.5888	19.9348
Nckap5	ENSMUSG00000049690.15_Nckap5	624.003	495.01	395.142	504.718	321.082	185.589	253.335	311.201	337.428	277.891	308.84	181.722	190.38	186.051	153.735	162.857	127.178	147.923	179.085	200.964	156.53	178.86	111.371	109.476	110.423
4930599A14Rik	ENSMUSG00000101600.1_4930599A14Rik	0	0	0	0	0	0	0	0	0	0	0	0	0	0	0	0	0	0	0	0	0	0	0	0	0
Mgat5	ENSMUSG00000036155.13_Mgat5	451.894	348.916	431.22	410.677	300.206	264.7	282.453	458.19	351.625	441.357	417.057	403.401	429.326	416.364	339.041	354.213	309.242	334.165	325.854	292.908	323.495	314.086	316.876	359.553	338.214
Tmem163	ENSMUSG00000026347.13_Tmem163	12.3565	3.10838	13.7441	9.73631	47.7149	41.7948	44.7549	56.2689	42.5881	33.9505	44.2692	75.5351	63.1362	69.3356	34.3158	12.2142	21.4194	22.6498	30.9696	21.0158	32.6104	28.1986	15.9101	22.0025	18.9563
Acmsd	ENSMUSG00000026348.7_Acmsd	0	0	0	0	0	0.497557	0.248779	1.14834	0	0	0.382782	1.09471	3.8853	2.49001	0	0	0	0	1.3465	5.25396	0	2.20015	1.32584	0	0.66292
2900009J06Rik	ENSMUSG00000102014.1_2900009J06Rik	2.64782	1.55419	4.29502	2.83234	0	0.497557	0.248779	0	0	0	0	0.547356	0	0.273678	0	1.35714	2.67742	1.34485	0	2.62698	0	0.87566	0	0	0
Ccnt2	ENSMUSG00000026349.14_Ccnt2	778.459	720.368	555.775	684.867	859.863	768.228	814.045	982.983	960.961	966.961	970.302	1234.29	1209.3	1221.79	1331.45	1258.07	1328	1305.84	1209.16	1218.92	1153.1	1193.73	1353.68	1251.46	1302.57
Map3k19	ENSMUSG00000051590.10_Map3k19	0.882606	0.777096	0	0.553234	0.994061	0	0.497031	12.6318	21.84	10.0594	14.8437	3.83149	5.82796	4.82972	2.74527	8.14283	1.33871	4.0756	2.69301	6.56745	3.91325	4.39124	5.30336	2.14658	3.72497
Rab3gap1	ENSMUSG00000036104.12_Rab3gap1	123.565	169.407	155.48	149.484	757.474	841.867	799.67	561.541	602.785	554.525	572.95	905.326	890.706	898.016	649.256	629.712	704.162	661.043	615.352	609.459	701.776	642.196	711.976	686.37	699.173
Zranb3	ENSMUSG00000036086.16_Zranb3	132.391	149.979	59.2712	113.881	71.5724	75.6287	73.6005	71.1974	74.2561	61.6139	69.0225	58.567	55.3656	56.9663	53.5327	39.357	48.1936	47.0278	60.5927	70.9284	49.5679	60.363	58.3369	73.5205	65.9287
Gm28800	ENSMUSG00000099760.1_Gm28800	5.29564	4.66257	0	3.3194	0	0	0	4.59338	0	0	1.53113	0	0	0	0	0	0	0	1.3465	0	1.30442	0.88364	0	1.07329	0.536646
R3hdm1	ENSMUSG00000056211.13_R3hdm1	622.237	711.82	368.512	567.523	1013.94	980.685	997.314	1920.03	1930.66	1971.65	1940.78	2235.4	1984.42	2109.91	2281.32	2474.06	2411.02	2388.8	2426.4	2277.59	2606.23	2436.74	2033.84	1988.81	2011.32
Ubxn4	ENSMUSG00000026353.9_Ubxn4	389.229	397.096	410.604	398.976	676.956	880.178	778.567	661.447	576.577	596.02	611.348	622.343	637.19	629.767	684.944	753.212	704.162	714.106	636.896	554.292	588.292	593.16	526.358	491.031	508.694
Lct	ENSMUSG00000026354.8_Lct	9.70867	22.5358	1.71801	11.3208	0.994061	2.98534	1.9897	1.14834	3.276	5.02971	3.15135	2.73678	13.5986	8.16767	5.49054	2.71428	0	2.73494	1.3465	3.94047	0	1.76232	9.28088	8.04968	8.66528
Mcm6	ENSMUSG00000026355.11_Mcm6	1271.84	1644.33	882.196	1266.12	585.502	1092.64	839.069	142.395	102.648	105.624	116.889	15.8733	17.4839	16.6786	1.37263	0	9.37098	3.5812	4.03951	5.25396	5.21767	4.83705	2.65168	9.12298	5.88733
Dars	ENSMUSG00000026356.15_Dars	504.851	493.456	446.682	481.663	490.072	677.175	583.624	165.362	152.88	143.347	153.863	206.9	217.577	212.239	119.419	122.142	123.161	121.574	125.225	130.035	139.573	131.611	133.91	108.939	121.424
Cxcr4	ENSMUSG00000045382.6_Cxcr4	562.22	713.374	687.203	654.266	56.6615	145.287	100.974	37.8954	20.748	31.4357	30.0264	2.18942	0	1.09471	1.37263	1.35714	0	0.909924	0	0	0	0	0	1.60994	0.804968
Gm26686	ENSMUSG00000097283.1_Gm26686	0	0	0	0	0.994061	0	0.497031	0	0	2.51485	0.838284	0.547356	2.91398	1.73067	2.74527	1.35714	0	1.36747	0	1.31349	0	0.43783	0	0.536646	0.268323
Thsd7b	ENSMUSG00000042581.14_Thsd7b	143.865	41.1861	198.43	127.827	118.293	85.5798	101.937	231.966	260.988	211.248	234.734	174.606	126.272	150.439	94.7117	93.6425	117.807	102.054	135.997	149.738	127.833	137.856	103.415	126.112	114.764
Gm16081	ENSMUSG00000086633.1_Gm16081	0	0	0	0	0	0	0	0	0	0	0	0	0	0	0	1.35714	0	0.452379	0	0	0	0	0	0	0
Cd55b	ENSMUSG00000026401.15_Cd55b	0	0	0	0	0	0.497557	0.248779	0	0	0	0	0	0	0	2.97862	1.39785	0	1.45882	0	0	1.31746	0.439154	2.74449	0	1.37224
Gm15675	ENSMUSG00000086825.1_Gm15675	0	0	0.859003	0.286334	7.95249	5.97068	6.96159	43.6371	45.8641	32.6931	40.7314	220.584	247.688	234.136	359.63	329.785	273.097	320.837	193.897	178.635	183.923	185.485	365.932	289.789	327.86
Cd55	ENSMUSG00000026399.12_Cd55	6.17824	3.88548	9.44904	6.50425	66.6021	49.7557	58.1789	205.554	165.984	241.426	204.321	547.356	675.072	611.214	974.337	1137.24	868.824	993.467	607.273	572.681	602.628	594.194	859.051	715.349	787.2
Gm16083	ENSMUSG00000085526.1_Gm16083	0	0	0	0	43.7387	13.9316	28.8351	71.1974	91.7281	65.3862	76.1039	160.375	222.434	191.404	129.028	169.642	143.242	147.304	107.72	136.603	147.399	130.574	135.236	122.892	129.064
Zp3r	ENSMUSG00000042554.10_Zp3r	0	0	0	0	0	0	0	0	0	0	0	0	0	0	0	0	0	0	0	0	0	0	0	0	0
C4bp	ENSMUSG00000026405.14_C4bp	0	1.55419	0	0.518064	0	1.49267	0.746336	1.14834	0	0	0.382782	1.09471	3.8853	2.49001	0	1.35714	4.01613	1.79109	2.69301	0	5.21767	2.63689	1.32584	0	0.66292
Gm29427	ENSMUSG00000101904.1_Gm29427	0	0	0	0	0	0	0	0	0	0	0	0	4.31269	2.15634	0	10.5721	4.0563	4.87613	0	0	0	0	28.2139	0	14.1069
Pfkfb2	ENSMUSG00000026409.14_Pfkfb2	67.0781	43.5173	63.5663	58.0539	131.216	110.458	120.837	253.784	285.012	294.238	277.678	423.653	351.193	387.423	425.516	487.498	447.089	453.368	418.763	449.213	408.283	425.42	480.908	503.91	492.409
Yod1	ENSMUSG00000046404.5_Yod1	112.974	55.9509	90.1954	86.3733	84.4952	70.1555	77.3254	90.7192	108.108	95.5644	98.1306	120.966	100.047	110.506	78.2401	89.5711	74.9678	80.9264	75.4042	70.9284	79.5695	75.3007	95.4604	103.573	99.5165
AA986860	ENSMUSG00000042510.7_AA986860	7.06085	10.8793	2.57701	6.83907	4.97031	5.47313	5.22172	42.4888	36.0361	20.1188	32.8812	27.9151	30.1111	29.0131	27.4527	33.9284	16.0645	25.8152	36.3556	49.9126	35.2193	40.4958	23.8651	29.5155	26.6903
Gm28857	ENSMUSG00000099556.1_Gm28857	0	0	0	0	0	0	0	0	0	0	0	0	0	0	0	0	0	0	0	0	0	0	0	0.536646	0.268323
Gm28856	ENSMUSG00000100106.1_Gm28856	0	0.777096	0	0.259032	0	0	0	0	1.092	0	0.364001	0	0.971326	0.485663	0	0	0	0	0	0	0	0	0	0.536646	0.268323
Fcamr	ENSMUSG00000026415.11_Fcamr	0	0	0	0	0	0	0	0	1.092	0	0.364001	1.09471	0	0.547356	0	6.78569	0	2.2619	0	1.31349	0	0.43783	1.32584	0	0.66292
Gm15848	ENSMUSG00000086706.7_Gm15848	0	0	0	0	0	0	0	0	0	0	0	0	0	0	0	0	0	0	0	0	0	0	0	0	0
Pigr	ENSMUSG00000026417.13_Pigr	0	0	0	0	0	0.995114	0.497557	0	2.184	0	0.728001	0	0	0	2.74527	0	0	0.915089	1.3465	0	0	0.448835	1.32584	0.536646	0.931242
Fcmr	ENSMUSG00000042474.6_Fcmr	0	0	0	0	0	0.497557	0.248779	1.14834	0	0	0.382782	0	0	0	0	1.35714	0	0.452379	0	2.62698	0	0.87566	0	0.536646	0.268323
Il24	ENSMUSG00000026420.16_Il24	0	0	0	0	0	0	0	0	0	0	0	0	0	0	0	0	0	0	0	0	0	0	0	0	0
Il20	ENSMUSG00000026416.12_Il20	0	0	0	0	0	0	0	0	0	0	0	0	0	0	0	0	0	0	0	0	0	0	0	0	0
Il19	ENSMUSG00000016524.12_Il19	0	0	0	0	0	1.99023	0.995114	0	0	0	0	0	0	0	1.37263	4.07141	0	1.81468	1.3465	2.62698	1.30442	1.7593	0	3.75652	1.87826
Il10	ENSMUSG00000016529.5_Il10	0	0	0	0	0	0	0	0	0	0	0	0	0	0	0	0	0	0	0	0	0	0	0	0	0
Mapkapk2	ENSMUSG00000016528.10_Mapkapk2	682.255	632.556	664.869	659.893	359.85	568.708	464.279	99.906	96.0961	113.168	103.057	161.47	164.154	162.812	130.4	108.571	105.758	114.91	99.6413	103.766	100.44	101.282	147.168	161.53	154.349
Dyrk3	ENSMUSG00000016526.8_Dyrk3	82.965	105.685	107.375	98.6751	49.7031	21.395	35.549	22.9669	16.38	17.604	18.9836	38.8622	63.1362	50.9992	34.3158	48.857	44.1775	42.4501	24.2371	34.1507	45.6546	34.6808	62.3144	54.2012	58.2578
Eif2d	ENSMUSG00000026427.16_Eif2d	180.934	223.804	169.224	191.32	104.376	115.931	110.154	93.0159	110.292	130.772	111.36	142.312	162.211	152.262	260.8	265.999	215.533	247.444	245.064	282.4	228.273	251.912	202.853	227.001	214.927
Rassf5	ENSMUSG00000026430.16_Rassf5	6.17824	3.10838	0.859003	3.38188	34.7921	4.97557	19.8839	160.768	103.74	133.287	132.599	162.565	164.154	163.359	131.773	194.071	148.597	158.147	153.501	191.769	142.181	162.484	182.966	156.701	169.833
Ikbke	ENSMUSG00000042349.13_Ikbke	8.82606	15.5419	4.29502	9.55433	10.9347	3.98046	7.45756	20.6702	10.92	15.0891	15.5598	20.2522	29.1398	24.696	56.278	43.4284	46.8549	48.8538	41.7416	57.7935	37.8281	45.7878	60.9886	47.7615	54.375
Gm28914	ENSMUSG00000102027.1_Gm28914	0	0	0	0	0	0	0	0	0	5.02971	1.67657	0	1.94265	0.971326	4.1179	0	2.67742	2.26511	4.03951	1.31349	2.60883	2.65395	2.65168	0.536646	1.59416
Gm28913	ENSMUSG00000102055.1_Gm28913	0	0	0	0	0	0	0	0	1.092	0	0.364001	0.547356	0	0.273678	0	0	0	0	0	0	1.30442	0.434806	2.65168	1.07329	1.86248
Srgap2	ENSMUSG00000026425.15_Srgap2	551.629	497.341	433.797	494.256	1116.33	1679.25	1397.79	1740.89	1741.74	1589.39	1690.67	1615.79	1469.62	1542.7	1724.03	1625.85	1585.03	1644.97	1487.89	1526.27	1313.55	1442.57	1736.85	1541.78	1639.32
Fam72a	ENSMUSG00000055184.4_Fam72a	20.2999	25.6442	14.6031	20.1824	8.94655	12.9365	10.9415	4.59338	2.184	5.02971	3.9357	3.83149	7.77061	5.80105	6.86317	6.78569	12.0484	8.56575	6.73252	5.25396	6.52209	6.16952	14.5842	8.58633	11.5853
Avpr1b	ENSMUSG00000026432.7_Avpr1b	0	0.777096	0	0.259032	0	0.995114	0.497557	0	0	0	0	0	0	0	0	0	1.33871	0.446237	0	2.62698	0	0.87566	0	0	0
Ctse	ENSMUSG00000004552.16_Ctse	0	0	0	0	26.8396	25.3754	26.1075	1.14834	1.092	0	0.746782	0	1.94265	0.971326	4.1179	0	0	1.37263	0	0	0	0	0	0	0
Rab7b	ENSMUSG00000052688.12_Rab7b	0.882606	0	0	0.294202	5.96437	0.497557	3.23096	0	3.276	0	1.092	9.30504	13.5986	11.4518	2.74527	5.42855	2.67742	3.61708	0	1.31349	1.30442	0.872636	1.32584	2.14658	1.73621
Slc26a9	ENSMUSG00000042268.10_Slc26a9	0	0	0	0	2.98218	0	1.49109	0	2.184	0	0.728001	2.18942	0.971326	1.58037	1.37263	0	0	0.457545	0	0	1.30442	0.434806	0	0	0
Pm20d1	ENSMUSG00000042251.12_Pm20d1	18.5347	12.4335	6.87203	12.6134	2.98218	1.99023	2.48621	0	0	3.77228	1.25743	1.64207	1.94265	1.79236	0	1.35714	2.67742	1.34485	2.69301	3.94047	2.60883	3.08077	0	6.43975	3.21987
Slc41a1	ENSMUSG00000013275.9_Slc41a1	114.739	132.106	115.965	120.937	135.192	159.716	147.454	90.7192	79.7161	118.198	96.2112	62.3985	83.534	72.9663	68.6317	58.3569	66.9356	64.6414	63.2857	97.1982	78.265	79.583	54.3594	73.5205	63.9399
Rab29	ENSMUSG00000026433.13_Rab29	8.82606	10.8793	6.01302	8.57281	18.8872	25.3754	22.1313	17.2252	7.64401	6.28713	10.3854	2.73678	6.79928	4.76803	1.37263	2.71428	1.33871	1.80854	5.38602	0	1.30442	2.23014	3.97752	0.536646	2.25708
Nucks1	ENSMUSG00000026434.12_Nucks1	2429.81	2792.1	1919.87	2380.6	1010.96	1551.38	1281.17	408.811	445.537	331.961	395.436	305.424	285.57	295.497	157.853	189.999	216.871	188.241	146.769	141.857	189.141	159.255	159.101	193.192	176.147
Slc45a3	ENSMUSG00000026435.15_Slc45a3	89.1432	83.1492	67.8784	80.057	0	1.38818	0.694092	0	0	1.25743	0.419142	3.55234	4.85663	4.20448	2.74527	4.07141	1.33871	2.71846	2.69301	2.62698	0	1.77333	1.69707	2.62956	2.16332
Elk4	ENSMUSG00000026436.15_Elk4	361.869	330.266	247.393	313.176	319.094	584.132	451.613	324.982	293.748	251.485	290.072	114.397	117.53	115.964	93.3391	109.928	153.952	119.073	114.453	99.8252	106.962	107.08	121.977	124.502	123.24
Mfsd4a	ENSMUSG00000059149.17_Mfsd4a	0.882606	0	0.859003	0.580537	10.9347	6.9658	8.95023	39.0437	38.2201	35.2079	37.4906	82.1033	51.4803	66.7918	67.2591	101.785	107.097	92.0471	88.8693	95.8847	83.4827	89.4122	72.9212	89.6198	81.2705
Cdk18	ENSMUSG00000026437.11_Cdk18	58.252	60.6135	24.9111	47.9255	7.95249	9.45358	8.70304	4.59338	10.92	6.28713	7.26684	29.0098	34.9677	31.9888	34.3158	25.7856	30.7904	30.2973	17.5046	32.8372	22.1751	24.1723	25.1909	36.4919	30.8414
Gm29629	ENSMUSG00000099874.1_Gm29629	0	0	0	0	0	0	0	0	0	0	0	0	0	0	0	0	0	0	0	0	0	0	0	0.536646	0.268323
Lemd1	ENSMUSG00000079330.9_Lemd1	31.4473	21.2846	14.1736	22.3018	7.95249	6.46824	7.21036	10.3581	5.46001	5.54525	7.12111	1.09471	0.971326	1.03302	0	6.20212	0	2.06737	4.03951	2.62698	3.91325	3.52658	2.65168	4.86738	3.75953
Gm10188	ENSMUSG00000066936.4_Gm10188	0	0.777096	0	0.259032	0	0	0	0	0	0	0	0	0	0	0	0	0	0	0	0	0	0	0	0	0
Gm29630	ENSMUSG00000101549.1_Gm29630	0	0	0	0	0	0	0	0	0	0	0	0	0	0	0	0	0	0	0	0	0	0	0	0	0
Klhdc8a	ENSMUSG00000042115.4_Klhdc8a	12.3565	8.54805	27.4881	16.1309	38.7684	9.95114	24.3598	32.1537	40.4041	30.1782	34.2453	93.5978	58.2796	75.9387	19.2169	28.4999	14.7258	20.8142	35.0091	39.4047	37.8281	37.414	37.1235	38.6385	37.881
Nuak2	ENSMUSG00000009772.15_Nuak2	300.086	371.452	296.356	322.631	10.9347	11.4438	11.1892	12.6318	13.104	13.8317	13.1892	4.37884	4.85663	4.61774	1.37263	4.07141	1.33871	2.26092	1.3465	6.56745	11.7398	6.55124	5.30336	3.75652	4.52994
F730311O21Rik	ENSMUSG00000100658.1_F730311O21Rik	5.29564	24.09	1.71801	10.3679	0	0	0	2.29669	1.092	0	1.12956	0.547356	0	0.273678	0	0	0	0	0	0	0	0	0	0	0
Tmcc2	ENSMUSG00000042066.16_Tmcc2	430.712	290.634	657.997	459.781	96.4239	144.789	120.607	91.8676	104.832	75.4456	90.7151	90.3137	77.7061	84.0099	109.811	82.7854	103.081	98.559	90.2158	90.6308	101.745	94.197	96.7863	128.258	112.522
Gm15849	ENSMUSG00000090079.1_Gm15849	0	0	0	0	0	0	0	0	0	0	0	0	0	0	0	0	0	0	0	0	0	0	0	0	0
Dstyk	ENSMUSG00000042046.15_Dstyk	188.878	179.509	158.916	175.767	154.079	187.579	170.829	146.988	168.168	135.802	150.319	166.943	183.581	175.262	178.442	175.071	178.049	177.187	164.274	198.337	220.447	194.352	217.438	202.852	210.145
Rbbp5	ENSMUSG00000026439.14_Rbbp5	299.203	320.163	286.907	302.091	155.074	211.895	183.484	181.438	164.892	196.159	180.83	185.554	198.151	191.852	255.31	241.571	287.823	261.568	269.301	286.341	279.145	278.262	271.797	274.178	272.987
Tmem81	ENSMUSG00000048174.2_Tmem81	11.4739	13.2106	2.57701	9.08717	3.97624	3.98046	3.97835	6.89007	2.184	6.28713	5.1204	6.56827	7.77061	7.16944	2.74527	1.35714	5.35485	3.15242	14.8115	3.94047	6.52209	8.4247	6.6292	12.3429	9.48602
Cntn2	ENSMUSG00000053024.14_Cntn2	8181.76	5375.95	11394.7	8317.46	462.238	354.758	408.498	592.546	537.265	679.01	602.94	914.084	829.512	871.798	1369.89	1114.21	926.388	1136.83	1219.93	1113.84	877.873	1070.55	914.829	1175.25	1045.04
Nfasc	ENSMUSG00000026442.14_Nfasc	2370.68	1838.61	2933.5	2380.93	471.185	291.071	381.128	2021.09	1940.49	1783.03	1914.87	2072.29	1974.71	2023.5	3018.42	2680.35	2673.41	2790.73	2815.54	2636.17	2346.65	2599.45	2196.92	2164.83	2180.87
Gm10538	ENSMUSG00000101126.1_Gm10538	0	0	0	0	0	0	0	0	1.092	0	0.364001	0	0	0	1.37263	2.71428	1.33871	1.80854	0	0	2.60883	0.869611	0	0	0
Lrrn2	ENSMUSG00000026443.3_Lrrn2	118.269	51.2883	149.467	106.341	97.418	69.658	83.538	132.06	104.832	127	121.297	156.544	160.269	158.406	127.655	114	96.3872	112.681	123.878	114.274	99.1357	112.429	96.7863	103.036	99.9111
Mdm4	ENSMUSG00000054387.13_Mdm4	730.798	748.343	382.257	620.466	802.207	802.555	802.381	1792.51	1793.07	1811.94	1799.17	1952.41	1958.19	1955.3	2068.56	2009.92	2123.2	2067.23	1921.46	1811.3	1914.88	1882.55	1817.73	1836.4	1827.06
Pik3c2b	ENSMUSG00000026447.16_Pik3c2b	924.971	855.582	1004.17	928.243	213.723	293.061	253.392	336.465	255.528	225.079	272.358	193.764	201.064	197.414	356.885	280.928	254.355	297.389	300.27	325.745	268.71	298.242	213.46	281.202	247.331
Gm28609	ENSMUSG00000101102.1_Gm28609	0	0	0	0	0	0	0	0	0	0	0	0	0	0	0	0	0	0	0	0	0	0	0	0	0
Ppp1r15b	ENSMUSG00000046062.5_Ppp1r15b	1035.3	907.648	991.29	978.078	260.444	364.709	312.577	250.339	248.976	208.733	236.016	130.271	129.186	129.728	108.438	142.499	97.7259	116.221	99.6413	98.5117	120.006	106.053	90.1571	96.0596	93.1083
Plekha6	ENSMUSG00000041757.17_Plekha6	515.442	337.259	583.263	478.655	557.668	512.484	535.076	1102.41	1138.96	1057.5	1099.62	1673.81	1411.34	1542.58	2477.6	2290.85	2270.45	2346.3	2641.84	2704.47	2180.99	2509.1	2110.74	2068.77	2089.75
Gm19461	ENSMUSG00000101693.1_Gm19461	0	0	0	0	0	0	0	0	5.46001	5.02971	3.49657	46.5252	36.9104	41.7178	56.278	50.2141	32.1291	46.2071	26.9301	34.1507	23.4795	28.1868	31.8201	28.9789	30.3995
Golt1a	ENSMUSG00000103421.1_Golt1a	0.882606	0.777096	0	0.553234	0	1.49267	0.746336	0	0	0	0	0.547356	1.94265	1.245	0	0	0	0	0	0	1.30442	0.434806	0	0	0
Kiss1	ENSMUSG00000116158.1_Kiss1	0	0.777096	0	0.259032	0	0	0	0	0	0	0	0.547356	0	0.273678	0	0	0	0	0	0	0	0	0	0	0
Gm28040	ENSMUSG00000115958.1_Gm28040	0	0	0	0	0	0	0	0	0	0	0	0	0	0	0	0	0	0	0	0	0	0	0	0	0
Gm28040	ENSMUSG00000098306.9_Gm28040	0	0	0	0	0	0	0	0	0	0	0	0	0	0	0	0	0	0	0	0	0	0	0	0	0
Ren1	ENSMUSG00000070645.5_Ren1	0	0	0	0	0	0	0	0	0	0	0	0	0	0	0	0	0	0	0	0	1.30442	0.434806	0	1.07329	0.536646
Etnk2	ENSMUSG00000070644.13_Etnk2	7.94346	11.6564	6.87203	8.82397	29.8218	11.9414	20.8816	56.2689	52.4161	44.0099	50.8983	73.893	76.7348	75.3139	102.948	67.8569	81.6614	84.1553	68.6717	72.2419	57.3944	66.1027	74.247	88.0099	81.1284
Sox13	ENSMUSG00000070643.11_Sox13	693.728	756.114	630.508	693.45	154.079	294.554	224.317	62.0106	56.7841	52.8119	57.2022	13.6839	12.6272	13.1556	26.08	16.2857	16.0645	19.4767	17.5046	13.1349	26.0883	18.9093	15.9101	16.0994	16.0047
Snrpe	ENSMUSG00000090553.8_Snrpe	262.708	318.368	257.34	279.472	320.744	361.177	340.96	13.7801	27.3	11.3168	17.4657	36.6728	18.4552	27.564	2.74527	4.07141	14.7258	7.18084	10.772	7.88094	13.0442	10.5657	17.2359	15.0261	16.131
Zc3h11a	ENSMUSG00000102976.6_Zc3h11a	196.459	94.3394	127.27	139.356	110.669	147.834	129.251	74.5735	80.284	228.185	127.681	118.596	100.008	109.302	101.987	128.806	159.226	130.006	390.405	113.052	121.963	208.473	164.736	234.552	199.644
Zc3h11a	ENSMUSG00000116275.1_Zc3h11a	370.659	475.606	333.087	393.117	268.267	414.107	341.187	323.73	239.028	68.6303	210.463	151.048	78.5609	114.805	304.08	271.943	326.431	300.818	259.256	548.802	303.747	370.602	348.126	180.104	264.115
Gm38394	ENSMUSG00000094410.8_Gm38394	1093.06	1236.79	580.755	970.202	922.29	1217.81	1070.05	1161.13	1303.41	1320.22	1261.59	1203.83	1132.72	1168.28	1761.32	1947.1	1976.22	1894.88	1881.77	1791.74	1993.97	1889.16	2129.54	1967.49	2048.51
Lax1	ENSMUSG00000051998.14_Lax1	0.882606	0	0	0.294202	0.994061	1.99023	1.49214	0	5.46001	6.28713	3.91571	5.47356	1.94265	3.7081	2.74527	2.71428	2.67742	2.71232	2.69301	6.56745	5.21767	4.82604	3.97752	8.04968	6.0136
Atp2b4	ENSMUSG00000026463.17_Atp2b4	187.995	83.9263	266.291	179.404	365.814	356.748	361.281	862.407	779.689	880.199	840.765	511.23	516.745	513.988	446.106	309.427	389.565	381.699	535.909	497.812	490.461	508.061	291.685	438.44	365.062
Gm28441	ENSMUSG00000100830.1_Gm28441	0	0	0	0	0	0	0	2.29669	0	0	0.765563	0	0.971326	0.485663	0	1.35714	0	0.452379	0	1.31349	0	0.43783	0	0	0
Optc	ENSMUSG00000010311.15_Optc	3.53042	3.10838	1.71801	2.7856	6.95843	4.47801	5.71822	4.59338	7.64401	0	4.07913	0.547356	1.94265	1.245	1.37263	1.35714	1.33871	1.35616	1.3465	0	1.30442	0.88364	1.32584	1.07329	1.19957
Gm15851	ENSMUSG00000090208.1_Gm15851	0	0	0	0	0	0	0	0	0	0	0	0	0	0	0	0	0	0	0	0	0	0	0	0	0
Prelp	ENSMUSG00000041577.5_Prelp	0.882606	0	0.859003	0.580537	10.9347	7.96091	9.44779	10.3351	0	10.0594	6.79817	2.18942	5.82796	4.00869	4.1179	0	2.67742	2.26511	6.73252	6.56745	10.4353	7.91177	3.97752	13.9528	8.96515
Gm1627	ENSMUSG00000100987.1_Gm1627	0	0	0	0	0	0.497557	0.248779	0	0	0	0	1.09471	0	0.547356	0	0	0	0	0	1.31349	0	0.43783	0	0.536646	0.268323
Fmod	ENSMUSG00000041559.7_Fmod	3.53042	0.777096	0	1.43584	36.7803	9.95114	23.3657	14.9285	6.55201	2.51485	7.99845	10.9471	14.5699	12.7585	4.1179	1.35714	5.35485	3.60996	2.69301	18.3889	22.1751	14.419	6.6292	3.21987	4.92454
Btg2	ENSMUSG00000020423.6_Btg2	523.385	542.413	477.606	514.468	77.5368	122.897	100.217	57.4172	42.5881	47.7822	49.2625	23.5363	16.5125	20.0244	13.7263	12.2142	29.4517	18.4641	14.8115	13.1349	16.9574	14.968	9.28088	27.9056	18.5932
Chit1	ENSMUSG00000026450.14_Chit1	0.882606	0	0	0.294202	0	0	0	0	0	0	0	0	0	0	0	0	0	0	0	0	0	0	0	0	0
Chil1	ENSMUSG00000064246.10_Chil1	3.53042	0.777096	4.29502	2.86751	0	0	0	0	0	0	0	3.83149	7.77061	5.80105	0	5.42855	0	1.80952	4.03951	2.62698	0	2.22216	6.6292	1.60994	4.11957
Mybph	ENSMUSG00000042451.12_Mybph	0	1.55419	1.71801	1.09073	1.98812	3.98046	2.98429	1.14834	2.184	3.77228	2.36821	6.56827	6.79928	6.68377	2.74527	1.35714	2.67742	2.25994	0	0	1.30442	0.434806	2.65168	4.29317	3.47242
Adora1	ENSMUSG00000042429.8_Adora1	13.2391	7.77096	9.44904	10.153	98.412	59.2093	78.8107	233.114	228.228	248.97	236.771	316.372	353.563	334.967	352.767	310.785	270.42	311.324	293.538	303.416	262.188	286.381	185.618	270.469	228.043
Myog	ENSMUSG00000026459.5_Myog	2.64782	1.55419	1.71801	1.97334	4.97031	2.48779	3.72905	0	0	0	0	0	0	0	0	0	0	0	0	0	0	0	0	0.536646	0.268323
Ppfia4	ENSMUSG00000026458.13_Ppfia4	36.1869	33.4151	36.9371	35.513	234.598	176.135	205.367	1366.53	1195.74	1120.37	1227.55	1038.88	868.366	953.623	1438.52	1027.35	998.679	1154.85	1311.5	1275.4	1034.4	1207.1	1076.58	1078.12	1077.35
Tmem183a	ENSMUSG00000042305.12_Tmem183a	386.581	365.235	459.567	403.794	296.23	313.461	304.846	151.582	215.124	148.376	171.694	197.595	172.896	185.246	163.343	100.428	137.887	133.886	142.729	122.155	138.268	134.384	141.865	155.627	148.746
Cyb5r1	ENSMUSG00000026456.18_Cyb5r1	66.1955	82.3721	85.0413	77.8696	102.388	136.828	119.608	63.159	60.0601	67.901	63.7067	51.9988	60.2222	56.1105	70.0043	73.2854	85.6775	76.3224	83.4833	81.4363	82.1783	82.366	51.7077	72.9838	62.3458
Adipor1	ENSMUSG00000026457.14_Adipor1	416.59	402.535	477.606	432.244	463.232	691.107	577.17	250.339	227.136	198.673	225.383	222.226	248.659	235.443	167.461	124.857	144.581	145.633	154.848	118.214	161.748	144.937	151.146	186.753	168.949
Platr1	ENSMUSG00000101061.1_Platr1	5.29564	6.21676	0.859003	4.1238	0.994061	0.497557	0.745809	0	0	1.25743	0.419142	7.66298	4.85663	6.2598	2.74527	0	0	0.915089	0	0	3.91325	1.30442	1.32584	2.14658	1.73621
Klhl12	ENSMUSG00000026455.14_Klhl12	193.697	235.46	152.903	194.02	99.4061	94.0383	96.7222	212.444	245.7	201.188	219.777	238.647	200.093	219.37	301.979	293.142	295.855	296.992	347.398	285.027	276.536	302.987	286.381	314.474	300.428
Rabif	ENSMUSG00000042229.9_Rabif	135.921	135.992	173.519	148.477	56.6615	57.2191	56.9403	27.5603	37.1281	37.7228	34.137	32.294	25.2545	28.7742	31.5706	35.2856	40.1613	35.6725	13.465	23.6428	37.8281	24.9787	18.5618	32.1987	25.3802
Mgat4e	ENSMUSG00000046367.10_Mgat4e	0	0	0	0	0	0	0	0	0	0	0	0	0	0	0	0	0	0	0	0	0	0	0	0	0
Kdm5b	ENSMUSG00000042207.17_Kdm5b	2632.81	2149.45	2962.7	2581.65	1381.74	1561.83	1471.79	678.672	551.461	580.931	603.688	652.448	689.642	671.045	775.538	811.568	747.001	778.036	723.073	727.673	770.911	740.552	710.65	765.257	737.953
Gm26783	ENSMUSG00000097435.1_Gm26783	0	0	0	0	0	0	0	6.89007	9.82801	5.02971	7.24926	6.56827	9.71326	8.14076	23.3348	9.49997	10.7097	14.5148	4.03951	5.25396	6.52209	5.27185	5.30336	9.12298	7.21317
Syt2	ENSMUSG00000026452.15_Syt2	270.077	226.135	268.868	255.027	224.658	95.531	160.094	732.644	643.189	802.238	726.024	1614.7	1508.47	1561.58	1135.17	1016.5	1084.36	1078.67	977.562	1042.91	979.617	1000.03	1263.52	1194.04	1228.78
Ppp1r12b	ENSMUSG00000073557.12_Ppp1r12b	287.73	218.364	241.38	249.158	357.862	253.754	305.808	853.22	940.213	853.793	882.409	1545.18	1505.56	1525.37	1582.65	1593.28	1491.32	1555.75	1532.32	1401.49	1501.38	1478.4	1296.67	1359.32	1328
Gm28892	ENSMUSG00000101168.1_Gm28892	0	0	0.859003	0.286334	1.98812	0	0.994061	0	0	0	0	0.547356	0	0.273678	0	0	0	0	0	1.31349	0	0.43783	1.32584	0	0.66292
Ube2t	ENSMUSG00000026429.9_Ube2t	67.0781	76.1554	39.5142	60.9159	13.9169	27.8632	20.89	2.29669	7.64401	5.02971	4.99014	7.66298	5.82796	6.74547	5.49054	8.14283	2.67742	5.43693	6.73252	2.62698	7.8265	5.72867	10.6067	2.68323	6.64497
Lgr6	ENSMUSG00000042793.13_Lgr6	1.76521	0	2.57701	1.44741	3.97624	0	1.98812	4.59338	2.184	6.28713	4.35484	9.30504	11.6559	10.4805	6.86317	17.6428	10.7097	11.7386	2.69301	1.31349	13.0442	5.68356	6.6292	4.29317	5.46118
Gm10535	ENSMUSG00000097988.1_Gm10535	0	0	0	0	0	0	0	0	0	0	0	0	0	0	0	0	0	0	0	0	0	0	0	0	0
Ptpn7	ENSMUSG00000031506.11_Ptpn7	0	0	0	0	2.98218	11.4438	7.213	0	0	2.51485	0.838284	2.18942	0	1.09471	0	1.35714	0	0.452379	1.3465	0	0	0.448835	0	0	0
Arl8a	ENSMUSG00000026426.10_Arl8a	360.103	208.262	588.417	385.594	260.444	241.813	251.128	211.295	187.824	155.921	185.014	178.438	209.806	194.122	168.834	191.356	183.403	181.198	123.878	136.603	151.312	137.265	131.258	157.774	144.516
Gm15445	ENSMUSG00000085311.1_Gm15445	1.76521	1.55419	0.859003	1.3928	0	0.497557	0.248779	3.44503	3.276	2.51485	3.07863	2.73678	1.94265	2.33971	4.1179	6.78569	2.67742	4.527	9.42553	11.8214	7.8265	9.69115	1.32584	3.75652	2.54118
Gpr37l1	ENSMUSG00000026424.8_Gpr37l1	0	0.777096	0	0.259032	0	0	0	25.2636	24.024	20.1188	23.1355	37.2202	41.767	39.4936	12.3537	24.4285	21.4194	19.4005	8.07903	9.19443	19.5663	12.2799	14.5842	16.636	15.6101
Gm26642	ENSMUSG00000097680.1_Gm26642	0.882606	0.777096	0	0.553234	0	0	0	0	0	0	0	1.09471	0	0.547356	0	1.35714	0	0.452379	0	0	0	0	0	0.536646	0.268323
Elf3	ENSMUSG00000003051.13_Elf3	5.29564	6.21676	2.57701	4.69647	0.994061	0.995114	0.994588	0	0	0	0	0.547356	0.971326	0.759341	1.37263	1.35714	0	0.909924	4.03951	0	0	1.3465	0	1.07329	0.536646
Rnpep	ENSMUSG00000041926.15_Rnpep	361.869	360.572	444.964	389.135	260.444	282.612	271.528	179.142	173.628	177.297	176.689	125.892	135.986	130.939	127.655	116.714	93.7098	112.693	106.374	102.452	150.008	119.611	116.674	133.088	124.881
Timm17a	ENSMUSG00000062580.9_Timm17a	237.421	268.098	178.673	228.064	124.258	135.336	129.797	161.917	140.868	142.089	148.291	175.701	188.437	182.069	163.343	160.142	164.662	162.716	164.274	178.635	181.314	174.741	137.887	157.237	147.562
Lmod1	ENSMUSG00000048096.7_Lmod1	2.64782	0.777096	0.859003	1.42797	6.95843	5.97068	6.46456	0	1.092	0	0.364001	1.09471	2.91398	2.00434	0	1.35714	1.33871	0.898616	2.69301	1.31349	1.30442	1.77031	2.65168	0	1.32584
Shisa4	ENSMUSG00000041889.7_Shisa4	167.695	139.1	179.532	162.109	48.709	48.7606	48.7348	107.944	115.752	105.624	109.773	101.808	128.215	115.012	102.948	120.785	100.403	108.045	90.2158	97.1982	101.745	96.3862	102.09	88.0099	95.0498
Ipo9	ENSMUSG00000041879.13_Ipo9	1930.26	1953.62	1756.66	1880.18	843.958	1165.28	1004.62	1388.35	1418.51	1139.23	1315.36	842.38	703.24	772.81	809.854	491.284	611.791	637.643	799.824	637.042	631.338	689.401	815.391	834.484	824.938
Nav1	ENSMUSG00000009418.16_Nav1	1426.29	984.58	1632.97	1347.95	1560.68	1967.34	1764.01	2288.65	2133.77	1598.19	2006.87	1609.77	1140.34	1375.05	1932.67	1249.92	1432.42	1538.34	2052.07	2047.73	1723.14	1940.98	1536.65	1944.8	1740.73
Gm4793	ENSMUSG00000054412.5_Gm4793	1.76521	3.10838	6.01302	3.62887	0	0.497557	0.248779	5.74172	1.092	7.54456	4.79276	8.75769	4.85663	6.80716	6.86317	9.49997	5.35485	7.23933	17.5046	5.25396	26.0883	16.2823	14.5842	8.58633	11.5853
Csrp1	ENSMUSG00000026421.14_Csrp1	218.886	188.834	306.664	238.128	387.684	616.473	502.078	145.84	134.316	129.515	136.557	143.955	197.179	170.567	60.3959	94.9997	76.3066	77.234	57.8997	59.107	100.44	72.4823	110.045	121.282	115.663
Phlda3	ENSMUSG00000041801.5_Phlda3	17.6521	27.9754	15.4621	20.3632	17.8931	10.4487	14.1709	12.6318	3.276	20.1188	12.0089	31.7466	53.4229	42.5848	30.1979	24.4285	9.37098	21.3325	12.1185	13.1349	15.653	13.6355	11.9326	20.9292	16.4309
Tnni1	ENSMUSG00000026418.16_Tnni1	3.53042	3.10838	0.859003	2.49927	4.97031	1.99023	3.48027	0	3.276	2.51485	1.93029	2.18942	4.85663	3.52303	0	2.71428	12.0484	4.92089	4.03951	9.19443	0	4.41131	1.32584	1.60994	1.46789
Lad1	ENSMUSG00000041782.14_Lad1	4.41303	6.99386	3.43601	4.94763	0	1.49267	0.746336	1.14834	2.184	1.25743	1.52992	2.18942	0	1.09471	1.37263	5.42855	0	2.26706	1.3465	2.62698	1.30442	1.7593	2.65168	0	1.32584
Tnnt2	ENSMUSG00000026414.13_Tnnt2	0	0	0.859003	0.286334	23.8575	41.2972	32.5773	9.18676	7.64401	3.77228	6.86768	18.6101	14.5699	16.59	12.3537	4.07141	13.3871	9.93741	12.1185	19.7023	10.4353	14.0854	3.97752	12.8795	8.42851
Pkp1	ENSMUSG00000026413.12_Pkp1	2.64782	0.777096	0	1.14164	0	0.995114	0.497557	0	0	0	0	0.547356	0	0.273678	0	0	2.67742	0.892474	0	5.25396	0	1.75132	1.32584	1.60994	1.46789
Igfn1	ENSMUSG00000051985.12_Igfn1	0	0	0	0	0	1.49267	0.746336	0	3.276	2.51485	1.93029	2.18942	0	1.09471	2.74527	2.71428	1.33871	2.26608	8.07903	2.62698	1.30442	4.00347	0	1.60994	0.804968
Tmem9	ENSMUSG00000026411.17_Tmem9	214.473	193.497	260.278	222.749	218.693	192.555	205.624	50.5272	65.5201	64.1288	60.0587	81.0086	76.7348	78.8717	32.9432	25.7856	30.7904	29.8397	33.6626	23.6428	27.3928	28.2327	26.5168	32.1987	29.3578
Ascl5	ENSMUSG00000097918.1_Ascl5	0.882606	0.777096	0	0.553234	0	0	0	0	0	0	0	0.547356	0	0.273678	0	0	0	0	0	0	0	0	0	0	0
Cacna1s	ENSMUSG00000026407.17_Cacna1s	1.76521	1.55419	3.43601	2.25181	3.97624	1.49267	2.73446	0	0	0	0	1.64207	0	0.821033	2.74527	0	2.67742	1.80756	0	0	0	0	0	0.536646	0.268323
Gm37759	ENSMUSG00000102717.1_Gm37759	1.76521	3.10838	1.71801	2.1972	0	0.995114	0.497557	0	1.092	0	0.364001	0.547356	0.971326	0.759341	0	2.71428	1.33871	1.351	0	1.31349	1.30442	0.872636	0	1.07329	0.536646
Kif21b	ENSMUSG00000041642.18_Kif21b	988.519	603.026	1310.84	967.461	1248.54	1031.93	1140.24	1043.85	946.765	863.852	951.488	995.092	889.735	942.414	1140.66	883.497	864.808	962.988	1245.52	1230.74	1023.97	1166.74	1006.31	1039.48	1022.9
Mroh3	ENSMUSG00000087230.10_Mroh3	3.53042	5.43967	1.71801	3.5627	0	0	0	0	1.092	2.51485	1.20228	0	1.94265	0.971326	0	0	0	0	0	0	0	0	0	0.536646	0.268323
Gm26568	ENSMUSG00000097315.1_Gm26568	0	0	0	0	0	0	0	0	0	0	0	0	0	0	0	0	0	0	0	0	0	0	0	0	0
A430034D21Rik	ENSMUSG00000103594.1_A430034D21Rik	0	0	0	0	0	0	0	0	0	0	0	0	0	0	0	0	0	0	0	0	0	0	0	0	0
Gm37552	ENSMUSG00000102941.1_Gm37552	8.82606	12.4335	0	7.08653	0	0	0	0	0	0	0	0	0	0	0	0	0	0	0	0	0	0	0	0	0
Gm26781	ENSMUSG00000097433.1_Gm26781	0.882606	0	0	0.294202	0	0	0	1.14834	0	3.77228	1.64021	1.64207	0	0.821033	1.37263	1.35714	0	0.909924	2.69301	2.62698	1.30442	2.20813	0	2.14658	1.07329
Gpr25	ENSMUSG00000052759.7_Gpr25	1.76521	1.55419	0	1.10647	0	0	0	1.14834	0	2.51485	1.22107	0.547356	1.94265	1.245	1.37263	0	2.67742	1.35002	2.69301	0	0	0.897669	0	0	0
Camsap2	ENSMUSG00000041570.14_Camsap2	1243.59	1065.4	1160.51	1156.5	2000.05	2228.56	2114.3	1582.42	1529.89	1502.62	1538.31	1668.89	1612.4	1640.64	1312.24	1308.28	1433.76	1351.43	1202.43	1140.11	1293.98	1212.17	1172.04	1116.76	1144.4
Ddx59	ENSMUSG00000026404.12_Ddx59	60.0172	45.8486	51.5402	52.4687	59.6437	65.18	62.4118	41.3404	30.576	33.9505	35.289	44.8832	33.0251	38.9541	38.4337	28.4999	38.8226	35.2521	25.5836	30.2103	30.0016	28.5985	38.4493	35.4186	36.934
Kif14	ENSMUSG00000041498.13_Kif14	265.664	345.03	153.762	254.819	95.4299	193.052	144.241	18.3735	14.196	18.8614	17.1436	15.8733	2.91398	9.39364	13.7263	12.2142	13.3871	13.1092	10.772	13.1349	14.3486	12.7518	17.2359	9.65962	13.4478
Gm37799	ENSMUSG00000104414.1_Gm37799	0	0	0	0	0	0	0	0	0	0	0	0	0	0	0	0	0	0	0	0	0	0	0	0	0
Gm33994	ENSMUSG00000104509.1_Gm33994	0	0	0	0	0.994061	0	0.497031	0	0	0	0	0	0	0	0	0	0	0	0	0	0	0	1.32584	0	0.66292
4933409D19Rik	ENSMUSG00000104366.1_4933409D19Rik	0	0	0	0	1.98812	0	0.994061	0	0	0	0	0	0	0	0	0	0	0	0	0	0	0	0	0	0
Platr23	ENSMUSG00000097229.1_Platr23	0	0.777096	0	0.259032	1.98812	0.995114	1.49162	5.74172	2.184	3.77228	3.89934	2.73678	2.91398	2.82538	0	1.35714	5.35485	2.23733	0	2.62698	0	0.87566	1.32584	2.14658	1.73621
Zfp281	ENSMUSG00000041483.14_Zfp281	452.777	376.114	350.473	393.122	271.379	374.66	323.02	273.306	226.044	254	251.117	216.205	205.921	211.063	215.504	165.571	198.129	193.068	149.462	194.396	198.271	180.71	148.494	174.41	161.452
Gm19705	ENSMUSG00000097113.7_Gm19705	0	0	0	0	0	0	0	0	0	2.51485	0.838284	0	0	0	1.37263	2.71428	0	1.3623	1.3465	2.62698	1.30442	1.7593	0	0.536646	0.268323
Platr22	ENSMUSG00000097448.1_Platr22	1.76521	0	0	0.588404	2.98218	3.4829	3.23254	2.29669	2.184	0	1.49356	0	0	0	0	0	0	0	0	0	0	0	0	0	0
Nr5a2	ENSMUSG00000026398.14_Nr5a2	5.29564	7.77096	0.859003	4.64187	31.81	92.0481	61.929	4.59338	1.092	1.25743	2.31427	32.294	15.5412	23.9176	34.3158	16.2857	20.0807	23.5607	18.8511	24.9563	16.9574	20.2549	23.8651	19.8559	21.8605
Gm26979	ENSMUSG00000098045.1_Gm26979	0	0	0	0	0	0	0	0	0	0	0	0	0	0	0	0	0	0	0	0	0	0	0	0	0
Gm26936	ENSMUSG00000098145.1_Gm26936	0	0	0	0	0	0	0	0	0	0	0	0	0	0	0	0	0	0	0	0	0	0	0	0	0
Ptprc	ENSMUSG00000026395.16_Ptprc	0	0	0.859003	0.286334	12.9228	3.4829	8.20285	4.59338	3.276	3.77228	3.88055	2.18942	2.91398	2.5517	1.37263	0	1.33871	0.903782	2.69301	1.31349	1.30442	1.77031	1.32584	4.29317	2.8095
Gm28556	ENSMUSG00000099459.2_Gm28556	0	0	0	0	0	0	0	0	0	0	0	0	0	0	0	0	0	0	0	0	0	0	0	0	0
Atp6v1g3	ENSMUSG00000026394.5_Atp6v1g3	0	0	0	0	0.994061	0	0.497031	0	0	0	0	0	0	0	1.37263	0	0	0.457545	0	0	0	0	0	0	0
Nek7	ENSMUSG00000026393.10_Nek7	107.678	94.0286	71.2973	91.0013	142.151	201.511	171.831	107.944	82.9921	64.1288	85.0218	103.998	160.269	132.133	67.2591	75.9997	58.9033	67.3874	67.3252	61.734	80.8739	69.9777	70.2695	82.1068	76.1881
Gm28501	ENSMUSG00000099510.2_Gm28501	0	0	0	0	0	0	0	0	0	0	0	0	0	0	0	0	0	0	0	0	0	0	0	0	0
Gm5833	ENSMUSG00000100459.6_Gm5833	0	0	0	0	0	0.995114	0.497557	0	0	0	0	0	0	0	0	0	0	0	0	0	0	0	0	0	0
Lhx9	ENSMUSG00000019230.14_Lhx9	5.29564	4.66257	0.859003	3.60574	3.97624	9.95114	6.96369	5.74172	4.36801	6.28713	5.46562	4.9262	1.94265	3.43443	0	0	1.33871	0.446237	2.69301	2.62698	0	1.77333	5.30336	2.68323	3.99329
2310009B15Rik	ENSMUSG00000079283.2_2310009B15Rik	38.8347	38.8548	33.5011	37.0635	117.299	99.5114	108.405	18.3735	5.46001	18.8614	14.2316	27.9151	51.4803	39.6977	23.3348	20.3571	17.4032	20.365	25.5836	18.3889	20.8707	21.6144	26.5168	26.2956	26.4062
1700019P21Rik	ENSMUSG00000099808.2_1700019P21Rik	0	0	0	0	0	0	0	0	0	0	0	0	0	0	0	0	0	0	0	0	0	0	0	0	0
Dennd1b	ENSMUSG00000056268.15_Dennd1b	210.06	184.949	166.647	187.219	207.759	166.682	187.22	422.591	594.049	525.604	514.081	470.178	454.581	462.38	533.955	534.712	477.92	515.529	443	466.289	528.289	479.193	543.594	564.015	553.804
Crb1	ENSMUSG00000063681.14_Crb1	67.9607	41.1861	63.5663	57.571	29.8218	12.9365	21.3792	39.0437	48.0481	81.7327	56.2748	22.9889	18.4552	20.7221	27.4527	35.2856	18.742	27.1601	36.3556	34.1507	28.6972	33.0678	23.8651	33.272	28.5686
4933436E23Rik	ENSMUSG00000103844.1_4933436E23Rik	0	0	0	0	0	0	0	0	0	0	0	0	0	0	0	0	0	0	0	0	0	0	0	0	0
Gm34816	ENSMUSG00000102661.1_Gm34816	0	0	0	0	0	0	0	0	0	0	0	0	0	0	0	0	0	0	0	0	0	0	0	0	0
Zbtb41	ENSMUSG00000033964.12_Zbtb41	227.712	269.652	102.221	199.862	354.88	352.27	353.575	265.268	240.24	257.772	254.427	308.161	346.763	327.462	222.367	265.999	278.452	255.606	227.559	224.607	245.23	232.465	269.145	232.904	251.025
Aspm	ENSMUSG00000033952.14_Aspm	706.968	838.486	334.152	626.535	395.636	645.331	520.484	96.461	96.0961	116.941	103.166	30.6519	31.0824	30.8672	16.4716	31.2142	12.0484	19.9114	13.465	14.4484	9.13092	12.3481	21.2134	6.43975	13.8266
F13b	ENSMUSG00000026368.6_F13b	0	0	0	0	0	0	0	0	0	0	0	0	0	0	0	0	0	0	0	0	0	0	0	0	0
Cfhr1	ENSMUSG00000057037.8_Cfhr1	0	0	0	0	0.994061	0	0.497031	0	0	0	0	0	0	0	0	0	0	0	0	0	0	0	0	0	0
Gm4788	ENSMUSG00000070594.10_Gm4788	0	0	0	0	0	0	0	0	0	0	0	0	0	0	0	0	0	0	0	0	0	0	0	0	0
Cfhr2	ENSMUSG00000033898.17_Cfhr2	0	0	0	0	0	0	0	0	0	0	0	0	0	0	0	0	0	0	0	0	0	0	0	0	0
Cfh	ENSMUSG00000026365.15_Cfh	0	0	0	0	240.563	331.373	285.968	34.4503	37.1281	30.1782	33.9189	16.968	32.9765	24.9723	5.49054	12.2142	6.69356	8.13278	6.73252	11.8214	16.9574	11.8371	9.28088	13.4161	11.3485
Kcnt2	ENSMUSG00000052726.16_Kcnt2	11.4739	13.9877	5.15402	10.2052	86.4833	56.2239	71.3536	308.905	282.828	305.555	299.096	192.122	177.753	184.937	233.348	207.642	236.952	225.981	206.015	187.829	207.402	200.415	275.775	309.645	292.71
4930590L20Rik	ENSMUSG00000102368.1_4930590L20Rik	0	0	0	0	0	0	0	0	0	0	0	0	0	0	0	0	0	0	0	0	0	0	0	0	0
Cdc73	ENSMUSG00000026361.9_Cdc73	351.277	393.987	201.007	315.424	373.767	529.898	451.833	424.888	436.801	469.02	443.569	443.905	425.441	434.673	415.908	432.927	428.388	425.741	383.754	384.852	417.414	395.34	401.729	354.186	377.958
B3galt2	ENSMUSG00000033849.3_B3galt2	15.0043	3.88548	16.3211	11.7369	81.513	32.3412	56.9271	192.922	244.608	160.951	199.494	164.754	153.47	159.112	91.9665	99.0711	141.903	110.98	82.1368	80.1228	123.92	95.3931	82.202	80.4968	81.3494
Glrx2	ENSMUSG00000018196.18_Glrx2	61.7824	60.6135	63.5663	61.9874	154.079	163.696	158.888	197.515	181.272	203.703	194.164	275.32	293.34	284.33	274.527	348.784	290.5	304.604	278.726	338.88	315.669	311.092	314.224	276.909	295.567
Uchl5	ENSMUSG00000018189.12_Uchl5	71.4911	105.685	42.0912	73.0891	163.026	305.5	234.263	60.8623	57.8761	49.0396	55.926	100.713	85.4767	93.0951	28.8253	58.3569	34.8065	40.6629	36.3556	44.6586	52.1767	44.397	62.3144	45.0782	53.6963
Rgs2	ENSMUSG00000026360.9_Rgs2	91.791	83.9263	116.824	97.5139	190.86	327.89	259.375	57.4172	76.4401	80.4753	71.4442	75.5351	74.7921	75.1636	75.4949	66.4998	76.3066	72.7671	48.4742	56.48	61.3076	55.4206	78.2245	77.8136	78.0191
Rgs13	ENSMUSG00000051079.8_Rgs13	0	0	0	0	0	0	0	0	0	0	0	0	0	0	0	0	0	0	0	0	0	0	0	0	0
Rgs1	ENSMUSG00000026358.13_Rgs1	0	0	0	0	0.994061	0.995114	0.994588	0	0	0	0	0	0	0	0	0	0	0	0	0	1.30442	0.434806	0	0.536646	0.268323
Rgs21	ENSMUSG00000098509.2_Rgs21	0	0	0	0	0	0	0	0	0	0	0	0	0	0	0	0	0	0	0	0	0	0	0	0	0
Rgs18	ENSMUSG00000026357.3_Rgs18	0	0	0	0	13.9169	19.9023	16.9096	1.14834	0	0	0.382782	0	0	0	0	0	0	0	0	0	0	0	0	0.536646	0.268323
Gm29514	ENSMUSG00000099964.6_Gm29514	0	0	0	0	0	0	0	4.59338	18.564	3.77228	8.97656	12.0418	11.6559	11.8489	8.2358	14.9285	12.0484	11.7376	20.1976	14.4484	13.0442	15.8967	13.2584	4.29317	8.77578
Brinp3	ENSMUSG00000035131.14_Brinp3	0	0	0	0	258.456	93.5407	175.998	787.765	772.045	842.476	800.762	577.46	627.477	602.468	605.331	647.355	575.646	609.444	612.659	734.241	708.299	685.066	587.347	540.939	564.143
Gm15584	ENSMUSG00000085822.2_Gm15584	0	0	0	0	0	0	0	0	0	0	0	0	0	0	0	0	0	0	0	0	0	0	0	0	0
Gm29515	ENSMUSG00000099629.1_Gm29515	0	0	0	0	0	0	0	0	0	0	0	0	0	0	0	0	0	0	0	0	0	0	0	0	0
Gm29020	ENSMUSG00000102074.1_Gm29020	0	0	0	0	0	0	0	0	0	0	0	0	0	0	0	0	0	0	0	0	0	0	0	0	0
Gm29398	ENSMUSG00000101011.6_Gm29398	0	0	0	0	0	0	0	0	0	0	0	0	0	0	0	0	0	0	0	0	0	0	0	0	0
Pla2g4a	ENSMUSG00000056220.14_Pla2g4a	12.3565	7.77096	5.15402	8.42715	10.9347	14.4292	12.6819	13.7801	14.196	6.28713	11.4211	16.968	20.3978	18.6829	4.1179	5.42855	8.03227	5.85957	1.3465	7.88094	7.8265	5.68465	1.32584	1.07329	1.19957
Ptgs2	ENSMUSG00000032487.8_Ptgs2	0.882606	0	0	0.294202	0	0	0	6.89007	0	2.51485	3.13497	2.18942	0.971326	1.58037	1.37263	2.71428	1.33871	1.80854	1.3465	1.31349	0	0.886665	2.65168	1.07329	1.86248
Ptgs2os2	ENSMUSG00000097754.1_Ptgs2os2	0	0	0	0	0	0	0	0	1.092	1.25743	0.783143	0.547356	0	0.273678	0	0	0	0	1.3465	0	3.91325	1.75325	0	0	0
Pdc	ENSMUSG00000006007.14_Pdc	0	0	0	0	0	0	0	1.14834	0	0	0.382782	0	0	0	0	0	0	0	0	0	0	0	1.32584	0	0.66292
2310030A07Rik	ENSMUSG00000099447.1_2310030A07Rik	0	0	0	0	0	0	0	0	0	0	0	0	0	0	0	0	0	0	0	0	0	0	0	0	0
Tpr	ENSMUSG00000006005.18_Tpr	1631.06	1920.98	775.68	1442.57	3256.54	4227.74	3742.14	2022.24	1828.01	1702.56	1850.93	1765.22	1693.99	1729.61	1342.44	1342.21	1352.1	1345.58	1447.49	1271.46	1296.59	1338.51	1340.42	1229.46	1284.94
Prg4	ENSMUSG00000006014.16_Prg4	0.882606	0	0	0.294202	0	0.497557	0.248779	0	0	0	0	0	0	0	1.37263	0	1.33871	0.903782	1.3465	2.62698	5.21767	3.06372	3.97752	1.07329	2.5254
Hmcn1	ENSMUSG00000066842.18_Hmcn1	264.782	333.374	143.454	247.203	563.633	724.443	644.038	1247.1	1240.51	1192.04	1226.55	442.811	397.272	420.042	426.889	360.999	318.613	368.834	573.611	597.638	450.024	540.424	391.123	456.685	423.904
Gm20631	ENSMUSG00000093650.2_Gm20631	0	0	0	0	0.994061	0.995114	0.994588	0	0	0	0	1.09471	0	0.547356	0	0	0	0	0	0	1.30442	0.434806	0	0	0
Gm29188	ENSMUSG00000099622.1_Gm29188	0	0	0	0	0	0.995114	0.497557	0	0	0	0	0	0	0	0	0	0	0	0	0	0	0	0	0	0
C730036E19Rik	ENSMUSG00000102095.1_C730036E19Rik	0	0	0	0	0	0	0	0	0	0	0	0.547356	0	0.273678	0	0	0	0	0	0	0	0	0	0	0
Gm47985	ENSMUSG00000114212.1_Gm47985	0.882606	1.5775	0	0.820037	2.98218	1.99023	2.48621	0	0	0	0	0	0	0	0	0	0	0	0	0	0	0	0	0	0
Gm8947	ENSMUSG00000114943.1_Gm8947	0	0	0	0	0	0.497557	0.248779	0	0	0	0	0.547356	0	0.273678	0	0	2.67742	0.892474	0	0	0	0	0	0	0
Gm47995	ENSMUSG00000114694.1_Gm47995	0	0	0	0	1.98812	0.497557	1.24284	0	0	0	0	0	0	0	0	0	0	0	0	0	2.60883	0.869611	0	0	0
3110040M04Rik	ENSMUSG00000114582.1_3110040M04Rik	0	1.53088	0	0.510293	0	0	0	0	0	0	0	0	0.971326	0.485663	0	0	0	0	0	0	0	0	0	0	0
Gm47996	ENSMUSG00000114591.1_Gm47996	0	0	0	0	0	0	0	0	0	0	0	0	0	0	0	0	0	0	0	0	0	0	0	0	0
Gm10138	ENSMUSG00000100954.4_Gm10138	44.1303	49.7341	35.2191	43.0279	25.8456	12.4389	19.1423	20.6702	16.38	18.8614	18.6372	12.5892	21.3692	16.9792	21.9621	14.9285	21.4194	19.4367	6.73252	13.1349	15.653	11.8401	21.2134	12.8795	17.0465
Ivns1abp	ENSMUSG00000023150.14_Ivns1abp	1548.97	1744.58	1203.46	1499.01	761.451	893.115	827.283	907.192	825.553	734.337	822.361	865.917	717.81	791.863	776.911	776.283	759.049	770.748	651.708	675.134	752.649	693.163	721.257	666.514	693.885
Swt1	ENSMUSG00000052748.14_Swt1	113.856	125.112	66.1433	101.704	167.002	221.413	194.208	160.768	149.604	150.891	153.755	186.101	199.122	192.611	275.899	332.499	306.565	304.988	332.587	337.567	294.798	321.651	239.977	247.93	243.954
Trmt1l	ENSMUSG00000053286.11_Trmt1l	248.895	260.327	215.61	241.611	160.044	183.101	171.572	142.395	110.292	165.98	139.556	199.237	224.376	211.807	253.937	259.213	267.742	260.298	261.222	221.98	221.751	234.984	225.393	251.15	238.271
Rnf2	ENSMUSG00000026484.13_Rnf2	398.055	369.897	353.909	373.954	380.725	487.108	433.917	117.131	129.948	121.97	123.017	60.7565	65.0788	62.9177	43.9243	52.9284	68.2743	55.0423	45.7811	45.9721	45.6546	45.8026	43.7527	53.1279	48.4403
Gm28181	ENSMUSG00000100357.1_Gm28181	0	0	0	0	0	0	0	0	0	0	0	0	0	0	0	0	0	0	0	0	0	0	0	0	0
Fam129a	ENSMUSG00000026483.13_Fam129a	0	4.66257	5.15402	3.2722	34.7921	43.2875	39.0398	165.362	143.052	191.129	166.514	24.0836	20.3978	22.2407	1.37263	9.49997	14.7258	8.53281	4.03951	3.94047	6.52209	4.83402	6.6292	6.43975	6.53447
2810414N06Rik	ENSMUSG00000100594.1_2810414N06Rik	1.76521	3.88548	2.57701	2.74257	0	0.995114	0.497557	0	0	0	0	1.09471	0.971326	1.03302	0	0	0	0	0	0	0	0	1.32584	2.14658	1.73621
Edem3	ENSMUSG00000043019.12_Edem3	392.76	384.662	337.588	371.67	486.096	558.259	522.177	427.184	390.937	394.832	404.318	394.643	412.814	403.728	361.003	340.642	380.194	360.613	344.705	303.416	307.842	318.655	442.83	421.267	432.049
1700025G04Rik	ENSMUSG00000032666.16_1700025G04Rik	345.099	315.501	310.959	323.853	214.717	167.179	190.948	315.795	338.52	305.555	319.957	373.844	426.412	400.128	377.474	412.57	386.888	392.311	453.772	399.301	416.109	423.061	468.021	340.233	404.127
Gm28610	ENSMUSG00000100685.1_Gm28610	0	0	0	0	0	0	0	0	0	0	0	0	0	0	0	0	0	0	0	0	0	0	0	0	0
Tsen15	ENSMUSG00000014980.14_Tsen15	49.4259	77.7096	36.9371	54.6909	132.16	152.193	142.177	53.9722	70.9801	54.258	59.7368	108.376	102.727	105.552	100.202	100.428	117.807	106.146	121.185	82.7498	126.528	110.155	157.775	160.457	159.116
Colgalt2	ENSMUSG00000032649.14_Colgalt2	15.0043	16.319	9.44904	13.5908	49.7031	96.5261	73.1146	53.9722	33.852	49.0396	45.6213	30.6519	17.4839	24.0679	26.08	37.9999	25.4355	29.8385	51.1672	27.5833	27.3928	35.3811	30.4943	27.3689	28.9316
Rgl1	ENSMUSG00000026482.13_Rgl1	124.447	141.431	85.9003	117.26	571.585	1165.78	868.681	413.404	315.588	367.169	365.387	299.403	264.201	281.802	275.899	306.713	318.613	300.409	259.875	273.206	268.71	267.264	347.37	279.592	313.481
Apobec4	ENSMUSG00000055547.4_Apobec4	0	0	0	0	0	0	0	0	0	0	0	0	0	0	0	0	0	0	0	0	0	0	0	0	0
Arpc5	ENSMUSG00000008475.13_Arpc5	427.181	387.771	571.237	462.063	329.034	436.358	382.696	89.5709	63.3361	109.396	87.4344	65.1353	74.7921	69.9637	31.5706	48.857	52.2097	44.2124	51.1672	35.4642	56.0899	47.5738	47.7302	48.8348	48.2825
Ncf2	ENSMUSG00000026480.12_Ncf2	0.882606	12.4335	1.71801	5.01138	16.899	39.2821	28.0906	11.4834	13.104	20.1188	14.9021	0.547356	4.85663	2.70199	0	2.71428	1.33871	1.351	0	3.94047	3.61324	2.5179	0	4.82981	2.41491
Smg7	ENSMUSG00000042772.15_Smg7	1290.37	1481.14	1183.71	1318.41	379.731	529.401	454.566	531.684	574.393	521.832	542.636	384.244	321.509	352.876	459.832	439.713	499.339	466.295	480.702	489.932	482.634	484.423	432.224	462.052	447.138
Nmnat2	ENSMUSG00000042751.14_Nmnat2	474.842	372.229	723.281	523.451	299.212	160.711	229.962	218.186	232.596	211.248	220.677	274.772	312.767	293.77	234.72	335.213	271.758	280.564	230.252	254.817	281.754	255.608	267.82	282.276	275.048
Gm28960	ENSMUSG00000099969.1_Gm28960	0	0	0	0	0	0	0	0	0	0	0	0	0	0	0	0	0	0	0	0	0	0	0	0	0
Lamc2	ENSMUSG00000026479.13_Lamc2	2.64782	5.43967	0.859003	2.98216	8.94655	12.9365	10.9415	10.3351	18.564	5.02971	11.3096	2.18942	0.971326	1.58037	1.37263	1.35714	0	0.909924	0	0	0	0	1.32584	1.07329	1.19957
Lamc1	ENSMUSG00000026478.14_Lamc1	776.693	912.31	627.931	772.312	1584.53	2834.58	2209.56	1329.78	1243.79	1088.93	1220.83	239.742	284.599	262.17	216.876	234.785	223.565	225.075	187.164	245.623	216.533	216.44	226.719	238.271	232.495
Shcbp1l	ENSMUSG00000042708.12_Shcbp1l	2.64782	0.777096	0	1.14164	0.994061	4.47801	2.73604	60.8623	42.5881	21.3763	41.6089	18.0627	16.5125	17.2876	16.4716	12.2142	10.7097	13.1318	21.5441	9.19443	18.2618	16.3334	31.8201	23.0758	27.448
Dhx9	ENSMUSG00000042699.11_Dhx9	2564.85	2764.91	1889.81	2406.52	2299.26	3056	2677.63	751.018	719.629	762.001	744.216	674.342	577.939	626.141	455.714	428.856	511.388	465.319	414.723	463.662	457.85	445.412	510.448	421.267	465.857
Npl	ENSMUSG00000042684.8_Npl	31.7738	41.1861	48.1042	40.3547	10.9347	28.8583	19.8965	6.89007	0	6.28713	4.3924	3.83149	2.91398	3.37273	1.37263	2.71428	2.67742	2.25478	1.3465	2.62698	0	1.32449	0	1.60994	0.804968
Rgs8	ENSMUSG00000042671.12_Rgs8	491.612	467.034	398.578	452.408	36.7803	25.3754	31.0778	43.6371	39.3121	22.6337	35.1943	41.0517	26.2258	33.6387	37.0611	31.2142	32.1291	33.4681	47.1276	55.1666	58.6988	53.6643	35.7977	37.0286	36.4131
Gm29529	ENSMUSG00000100945.1_Gm29529	0	0	0	0	0	0	0	0	0	0	0	0	0	0	0	0	0	0	0	0	0	0	0	0	0
C230024C17Rik	ENSMUSG00000100334.1_C230024C17Rik	0	0	0	0	0	4.97557	2.48779	0	0	0	0	0	0	0	0	0	0	0	1.3465	1.31349	0	0.886665	0	0	0
Rgs16	ENSMUSG00000026475.7_Rgs16	334.508	401.758	320.408	352.225	35.7862	22.3901	29.0881	2.29669	9.82801	10.0594	7.39471	3.83149	7.77061	5.80105	1.37263	2.71428	0	1.3623	1.3465	0	1.30442	0.88364	0	0.536646	0.268323
Gm28513	ENSMUSG00000099568.1_Gm28513	1.76521	0	0	0.588404	0	0	0	0	0	0	0	0.547356	0.971326	0.759341	0	0	0	0	0	0	0	0	0	0	0
Rnasel	ENSMUSG00000066800.11_Rnasel	228.595	165.521	190.699	194.938	173.961	162.701	168.331	34.4503	52.4161	28.9208	38.5957	45.4305	34.9677	40.1991	38.4337	28.4999	40.1613	35.6983	63.2857	57.7935	63.9164	61.6652	39.7752	65.4708	52.623
Rgsl1	ENSMUSG00000042641.19_Rgsl1	0	0	0	0	1.98812	0.497557	1.24284	8.03841	8.73601	6.28713	7.68719	12.0418	4.85663	8.44923	20.5895	21.7142	21.4194	21.241	22.8906	15.7619	27.3928	22.0151	22.5393	19.8559	21.1976
Teddm2	ENSMUSG00000045968.7_Teddm2	2.64782	10.1022	3.43601	5.39536	9.94061	9.95114	9.94588	4.59338	15.288	12.5743	10.8186	35.0308	32.0538	33.5423	27.4527	9.49997	29.4517	22.1348	35.0091	31.5237	19.5663	28.6997	22.5393	22.5391	22.5392
Teddm1b	ENSMUSG00000043282.3_Teddm1b	0	0.777096	0	0.259032	1.98812	0.995114	1.49162	0	0	0	0	2.58352	0	1.29176	0	0	0	0	0	1.31349	0	0.43783	2.65168	1.60994	2.13081
Teddm1a	ENSMUSG00000047053.5_Teddm1a	0	0	0	0	2.98218	0	1.49109	0	0	0	0	0.700615	2.91398	1.8073	0	0	0	0	0	0	0	0	0	1.07329	0.536646
Glul	ENSMUSG00000026473.16_Glul	933.762	1033.54	1121.61	1029.64	661.051	1043.8	852.428	484.602	452.089	402.377	446.356	212.921	229.233	221.077	260.746	299.927	289.443	283.372	207.362	274.519	310.451	264.111	361	347.21	354.105
Gm29290	ENSMUSG00000100014.1_Gm29290	0	0	0	0	0	0	0	0	0	0	0	0	0	0	0	0	0	0	0	0	0	0	0	0	0
Gm29291	ENSMUSG00000101903.1_Gm29291	0	0	0	0	0	0	0	0	0	0	0	0.547356	1.94265	1.245	2.74527	0	1.33871	1.36133	0	0	1.30442	0.434806	1.32584	1.07329	1.19957
Gm28286	ENSMUSG00000100502.1_Gm28286	0	0	0	0	0	0	0	0	0	0	0	0	0	0	0	0	0	0	0	1.31349	0	0.43783	0	0	0
A830008E24Rik	ENSMUSG00000100627.6_A830008E24Rik	0	0	0	0	0.994061	0.995114	0.994588	0	0	0	0	0.547356	1.94265	1.245	1.37263	0	5.35485	2.24249	4.03951	0	0	1.3465	1.32584	0	0.66292
Zfp648	ENSMUSG00000066797.6_Zfp648	0	0	0	0	4.97031	2.48779	3.72905	4.59338	4.36801	5.02971	4.6637	13.6839	12.6272	13.1556	2.74527	2.71428	0	1.81985	0	1.31349	0	0.43783	0	1.07329	0.536646
4930452N14Rik	ENSMUSG00000099933.1_4930452N14Rik	0	0	0	0	0	0	0	0	0	0	0	0	0	0	0	0	0	0	0	0	0	0	0	0	0
4930532M18Rik	ENSMUSG00000100221.6_4930532M18Rik	0	0	0	0	1.98812	0	0.994061	0	0	0	0	0	0	0	0	0	0	0	0	0	0	0	0	0	0
Cacna1e	ENSMUSG00000004110.17_Cacna1e	64.4302	46.6257	84.1823	65.0794	1834.04	982.178	1408.11	4266.1	5132.41	4006.16	4468.22	2570.38	2378.78	2474.58	1964.24	2019.42	2504.73	2162.8	2517.96	2848.96	2492.74	2619.89	1621.5	2265.18	1943.34
Gm29282	ENSMUSG00000101880.1_Gm29282	0	0	0	0	0	0	0	0	0	0	0	0	0	0	0	0	0	0	0	0	0	0	0	0	0
Gm9530	ENSMUSG00000096950.2_Gm9530	8.82606	19.4274	11.167	13.1402	0.994061	1.49267	1.24337	4.59338	1.092	3.77228	3.15255	7.11562	2.91398	5.0148	8.2358	6.78569	2.67742	5.89964	9.42553	11.8214	9.13092	10.126	9.28088	9.12298	9.20193
Ier5	ENSMUSG00000056708.5_Ier5	247.13	296.073	225.918	256.374	189.866	237.832	213.849	43.6371	48.0481	46.5248	46.07	17.5154	30.1111	23.8132	2.74527	5.42855	2.67742	3.61708	5.38602	10.5079	6.52209	7.47201	10.6067	9.12298	9.86485
Mr1	ENSMUSG00000026471.14_Mr1	0	0.777096	0	0.259032	4.97031	13.9316	9.45095	10.3351	19.656	7.54456	12.5119	2.18942	2.91398	2.5517	1.37263	1.35714	1.33871	1.35616	0	1.31349	5.21767	2.17705	2.65168	1.60994	2.13081
Stx6	ENSMUSG00000026470.14_Stx6	330.977	329.489	366.794	342.42	499.019	647.322	573.17	290.531	299.208	233.881	274.54	161.47	168.039	164.755	183.933	150.642	167.339	167.305	146.769	147.111	173.487	155.789	153.797	181.923	167.86
BC034090	ENSMUSG00000033722.9_BC034090	152.691	104.908	126.273	127.957	27.8337	43.785	35.8094	63.159	50.2321	77.9605	63.7838	95.2399	84.5054	89.8726	126.282	176.428	128.516	143.742	135.997	149.738	150.008	145.248	123.303	135.235	129.269
Gm37622	ENSMUSG00000103670.1_Gm37622	0	0	0	0	0	0	0	0	0	0	0	0	0	0	0	0	0	0	0	0	0	0	0	0	0
Xpr1	ENSMUSG00000026469.14_Xpr1	1098.84	491.124	1403.61	997.86	745.546	695.585	720.565	925.566	911.821	812.298	883.228	674.342	584.738	629.54	602.586	673.14	654.63	643.452	616.699	665.939	713.516	665.385	601.931	613.386	607.659
Gm5532	ENSMUSG00000073535.5_Gm5532	2.64782	0	7.73103	3.45962	2.98218	0	1.49109	0	0	0	0	0	1.94265	0.971326	0	0	1.33871	0.446237	1.3465	2.62698	0	1.32449	0	2.68323	1.34161
Acbd6	ENSMUSG00000033701.13_Acbd6	221.534	271.206	261.996	251.579	137.18	155.238	146.209	215.889	245.7	270.347	243.979	251.236	255.459	253.347	208.64	237.499	267.742	237.961	223.52	220.666	241.317	228.501	163.078	227.538	195.308
Lhx4	ENSMUSG00000026468.14_Lhx4	985.871	875.01	1269.61	1043.5	90.4596	90.5554	90.5075	102.203	86.2681	127	105.157	126.439	119.473	122.956	227.857	219.856	216.871	221.528	201.976	139.23	160.443	167.216	149.82	162.604	156.212
Qsox1	ENSMUSG00000033684.14_Qsox1	432.477	416.523	459.567	436.189	95.4299	89.5603	92.4951	103.351	105.924	103.109	104.128	118.776	69.9355	94.3558	174.324	138.428	174.032	162.262	203.322	210.158	220.447	211.309	206.831	254.37	230.6
Gm37571	ENSMUSG00000102558.1_Gm37571	0	0	0	0	0	0	0	0	0	0	0	0	0.971326	0.485663	0	0	0	0	0	0	0	0	0	0	0
Cep350	ENSMUSG00000033671.18_Cep350	864.071	812.842	529.146	735.353	1552.72	2067.85	1810.29	1737.45	2030.03	2078.53	1948.67	2457.08	2216.57	2336.82	1968.36	2221.63	1996.02	2062	2074.96	2051.67	2126.2	2084.28	2203.54	2147.12	2175.33
Tor1aip1	ENSMUSG00000026466.16_Tor1aip1	271.843	244.785	207.02	241.216	349.909	444.816	397.363	141.246	122.304	139.574	134.375	153.807	158.326	156.067	94.7117	108.571	143.242	115.508	122.532	107.706	90.0048	106.748	129.932	148.651	139.292
Tor1aip2	ENSMUSG00000050565.16_Tor1aip2	460.72	520.654	390.847	457.407	410.547	582.639	496.593	234.262	223.86	247.713	235.279	262.183	254.487	258.335	245.701	253.785	262.387	253.958	214.094	232.488	259.579	235.387	255.887	274.226	265.056
Fam163a	ENSMUSG00000015484.3_Fam163a	45.8955	17.0961	44.6682	35.8866	61.6318	68.6629	65.1473	71.1974	54.6001	52.8119	59.5365	26.2731	23.3118	24.7924	31.5706	21.7142	18.742	24.0089	36.3556	39.4047	24.7839	33.5147	21.2134	30.5888	25.9011
Tdrd5	ENSMUSG00000060985.15_Tdrd5	0	2.33129	0	0.777096	19.8812	7.46336	13.6723	75.7908	113.568	99.3367	96.2319	121.513	86.448	103.98	145.499	97.7139	99.0647	114.093	99.6413	90.6308	125.224	105.165	144.516	118.062	131.289
4930518J20Rik	ENSMUSG00000103705.1_4930518J20Rik	0	0	0	0	0.994061	0	0.497031	2.29669	1.092	2.51485	1.96785	2.18942	2.91398	2.5517	8.2358	2.71428	4.01613	4.98874	0	2.62698	5.21767	2.61488	3.97752	0	1.98876
Nphs2	ENSMUSG00000026602.9_Nphs2	0	0	0	0	0	0	0	0	0	0	0	0.547356	0	0.273678	0	0	0	0	0	0	0	0	0	0	0
Axdnd1	ENSMUSG00000026601.14_Axdnd1	0	2.33129	0	0.777096	2.98218	3.98046	3.48132	20.6702	9.82801	16.3465	15.6149	20.7995	16.5125	18.656	17.8442	20.3571	16.0645	18.0886	22.8906	17.0754	10.4353	16.8004	26.5168	15.0261	20.7714
Gm2000	ENSMUSG00000078193.2_Gm2000	475.195	586.373	613.337	558.302	374.383	519.718	447.051	55.178	40.2075	85.7816	60.389	21.1006	41.3688	31.2347	9.49863	2.76856	17.7647	10.0106	17.141	11.0202	10.1092	12.7568	23.6132	13.2712	18.4422
Soat1	ENSMUSG00000026600.12_Soat1	393.642	479.468	365.076	412.729	216.705	420.933	318.819	134.356	155.064	163.465	150.962	191.027	227.29	209.159	259.428	198.142	204.823	220.798	196.59	211.472	276.536	228.199	233.348	207.145	220.246
Abl2	ENSMUSG00000026596.13_Abl2	847.302	864.13	761.077	824.17	368.797	522.435	445.616	383.547	466.285	412.436	420.756	344.834	327.337	336.085	476.304	454.641	428.388	453.111	418.763	462.348	420.022	433.711	407.033	452.929	429.981
Tor3a	ENSMUSG00000060519.11_Tor3a	17.6521	46.6257	17.1801	27.1526	13.9169	31.3461	22.6315	21.8186	17.472	16.3465	18.5457	19.7048	31.0824	25.3936	19.2169	24.4285	26.7742	23.4732	21.5441	21.0158	35.2193	25.9264	31.8201	34.3453	33.0827
Fam20b	ENSMUSG00000033557.17_Fam20b	396.29	362.904	447.541	402.245	206.765	248.281	227.523	249.191	258.804	291.723	266.573	310.351	275.857	293.104	256.683	289.07	239.629	261.794	242.371	208.845	258.275	236.497	237.325	284.959	261.142
Ralgps2	ENSMUSG00000026594.14_Ralgps2	1116.5	1012.56	855.567	994.873	927.459	1301.11	1114.29	669.485	608.245	588.476	622.069	682.005	577.939	629.972	522.973	595.784	532.807	550.521	434.921	428.198	448.72	437.279	571.437	503.374	537.405
Angptl1	ENSMUSG00000033544.6_Angptl1	0.882606	1.55419	1.71801	1.38493	10.9347	9.45358	10.1941	6.89007	2.184	2.51485	3.86298	14.7786	21.3692	18.0739	1.37263	0	2.67742	1.35002	6.73252	3.94047	2.60883	4.42727	3.97752	2.14658	3.06205
4930439D14Rik	ENSMUSG00000101905.1_4930439D14Rik	2.64782	3.10838	0	1.91873	0	0.497557	0.248779	0	1.092	0	0.364001	4.9262	1.94265	3.43443	1.37263	8.14283	1.33871	3.61806	2.69301	1.31349	3.91325	2.63992	1.32584	5.9031	3.61447
Gm28694	ENSMUSG00000101768.1_Gm28694	0	0	0	0	0	0	0	0	0	0	0	0	0	0	0	0	0	0	0	0	1.30442	0.434806	0	0	0
Tex35	ENSMUSG00000026592.13_Tex35	0	0	0.859003	0.286334	0	0.497557	0.248779	0	1.092	0	0.364001	0.547356	0	0.273678	0	0	1.33871	0.446237	0	0	0	0	1.32584	1.07329	1.19957
Rasal2	ENSMUSG00000070565.11_Rasal2	846.419	803.517	613.328	754.421	696.837	727.428	712.133	1180.5	1156.43	1149.29	1162.07	1382.07	1321	1351.54	1523.62	1570.21	1433.76	1509.2	1345.16	1243.87	1228.76	1272.6	1453.12	1377.03	1415.08
Cryzl2	ENSMUSG00000033488.11_Cryzl2	15.8869	13.2106	13.7441	14.2805	11.9287	18.9072	15.4179	5.74172	2.184	6.28713	4.73762	3.28413	10.6846	6.98436	2.74527	6.78569	4.01613	4.5157	4.03951	3.94047	1.30442	3.0948	2.65168	8.58633	5.619
Gm15486	ENSMUSG00000087093.2_Gm15486	0	0	0	0	0	0	0	0	0	0	0	0	0	0	0	0	0	0	0	0	0	0	0	0.536646	0.268323
Sec16b	ENSMUSG00000026589.14_Sec16b	1.76521	0	2.57701	1.44741	5.96437	2.48779	4.22608	36.747	41.4961	33.9505	37.3979	53.6408	39.8244	46.7326	96.0844	73.2854	60.242	76.5373	107.72	89.3173	63.9164	86.9847	143.191	113.232	128.211
Brinp2	ENSMUSG00000004031.13_Brinp2	69.7259	30.3067	137.441	79.1577	269.391	128.867	199.129	461.635	529.621	477.822	489.693	507.399	456.523	481.961	579.251	563.212	567.614	570.026	631.51	577.935	543.942	584.463	438.853	521.083	479.968
Astn1	ENSMUSG00000026587.15_Astn1	672.546	293.742	954.353	640.214	745.546	430.884	588.215	858.962	805.897	831.159	832.006	688.573	637.19	662.882	459.832	466.855	480.597	469.095	534.562	499.126	567.422	533.703	546.246	610.166	578.206
Gm37679	ENSMUSG00000103971.1_Gm37679	0	0	0	0	0	0	0	0	0	0	0	0	0	0	0	0	1.33871	0.446237	0	0	0	0	0	0	0
Pappa2	ENSMUSG00000073530.11_Pappa2	38.8347	21.7587	40.3732	33.6555	42.7446	55.7264	49.2355	12.6318	10.92	8.80199	10.7846	10.3998	11.6559	11.0278	4.1179	8.14283	8.03227	6.76433	4.03951	5.25396	10.4353	6.57627	2.65168	8.58633	5.619
1600012P17Rik	ENSMUSG00000047661.9_1600012P17Rik	0	0	0	0	0	0	0	0	0	1.25743	0.419142	0.547356	0.971326	0.759341	0	0	0	0	0	0	0	0	0	0	0
4930562F17Rik	ENSMUSG00000104014.1_4930562F17Rik	0	0	0	0	0	0	0	0	0	0	0	0	0	0	0	0	0	0	0	0	0	0	0	0	0
Cop1	ENSMUSG00000040782.12_Cop1	472.088	519.698	345.388	445.725	583.504	671.284	627.394	768.541	790.14	765.911	774.864	791.985	806.677	799.331	571.551	654.778	660.748	629.026	661.605	581.994	728.947	657.515	643.934	685.957	664.945
Tnr	ENSMUSG00000015829.13_Tnr	166.813	48.1799	204.443	139.812	287.284	186.584	236.934	638.48	680.317	777.09	698.629	1366.75	1305.46	1336.1	1374.01	1567.49	1645.28	1528.93	1341.12	1184.77	1243.11	1256.33	1366.94	1412.45	1389.7
Gm38039	ENSMUSG00000103719.1_Gm38039	0	0	0	0	0	0	0	0	0	0	0	0	0	0	0	0	0	0	0	0	0	0	0	0	0
Gm37294	ENSMUSG00000104111.1_Gm37294	0	0	0	0	0	0	0	0	0	0	0	0	0	0	0	0	0	0	0	0	0	0	0	0	0
4930523C07Rik	ENSMUSG00000090394.8_4930523C07Rik	0	3.10838	0	1.03613	40.7565	68.6629	54.7097	99.906	55.6921	61.6139	72.404	7.11562	10.6846	8.9001	0	0	0	0	2.69301	2.62698	0	1.77333	2.65168	0	1.32584
4930562F07Rik	ENSMUSG00000026729.9_4930562F07Rik	0	0	0	0	0	0	0	0	0	0	0	0	0	0	0	0	0	0	0	0	0	0	0	0	0
Tnn	ENSMUSG00000026725.17_Tnn	0	0	0	0	2.98218	1.49267	2.23743	2.29669	2.184	0	1.49356	1.09471	1.94265	1.51868	5.49054	2.71428	0	2.73494	5.38602	1.31349	3.91325	3.53759	2.65168	3.21987	2.93578
Mrps14	ENSMUSG00000058267.13_Mrps14	91.791	124.335	97.9264	104.684	226.646	299.529	263.088	59.7139	45.8641	60.3565	55.3115	97.9766	100.047	99.0116	34.3158	28.4999	40.1613	34.3257	49.8207	30.2103	37.8281	39.2863	47.7302	45.6149	46.6725
Cacybp	ENSMUSG00000014226.10_Cacybp	356.573	442.944	258.56	352.692	722.682	771.333	747.008	129.763	116.102	139.574	128.48	169.073	237.975	203.524	57.6506	88.214	97.7259	81.1968	60.5927	66.988	76.9606	68.1804	111.371	84.79	98.0803
Rabgap1l	ENSMUSG00000026721.16_Rabgap1l	88.2606	73.8241	64.4253	75.5033	574.567	468.201	521.384	1209.21	1144.42	1080.13	1144.58	1286.29	1253.01	1269.65	1242.23	1429.07	1394.94	1355.41	1409.79	1469.79	1510.52	1463.37	1640.06	1438.21	1539.14
Gm36975	ENSMUSG00000104302.1_Gm36975	0	0.777096	0	0.259032	0	0.497557	0.248779	0	0	0	0	0	0	0	0	1.35714	0	0.452379	0	0	0	0	0	0	0
Gm37083	ENSMUSG00000102852.1_Gm37083	0	0	0	0	0	0	0	0	0	0	0	0	0.971326	0.485663	0	1.35714	0	0.452379	0	0	0	0	0	0	0
Gm38060	ENSMUSG00000103631.1_Gm38060	0	0	0	0	0	0	0	0	0	0	0	0	1.94265	0.971326	0	1.35714	0	0.452379	0	1.31349	0	0.43783	0	0	0
Rc3h1	ENSMUSG00000040423.11_Rc3h1	927.619	902.985	575.532	802.045	566.615	678.668	622.641	578.766	582.037	545.723	568.842	415.99	398.244	407.117	458.46	441.07	464.533	454.687	395.872	383.539	416.109	398.507	540.942	552.208	546.575
Serpinc1	ENSMUSG00000026715.12_Serpinc1	22.0652	61.3905	1.71801	28.3912	5.96437	9.95114	7.95775	1.14834	0	2.51485	1.22107	1.64207	5.82796	3.73501	1.37263	14.9285	5.35485	7.21867	2.69301	7.88094	10.4353	7.00309	7.95504	2.68323	5.31913
Zbtb37	ENSMUSG00000043467.19_Zbtb37	308.912	299.182	174.378	260.824	310.147	313.958	312.053	512.162	512.149	541.951	522.087	338.266	411.842	375.054	413.163	529.284	518.081	486.843	508.979	503.066	556.986	523.01	522.381	546.842	534.611
Gm37362	ENSMUSG00000104016.1_Gm37362	0.882606	0	0	0.294202	0	0	0	0	0	0	0	0	0	0	0	0	0	0	0	0	0	0	0	0	0
Dars2	ENSMUSG00000026709.10_Dars2	184.465	224.581	155.48	188.175	63.6199	65.6775	64.6487	50.5272	57.8761	45.2674	51.2235	48.7146	56.3369	52.5258	50.7874	99.0711	45.5162	65.1249	33.6626	77.4959	65.2209	58.7931	39.7752	63.3242	51.5497
Gm37634	ENSMUSG00000102864.1_Gm37634	0	3.88548	0	1.29516	0.994061	0	0.497031	0	0	0	0	0.547356	0.971326	0.759341	0	0	0	0	0	1.31349	0	0.43783	0	1.07329	0.536646
Cenpl	ENSMUSG00000026708.16_Cenpl	76.7867	90.9202	54.1172	73.9414	46.7209	57.7166	52.2187	16.0768	8.73601	17.604	14.1389	7.66298	10.6846	9.17378	9.60844	8.14283	18.742	12.1644	12.1185	13.1349	7.8265	11.0266	7.95504	14.4894	11.2222
Klhl20	ENSMUSG00000026705.16_Klhl20	167.695	175.624	144.313	162.544	164.02	220.915	192.468	219.334	203.112	212.505	211.65	331.15	281.685	306.417	318.451	294.499	305.226	306.059	297.577	286.341	288.276	290.731	262.516	283.349	272.933
Ankrd45	ENSMUSG00000044835.15_Ankrd45	25.5956	20.2045	19.7571	21.8524	18.8872	11.4438	15.1655	58.5656	67.7041	50.2971	58.8556	74.9877	92.276	83.6318	113.929	156.071	152.613	140.871	150.808	179.948	151.312	160.69	143.191	179.776	161.483
Tex50	ENSMUSG00000049160.15_Tex50	0	0	0	0	0	0	0	0	0	0	0	0	0	0	0	0	0	0	0	0	0	0	0	0	0
Prdx6	ENSMUSG00000026701.15_Prdx6	786.402	895.991	724.14	802.178	342.951	428.397	385.674	167.658	171.444	207.475	182.193	234.816	252.545	243.68	142.754	180.499	249	190.751	201.976	178.635	193.054	191.221	235.999	215.732	225.865
Tnfsf4	ENSMUSG00000026700.4_Tnfsf4	0	0	0	0	0	0.497557	0.248779	0	0	0	0	0	0	0	0	0	0	0	0	0	0	0	0	0	0
Tnfsf18	ENSMUSG00000066755.2_Tnfsf18	2.64782	8.54805	0.859003	4.01829	0	0	0	0	0	0	0	0	0	0	0	0	0	0	0	0	0	0	0	0	0
Fasl	ENSMUSG00000000817.10_Fasl	0.882606	7.77096	1.71801	3.45719	9.94061	3.98046	6.96053	4.59338	8.73601	10.0594	7.79627	8.75769	8.74193	8.74981	9.60844	2.71428	4.01613	5.44628	8.07903	10.5079	6.52209	8.36968	3.97752	5.9031	4.94031
Suco	ENSMUSG00000040297.12_Suco	360.103	302.29	231.072	297.822	329.034	378.641	353.838	345.652	454.273	383.515	394.48	311.993	341.907	326.95	292.371	379.999	373.501	348.623	328.547	352.015	410.891	363.818	344.718	357.943	351.33
Gm31925	ENSMUSG00000103158.5_Gm31925	0	0	0	0	0	0	0	0	0	0	0	0	0	0	0	0	0	0	0	0	0	0	0	0	0
4930558K02Rik	ENSMUSG00000086277.2_4930558K02Rik	0	0	0	0	0	0	0	0	1.092	5.02971	2.04057	0	1.94265	0.971326	0	0	2.67742	0.892474	0	0	0	0	0	0.536646	0.268323
Pigc	ENSMUSG00000026698.8_Pigc	60.0172	68.3844	47.2452	58.5489	64.614	104.487	84.5505	68.9007	32.76	71.6733	57.778	141.218	119.473	130.345	124.91	168.285	135.21	142.802	127.918	128.722	150.008	135.549	155.123	126.112	140.617
Gm38304	ENSMUSG00000103393.1_Gm38304	0	0	0	0	0	0	0	0	0	0	0	0	0	0	0	0	0	0	0	0	2.60883	0.869611	0	0	0
Dnm3	ENSMUSG00000040265.16_Dnm3	126.213	34.1922	154.621	105.008	1035.81	682.151	858.981	2102.62	2157.8	2122.54	2127.65	3241.44	3269.48	3255.46	3074.7	3181.13	3208.89	3154.91	2838.43	2692.65	3027.55	2852.88	3196.6	3202.16	3199.38
2810442N19Rik	ENSMUSG00000090260.1_2810442N19Rik	0	0	0	0	0.994061	0.497557	0.745809	1.14834	1.092	2.51485	1.58507	1.09471	2.91398	2.00434	0	0	2.67742	0.892474	1.3465	0	0	0.448835	0	1.60994	0.804968
Dnm3os	ENSMUSG00000078190.7_Dnm3os	1.76521	0	0	0.588404	52.6852	64.6824	58.6838	6.89007	3.276	2.51485	4.22698	3.83149	8.74193	6.28671	1.37263	5.42855	8.03227	4.94448	5.38602	3.94047	7.8265	5.71766	3.97752	1.60994	2.79373
Vamp4	ENSMUSG00000026696.15_Vamp4	58.252	58.2822	57.5532	58.0291	292.254	303.51	297.882	188.329	228.228	212.505	209.687	337.718	348.706	343.212	152.362	169.642	137.887	153.297	146.769	132.662	168.27	149.234	188.269	192.119	190.194
Myoc	ENSMUSG00000026697.10_Myoc	0.882606	0	1.71801	0.866871	1.98812	0	0.994061	5.74172	6.55201	3.77228	5.35534	24.0836	34.9677	29.5257	1.37263	13.5714	13.3871	9.44371	1.3465	0	11.7398	4.36209	0	0.536646	0.268323
Myocos	ENSMUSG00000091060.2_Myocos	0	2.33129	0	0.777096	0	0	0	0	0	0	0	0	0	0	0	0	0	0	0	0	0	0	0	0	0
Prrc2c	ENSMUSG00000040225.15_Prrc2c	5002.57	5515.82	3582.04	4700.15	6189.48	9561.5	7875.49	5574	5441.11	5342.69	5452.6	5871.23	5208.12	5539.68	4794.55	4149.99	4190.14	4378.23	4349.07	4199.08	4154.53	4234.23	3464.39	3393.2	3428.8
Fmo4	ENSMUSG00000026692.12_Fmo4	0	0	0	0	1.98812	0	0.994061	3.44503	1.092	0	1.51235	0	0	0	0	0	0	0	0	1.31349	0	0.43783	0	0	0
Fmo1	ENSMUSG00000040181.14_Fmo1	0.882606	2.33129	0.859003	1.35763	41.9991	33.3662	37.6826	55.1206	55.6921	49.0396	53.2841	17.8657	19.4265	18.6461	50.7874	25.7856	45.2351	40.6027	44.4346	53.8531	34.9714	44.4197	25.1909	38.0213	31.6061
Fmo2	ENSMUSG00000040170.13_Fmo2	0	0	0	0	0	0	0	4.59338	0	0	1.53113	1.64207	0	0.821033	0	0	0	0	1.3465	0	1.30442	0.88364	0	0	0
Fmo6	ENSMUSG00000095576.5_Fmo6	0	0	0	0	0	0	0	0	0	0	0	0	0	0	0	0	0	0	0	0	0	0	0	0	0
Fmo3	ENSMUSG00000026691.10_Fmo3	0	0	0	0	0	0	0	0	0	0	0	0	0	0	0	0	0	0	0	0	0	0	0	0	0
Gm37273	ENSMUSG00000103288.1_Gm37273	0	0	0	0	0	0	0	0	0	0	0	0	0	0	0	0	0	0	0	0	0	0	0	0	0
Mroh9	ENSMUSG00000071890.4_Mroh9	0	0	0	0	0	0	0	0	0	0	0	0	0	0	0	0	0	0	0	0	0	0	0	0	0
Prrx1	ENSMUSG00000026586.16_Prrx1	5.29564	3.88548	0	3.06037	79.5249	86.5749	83.0499	26.4119	44.7721	30.1782	33.7874	5.47356	8.74193	7.10775	6.86317	6.78569	4.01613	5.88833	5.38602	10.5079	3.91325	6.60239	1.32584	5.9031	3.61447
Gm20471	ENSMUSG00000092188.1_Gm20471	0	0	0	0	0	0	0	0	0	0	0	0.547356	0	0.273678	0	0	0	0	0	0	0	0	0	0	0
Gorab	ENSMUSG00000040124.5_Gorab	52.0738	60.6135	48.1042	53.5971	93.4417	107.97	100.706	57.4172	62.2441	62.8713	60.8442	98.524	86.448	92.486	70.0043	58.3569	87.0162	71.7925	52.5137	63.0475	53.4811	56.3474	51.7077	75.1304	63.4191
Gm29500	ENSMUSG00000101869.1_Gm29500	0	0	0	0	0	0.497557	0.248779	0	0	0	0	0	0	0	0	0	0	0	0	0	0	0	0	0	0
Mettl11b	ENSMUSG00000040113.14_Mettl11b	0	0	0	0	0	0	0	0	0	0	0	0	0	0	0	0	0	0	0	0	0	0	0	0.536646	0.268323
Kifap3	ENSMUSG00000026585.13_Kifap3	329.212	243.231	458.708	343.717	933.423	679.165	806.294	734.941	689.053	769.545	731.18	811.181	794.545	802.863	569.643	701.64	642.582	637.955	665.173	627.848	733.082	675.368	535.639	581.724	558.681
Scyl3	ENSMUSG00000026584.14_Scyl3	123.565	123.558	113.388	120.17	123.264	157.726	140.495	191.774	199.836	201.188	197.599	211.279	189.409	200.344	212.758	183.214	206.162	200.711	199.283	153.678	177.401	176.787	168.382	200.169	184.275
BC055324	ENSMUSG00000041406.14_BC055324	140.334	188.834	95.3494	141.506	37.7743	50.2533	44.0138	16.0768	25.116	16.3465	19.1798	6.56827	6.79928	6.68377	2.74527	8.14283	9.37098	6.75303	6.73252	7.88094	18.2618	10.9584	7.95504	12.8795	10.4173
Mettl18	ENSMUSG00000041396.13_Mettl18	19.4173	20.2045	24.0521	21.2246	17.8931	18.4096	18.1514	3.44503	5.46001	7.54456	5.4832	4.37884	0.971326	2.67509	10.9811	2.71428	4.01613	5.90383	0	1.31349	6.52209	2.61186	6.6292	6.43975	6.53447
Sele	ENSMUSG00000026582.6_Sele	0	0	0	0	0.994061	0	0.497031	0	3.276	0	1.092	0	0	0	0	0	0	0	0	0	0	0	0	0	0
Sell	ENSMUSG00000026581.14_Sell	0	0	0	0	0	0.497557	0.248779	0	0	0	0	0	0	0	0	0	0	0	0	1.31349	0	0.43783	0	0	0
Selp	ENSMUSG00000026580.16_Selp	0	0	0	0	0	1.99023	0.995114	0	0	0	0	0	0	0	0	0	1.33871	0.446237	0	0	0	0	0	0	0
Gm16587	ENSMUSG00000090081.1_Gm16587	0	0	0	0	0	0	0	0	0	0	0	0	0	0	0	0	0	0	0	0	0	0	0	0	0
Gm16548	ENSMUSG00000086593.2_Gm16548	1.76521	0	0	0.588404	0	0	0	0	0	0	0	0	0	0	0	0	0	0	0	0	0	0	0	0	0
F5	ENSMUSG00000026579.8_F5	3.53042	3.88548	3.43601	3.61731	21.8693	90.5554	56.2124	8.03841	7.64401	7.54456	7.74233	2.73678	2.91398	2.82538	1.37263	0	1.33871	0.903782	2.69301	0	2.60883	1.76728	2.65168	2.14658	2.39913
Slc19a2	ENSMUSG00000040918.12_Slc19a2	56.4868	61.3905	52.3992	56.7588	21.8693	13.9316	17.9005	86.1259	76.4401	113.168	91.9115	171.87	185.523	178.696	168.834	154.714	170.016	164.521	180.432	173.381	163.052	172.288	237.325	216.805	227.065
Ccdc181	ENSMUSG00000026578.6_Ccdc181	43.2477	32.638	45.5272	40.471	122.27	132.848	127.559	56.2689	72.0721	59.0991	62.48	78.2718	100.047	89.1592	54.9054	66.4998	70.9517	64.1189	78.0972	72.2419	78.265	76.2014	59.6628	72.9838	66.3233
Blzf1	ENSMUSG00000026577.13_Blzf1	111.208	93.2515	86.7593	97.0731	141.157	191.062	166.109	157.323	126.672	160.951	148.315	203.069	158.326	180.698	201.777	142.499	160.645	168.307	148.115	144.484	148.704	147.101	157.775	134.698	146.236
Nme7	ENSMUSG00000026575.15_Nme7	52.0738	75.3783	49.8222	59.0914	112.329	121.404	116.866	64.3073	73.1641	72.9307	70.1341	90.861	87.4193	89.1402	87.8486	71.9283	73.6291	77.802	109.067	86.6903	87.396	94.3844	108.719	94.9863	101.853
Atp1b1	ENSMUSG00000026576.12_Atp1b1	140.334	84.7034	174.378	133.138	488.084	215.442	351.763	1550.27	1326.78	1556.69	1477.91	2691.35	2292.33	2491.84	1083.01	1346.28	1570.31	1333.2	1052.97	977.236	1355.29	1128.5	1105.75	1227.31	1166.53
Gm32391	ENSMUSG00000104011.1_Gm32391	0.882606	0	0	0.294202	0	0	0	1.14834	0	5.02971	2.05935	0.547356	2.91398	1.73067	1.37263	1.35714	1.33871	1.35616	0	2.62698	2.60883	1.74527	0	2.68323	1.34161
Gm26685	ENSMUSG00000097281.2_Gm26685	0	0	0	0	1.98812	0.497557	1.24284	4.59338	0	1.25743	1.95027	0.547356	0	0.273678	0	0	0	0	0	0	0	0	0	0	0
Gm37754	ENSMUSG00000103383.1_Gm37754	0	0	0	0	0	0	0	0	0	0	0	0	0	0	0	0	0	0	0	0	0	0	0	0	0
Gm37853	ENSMUSG00000102897.1_Gm37853	0	0	0	0	0	0	0	0	0	0	0	0	0	0	0	0	0	0	0	0	0	0	0	0	0
Gm37184	ENSMUSG00000102761.1_Gm37184	0	0	0	0	0	0	0	0	0	0	0	0	0	0	0	0	0	0	0	0	0	0	0	0	0
Gm36945	ENSMUSG00000102163.1_Gm36945	0	0	0	0	0	0.497557	0.248779	0	0	0	0	0.547356	0	0.273678	0	0	0	0	0	0	0	0	0	0.536646	0.268323
Dpt	ENSMUSG00000026574.5_Dpt	0	0	0	0	0	0	0	0	0	0	0	0.547356	0	0.273678	0	1.35714	1.33871	0.898616	0	0	0	0	0	1.07329	0.536646
Gm32569	ENSMUSG00000103659.1_Gm32569	0	0	0	0	0	0	0	0	0	0	0	1.64207	0	0.821033	0	2.71428	0	0.904759	0	0	1.30442	0.434806	0	1.07329	0.536646
Xcl1	ENSMUSG00000026573.7_Xcl1	0	0	0	0	0	0	0	0	0	0	0	0	0	0	0	0	0	0	0	0	0	0	0	0	0
1700029M03Rik	ENSMUSG00000101189.1_1700029M03Rik	0	0	0	0	0	0	0	0	0	0	0	0	0	0	0	1.35714	1.33871	0.898616	1.3465	0	1.30442	0.88364	0	0	0
4930568G15Rik	ENSMUSG00000102408.1_4930568G15Rik	0	0	0	0	5.96437	4.97557	5.46997	4.59338	20.748	23.8911	16.4108	35.5781	21.3692	28.4736	41.179	35.2856	30.7904	35.7517	28.2766	27.5833	11.7398	22.5332	23.8651	27.9056	25.8853
Tbx19	ENSMUSG00000026572.11_Tbx19	0	0	0	0	0	0	0	0	0	0	0	0.547356	0	0.273678	0	0	0	0	0	0	0	0	0	0	0
Sft2d2	ENSMUSG00000040848.11_Sft2d2	45.0129	64.4989	45.5272	51.6797	130.222	267.686	198.954	130.911	88.4521	109.396	109.587	17.5154	8.74193	13.1287	9.60844	5.42855	1.33871	5.45857	17.5046	14.4484	16.9574	16.3035	6.6292	16.636	11.6326
Tiprl	ENSMUSG00000040843.10_Tiprl	162.4	158.527	147.749	156.225	313.129	399.041	356.085	104.499	120.12	106.881	110.5	136.292	143.756	140.024	130.4	137.071	125.839	131.103	110.413	98.5117	110.875	106.6	143.191	144.358	143.774
Gpr161	ENSMUSG00000040836.15_Gpr161	409.529	325.603	398.578	377.903	144.139	96.5261	120.332	73.4941	64.4281	59.0991	65.6737	35.5781	33.0251	34.3016	71.377	48.857	38.8226	53.0189	67.3252	61.734	69.1341	66.0644	57.0111	66.5441	61.7776
Dcaf6	ENSMUSG00000026571.12_Dcaf6	82.0824	54.3967	85.0413	73.8401	526.852	764.248	645.55	707.38	683.593	696.614	695.863	1015.89	870.308	943.1	903.193	845.497	771.098	839.929	678.638	681.701	614.381	658.24	831.301	719.105	775.203
Mpc2	ENSMUSG00000026568.6_Mpc2	60.0172	62.1676	80.7463	67.6437	245.533	214.447	229.99	144.691	165.984	177.297	162.658	330.603	355.505	343.054	172.952	169.642	210.178	184.257	197.936	186.515	200.88	195.111	156.449	194.266	175.357
Adcy10	ENSMUSG00000026567.16_Adcy10	1.76521	0.777096	0	0.847436	0	0	0	1.14834	3.276	0	1.47478	3.83149	0	1.91574	4.1179	5.42855	1.33871	3.62839	0	0	1.30442	0.434806	5.30336	0.536646	2.92
Gm38325	ENSMUSG00000103583.1_Gm38325	0	0	0	0	0	2.48779	1.24389	0	0	0	0	0	1.94265	0.971326	1.37263	0	0	0.457545	0	0	0	0	0	1.07329	0.536646
Mpzl1	ENSMUSG00000026566.15_Mpzl1	308.03	297.628	350.473	318.71	705.783	1302.6	1004.19	240.004	260.988	221.307	240.767	87.0295	79.6487	83.3391	31.5706	29.857	57.5646	39.6641	41.7416	27.5833	37.8281	35.7177	46.4044	47.2248	46.8146
Rcsd1	ENSMUSG00000040723.14_Rcsd1	3.53042	1.55419	2.57701	2.55388	215.711	420.436	318.073	98.7577	86.2681	91.7921	92.2726	17.5154	23.3118	20.4136	6.86317	9.49997	2.67742	6.34685	1.3465	9.19443	5.21767	5.25287	3.97752	3.21987	3.5987
Gm37073	ENSMUSG00000103686.1_Gm37073	0	0	0	0	0	0	0	0	0	1.25743	0.419142	0	0	0	0	0	0	0	0	0	0	0	0	0	0
Creg1	ENSMUSG00000040713.12_Creg1	13.2391	13.9877	18.0391	15.0886	114.317	142.799	128.558	66.604	70.9801	81.7327	73.1056	44.3358	63.1362	53.736	74.1222	29.857	46.8549	50.2781	45.7811	45.9721	37.8281	43.1938	47.7302	56.8844	52.3073
Gm36972	ENSMUSG00000104306.1_Gm36972	0	0	0	0	0	0	0	0	0	0	0	0	0	0	0	0	0	0	0	0	0	0	0	0	0
Cd247	ENSMUSG00000005763.15_Cd247	2.64782	0.777096	0	1.14164	0	2.48779	1.24389	3.44503	4.36801	1.25743	3.02349	0	1.94265	0.971326	0	0	1.33871	0.446237	0	1.31349	0	0.43783	0	0	0
Gm37469	ENSMUSG00000102154.1_Gm37469	3.53042	2.33129	0.859003	2.24024	0	0	0	0	0	0	0	0	0	0	0	0	0	0	0	0	0	0	0	0	0
Pou2f1	ENSMUSG00000026565.18_Pou2f1	989.401	1153.99	692.357	945.248	344.939	428.894	386.917	377.805	459.733	365.911	401.15	393.549	350.649	372.099	421.399	445.141	484.614	450.384	428.188	403.241	502.201	444.543	404.381	496.934	450.657
Gm26665	ENSMUSG00000097196.2_Gm26665	0	0	0	0	0	0	0	5.74172	0	0	1.91391	0	0	0	0	0	0	0	0	0	0	0	1.32584	1.07329	1.19957
Gm37923	ENSMUSG00000102484.1_Gm37923	0	0	0	0	0	0	0	0	0	0	0	0	0	0	0	0	0	0	0	0	0	0	0	0	0
Dusp27	ENSMUSG00000026564.9_Dusp27	0.882606	0.777096	0	0.553234	200.8	508.006	354.403	36.747	45.8641	42.7525	41.7879	4.9262	7.77061	6.3484	2.74527	4.07141	0	2.27223	2.69301	3.94047	2.60883	3.08077	3.97752	2.14658	3.06205
Gpa33	ENSMUSG00000000544.14_Gpa33	0	0.777096	0	0.259032	0	0	0	0	0	0	0	0	0	0	0	0	0	0	0	0	0	0	0	0.536646	0.268323
Mael	ENSMUSG00000040629.8_Mael	0	0	0	0	0	0	0	0	0	1.25743	0.419142	0	1.94265	0.971326	0	0	0	0	0	0	0	0	0	0	0
Ildr2	ENSMUSG00000040612.13_Ildr2	764.337	902.208	457.849	708.131	62.6258	54.7313	58.6786	477.711	438.985	399.862	438.853	67.3247	67.0215	67.1731	59.0233	31.2142	52.2097	47.4824	48.4742	52.5396	65.2209	55.4115	53.0336	60.641	56.8373
5330438I03Rik	ENSMUSG00000091393.1_5330438I03Rik	2.64782	1.55419	1.71801	1.97334	0	3.4829	1.74145	0	5.46001	3.77228	3.07743	1.09471	0	0.547356	0	0	0	0	0	0	1.30442	0.434806	0	0	0
Gm15853	ENSMUSG00000103400.2_Gm15853	7.94346	3.88548	6.87203	6.23365	0	3.98046	1.99023	4.59338	5.46001	7.54456	5.86598	7.66298	3.8853	5.77414	6.86317	8.14283	2.67742	5.89447	1.3465	9.19443	5.21767	5.25287	6.6292	6.97639	6.8028
Tada1	ENSMUSG00000026563.13_Tada1	165.93	163.967	164.929	164.942	105.37	118.916	112.143	86.1259	60.0601	80.4753	75.5538	99.0714	103.932	101.502	141.381	154.714	135.21	143.768	173.699	153.678	165.661	164.346	155.123	180.85	167.986
Pogk	ENSMUSG00000040596.15_Pogk	727.267	598.364	731.012	685.548	495.042	492.084	493.563	260.674	222.768	237.654	240.365	126.439	135.986	131.212	122.164	156.071	155.291	144.509	148.115	157.619	160.443	155.393	99.4379	158.847	129.143
Gm4846	ENSMUSG00000086056.1_Gm4846	0	0	0	0	0	0.497557	0.248779	0	0	0	0	0	0	0	0	0	0	0	0	0	0	0	0	0	0
Gm4847	ENSMUSG00000051081.7_Gm4847	0	0	0	0	0	0	0	1.14834	0	0	0.382782	0	0.971326	0.485663	0	2.71428	0	0.904759	0	1.31349	0	0.43783	0	0	0
Fmo9	ENSMUSG00000026560.13_Fmo9	0	0	0	0	0	0	0	0	0	0	0	0	1.94265	0.971326	1.37263	0	0	0.457545	0	0	0	0	0	0	0
Gm16701	ENSMUSG00000102548.1_Gm16701	3.53042	3.10838	1.71801	2.7856	0	0	0	1.14834	5.46001	1.25743	2.62193	1.09471	3.8853	2.49001	5.49054	13.5714	2.67742	7.24645	0	0	3.91325	1.30442	5.30336	3.21987	4.26162
Gm16701	ENSMUSG00000097823.2_Gm16701	10.5913	5.43967	7.73103	7.92066	18.8872	20.8974	19.8923	47.0821	46.9561	25.1485	39.7289	67.8721	72.8495	70.3608	71.377	75.9997	78.984	75.4536	29.6231	47.2856	54.7855	43.8981	57.0111	63.8608	60.436
Fam78b	ENSMUSG00000060568.14_Fam78b	363.634	223.804	499.081	362.173	180.919	96.5261	138.723	256.081	186.732	186.099	209.637	262.731	288.484	275.607	376.102	346.07	329.323	350.498	277.38	291.595	300.016	289.663	200.202	220.561	210.382
Uck2	ENSMUSG00000026558.13_Uck2	1589.57	1648.22	1669.04	1635.61	298.218	406.504	352.361	128.615	96.0961	128.258	117.656	150.523	186.495	168.509	115.301	118.071	109.774	114.382	92.9088	114.274	82.1783	96.4535	111.371	119.135	115.253
Gm37982	ENSMUSG00000103139.1_Gm37982	0	0	0	0	0	0	0	0	0	0	0	0	0	0	0	0	0	0	0	0	0	0	0	0	0
Gm2453	ENSMUSG00000102909.1_Gm2453	1.76521	1.55419	1.71801	1.67914	0	0	0	0	0	0	0	0	0	0	0	0	0	0	0	0	0	0	0	0	0
Tmco1	ENSMUSG00000052428.10_Tmco1	124.447	115.787	139.159	126.464	467.209	646.327	556.768	107.944	108.108	144.604	120.219	124.25	134.043	129.146	68.6317	56.9998	73.6291	66.4202	57.8997	43.3451	76.9606	59.4018	57.0111	63.8608	60.436
Aldh9a1	ENSMUSG00000026687.14_Aldh9a1	128.86	142.208	147.749	139.606	84.4952	102.994	93.7447	82.6808	84.0841	96.8219	87.8623	71.1562	76.7348	73.9455	64.5138	78.714	84.3388	75.8555	105.027	95.8847	82.1783	94.3634	112.696	112.159	112.428
Mgst3	ENSMUSG00000026688.5_Mgst3	45.0129	31.8609	96.2084	57.6941	67.5961	51.7459	59.671	44.7855	27.3	28.9208	33.6688	53.0935	52.4516	52.7725	13.7263	29.857	30.7904	24.7912	22.8906	21.0158	18.2618	20.7227	29.1685	28.4422	28.8053
Lrrc52	ENSMUSG00000040485.5_Lrrc52	0	0.777096	0	0.259032	0	0.497557	0.248779	0	0	0	0	0	0.971326	0.485663	1.37263	0	0	0.457545	0	1.31349	3.91325	1.74225	0	0.536646	0.268323
Rxrg	ENSMUSG00000015843.10_Rxrg	15.0043	12.4335	17.1801	14.8726	41.7506	47.2679	44.5092	21.8186	21.84	18.8614	20.84	30.6519	38.853	34.7525	19.2169	23.0713	17.4032	19.8972	28.2766	23.6428	18.2618	23.3937	33.146	23.6124	28.3792
Lmx1a	ENSMUSG00000026686.14_Lmx1a	12.3565	20.9816	11.167	14.835	6.95843	5.97068	6.46456	0	0	0	0	0	0	0	0	0	0	0	0	0	0	0	0	0	0
Gm20711	ENSMUSG00000093538.2_Gm20711	0	0	0	0	0	0	0	0	0	0	0	0	0	0	0	0	0	0	0	0	0	0	0	0	0
Pbx1	ENSMUSG00000052534.15_Pbx1	2226.82	1751.57	2599.34	2192.58	890.679	715.487	803.083	799.248	756.757	798.466	784.824	579.102	666.33	622.716	586.115	628.355	602.42	605.63	504.939	643.61	605.25	584.599	554.201	519.473	536.837
Gm37839	ENSMUSG00000103530.1_Gm37839	0	0	0	0	0	0	0	0	0	0	0	0	0	0	0	0	0	0	0	0	0	0	0	0	0
Nuf2	ENSMUSG00000026683.14_Nuf2	193.291	240.9	107.375	180.522	247.521	482.133	364.827	21.8186	21.84	26.406	23.3548	7.11562	7.77061	7.44312	0	1.35714	0	0.452379	0	1.31349	1.30442	0.872636	5.30336	0	2.65168
Rgs5	ENSMUSG00000026678.10_Rgs5	2.64782	0.777096	0.859003	1.42797	1192.87	1295.64	1244.26	3538.05	2310.68	2123.79	2657.51	188.838	240.889	214.863	15.099	50.2141	46.8549	37.3893	13.465	15.7619	15.653	14.96	6.6292	11.2696	8.94938
Rgs4	ENSMUSG00000038530.11_Rgs4	92.6736	36.5235	158.057	95.7513	290.266	210.964	250.615	221.631	169.26	279.149	223.347	264.92	371.047	317.983	288.253	302.642	334.678	308.524	223.52	228.547	241.317	231.128	238.651	230.221	234.436
Ccdc190	ENSMUSG00000070532.5_Ccdc190	3.53042	1.55419	0.859003	1.98121	16.899	1.99023	9.44463	6.89007	12.012	13.8317	10.9113	7.11562	13.5986	10.3571	2.74527	6.78569	2.67742	4.06946	1.3465	6.56745	13.0442	6.98604	1.32584	2.68323	2.00453
Hsd17b7	ENSMUSG00000026675.12_Hsd17b7	354.808	275.092	427.784	352.561	69.5843	55.7264	62.6553	48.2305	43.6801	62.8713	51.594	126.986	120.444	123.715	57.6506	89.5711	69.613	72.2782	76.7507	51.2261	58.6988	62.2252	67.6178	130.405	99.0114
3110045C21Rik	ENSMUSG00000097503.2_3110045C21Rik	12.3565	12.4335	6.01302	10.2677	0	6.46824	3.23412	2.29669	0	0	0.765563	4.9262	0.971326	2.94876	0	2.71428	0	0.904759	1.3465	1.31349	1.30442	1.32147	0	2.14658	1.07329
Ddr2	ENSMUSG00000026674.9_Ddr2	2.64782	1.55419	0	1.40067	207.759	217.432	212.596	76.9391	86.2681	82.9902	82.0658	52.5461	48.5663	50.5562	101.575	75.9997	88.355	88.6432	78.0972	81.4363	75.6562	78.3966	137.887	95.5229	116.705
Uap1	ENSMUSG00000026670.15_Uap1	173.873	169.407	226.777	190.019	122.27	133.843	128.056	102.203	81.9001	72.9307	85.6779	72.2509	79.6487	75.9498	64.5138	81.4283	72.2904	72.7442	59.2462	82.7498	57.3944	66.4635	103.415	91.2298	97.3226
Gm37748	ENSMUSG00000104266.1_Gm37748	0	2.33129	2.57701	1.6361	5.96437	1.49267	3.72852	1.14834	1.092	0	0.746782	10.3998	3.8853	7.14253	5.49054	2.71428	0	2.73494	2.69301	0	6.52209	3.0717	2.65168	3.75652	3.2041
Gm37502	ENSMUSG00000103908.1_Gm37502	0.882606	0	0	0.294202	0	0	0	0	0	0	0	0	0	0	0	0	0	0	0	0	0	0	0	0	0
Uhmk1	ENSMUSG00000026667.14_Uhmk1	683.137	567.28	672.6	641.006	350.904	512.981	431.942	520.2	472.837	484.109	492.382	717.583	724.609	721.096	415.908	556.427	445.791	472.709	418.763	443.959	523.071	461.931	578.066	654.171	616.119
4930500M09Rik	ENSMUSG00000044306.4_4930500M09Rik	0.882606	3.88548	3.43601	2.7347	0	0.497557	0.248779	0	0	0	0	0.547356	1.94265	1.245	0	2.71428	0	0.904759	0	0	1.30442	0.434806	0	1.07329	0.536646
Sh2d1b2	ENSMUSG00000073494.5_Sh2d1b2	0	0	0	0	0	0	0	0	0	0	0	0	0	0	1.37263	0	0	0.457545	0	0	0	0	0	0	0
Sh2d1b1	ENSMUSG00000102418.1_Sh2d1b1	0	0	0	0	0	0	0	0	0	0	0	0	0	0	0	0	0	0	0	0	0	0	0	0	0
Gm7694	ENSMUSG00000102752.1_Gm7694	58.914	52.8425	33.5011	48.4192	29.8218	25.3754	27.5986	169.955	111.384	147.119	142.819	632.743	639.133	635.938	824.953	1103.35	680.065	869.457	739.231	646.237	379.585	588.351	722.582	782.429	752.506
Nos1ap	ENSMUSG00000038473.14_Nos1ap	91.1291	64.4989	82.4643	79.3641	84.4952	61.6971	73.0961	365.174	372.373	435.07	390.872	1091.43	1325.86	1208.64	1371.26	1499.64	1190.11	1353.67	1044.89	952.28	798.303	931.823	1242.31	1333.56	1287.94
Spata46	ENSMUSG00000042800.5_Spata46	0	0	0	0	0	0	0	0	0	0	0	0	0	0	0	0	0	0	0	0	0	0	0	0	0
Olfml2b	ENSMUSG00000038463.8_Olfml2b	64.4302	32.638	68.7203	55.2628	59.6437	54.2337	56.9387	56.2689	53.5081	76.703	62.16	54.1882	42.7383	48.4633	52.1601	61.0712	61.5807	58.2707	41.7416	59.107	44.3502	48.3996	37.1235	49.908	43.5158
Atf6	ENSMUSG00000026663.6_Atf6	314.208	285.194	268.009	289.137	214.717	287.09	250.904	215.889	212.94	231.367	220.065	313.087	315.681	314.384	251.192	249.713	236.952	245.952	222.173	220.666	250.448	231.096	279.752	243.637	261.695
Dusp12	ENSMUSG00000026659.13_Dusp12	52.0738	59.0593	54.1172	55.0834	37.7743	41.7948	39.7846	40.1921	25.116	31.4357	32.2479	34.4834	55.3656	44.9245	23.3348	35.2856	21.4194	26.6799	51.1672	49.9126	35.2193	45.433	29.1685	44.5416	36.855
Gm26620	ENSMUSG00000096968.1_Gm26620	2.64782	2.33129	0	1.6597	0	0.497557	0.248779	3.44503	3.276	0	2.24035	3.83149	0.971326	2.40141	1.37263	1.35714	0	0.909924	1.3465	1.31349	2.60883	1.75628	1.32584	1.07329	1.19957
Fcrlb	ENSMUSG00000070524.1_Fcrlb	0	0	0	0	2.98218	0	1.49109	0	0	3.77228	1.25743	3.28413	3.8853	3.58472	1.37263	0	6.69356	2.68873	1.3465	1.31349	1.30442	1.32147	0	3.21987	1.60994
Fcrla	ENSMUSG00000038421.13_Fcrla	0	0	0	0	0	0	0	0	0	0	0	0	0	0	0	0	0	0	0	0	0	0	0	0	0
Fcgr2b	ENSMUSG00000026656.15_Fcgr2b	0	0	0	0	0.994061	0	0.497031	2.29669	1.092	0	1.12956	1.09471	0.971326	1.03302	0	0	0	0	0	0	0	0	0	2.68323	1.34161
Gm38204	ENSMUSG00000103676.1_Gm38204	0	0	0	0	0	0	0	0	0	0	0	0	0	0	0	0	0	0	0	0	0	0	0	0	0
Gm10522	ENSMUSG00000104340.1_Gm10522	0	0	0	0	0	0	0	0	0	0	0	0	0	0	0	0	0	0	0	0	0	0	0	0	0
Fcgr4	ENSMUSG00000059089.4_Fcgr4	0	0	0	0	0	0.995114	0.497557	0	0	0	0	0	0.971326	0.485663	0	0	0	0	0	0	0	0	0	0	0
Fcgr3	ENSMUSG00000059498.13_Fcgr3	0	2.33129	0	0.777096	2.98218	1.49267	2.23743	3.44503	2.184	0	1.87635	2.73678	1.94265	2.33971	1.37263	0	0	0.457545	1.3465	1.31349	3.91325	2.19108	1.32584	4.29317	2.8095
Cfap126	ENSMUSG00000026649.14_Cfap126	6.17824	0.777096	3.43601	3.46378	6.95843	6.46824	6.71333	1.14834	2.184	5.02971	2.78735	1.09471	1.94265	1.51868	1.37263	2.71428	1.33871	1.80854	1.3465	2.62698	0	1.32449	1.32584	1.60994	1.46789
Sdhc	ENSMUSG00000058076.12_Sdhc	405.116	414.969	526.569	448.885	156.068	239.822	197.945	94.1643	52.4161	67.901	71.4938	106.734	83.534	95.1342	60.3959	59.7141	34.8065	51.6388	48.4742	43.3451	50.8723	47.5639	57.0111	65.4708	61.2409
Mpz	ENSMUSG00000056569.11_Mpz	2.64782	1.55419	0.859003	1.687	23.8575	21.8925	22.875	0	31.668	1.25743	10.9752	0.547356	25.2545	12.9009	12.3537	0	14.7258	9.02651	28.2766	74.8689	56.0899	53.0785	2.65168	15.0261	8.83888
Pcp4l1	ENSMUSG00000038370.6_Pcp4l1	0.882606	1.55419	6.87203	3.10294	49.7031	73.1409	61.422	81.5325	79.7161	77.9605	79.7364	388.622	467.208	427.915	174.324	219.856	247.662	213.947	164.274	116.901	213.924	165.033	163.078	197.486	180.282
Nr1i3	ENSMUSG00000005677.14_Nr1i3	0	0	0.859003	0.286334	0	0.995114	0.497557	3.44503	0	1.25743	1.56749	9.8524	2.91398	6.38319	8.2358	14.9285	6.69356	9.95263	6.73252	9.19443	6.52209	7.48301	13.2584	7.51304	10.3857
Tomm40l	ENSMUSG00000005674.9_Tomm40l	136.804	113.456	116.824	122.361	103.382	79.6091	91.4957	75.7908	61.1521	64.1288	67.0239	112.208	104.903	108.556	104.32	104.5	83.0001	97.2733	135.997	103.766	91.3092	110.357	141.865	154.554	148.209
Apoa2	ENSMUSG00000005681.12_Apoa2	0.882606	0	0	0.294202	2.98218	3.98046	3.48132	8.03841	2.184	2.51485	4.24576	0.547356	0.971326	0.759341	0	0	0	0	0	0	1.30442	0.434806	0	2.68323	1.34161
Fcer1g	ENSMUSG00000058715.11_Fcer1g	1.76521	0	0	0.588404	19.8812	19.4047	19.643	0	0	0	0	6.02091	6.79928	6.4101	0	0	0	0	0	0	0	0	1.32584	1.07329	1.19957
Ndufs2	ENSMUSG00000013593.12_Ndufs2	699.907	703.271	873.606	758.928	459.256	654.287	556.772	223.927	204.204	246.456	224.862	276.962	278.771	277.866	188.051	192.714	192.774	191.18	222.173	166.813	200.88	196.622	190.921	225.391	208.156
Adamts4	ENSMUSG00000006403.13_Adamts4	39.7173	62.9447	42.0912	48.2511	27.8337	49.7557	38.7947	29.857	24.024	26.406	26.7623	45.4305	46.6237	46.0271	9.60844	37.9999	24.0968	23.9017	10.772	5.25396	10.4353	8.82044	9.28088	13.9528	11.6168
B4galt3	ENSMUSG00000052423.14_B4galt3	257.721	206.707	274.022	246.15	68.5902	90.0578	79.324	64.3073	66.6121	105.624	78.8477	82.1033	84.5054	83.3044	115.301	105.857	127.178	116.112	157.541	133.976	120.006	137.174	127.281	163.14	145.21
Ppox	ENSMUSG00000062729.11_Ppox	148.278	128.221	105.657	127.385	37.7743	60.2044	48.9894	70.049	46.9561	45.2674	54.0908	78.2718	58.2796	68.2757	118.047	97.7139	88.355	101.372	157.541	161.559	113.484	144.195	91.4829	128.258	109.871
Usp21	ENSMUSG00000053483.13_Usp21	303.617	275.869	276.599	285.362	101.394	151.257	126.326	58.5656	75.3481	67.901	67.2716	67.8721	59.2509	63.5615	124.91	135.714	97.7259	119.45	114.453	115.587	92.6136	107.551	60.9886	97.6695	79.3291
Ufc1	ENSMUSG00000062963.10_Ufc1	173.873	175.624	231.072	193.523	197.818	182.603	190.211	44.7855	38.2201	30.1782	37.7279	65.6827	75.7634	70.7231	74.1222	55.6427	49.5323	59.7657	74.0577	43.3451	60.0032	59.1354	71.5953	82.6434	77.1194
Gm20045	ENSMUSG00000103983.1_Gm20045	22.9478	20.9816	6.87203	16.9338	44.7327	52.741	48.7369	31.0053	55.6921	51.5545	46.084	123.702	123.358	123.53	205.895	195.428	144.581	181.968	173.699	124.781	180.01	159.497	128.606	128.258	128.432
Dedd	ENSMUSG00000013973.12_Dedd	155.339	159.305	204.443	173.029	55.6674	103.989	79.8284	32.1537	50.2321	47.7822	43.3893	56.3776	66.0502	61.2139	74.1222	86.8568	54.8872	71.9554	96.9483	78.8094	66.5253	80.761	66.292	79.4236	72.8578
Nit1	ENSMUSG00000013997.10_Nit1	112.974	132.106	162.352	135.81	56.6615	68.6629	62.6622	64.3073	28.392	55.3268	49.342	71.1562	55.3656	63.2609	82.358	92.2854	61.5807	78.7414	99.6413	95.8847	69.1341	88.22	71.5953	75.667	73.6312
Pfdn2	ENSMUSG00000006412.10_Pfdn2	178.286	236.237	281.753	232.092	113.323	193.052	153.188	50.5272	39.3121	51.5545	47.1312	55.8303	55.3656	55.5979	26.08	61.0712	48.1936	45.115	37.7021	44.6586	31.306	37.8889	39.7752	50.9813	45.3783
Klhdc9	ENSMUSG00000045259.4_Klhdc9	0.882606	1.55419	1.71801	1.38493	0	1.49267	0.746336	4.59338	1.092	5.02971	3.5717	6.02091	9.71326	7.86709	2.74527	2.71428	5.35485	3.6048	5.38602	10.5079	6.52209	7.47201	3.97752	5.36646	4.67199
Nectin4	ENSMUSG00000006411.12_Nectin4	0.882606	11.6564	0.859003	4.46601	5.96437	0.995114	3.47974	9.18676	3.276	11.3168	7.92653	33.936	34.9677	34.4519	65.8864	51.5712	34.8065	50.7547	51.1672	42.0317	26.0883	39.7624	33.146	37.5652	35.3556
Arhgap30	ENSMUSG00000048865.16_Arhgap30	1.76521	10.1022	0.859003	4.24215	12.9228	10.4487	11.6857	4.59338	3.276	13.8317	7.23369	49.8094	47.595	48.7022	0	10.8571	5.35485	5.40398	5.38602	7.88094	13.0442	8.77038	9.28088	4.29317	6.78702
Usf1	ENSMUSG00000026641.13_Usf1	533.977	442.167	620.991	532.378	231.229	252.301	241.765	64.3073	41.9984	64.5311	56.9456	54.3196	66.3999	60.3597	45.6538	50.5534	55.4628	50.5567	40.2605	65.4512	55.9204	53.8773	71.0782	65.1649	68.1216
Tstd1	ENSMUSG00000103711.1_Tstd1	3.53042	3.88548	0.859003	2.7583	0	0.497557	0.248779	0	3.276	1.25743	1.51114	0	0	0	0	1.35714	0	0.452379	1.3465	0	0	0.448835	1.32584	0.536646	0.931242
F11r	ENSMUSG00000038235.4_F11r	28.2434	69.1615	11.167	36.1906	174.955	366.202	270.578	49.3788	45.8641	49.0396	48.0942	5.47356	2.91398	4.19377	1.37263	0	0	0.457545	1.3465	0	1.30442	0.88364	2.65168	2.68323	2.66745
B930036N10Rik	ENSMUSG00000091993.2_B930036N10Rik	42.3651	29.5296	33.5011	35.132	18.8971	12.4489	15.673	22.9669	14.2069	11.3294	16.1678	23.5582	23.3507	23.4544	10.9948	19.0271	8.04566	12.6892	9.43899	7.89407	5.23071	7.52126	26.5831	15.0636	20.8234
Alyref2	ENSMUSG00000060244.1_Alyref2	30.8912	23.3129	34.3601	29.5214	10.9347	17.9121	14.4234	17.2252	8.73601	13.8317	13.2643	8.21033	10.6846	9.44746	5.49054	10.8571	5.35485	7.23416	1.3465	14.4484	1.30442	5.69977	2.65168	3.21987	2.93578
Itln1	ENSMUSG00000038209.12_Itln1	0	0	0	0	0	0	0	0	0	0	0	0	0	0	0	0	0	0	0	0	0	0	0	0	0
Ly9	ENSMUSG00000004707.14_Ly9	0	0	0	0	1.98812	0.497557	1.24284	0	0	0	0	0.547356	0.971326	0.759341	0	0	0	0	0	0	0	0	2.65168	1.60994	2.13081
Slamf7	ENSMUSG00000038179.13_Slamf7	0	0	0	0	0.994061	0.497557	0.745809	0	0	0	0	0	0	0	0	0	0	0	0	0	0	0	1.32584	2.14658	1.73621
Gm37787	ENSMUSG00000103219.1_Gm37787	0	0	0	0	0	0	0	0	0	0	0	0	0	0	0	0	0	0	0	0	0	0	0	0	0
Cd48	ENSMUSG00000015355.13_Cd48	0	0	0	0	1.98812	0	0.994061	0	0	0	0	0	0	0	0	0	0	0	0	0	1.30442	0.434806	0	0	0
Slamf1	ENSMUSG00000015316.11_Slamf1	2.64782	8.54805	7.73103	6.30897	7.95249	8.45847	8.20548	5.74172	6.55201	2.51485	4.9362	8.75769	1.94265	5.35017	2.74527	9.49997	4.01613	5.42046	2.69301	3.94047	6.52209	4.38519	2.65168	1.60994	2.13081
Cd84	ENSMUSG00000038147.13_Cd84	0	2.33129	0	0.777096	8.94655	12.4389	10.6927	1.14834	7.64401	10.0594	6.28392	3.83149	1.94265	2.88707	4.1179	9.49997	4.01613	5.878	2.69301	13.1349	9.13092	8.31961	7.95504	4.29317	6.1241
Gm10521	ENSMUSG00000073492.2_Gm10521	0	0	0	0	0.994061	1.99023	1.49214	0	0	0	0	0	0	0	0	0	0	0	0	2.62698	0	0.87566	0	0	0
Gm37065	ENSMUSG00000104413.1_Gm37065	0	0.777096	0	0.259032	1.98812	0.995114	1.49162	1.14834	1.092	2.51485	1.58507	12.5892	8.74193	10.6656	0	1.35714	0	0.452379	0	1.31349	0	0.43783	3.97752	4.29317	4.13534
Slamf6	ENSMUSG00000015314.10_Slamf6	0	0	0	0	5.96437	0.995114	3.47974	0	0	1.25743	0.419142	0.547356	0	0.273678	0	0	0	0	0	0	0	0	0	0	0
Vangl2	ENSMUSG00000026556.15_Vangl2	1906.43	1784.21	2010.07	1900.24	203.783	211.462	207.622	149.285	133.224	116.941	133.15	56.925	67.0215	61.9732	53.5327	93.6425	66.9356	71.3703	65.9787	49.9126	87.396	67.7624	55.6853	60.1043	57.8948
Nhlh1	ENSMUSG00000051251.3_Nhlh1	844.654	764.662	1040.25	883.19	23.8575	14.9267	19.3921	0	0	0	0	0.547356	0.971326	0.759341	0	0	0	0	0	0	0	0	1.32584	1.07329	1.19957
Ncstn	ENSMUSG00000003458.12_Ncstn	674.311	622.454	834.951	710.572	170.978	261.217	216.098	166.51	140.868	89.2773	132.219	90.861	67.9928	79.4269	105.693	88.214	88.355	94.0872	90.2158	103.766	86.0915	93.3577	111.371	115.915	113.643
Copa	ENSMUSG00000026553.17_Copa	1750.21	1687.85	1791.02	1743.03	1163.05	1480.23	1321.64	826.808	620.257	739.367	728.811	761.919	617.763	689.841	595.723	688.069	538.162	607.318	741.924	610.773	662.644	671.78	746.448	837.704	792.076
Gm37756	ENSMUSG00000103380.1_Gm37756	0	0	0	0	0	0	0	0	0	0	0	0	0	0	0	0	0	0	0	0	0	0	0	0.536646	0.268323
Pex19	ENSMUSG00000003464.13_Pex19	759.924	700.163	890.787	783.624	201.794	239.822	220.808	140.098	113.568	109.396	121.021	164.207	164.154	164.18	102.948	96.3568	83.0001	94.1015	92.9088	127.408	74.3518	98.223	103.415	129.332	116.374
Dcaf8	ENSMUSG00000026554.15_Dcaf8	842.006	933.292	783.411	852.903	591.466	890.627	741.047	745.276	772.045	679.01	732.11	811.728	605.136	708.432	819.462	848.211	875.517	847.73	947.939	880.038	928.745	918.907	839.256	852.73	845.993
Pea15a	ENSMUSG00000013698.12_Pea15a	583.403	512.883	505.953	534.08	1705.81	2314.14	2009.97	690.155	558.013	587.218	611.795	593.881	660.502	627.191	325.314	310.785	298.533	311.544	232.945	279.773	300.016	270.911	263.842	288.715	276.279
Casq1	ENSMUSG00000007122.11_Casq1	1.76521	0	0	0.588404	10.9347	7.96091	9.44779	4.59338	3.276	8.80199	5.55712	1.09471	0	0.547356	0	5.42855	5.35485	3.59447	0	1.31349	5.21767	2.17705	1.32584	0.536646	0.931242
Gm17224	ENSMUSG00000092085.1_Gm17224	0.882606	2.33129	1.71801	1.64397	0	0	0	0	2.184	1.25743	1.14714	0.547356	0.971326	0.759341	0	1.35714	0	0.452379	1.3465	2.62698	1.30442	1.7593	1.32584	2.14658	1.73621
Atp1a4	ENSMUSG00000007107.6_Atp1a4	0	0	0	0	0	0.497557	0.248779	0	4.36801	1.25743	1.87514	0	0	0	0	0	0	0	0	0	0	0	0	0	0
Gm37950	ENSMUSG00000103617.1_Gm37950	0	1.55419	0	0.518064	0	0	0	0	0	0	0	0	0	0	0	0	0	0	0	0	0	0	0	0	0
Igsf8	ENSMUSG00000038034.15_Igsf8	448.364	373.006	542.89	454.753	69.5843	93.0432	81.3137	76.9391	81.9001	47.7822	68.8738	129.723	97.1326	113.428	79.6128	78.714	60.242	72.8563	88.8693	69.6149	91.3092	83.2645	129.932	142.748	136.34
Atp1a2	ENSMUSG00000007097.14_Atp1a2	7.06085	8.54805	8.59003	8.06631	436.393	348.29	392.341	1061.07	772.045	717.991	850.369	467.989	482.749	475.369	220.994	373.213	297.194	297.134	280.073	261.384	337.844	293.1	289.033	280.129	284.581
Kcnj9	ENSMUSG00000038026.12_Kcnj9	7.06085	5.43967	10.308	7.60285	8.94655	8.45847	8.70251	26.4119	44.7721	37.7228	36.3023	159.828	143.756	151.792	175.697	118.071	161.984	151.917	169.66	187.829	138.268	165.252	139.213	157.237	148.225
Gm36937	ENSMUSG00000102413.1_Gm36937	0	0	0	0	0	0	0	0	0	0	0	0	0	0	0	0	0	0	0	0	0	0	0	0.536646	0.268323
Kcnj10	ENSMUSG00000044708.5_Kcnj10	36.1869	49.7341	26.6291	37.5167	30.8159	10.9463	20.8811	122.873	91.7281	79.2179	97.9396	189.932	187.466	188.699	116.674	183.214	163.323	154.403	103.681	77.4959	159.139	113.439	94.1346	104.646	99.3902
Pigm	ENSMUSG00000050229.3_Pigm	548.981	521.431	432.079	500.83	170.978	236.34	203.659	177.993	170.352	125.743	158.029	164.754	150.556	157.655	97.457	143.857	156.629	132.648	140.036	148.424	142.181	143.547	156.449	157.774	157.111
Slamf9	ENSMUSG00000026548.4_Slamf9	0	0	0	0	0	0.497557	0.248779	0	0	3.77228	1.25743	1.64207	0	0.821033	1.37263	1.35714	0	0.909924	0	0	0	0	0	0.536646	0.268323
Igsf9	ENSMUSG00000037995.15_Igsf9	1045.01	1001.68	1121	1055.89	47.7149	53.7362	50.7255	21.8186	18.564	15.0891	18.4906	4.37884	2.91398	3.64641	6.86317	9.49997	8.03227	8.1318	6.73252	7.88094	7.8265	7.47999	1.32584	4.82981	3.07783
Tagln2	ENSMUSG00000026547.15_Tagln2	215.356	373.006	201.866	263.409	803.201	1077.71	940.455	146.988	122.304	134.545	134.612	17.5154	33.0251	25.2702	5.49054	8.14283	5.35485	6.3294	6.73252	6.56745	5.21767	6.17255	1.32584	4.82981	3.07783
Cfap45	ENSMUSG00000026546.16_Cfap45	3.53042	17.8732	11.167	10.8569	31.81	106.477	69.1436	14.9285	9.82801	5.02971	9.92873	16.4207	10.6846	13.5526	1.37263	6.78569	5.35485	4.50439	6.73252	6.56745	2.60883	5.30293	2.65168	9.12298	5.88733
Vsig8	ENSMUSG00000049598.9_Vsig8	0	0	0.859003	0.286334	0	0.995114	0.497557	1.14834	0	0	0.382782	3.83149	7.77061	5.80105	4.1179	2.71428	2.67742	3.16987	4.03951	5.25396	13.0442	7.44588	2.65168	6.43975	4.54571
Slamf8	ENSMUSG00000053318.7_Slamf8	0	0	0	0	3.97624	0	1.98812	0	1.092	1.25743	0.783143	1.09471	0.971326	1.03302	0	0	0	0	0	0	0	0	0	0	0
Fcrl6	ENSMUSG00000070504.9_Fcrl6	0.882606	3.88548	0	1.58936	0	0	0	0	0	2.51485	0.838284	1.09471	0	0.547356	0	1.35714	0	0.452379	0	0	2.60883	0.869611	0	0	0
Dusp23	ENSMUSG00000026544.6_Dusp23	77.6693	90.1431	61.8482	76.5536	22.8634	32.3412	27.6023	14.9285	7.64401	5.02971	9.20073	4.9262	0.971326	2.94876	8.2358	5.42855	4.01613	5.8935	9.42553	1.31349	3.91325	4.88409	3.97752	9.65962	6.81857
Crp	ENSMUSG00000037942.5_Crp	18.5347	9.32515	26.6291	18.163	0	1.99023	0.995114	3.44503	6.55201	2.51485	4.17063	0.547356	1.94265	1.245	0	1.35714	5.35485	2.23733	2.69301	1.31349	2.60883	2.20511	1.32584	3.21987	2.27286
Apcs	ENSMUSG00000026542.6_Apcs	0	0	0	0	0	0	0	0	0	0	0	0	0	0	0	0	0	0	0	0	0	0	0	0	0
Olfr16	ENSMUSG00000037924.6_Olfr16	0.882606	0	0	0.294202	0	0	0	0	0	0	0	0	0	0	0	0	0	0	2.69301	0	0	0.897669	0	0	0
Olfr1408	ENSMUSG00000062527.6_Olfr1408	0	0	0	0	0	0	0	0	0	0	0	0	0	0	0	0	0	0	0	0	0	0	0	0	0
Olfr1406	ENSMUSG00000058981.4_Olfr1406	0	0	0	0	1.98812	0	0.994061	1.14834	0	1.25743	0.801924	0	0	0	0	0	1.33871	0.446237	0	0	0	0	0	0	0
Olfr218	ENSMUSG00000046643.2_Olfr218	0	0	0	0	0	0	0	0	0	0	0	1.09471	2.91398	2.00434	0	2.71428	1.33871	1.351	1.3465	0	0	0.448835	0	0.536646	0.268323
Olfr1404	ENSMUSG00000049456.3_Olfr1404	0	0	0	0	0	0.497557	0.248779	0	0	0	0	1.09471	2.91398	2.00434	0	0	0	0	0	0	0	0	0	0	0
Fcer1a	ENSMUSG00000005339.10_Fcer1a	0	0	0	0	0	0	0	0	0	1.25743	0.419142	0	0	0	0	0	0	0	0	0	0	0	0	0	0
Olfr418	ENSMUSG00000049605.3_Olfr418	0	0	0	0	0	0.497557	0.248779	0	1.092	0	0.364001	0	0	0	0	0	0	0	0	0	0	0	0	0	0
Mptx2	ENSMUSG00000079180.4_Mptx2	0	0	0	0	0	0	0	0	0	0	0	0	0	0	0	0	0	0	0	1.31349	0	0.43783	0	0	0
Ackr1	ENSMUSG00000037872.5_Ackr1	36.381	11.1435	43.5858	30.3701	25.8456	15.4243	20.6349	134.965	115.676	129.389	126.677	138.131	108.915	123.523	134.093	162.857	105.758	134.236	114.951	127.225	103.049	115.075	98.1121	146.606	122.359
Cadm3	ENSMUSG00000005338.13_Cadm3	469.352	194.787	738.966	467.702	621.288	305.5	463.394	1781.62	1548.53	1638.55	1656.24	1585.49	1841.51	1713.5	1938.58	1921.71	1787.18	1882.49	1644.93	1512.01	1383.99	1513.64	1333.79	1450.45	1392.12
Aim2	ENSMUSG00000037860.15_Aim2	30.8912	40.409	19.7571	30.3524	25.8456	39.307	32.5763	1.14834	18.564	6.28713	8.6665	1.09471	0	0.547356	1.37263	2.71428	1.33871	1.80854	1.3465	2.62698	2.60883	2.19411	0	1.60994	0.804968
Ifi206	ENSMUSG00000037849.8_Ifi206	0	0	0	0	0.994061	0	0.497031	2.29669	0	1.25743	1.18471	0	1.94265	0.971326	0	0	0	0	0	0	0	0	0	0	0
Ifi214	ENSMUSG00000070501.14_Ifi214	0	0	0	0	0	0.995114	0.497557	0	0	0	0	0	0	0	0	0	0	0	1.3465	0	0	0.448835	0	0	0
Ifi213	ENSMUSG00000073491.11_Ifi213	0	0	0	0	0.994061	2.48779	1.74092	0	0	0	0	0	1.94265	0.971326	0	0	0	0	0	0	0	0	1.32584	0.536646	0.931242
Ifi209	ENSMUSG00000043263.13_Ifi209	0	0	0	0	0	0	0	0	0	0	0	0	0.971326	0.485663	0	0	0	0	0	0	0	0	2.65168	1.07329	1.86248
Ifi208	ENSMUSG00000066677.12_Ifi208	0	0	0	0	0.994061	4.47801	2.73604	0	0	0	0	0	0.971326	0.485663	0	0	0	0	0	0	0	0	0	0	0
Ifi207	ENSMUSG00000073490.11_Ifi207	0	0	0	0	6.95843	0.995114	3.97677	0	0	0	0	0	0	0	0	0	0	0	0	0	2.60883	0.869611	0	0	0
Ifi204	ENSMUSG00000073489.6_Ifi204	0	0	0	0	7.95249	6.46824	7.21036	3.44503	0	2.51485	1.98663	0.547356	0	0.273678	0	0	0	0	0	0	0	0	0	0	0
Mndal	ENSMUSG00000090272.9_Mndal	0	0	0	0	1.98812	2.98534	2.48673	34.4503	14.196	16.3465	21.6643	0	3.8853	1.94265	0	1.35714	0	0.452379	1.3465	1.31349	0	0.886665	0	0.536646	0.268323
Ifi211	ENSMUSG00000026536.9_Ifi211	0	0.777096	0	0.259032	0	1.49267	0.746336	0	0	0	0	0	1.94265	0.971326	0	0	0	0	0	0	0	0	0	0	0
Ifi203	ENSMUSG00000039997.16_Ifi203	0	0.777096	0	0.259032	14.3344	12.9614	13.6479	29.857	30.5542	17.604	26.005	0.547356	1.94265	1.245	0	0	2.67742	0.892474	1.3465	0	2.60883	1.31845	1.32584	0.536646	0.931242
Ifi202b	ENSMUSG00000026535.9_Ifi202b	0	0	0	0	2.98218	0	1.49109	0	0	0	0	0	0	0	0	0	0	0	0	0	0	0	0	0	0
Ifi205	ENSMUSG00000054203.7_Ifi205	0	0	0	0	0	0	0	0	0	1.25743	0.419142	0	0	0	1.37263	0	0	0.457545	0	0	0	0	0	0	0
Olfr433	ENSMUSG00000045381.6_Olfr433	0	0	0	0	0	1.99023	0.995114	0	0	0	0	0	0	0	0	0	0	0	0	0	0	0	0	0	0
Olfr432	ENSMUSG00000047048.4_Olfr432	0	0	0	0	2.98218	6.46824	4.72521	0	0	0	0	0	0	0	0	0	0	0	0	0	0	0	0	0	0
Olfr430	ENSMUSG00000050134.7_Olfr430	0	0	0	0	2.98218	0	1.49109	0	0	0	0	0	0	0	0	0	0	0	0	0	0	0	0	0	0
Olfr429	ENSMUSG00000049528.7_Olfr429	0	0	0	0	0	0	0	0	0	1.25743	0.419142	0	0	0	0	0	0	0	0	0	0	0	0	0	0
Olfr427	ENSMUSG00000059371.4_Olfr427	0	0	0	0	0.994061	0	0.497031	0	0	0	0	0	0	0	0	0	0	0	0	0	0	0	0	0	0
Olfr231	ENSMUSG00000046486.4_Olfr231	0	0	0	0	0	0.497557	0.248779	0	0	0	0	0	0	0	0	0	1.33871	0.446237	0	0	0	0	0	0	0
Olfr424	ENSMUSG00000051528.4_Olfr424	0	0	0	0	0	0	0	1.14834	0	0	0.382782	0	0	0	0	0	0	0	0	0	0	0	0	0	0
Olfr420	ENSMUSG00000055033.4_Olfr420	0	0	0	0	0	0	0	0	0	0	0	0	0	0	0	0	0	0	0	0	0	0	0	0	0
Spta1	ENSMUSG00000026532.7_Spta1	0	3.10838	1.71801	1.6088	49.7031	95.531	72.617	1.14834	8.73601	2.51485	4.13307	2.73678	0.971326	1.85405	2.74527	4.07141	1.33871	2.71846	1.3465	0	0	0.448835	0	0	0
Olfr419	ENSMUSG00000050788.5_Olfr419	0	0	0	0	0	0	0	0	2.184	0	0.728001	0.547356	0	0.273678	0	0	0	0	0	0	0	0	0	0	0
Mptx1	ENSMUSG00000026531.4_Mptx1	0	0	0	0	0	0	0	0	0	0	0	0	0	0	0	0	0	0	0	0	0	0	0	0	0
Olfr417	ENSMUSG00000066672.2_Olfr417	0	0	0	0	0	0.497557	0.248779	0	0	1.25743	0.419142	0	0	0	0	0	0	0	0	0	0	0	0	0	0
Olfr248	ENSMUSG00000059503.2_Olfr248	0	0	0	0	0	1.49267	0.746336	0	0	0	0	0	0	0	0	0	0	0	0	0	0	0	0	0	0
Olfr414	ENSMUSG00000051509.6_Olfr414	0	0	0	0	0.994061	2.48779	1.74092	0	0	0	0	0	0	0	0	0	0	0	1.3465	0	0	0.448835	0	0.536646	0.268323
Olfr220	ENSMUSG00000066671.4_Olfr220	0	0	0	0	2.98218	0	1.49109	0	0	0	0	0	0	0	0	0	0	0	0	0	1.30442	0.434806	0	0	0
Fmn2	ENSMUSG00000028354.13_Fmn2	730.798	770.102	582.404	694.435	253.486	152.252	202.869	505.272	530.713	458.961	498.315	476.747	490.52	483.633	532.582	511.641	502.017	515.413	519.751	605.519	540.029	555.099	540.942	537.719	539.331
Grem2	ENSMUSG00000050069.3_Grem2	198.586	112.679	240.521	183.929	18.8872	5.97068	12.4289	19.5219	63.3361	61.6139	48.1573	51.4514	63.1362	57.2938	35.6885	33.9284	30.7904	33.4691	43.0881	35.4642	27.3928	35.315	45.0785	42.9317	44.0051
Rgs7	ENSMUSG00000026527.13_Rgs7	79.4346	26.4212	94.4904	66.7821	334.005	171.16	252.582	452.448	496.861	526.862	492.057	886.716	916.932	901.824	443.361	442.427	405.63	430.472	445.693	401.928	477.417	441.679	567.459	577.967	572.713
Gm36307	ENSMUSG00000103079.1_Gm36307	0	0	0	0	0	0	0	0	0	0	0	0.547356	0	0.273678	0	0	0	0	0	0	0	0	0	0	0
Fh1	ENSMUSG00000026526.14_Fh1	263.017	311.615	269.727	281.453	218.693	287.588	253.141	126.318	114.66	119.456	120.145	142.312	174.839	158.576	87.8486	114	117.807	106.552	75.4042	68.3014	95.2225	79.6427	79.5504	92.8397	86.195
Kmo	ENSMUSG00000039783.15_Kmo	0	0	0	0	0	0.497557	0.248779	0	0	0	0	0	0	0	0	0	0	0	0	0	0	0	0	0	0
Opn3	ENSMUSG00000026525.9_Opn3	57.7136	53.3165	56.6513	55.8938	6.37193	11.9264	9.14919	8.38292	10.5487	9.22951	9.38705	5.52829	4.12814	4.82821	1.5099	2.71428	0	1.40806	4.24149	0	8.19174	4.14441	0	2.87105	1.43553
Chml	ENSMUSG00000078185.3_Chml	240.607	211.673	93.6743	181.985	136.773	180.628	158.7	215.544	193.656	200.761	203.32	120.911	117.288	119.099	97.3197	120.785	119.145	112.417	107.518	84.0633	88.3351	93.3056	82.202	90.5053	86.3537
Wdr64	ENSMUSG00000026523.14_Wdr64	0	0	0	0	0	0	0	0	0	0	0	0.547356	0	0.273678	1.37263	0	0	0.457545	0	0	0	0	1.32584	1.07329	1.19957
Exo1	ENSMUSG00000039748.11_Exo1	309.795	498.895	212.174	340.288	73.5605	117.921	95.7408	21.8186	12.012	23.8911	19.2406	9.30504	7.77061	8.53783	10.9811	2.71428	4.01613	5.90383	14.8115	5.25396	6.52209	8.86253	14.5842	19.8559	17.2201
Gm38100	ENSMUSG00000104158.2_Gm38100	6.17824	9.32515	0.859003	5.45413	0	0	0	0	0	0	0	0	0	0	0	0	0	0	0	0	0	0	0	0	0
Pld5	ENSMUSG00000055214.15_Pld5	7.06085	6.21676	9.44904	7.57555	117.299	54.2337	85.7665	192.922	184.548	209.99	195.82	352.497	401.158	376.827	411.79	498.07	325.307	411.722	356.824	366.464	339.148	354.145	351.347	366.529	358.938
Rbm8a2	ENSMUSG00000078184.1_Rbm8a2	0	1.56196	1.85545	1.13914	13.9964	2.50271	8.24955	11.4834	7.64401	25.1485	14.7587	35.5781	47.595	41.5865	28.8253	52.9012	17.4032	33.0433	30.9696	18.4151	14.7138	21.3662	41.0878	28.9681	35.0279
Gm38101	ENSMUSG00000104157.1_Gm38101	1.76521	0	2.57701	1.44741	11.9287	8.45847	10.1936	11.4834	7.64401	11.3168	10.1481	19.1574	6.79928	12.9784	9.60844	13.5714	12.0484	11.7427	12.1185	3.94047	3.91325	6.65742	10.6067	12.3429	11.4748
Gm36536	ENSMUSG00000104021.1_Gm36536	0	0	0	0	0	0	0	2.29669	0	0	0.765563	0	0	0	0	0	2.67742	0.892474	0	1.31349	0	0.43783	0	0	0
Cep170	ENSMUSG00000057335.11_Cep170	1435.12	1188.18	1215.49	1279.6	2548.77	2106.66	2327.71	2487.32	2850.12	2469.59	2602.34	2200.37	1962.08	2081.22	1854.43	2081.85	2119.18	2018.49	2031.87	1849.39	2207.07	2029.45	1784.58	1843.91	1814.25
Gm36992	ENSMUSG00000103435.1_Gm36992	0	0	0	0	0	0.497557	0.248779	0	0	0	0	0	0	0	0	0	0	0	0	0	0	0	0	0	0
Sdccag8	ENSMUSG00000026504.17_Sdccag8	64.4302	48.957	58.4122	57.2665	171.973	186.584	179.278	197.515	175.812	181.862	185.063	346.476	306.939	326.708	366.493	360.999	352.081	359.858	368.942	403.241	303.929	358.704	389.797	353.649	371.723
Gm15423	ENSMUSG00000087082.1_Gm15423	0	0	0	0	0	0	0	0	0	2.51485	0.838284	0	0	0	0	0	0	0	0	0	0	0	0	0	0
Akt3	ENSMUSG00000019699.16_Akt3	812.88	775.541	883.914	824.112	600.413	736.384	668.399	622.403	719.629	502.971	615.001	651.9	683.814	667.857	632.784	602.569	633.211	622.855	646.322	676.447	703.081	675.283	702.695	670.27	686.483
Gm26801	ENSMUSG00000097892.2_Gm26801	17.6521	22.5358	11.167	17.1183	0	1.49267	0.746336	0	0	0	0	0	0	0	0	5.42855	2.67742	2.70199	2.69301	0	0	0.897669	1.32584	0.536646	0.931242
Zbtb18	ENSMUSG00000063659.11_Zbtb18	1017.64	1000.9	666.587	895.044	126.246	211.959	169.103	99.906	95.0041	123.228	106.046	113.85	135.986	124.918	123.537	153.357	135.21	137.368	138.69	86.6903	109.571	111.65	104.741	93.913	99.3271
Gm37306	ENSMUSG00000103043.1_Gm37306	0	0.777096	0	0.259032	0	0.497557	0.248779	0	0	0	0	0	0	0	0	0	0	0	0	0	0	0	0	0.536646	0.268323
Gm37280	ENSMUSG00000102885.1_Gm37280	0	0	0	0	0	0	0	0	0	0	0	0	0	0	0	0	0	0	0	0	0	0	0	0	0
2310043L19Rik	ENSMUSG00000101746.1_2310043L19Rik	0	0	0	0	0	0	0	0	0	0	0	0	0	0	0	0	0	0	0	0	0	0	0	0.536646	0.268323
1700016C15Rik	ENSMUSG00000015962.5_1700016C15Rik	0	0	0	0	0	0	0	0	0	0	0	0	0	0	0	0	0	0	0	0	0	0	0	0	0
Adss	ENSMUSG00000015961.8_Adss	370.695	481.799	332.434	394.976	650.116	882.169	766.142	370.915	354.901	343.277	356.364	600.449	544.914	572.681	354.14	384.07	376.178	371.462	451.079	416.376	444.806	437.42	456.089	407.314	431.701
Catspere2	ENSMUSG00000091476.8_Catspere2	0	0	3.43601	1.14534	4.97031	1.49267	3.23149	25.2636	32.76	33.9505	30.6581	91.4084	86.448	88.9282	64.5138	94.9997	89.6937	83.069	126.518	161.559	126.385	138.154	137.887	136.678	137.283
Desi2	ENSMUSG00000026502.13_Desi2	129.743	187.28	146.031	154.351	135.192	193.55	164.371	159.62	168.168	176.04	167.943	112.208	123.358	117.783	133.145	114	135.21	127.452	135.997	147.111	136.964	140.024	114.022	114.306	114.164
B230369F24Rik	ENSMUSG00000086350.1_B230369F24Rik	18.5347	67.6073	18.0391	34.727	0.994061	4.47801	2.73604	4.59338	1.092	13.8317	6.50569	15.326	23.3118	19.3189	16.4716	12.2142	10.7097	13.1318	14.8115	19.7023	18.2618	17.5919	33.146	19.3192	26.2326
Cox20	ENSMUSG00000026500.6_Cox20	18.5347	13.2106	40.3732	24.0395	151.097	159.218	155.158	24.1152	24.024	27.6634	25.2676	33.936	35.9391	34.9376	9.60844	27.1428	18.742	18.4977	18.8511	9.19443	19.5663	15.8706	17.2359	19.8559	18.5459
Hnrnpu	ENSMUSG00000039630.10_Hnrnpu	6406.84	7892.96	4942.71	6414.17	6028.98	9180.92	7604.95	3922.75	4085.18	3866.59	3958.17	5765.84	5217.96	5491.9	4603.81	4479.91	4487.36	4523.7	4070.48	3957.54	4037.17	4021.73	4704.08	4502.46	4603.27
Efcab2	ENSMUSG00000026495.8_Efcab2	18.5347	20.2045	12.8851	17.2081	83.5011	87.57	85.5356	94.1643	114.66	75.4456	94.7567	220.037	221.462	220.75	140.009	133	120.484	131.164	148.115	114.274	104.353	122.247	137.887	112.696	125.291
Kif26b	ENSMUSG00000026494.12_Kif26b	75.9041	102.577	71.2973	83.2593	604.389	336.846	470.618	883.077	974.065	997.139	951.427	792.024	767.348	779.686	672.591	705.712	650.614	676.305	762.121	834.066	760.475	785.554	649.661	763.647	706.654
Gm16564	ENSMUSG00000089713.1_Gm16564	1.76521	0.777096	0	0.847436	0	0	0	0	0	1.25743	0.419142	0	0.971326	0.485663	0	0	0	0	0	0	0	0	0	0	0
Smyd3	ENSMUSG00000055067.15_Smyd3	80.3172	65.276	103.08	82.8912	146.127	84.0871	115.107	159.62	138.684	104.366	134.224	148.881	144.728	146.804	168.834	143.857	163.323	158.671	171.006	120.841	134.355	142.067	160.427	188.899	174.663
Tfb2m	ENSMUSG00000026492.11_Tfb2m	67.9607	72.2699	72.1563	70.7956	117.051	117.583	117.317	64.0547	52.8966	63.0977	60.0163	60.4773	43.36	51.9187	59.4762	61.0712	64.2582	61.6019	40.9337	64.361	54.8507	53.3818	60.9886	63.8501	62.4194
Cnst	ENSMUSG00000038949.8_Cnst	503.085	366.789	727.576	532.483	265.414	243.305	254.36	218.186	216.216	218.792	217.731	214.563	266.143	240.353	185.306	263.285	194.113	214.234	145.422	204.904	164.357	171.561	210.808	159.384	185.096
Sccpdh	ENSMUSG00000038936.13_Sccpdh	171.226	153.088	224.2	182.838	317.105	282.612	299.859	150.433	134.316	184.842	156.53	247.405	305.968	276.686	144.127	161.499	175.371	160.332	99.6413	116.901	173.487	130.01	120.651	134.698	127.675
Kif28	ENSMUSG00000087236.3_Kif28	0.882606	1.55419	0	0.812266	0.994061	0	0.497031	0	0	0	0	0.547356	0	0.273678	1.37263	6.78569	0	2.71944	2.69301	1.31349	0	1.3355	0	3.55796	1.77898
Ahctf1	ENSMUSG00000026491.13_Ahctf1	1022.06	1153.21	755.064	976.777	835.011	1067.26	951.136	599.436	611.521	582.189	597.715	790.929	686.728	738.828	587.487	697.569	638.565	641.207	677.292	601.578	662.644	647.171	790.2	703.741	746.971
Gm10518	ENSMUSG00000073486.2_Gm10518	3.53042	5.43967	1.71801	3.5627	3.97624	2.98534	3.48079	0	0	0	0	1.64207	0	0.821033	2.74527	0	0	0.915089	1.3465	1.31349	1.30442	1.32147	0	0.536646	0.268323
Cdc42bpa	ENSMUSG00000026490.18_Cdc42bpa	532.211	459.263	373.666	455.047	1418.53	1493.67	1456.1	3823.99	3939.94	3938.26	3900.73	4156.62	3958.15	4057.39	3501.59	3770.13	3460.57	3577.43	3230.26	2942.22	3231.04	3134.51	3276.15	3070.15	3173.15
Coq8a	ENSMUSG00000026489.13_Coq8a	3.53042	1.55419	3.43601	2.84021	12.9228	5.97068	9.44674	3.44503	5.46001	12.5743	7.15977	33.936	34.9677	34.4519	26.08	40.7141	25.4355	30.7432	29.6231	38.0912	49.5679	39.094	46.4044	52.5913	49.4978
Gm37336	ENSMUSG00000104520.1_Gm37336	0	0	0	0	0.994061	1.49267	1.24337	0	0	1.25743	0.419142	0.547356	0.971326	0.759341	1.37263	0	1.33871	0.903782	0	1.31349	1.30442	0.872636	2.65168	1.07329	1.86248
Psen2	ENSMUSG00000010609.15_Psen2	29.126	19.4274	31.7831	26.7788	37.7743	33.8339	35.8041	71.1974	62.2441	59.0991	64.1802	62.9459	62.1649	62.5554	93.3391	66.4998	66.9356	75.5915	75.4042	70.9284	60.0032	68.7786	71.5953	83.1801	77.3877
Gm31728	ENSMUSG00000102923.1_Gm31728	0	0	0	0	0	0	0	1.14834	0	0	0.382782	0	0	0	0	1.35714	1.33871	0.898616	0	0	3.91325	1.30442	0	0	0
Itpkb	ENSMUSG00000038855.10_Itpkb	53.839	24.09	37.7961	38.575	483.114	1199.11	841.113	461.635	343.98	336.99	380.868	126.439	127.244	126.841	98.8296	100.428	84.3388	94.5322	113.106	133.976	122.615	123.232	106.067	122.355	114.211
Stum	ENSMUSG00000053963.7_Stum	32.6564	27.9754	22.3341	27.6553	23.8575	8.45847	16.158	96.461	111.384	114.426	107.424	62.9459	37.8817	50.4138	21.9621	25.7856	21.4194	23.0557	25.5836	42.0317	28.6972	32.1041	17.2359	21.4658	19.3509
Gm37267	ENSMUSG00000102608.1_Gm37267	0	0	0	0	0	0	0	0	0	0	0	0	0	0	0	0	1.33871	0.446237	0	0	0	0	0	0	0
Parp1	ENSMUSG00000026496.11_Parp1	2303.6	2523.23	2248.01	2358.28	832.029	995.612	913.82	279.048	271.908	290.466	280.474	278.057	245.745	261.901	233.348	253.785	239.629	242.254	243.717	267.952	198.271	236.647	299.64	309.645	304.642
Lin9	ENSMUSG00000058729.13_Lin9	100.617	107.239	60.1302	89.3288	75.5486	132.848	104.198	33.302	48.0481	20.1188	33.823	22.9889	23.3118	23.1504	20.5895	12.2142	10.7097	14.5045	22.8906	13.1349	20.8707	18.9654	11.9326	13.4161	12.6743
Mixl1	ENSMUSG00000026497.7_Mixl1	0	0	0	0	0	0	0	0	0	0	0	0	0	0	0	0	0	0	0	0	0	0	0	0	0
Acbd3	ENSMUSG00000026499.5_Acbd3	264.782	276.646	232.79	258.073	652.104	1439.93	1046.02	245.746	240.24	243.941	243.309	445	426.412	435.706	238.838	253.785	259.71	250.778	230.252	271.892	256.97	253.038	275.775	244.174	259.974
Gm37768	ENSMUSG00000103649.1_Gm37768	0	0	0	0	0	0	0	0	0	0	0	0	0	0	0	1.35714	0	0.452379	0	0	0	0	0	0	0
Gm38293	ENSMUSG00000103156.1_Gm38293	0.882606	3.10838	1.71801	1.903	0	0	0	0	0	0	0	0	0	0	0	0	1.33871	0.446237	0	1.31349	0	0.43783	0	0	0
H3f3a	ENSMUSG00000060743.12_H3f3a	2297.78	2174.32	2896.53	2456.21	3329.59	3960.91	3645.25	455.824	351.766	371.72	393.104	176.621	264.065	220.343	87.8486	61.3019	96.3872	81.8459	40.3951	60.4205	53.5463	51.454	51.8138	50.6486	51.2312
H3f3aos	ENSMUSG00000073485.3_H3f3aos	29.126	24.8671	24.9111	26.3014	4.97031	6.46824	5.71927	5.74172	19.656	16.3465	13.9148	18.0627	9.71326	13.888	26.08	21.7142	14.7258	20.84	18.8511	5.25396	18.2618	14.1223	15.9101	23.0758	19.4929
Sde2	ENSMUSG00000038806.7_Sde2	255.956	261.104	248.252	255.104	160.044	276.144	218.094	101.054	64.4281	59.0991	74.8605	94.6925	90.3333	92.5129	72.7496	55.6427	69.613	66.0017	53.8602	68.3014	58.6988	60.2868	78.2245	64.9341	71.5793
Lefty2	ENSMUSG00000066652.5_Lefty2	0	1.55419	0	0.518064	0.994061	0	0.497031	0	0	0	0	0	0	0	0	0	0	0	0	1.31349	0	0.43783	0	0	0
Pycr2	ENSMUSG00000026520.8_Pycr2	236.538	231.574	228.495	232.203	58.6496	51.7459	55.1978	17.2252	25.116	41.4951	27.9454	64.588	63.1362	63.8621	27.4527	23.0713	37.4839	29.336	56.5532	32.8372	31.306	40.2321	62.3144	45.6149	53.9647
Lefty1	ENSMUSG00000038793.8_Lefty1	0	0	0	0	2.98218	0	1.49109	0	0	0	0	0.547356	0	0.273678	0	0	0	0	0	0	1.30442	0.434806	0	0	0
Tmem63a	ENSMUSG00000026519.16_Tmem63a	8.82606	5.43967	6.01302	6.75958	26.8396	37.8143	32.327	44.7855	12.012	12.5743	23.1239	13.6839	17.4839	15.5839	10.9811	16.2857	6.69356	11.3201	12.1185	17.0754	14.3486	14.5142	11.9326	10.1963	11.0644
2210411M09Rik	ENSMUSG00000085563.2_2210411M09Rik	0.882606	0	0	0.294202	0	0	0	0	0	0	0	0	0	0	0	0	0	0	0	0	0	0	0	0	0
Ephx1	ENSMUSG00000038776.13_Ephx1	3.53042	1.55419	4.29502	3.12654	10.9347	3.4829	7.20879	19.5219	9.82801	25.1485	18.1661	24.0836	28.1685	26.1261	27.4527	14.9285	33.4678	25.283	35.0091	22.3293	22.1751	26.5045	35.7977	33.8087	34.8032
9130409I23Rik	ENSMUSG00000038768.8_9130409I23Rik	0	0	0	0	0	0	0	0	0	0	0	0	0	0	0	0	0	0	0	0	0	0	0	0	0
Gm37406	ENSMUSG00000103328.1_Gm37406	0	0	0	0	0	0	0	0	0	0	0	0	0	0	0	0	0	0	0	0	0	0	0	0	0
Nvl	ENSMUSG00000026516.8_Nvl	635.476	734.355	542.89	637.574	950.322	815.994	883.158	1288.44	1338.79	1135.46	1254.23	1846.23	1740.62	1793.42	1361.65	1456.21	1350.76	1389.54	1106.83	1096.76	1180.5	1128.03	1223.75	1115.69	1169.72
Cnih4	ENSMUSG00000062169.13_Cnih4	135.921	158.527	140.877	145.108	102.388	158.223	130.306	71.1974	67.7041	90.5347	76.4787	61.3038	78.6774	69.9906	83.7307	55.6427	70.9517	70.1083	76.7507	70.9284	70.4385	72.7059	87.5054	71.9105	79.708
Wdr26	ENSMUSG00000038733.14_Wdr26	1338.91	1168.75	1214.63	1240.77	1680.96	2698.75	2189.85	989.873	871.417	769.545	876.945	1253.99	1191.82	1222.9	848.288	799.354	813.937	820.526	770.2	765.764	727.865	754.61	1065.97	1011.04	1038.51
A430110L20Rik	ENSMUSG00000054135.2_A430110L20Rik	2.64782	7.77096	0	3.47292	8.94655	8.95603	8.95129	12.6318	7.64401	22.6337	14.3032	30.1046	36.9104	33.5075	54.9054	44.7856	46.8549	48.8486	36.3556	36.7777	35.2193	36.1175	22.5393	28.4422	25.4907
Cnih3	ENSMUSG00000026514.14_Cnih3	15.0043	1.55419	18.8981	11.8189	18.8872	6.46824	12.6777	10.3351	31.668	26.406	22.803	8.21033	7.77061	7.99047	5.49054	2.71428	5.35485	4.51989	5.38602	3.94047	5.21767	4.84805	11.9326	7.51304	9.7228
Ccdc121	ENSMUSG00000050625.4_Ccdc121	0	0	0	0	0	0	0	0	2.184	1.25743	1.14714	0	0	0	0	0	1.33871	0.446237	0	0	0	0	2.65168	0	1.32584
Dnah14	ENSMUSG00000047369.17_Dnah14	0.882606	0	0	0.294202	1.98812	1.99023	1.98918	9.18676	28.392	11.3168	16.2985	4.37884	1.94265	3.16075	4.1179	1.35714	5.35485	3.60996	4.03951	0	9.13092	4.39014	6.6292	4.29317	5.46118
Lbr	ENSMUSG00000004880.11_Lbr	746.685	947.279	601.302	765.089	311.141	556.269	433.705	130.911	119.028	130.772	126.904	96.8819	94.2186	95.5503	79.6128	61.0712	78.984	73.2226	63.2857	91.9443	76.9606	77.3969	88.8312	112.159	100.495
Gm5533	ENSMUSG00000056699.7_Gm5533	3.53042	1.55419	0	1.69487	0.994061	0	0.497031	0	0	0	0	0	0	0	0	0	0	0	0	0	0	0	0	0	0
Enah	ENSMUSG00000022995.16_Enah	2022.93	1723.6	2073.63	1940.06	1131.24	1188.66	1159.95	2304.73	2054.05	1949.01	2102.6	1765.22	1537.61	1651.42	1582.65	1424.99	1677.41	1561.68	1522.9	1507.89	1586.17	1538.98	1487.59	1638.92	1563.25
Srp9	ENSMUSG00000026511.7_Srp9	166.062	186.658	206.161	186.294	332.364	385.975	359.17	109.093	119.028	86.4229	104.848	132.46	143.756	138.108	56.2643	112.642	96.9896	88.6321	66.5577	74.8689	78.265	73.2305	90.5018	112.363	101.432
Vmn1r1	ENSMUSG00000091013.3_Vmn1r1	0	0	0	0	0	0.497557	0.248779	0	0	3.77228	1.25743	0	0	0	0	0	0	0	0	0	0	0	0	0	0
Degs1	ENSMUSG00000038633.5_Degs1	118.269	105.685	127.992	117.315	235.592	353.265	294.429	66.604	64.4281	70.4159	67.1493	95.7872	99.0753	97.4312	42.5516	46.1427	41.5001	43.3981	32.3161	40.7182	33.9148	35.6497	57.0111	47.7615	52.3863
1700047M11Rik	ENSMUSG00000100147.2_1700047M11Rik	0	0	0	0	0	0	0	14.9285	6.55201	7.54456	9.67502	5.47356	8.74193	7.10775	0	6.78569	2.67742	3.15437	2.69301	5.25396	0	2.64899	0	4.82981	2.41491
Fbxo28	ENSMUSG00000047539.9_Fbxo28	345.099	298.405	359.922	334.475	147.121	230.369	188.745	104.499	89.5441	128.258	107.434	146.691	136.957	141.824	130.4	137.071	172.694	146.722	119.839	126.095	139.573	128.502	144.516	144.358	144.437
Trp53bp2	ENSMUSG00000026510.10_Trp53bp2	467.781	449.161	523.133	480.025	381.719	442.826	412.273	120.576	109.2	90.5347	106.77	80.4613	95.19	87.8256	72.7496	75.9997	64.2582	71.0025	74.0577	72.2419	69.1341	71.8113	59.6628	53.6646	56.6637
Capn2	ENSMUSG00000026509.15_Capn2	351.277	313.169	449.259	371.235	612.342	928.939	770.64	610.919	513.241	518.06	547.407	704.447	575.996	640.221	916.919	793.926	856.775	855.873	938.513	849.828	774.824	854.388	917.481	953.619	935.55
Gm37885	ENSMUSG00000102234.1_Gm37885	0	0.777096	0	0.259032	0	1.49267	0.746336	1.14834	0	1.25743	0.801924	1.09471	0.971326	1.03302	2.74527	2.71428	5.35485	3.6048	2.69301	2.62698	3.91325	3.07775	1.32584	2.68323	2.00453
Capn8	ENSMUSG00000038599.14_Capn8	0.882606	0	1.71801	0.866871	0	0.497557	0.248779	4.59338	0	1.25743	1.95027	0	0	0	1.37263	0	0	0.457545	0	0	0	0	2.65168	0	1.32584
Gm37218	ENSMUSG00000102688.1_Gm37218	0	0	0	0	0	0	0	0	0	0	0	0	0	0	0	0	0	0	0	0	0	0	0	0	0
Ccdc185	ENSMUSG00000043429.7_Ccdc185	0	0	0	0	0.994061	1.49267	1.24337	0	0	0	0	0.547356	0	0.273678	0	0	0	0	0	0	0	0	0	0	0
Susd4	ENSMUSG00000038576.15_Susd4	111.208	80.0408	170.083	120.444	161.038	71.6482	116.343	300.866	282.828	300.525	294.74	309.803	271.971	290.887	319.824	241.571	239.629	267.008	249.103	256.13	223.055	242.763	265.168	297.302	281.235
Tlr5	ENSMUSG00000079164.8_Tlr5	9.70867	3.88548	8.59003	7.39473	11.9287	4.97557	8.45215	10.3351	12.012	17.604	13.317	20.7995	15.5412	18.1704	15.099	32.5713	44.1775	30.6159	37.7021	47.2856	20.8707	35.2861	43.7527	30.0522	36.9024
Gm38079	ENSMUSG00000104367.1_Gm38079	0	0	0	0	0	0	0	0	0	0	0	0	0	0	0	0	1.33871	0.446237	0	0	0	0	0	0	0
Disp1	ENSMUSG00000030768.12_Disp1	160.634	132.106	160.634	151.125	128.234	154.74	141.487	164.213	139.776	157.178	153.723	187.196	169.982	178.589	156.48	169.642	141.903	156.009	181.778	133.976	176.096	163.95	147.168	163.677	155.423
Brox	ENSMUSG00000046836.13_Brox	334.825	231.777	337.228	301.277	525.5	652.427	588.964	345.652	256.62	333.872	312.048	404.868	371.396	388.132	329.432	282.733	332	314.722	261.222	300.474	277.841	279.846	361.954	373.42	367.687
Aida	ENSMUSG00000042901.10_Aida	233.617	231.404	209.983	225.001	182.261	257.809	220.035	146.988	150.172	134.934	144.032	102.355	138.9	120.628	85.9543	91.7697	87.0162	88.2467	87.5228	80.7271	96.866	88.372	90.1571	98.4476	94.3024
Mia3	ENSMUSG00000056050.13_Mia3	654.894	615.46	488.773	586.375	1369.82	1744.43	1557.13	976.093	850.669	946.842	924.535	1671.08	1443.39	1557.23	875.74	811.568	797.872	828.394	822.714	848.514	837.436	836.221	831.301	881.709	856.505
Taf1a	ENSMUSG00000072258.10_Taf1a	65.3129	66.0531	55.8352	62.4004	140.163	113.941	127.052	103.351	74.2561	101.852	93.1529	155.449	142.785	149.117	108.438	115.357	156.629	126.808	121.185	119.528	129.137	123.283	132.584	104.646	118.615
Gm37986	ENSMUSG00000104212.1_Gm37986	5.29564	1.55419	3.43601	3.42861	0.994061	0.995114	0.994588	0	0	5.02971	1.67657	0	0	0	1.37263	0	2.67742	1.35002	1.3465	0	0	0.448835	1.32584	2.14658	1.73621
Hhipl2	ENSMUSG00000053461.9_Hhipl2	4.41303	10.8793	2.57701	5.95646	2.98218	2.48779	2.73498	5.74172	4.36801	6.28713	5.46562	2.73678	7.77061	5.25369	8.2358	5.42855	5.35485	6.33973	8.07903	13.1349	5.21767	8.81053	13.2584	9.12298	11.1907
Gm33973	ENSMUSG00000103451.1_Gm33973	0	0	0	0	0	0	0	0	0	0	0	0	0	0	0	0	0	0	0	0	0	0	0	0	0
Gm34068	ENSMUSG00000103305.1_Gm34068	0	0	0	0	0	0	0	0	0	0	0	0	0	0	0	1.35714	0	0.452379	0	0	0	0	0	0	0
Gm38108	ENSMUSG00000102743.1_Gm38108	0	0	0	0	0	0	0	0	0	0	0	0	0	0	0	0	0	0	0	0	0	0	0	0	0
Dusp10	ENSMUSG00000039384.8_Dusp10	66.1955	37.3006	38.6552	47.3837	24.8515	34.3314	29.5915	64.3073	43.6801	55.3268	54.438	60.2091	86.448	73.3286	61.7685	51.5712	48.1936	53.8445	51.1672	51.2261	33.9148	45.436	59.6628	49.3714	54.5171
1700056E22Rik	ENSMUSG00000044854.7_1700056E22Rik	9.70867	8.54805	13.7441	10.6669	5.96437	7.96091	6.96264	1.14834	5.46001	3.77228	3.46021	13.1365	7.77061	10.4536	4.1179	2.71428	9.37098	5.40105	5.38602	6.56745	5.21767	5.72371	1.32584	6.43975	3.88279
Gm37223	ENSMUSG00000102682.5_Gm37223	0	0	0	0	0	0	0	0	0	0	0	0	0	0	0	0	0	0	0	0	0	0	0	0	0
Gm37712	ENSMUSG00000102794.1_Gm37712	0	0	0	0	0	0	0	0	0	0	0	0	0	0	0	0	0	0	0	0	0	0	0	0	0
1700112H15Rik	ENSMUSG00000101574.1_1700112H15Rik	0	0	0	0	0	0	0	0	0	0	0	0	0	0	0	0	0	0	0	0	0	0	0	0	0
Gm37800	ENSMUSG00000103308.5_Gm37800	0	0	0	0	0	0	0	0	0	0	0	0	0	0	0	0	0	0	0	0	0	0	0	0	0
4930488B22Rik	ENSMUSG00000092578.1_4930488B22Rik	0	0	0	0	0	0	0	0	0	0	0	0	0	0	0	0	0	0	0	0	0	0	0	0	0
Hlx	ENSMUSG00000039377.7_Hlx	0	0	0	0	54.6734	222.408	138.541	37.8954	17.472	35.2079	30.1918	2.18942	4.85663	3.52303	0	0	0	0	0	0	0	0	0	2.68323	1.34161
Gm34342	ENSMUSG00000102158.1_Gm34342	0	0	0	0	0	0	0	0	0	0	0	0	0	0	0	0	0	0	0	0	0	0	0	0	0
2022-03-01	ENSMUSG00000026621.13_Marc1	6.17824	3.88548	8.59003	6.21792	1.98812	0.497557	1.24284	0	0	0	0	0	0.971326	0.485663	0	2.71428	0	0.904759	0	0	2.60883	0.869611	1.32584	2.14658	1.73621
2022-03-02	ENSMUSG00000073481.9_Marc2	48.5433	41.1861	56.6942	48.8079	330.028	502.533	416.28	86.1259	73.1641	93.0496	84.1132	37.2202	45.6523	41.4363	50.7874	27.1428	52.2097	43.38	41.7416	36.7777	60.0032	46.1742	60.9886	53.1279	57.0583
C130074G19Rik	ENSMUSG00000039349.5_C130074G19Rik	3.53042	9.32515	6.87203	6.57587	742.564	1666.82	1204.69	350.245	291.564	279.149	306.986	15.326	27.1971	21.2615	0	4.07141	9.37098	4.4808	4.03951	1.31349	0	1.78433	0	2.14658	1.07329
Mark1	ENSMUSG00000026620.11_Mark1	251.543	193.497	352.191	265.744	348.915	275.149	312.032	373.212	329.784	368.426	357.141	471.82	471.093	471.457	468.068	515.712	491.307	491.696	483.395	482.051	546.551	503.999	596.628	566.698	581.663
Gm38251	ENSMUSG00000102784.1_Gm38251	0	0	0	0	6.95843	4.97557	5.967	1.14834	0	1.25743	0.801924	10.9471	6.79928	8.8732	8.2358	2.71428	0	3.65003	1.3465	1.31349	1.30442	1.32147	1.32584	3.75652	2.54118
Gm34732	ENSMUSG00000103942.1_Gm34732	0	0	0	0	0	0	0	0	0	0	0	0	0	0	0	0	0	0	0	0	0	0	0	0	0
4930433J02Rik	ENSMUSG00000103478.1_4930433J02Rik	0	0	0	0	0	0	0	0	0	0	0	0	0	0	0	0	0	0	0	0	0	0	0	0	0
Gm37662	ENSMUSG00000104461.1_Gm37662	0	0	0	0	0	0.995114	0.497557	0	0	0	0	0	0	0	0	0	0	0	0	0	0	0	0	0	0
Rab3gap2	ENSMUSG00000039318.12_Rab3gap2	380.403	355.91	404.591	380.301	371.779	402.026	386.902	579.914	584.221	501.713	555.283	612.491	590.566	601.529	749.458	728.783	714.872	731.038	762.121	765.764	714.821	747.569	910.852	758.28	834.566
Gm34882	ENSMUSG00000103613.1_Gm34882	0	0	0	0	0	0	0	0	0	0	0	0.547356	0	0.273678	0	0	0	0	0	0	0	0	3.97752	0	1.98876
Iars2	ENSMUSG00000026618.11_Iars2	296.556	341.145	234.508	290.736	268.396	376.153	322.275	293.976	310.128	299.268	301.124	280.246	288.484	284.365	231.975	230.713	208.839	223.843	235.638	194.396	237.404	222.48	254.561	283.349	268.955
2010103J01Rik	ENSMUSG00000104368.1_2010103J01Rik	0	0	0	0	0	0	0	0	0	0	0	0	0	0	0	0	0	0	0	0	0	0	0	0	0
Bpnt1	ENSMUSG00000026617.16_Bpnt1	130.626	160.082	171.801	154.169	141.157	178.125	159.641	79.2358	64.4281	74.1882	72.6174	148.881	168.039	158.46	91.9665	99.0711	88.355	93.1308	72.7112	85.3768	88.7004	82.2628	78.2245	72.4472	75.3358
4930532G15Rik	ENSMUSG00000097261.2_4930532G15Rik	5.29564	5.43967	3.43601	4.72377	5.96437	0.995114	3.47974	1.14834	2.184	10.0594	4.46392	5.47356	3.8853	4.67943	4.1179	5.42855	9.37098	6.30581	5.38602	2.62698	5.21767	4.41022	1.32584	4.82981	3.07783
Eprs	ENSMUSG00000026615.14_Eprs	1424.53	1666.87	1181.99	1424.46	1294.88	1536.29	1415.59	1270.07	1189.1	1287.6	1248.93	1424.35	1308.06	1366.2	1331.45	1491.49	1399.9	1407.62	1244.17	1322.68	1378.77	1315.21	1458.58	1341.89	1400.24
9630028B13Rik	ENSMUSG00000051295.8_9630028B13Rik	0	0.777096	0	0.259032	0	2.98534	1.49267	2.29669	2.184	3.77228	2.75099	4.37884	1.94265	3.16075	0	2.71428	0	0.904759	0	0	0	0	0	0	0
Gm2061	ENSMUSG00000097615.1_Gm2061	0.882606	0.777096	0	0.553234	7.95249	4.47801	6.21525	16.0768	25.116	13.8317	18.3415	6.02091	13.5986	9.80974	1.37263	1.35714	5.35485	2.69487	6.73252	1.31349	6.52209	4.85603	1.32584	2.14658	1.73621
Slc30a10	ENSMUSG00000026614.7_Slc30a10	6.17824	12.4335	2.57701	7.06293	34.7921	43.2875	39.0398	168.807	114.66	104.366	129.278	33.3887	20.3978	26.8933	12.3537	27.1428	25.4355	21.644	25.5836	26.2698	26.0883	25.9806	10.6067	15.0261	12.8164
Gm38093	ENSMUSG00000103799.1_Gm38093	0	0	0	0	0	0	0	0	0	0	0	0	0	0	0	0	0	0	0	0	0	0	0	0	0
Lyplal1	ENSMUSG00000039246.8_Lyplal1	28.2434	22.5358	48.9632	33.2475	34.7921	39.307	37.0496	17.2252	18.564	23.8911	19.8934	29.5572	28.1685	28.8628	17.8442	18.9999	22.7581	19.8674	9.42553	11.8214	16.9574	12.7348	14.5842	11.8062	13.1952
Gm37134	ENSMUSG00000103449.1_Gm37134	0	1.55419	0	0.518064	0	0	0	0	0	0	0	0	0	0	0	0	0	0	0	0	0	0	0	0	0
A730004F24Rik	ENSMUSG00000103690.1_A730004F24Rik	0	0	0	0	1.98812	0	0.994061	0	0	0	0	0	0	0	1.37263	0	0	0.457545	0	0	0	0	0	0.536646	0.268323
Tgfb2	ENSMUSG00000039239.14_Tgfb2	66.1955	41.1861	54.9762	54.1192	383.708	486.611	435.159	302.015	202.02	201.188	235.074	63.4932	57.3082	60.4007	45.2969	46.1427	30.7904	40.7433	40.3951	48.5991	43.0458	44.0133	39.7752	32.7354	36.2553
Gm29491	ENSMUSG00000100393.1_Gm29491	0	0	0	0	0	0	0	0	1.092	0	0.364001	0	0	0	0	0	0	0	0	1.31349	0	0.43783	0	2.68323	1.34161
Rrp15	ENSMUSG00000001305.5_Rrp15	130.626	168.63	90.1954	129.817	307.165	342.319	324.742	142.395	131.04	142.089	138.508	198.143	206.892	202.518	98.8296	101.785	112.452	104.356	164.274	122.155	127.833	138.087	169.707	180.85	175.279
A430105J06Rik	ENSMUSG00000097784.1_A430105J06Rik	11.4739	4.66257	5.15402	7.09682	11.9287	13.434	12.6814	17.2252	26.208	16.3465	19.9266	15.8733	14.5699	15.2216	12.3537	18.9999	18.742	16.6985	10.772	15.7619	23.4795	16.6711	7.95504	15.5627	11.7589
1700023G09Rik	ENSMUSG00000103503.1_1700023G09Rik	0	0	0	0	0	0	0	0	0	0	0	0	0	0	0	0	0	0	0	0	0	0	0	0	0
Gm37912	ENSMUSG00000104312.1_Gm37912	0	0	0	0	0.994061	0	0.497031	0	0	0	0	0	0	0	0	0	0	0	0	0	0	0	0	0	0
D1Pas1	ENSMUSG00000039224.1_D1Pas1	0	0.777096	0.859003	0.545366	0	3.4829	1.74145	0	0	0	0	0	0	0	0	0	0	0	0	0	0	0	0	0	0
Spata17	ENSMUSG00000026611.17_Spata17	1.76521	1.55419	4.29502	2.53814	2.98218	1.49267	2.23743	4.59338	1.092	5.02971	3.5717	4.37884	5.82796	5.1034	0	4.07141	5.35485	3.14209	4.03951	1.31349	7.8265	4.39317	2.65168	6.43975	4.54571
1700007P06Rik	ENSMUSG00000089730.2_1700007P06Rik	0	0	0	0	0	0	0	2.29669	0	0	0.765563	3.28413	1.94265	2.61339	0	1.35714	0	0.452379	0	2.62698	0	0.87566	5.30336	2.14658	3.72497
Gpatch2	ENSMUSG00000039210.16_Gpatch2	310.677	261.881	277.458	283.339	309.153	363.217	336.185	318.092	402.949	350.822	357.287	528.745	507.032	517.889	436.498	417.998	428.388	427.628	398.565	474.17	468.286	447.007	564.808	458.832	511.82
Gm38155	ENSMUSG00000104245.1_Gm38155	0	0	0	0	0	0.497557	0.248779	0	0	0	0	1.09471	0	0.547356	0	0	2.67742	0.892474	1.3465	0	0	0.448835	3.97752	0	1.98876
Gm37896	ENSMUSG00000103923.1_Gm37896	0	0	0	0	0.994061	4.97557	2.98482	0	2.184	0	0.728001	3.28413	6.79928	5.04171	2.74527	0	6.69356	3.14628	4.03951	2.62698	1.30442	2.65697	3.97752	2.14658	3.06205
Esrrg	ENSMUSG00000026610.13_Esrrg	91.791	34.9693	104.798	77.1862	233.604	112.448	173.026	364.025	341.796	362.139	355.987	301.046	341.907	321.476	193.541	242.928	182.065	206.178	176.392	173.381	186.532	178.768	274.449	208.219	241.334
Gm36388	ENSMUSG00000103961.1_Gm36388	0	0	0	0	1.98812	0	0.994061	13.7801	12.012	7.54456	11.1122	1.64207	6.79928	4.22067	9.60844	21.7142	10.7097	14.0108	18.8511	21.0158	19.5663	19.811	7.95504	17.7093	12.8322
9330162B11Rik	ENSMUSG00000103577.1_9330162B11Rik	0	0	0	0	0	0	0	1.14834	0	1.25743	0.801924	1.09471	0	0.547356	1.37263	2.71428	2.67742	2.25478	1.3465	1.31349	0	0.886665	1.32584	0	0.66292
Gm38064	ENSMUSG00000104482.1_Gm38064	0	0	0	0	0	0	0	0	0	0	0	0	0	0	0	0	0	0	0	0	0	0	0	0	0
Ush2a	ENSMUSG00000026609.15_Ush2a	2.64782	4.66257	1.71801	3.00947	0	13.9316	6.9658	29.857	27.3	42.7525	33.3032	9.30504	10.6846	9.99482	9.60844	8.14283	12.0484	9.93322	6.73252	17.0754	14.3486	12.7188	9.28088	7.51304	8.39696
Kctd3	ENSMUSG00000026608.13_Kctd3	360.986	416.523	436.365	404.625	204.777	214.437	209.607	262.971	307.944	266.574	279.163	214.558	211.749	213.153	336.295	298.57	294.517	309.794	271.994	253.503	281.754	269.084	267.82	274.763	271.291
Kcnk2	ENSMUSG00000037624.15_Kcnk2	19.4173	11.6564	12.026	14.3666	41.7506	26.8681	34.3093	47.0821	52.4161	50.2971	49.9318	55.2829	71.8781	63.5805	108.438	105.857	62.9194	92.4048	74.0577	76.1824	73.0474	74.4292	49.0561	60.1043	54.5802
A430027H14Rik	ENSMUSG00000104507.1_A430027H14Rik	0	1.55419	0.859003	0.804398	0.994061	0	0.497031	3.44503	1.092	1.25743	1.93149	7.66298	5.82796	6.74547	5.49054	14.9285	8.03227	9.48377	5.38602	15.7619	2.60883	7.91891	10.6067	6.97639	8.79155
Cenpf	ENSMUSG00000026605.14_Cenpf	1286.84	1658.32	471.593	1138.92	1030.84	2253.93	1642.39	165.362	171.444	125.743	154.183	31.7466	34.9677	33.3572	1.37263	8.14283	5.35485	4.95677	5.38602	2.62698	9.13092	5.71464	6.6292	5.36646	5.99783
Ptpn14	ENSMUSG00000026604.17_Ptpn14	243.599	366.789	166.647	259.012	269.391	516.464	392.927	96.461	102.648	96.8219	98.6437	16.968	18.4552	17.7116	12.3537	6.78569	24.0968	14.4121	20.1976	18.3889	18.2618	18.9494	15.9101	10.1963	13.0532
Gm26574	ENSMUSG00000097925.1_Gm26574	0.882606	0	0	0.294202	1.98812	0	0.994061	0	0	0	0	0	0	0	0	0	0	0	0	0	0	0	0	0	0
Gm37422	ENSMUSG00000104435.1_Gm37422	3.53042	5.43967	0.859003	3.27637	5.96437	3.4829	4.72363	0	8.73601	5.02971	4.58857	7.66298	2.91398	5.28848	6.86317	2.71428	8.03227	5.8699	1.3465	3.94047	1.30442	2.19713	0	0.536646	0.268323
Smyd2	ENSMUSG00000026603.13_Smyd2	163.282	160.859	164.07	162.737	228.634	265.695	247.165	161.917	137.592	174.782	158.097	193.764	173.867	183.816	115.301	92.2854	88.355	98.6472	95.6018	106.393	100.44	100.812	84.8537	121.282	103.068
Prox1	ENSMUSG00000010175.13_Prox1	428.064	425.071	264.573	372.569	103.382	86.5749	94.9786	44.7855	43.6801	21.3763	36.6139	45.9779	48.5663	47.2721	27.4527	47.4998	41.5001	38.8175	24.2371	44.6586	36.5237	35.1398	14.5842	28.4422	21.5132
Gm28172	ENSMUSG00000099404.1_Gm28172	0	0	0	0	0	0	0	0	0	0	0	0	0	0	0	0	0	0	0	0	0	0	0	0	0
Prox1os	ENSMUSG00000079045.3_Prox1os	2.64782	1.55419	1.71801	1.97334	0	0.497557	0.248779	0	0	0	0	0	0.971326	0.485663	0	0	0	0	0	0	0	0	0	0.536646	0.268323
Gm29678	ENSMUSG00000103644.1_Gm29678	0	0	0	0	0	0	0	0	0	0	0	0	0	0	0	0	0	0	0	0	0	0	0	0	0
Gm30725	ENSMUSG00000103510.1_Gm30725	0	0	0	0	0	0	0	0	0	0	0	0	0	0	0	0	0	0	0	0	0	0	0	0	0
Gm30932	ENSMUSG00000103963.1_Gm30932	0	0	0	0	0	0	0	0	0	0	0	0	0	0	0	0	0	0	0	0	0	0	0	0	0
Rps6kc1	ENSMUSG00000089872.10_Rps6kc1	247.13	218.364	293.779	253.091	230.622	208.476	219.549	237.707	299.208	272.862	269.926	319.108	307.91	313.509	377.474	308.07	349.404	344.983	359.517	315.237	353.497	342.75	414.988	421.803	418.396
Angel2	ENSMUSG00000026634.16_Angel2	355.69	320.163	304.087	326.647	224.658	289.578	257.118	182.587	163.8	164.723	170.37	207.448	174.839	191.143	210.013	168.285	206.162	194.82	157.541	176.008	174.792	169.447	151.146	200.169	175.657
Vash2	ENSMUSG00000037568.12_Vash2	397.173	313.169	597.866	436.07	176.943	119.414	148.178	114.834	64.4281	66.6436	81.9687	43.2411	23.3118	33.2765	53.5327	52.9284	57.5646	54.6752	53.8602	53.8531	57.3944	55.0359	55.6853	66.0074	60.8463
Gm31373	ENSMUSG00000104487.1_Gm31373	0	0.777096	0	0.259032	0	0	0	0	0	0	0	0	0	0	0	0	0	0	0	0	0	0	0	0	0
Flvcr1	ENSMUSG00000066595.9_Flvcr1	128.86	140.654	95.3494	121.621	76.5427	69.658	73.1003	188.329	206.388	235.139	209.952	245.763	216.606	231.184	274.527	253.785	302.549	276.953	234.292	241.682	246.535	240.836	275.775	271.006	273.39
A230020J21Rik	ENSMUSG00000097845.2_A230020J21Rik	1.76521	0.777096	0	0.847436	0	0	0	0	0	0	0	0	0	0	0	0	0	0	0	1.31349	0	0.43783	0	1.07329	0.536646
Spata45	ENSMUSG00000057072.11_Spata45	0	0	0	0	0	0	0	0	0	0	0	0	0	0	0	0	0	0	0	0	0	0	0	0	0
Tatdn3	ENSMUSG00000026632.17_Tatdn3	10.5913	16.319	17.1801	14.6968	120.281	103.989	112.135	231.966	168.168	226.337	208.824	464.158	515.774	489.966	278.645	256.499	258.371	264.505	263.915	260.071	268.71	264.232	332.786	292.472	312.629
Nsl1	ENSMUSG00000062510.12_Nsl1	148.278	173.292	90.1954	137.255	33.7981	68.6629	51.2305	8.03841	5.46001	7.54456	7.01433	2.18942	2.91398	2.5517	4.1179	1.35714	0	1.82501	1.3465	3.94047	3.91325	3.06674	2.65168	5.9031	4.27739
Gm38188	ENSMUSG00000103576.1_Gm38188	0	0	0	0	1.98812	0	0.994061	0	0	0	0	1.09471	0	0.547356	0	0	1.33871	0.446237	0	0	1.30442	0.434806	0	0.536646	0.268323
Batf3	ENSMUSG00000026630.9_Batf3	1.76521	7.77096	2.57701	4.03773	0	5.47313	2.73656	3.44503	5.46001	12.5743	7.15977	4.37884	5.82796	5.1034	1.37263	2.71428	1.33871	1.80854	0	1.31349	2.60883	1.30744	1.32584	1.60994	1.46789
Gm38161	ENSMUSG00000102777.1_Gm38161	0	0	0	0	0	0	0	0	0	0	0	0	0	0	0	0	0	0	0	0	0	0	0	0	0
Fam71a	ENSMUSG00000091017.1_Fam71a	0	0	0	0	0	0	0	0	0	0	0	0	1.94265	0.971326	0	0	0	0	0	0	0	0	0	0	0
Atf3	ENSMUSG00000026628.13_Atf3	7.94346	6.21676	9.44904	7.86975	49.7031	69.1604	59.4317	20.6702	7.64401	10.0594	12.7912	2.73678	1.94265	2.33971	2.74527	2.71428	4.01613	3.15856	0	0	1.30442	0.434806	10.6067	4.29317	7.44994
D730003I15Rik	ENSMUSG00000073478.6_D730003I15Rik	6.17824	8.54805	3.43601	6.0541	38.7684	28.3608	33.5646	24.1152	26.208	45.2674	31.8635	93.0504	107.817	100.434	91.9665	75.9997	78.984	82.3167	64.6322	66.988	57.3944	63.0048	108.719	101.963	105.341
Gm37168	ENSMUSG00000103174.1_Gm37168	0	0	0.859003	0.286334	1.98812	0.995114	1.49162	5.74172	2.184	1.25743	3.06105	5.47356	10.6846	8.07907	13.7263	25.7856	24.0968	21.2029	18.8511	36.7777	10.4353	22.0214	38.4493	17.7093	28.0793
Nenf	ENSMUSG00000037499.9_Nenf	44.1303	59.8364	69.5793	57.8486	111.335	105.482	108.408	25.2636	14.196	21.3763	20.2786	33.3887	26.2258	29.8072	1.37263	12.2142	8.03227	7.20638	16.1581	11.8214	7.8265	11.9353	7.95504	15.0261	11.4906
Ppp2r5a	ENSMUSG00000026626.11_Ppp2r5a	182.699	185.485	113.388	160.524	312.92	628.688	470.804	126.249	142.517	105.561	124.776	51.9988	63.9327	57.9657	38.4337	42.0713	62.9194	47.8082	44.4346	59.107	61.9729	55.1715	36.6329	42.0784	39.3557
Gm32200	ENSMUSG00000103114.1_Gm32200	0	0	0.859003	0.286334	0	2.48779	1.24389	1.14834	0	0	0.382782	0	2.91398	1.45699	0	0	0	0	0	0	0	0	0	0	0
Gm37432	ENSMUSG00000103517.1_Gm37432	0	0.777096	0	0.259032	0	0	0	0	0	0	0	0	0	0	1.37263	0	0	0.457545	0	0	0	0	0	0	0
Dtl	ENSMUSG00000037474.13_Dtl	494.259	550.961	205.302	416.841	77.5368	127.872	102.704	14.9285	17.472	22.6337	18.3447	3.28413	8.74193	6.01303	1.37263	1.35714	0	0.909924	1.3465	2.62698	0	1.32449	2.65168	2.14658	2.39913
Ints7	ENSMUSG00000037461.10_Ints7	727.267	759.222	652.843	713.111	359.85	395.558	377.704	293.976	295.932	315.614	301.841	300.498	260.315	280.407	273.154	295.856	278.452	282.487	271.994	285.027	263.492	273.504	202.853	267.786	235.32
Lpgat1	ENSMUSG00000026623.16_Lpgat1	435.125	300.736	345.319	360.393	519.894	405.011	462.453	802.693	727.273	772.06	767.342	1062.96	939.272	1001.12	757.694	812.926	850.082	806.9	732.498	759.197	830.914	774.203	845.885	857.56	851.723
Gm38037	ENSMUSG00000102840.1_Gm38037	4.41303	8.54805	3.43601	5.4657	0	6.46824	3.23412	0	1.092	1.25743	0.783143	0.547356	0	0.273678	2.74527	1.35714	0	1.36747	1.3465	0	1.30442	0.88364	0	0	0
Nek2	ENSMUSG00000026622.15_Nek2	286.847	339.591	197.571	274.67	127.24	241.813	184.526	9.18676	14.196	15.0891	12.824	9.8524	3.8853	6.86885	1.37263	5.42855	2.67742	3.15954	2.69301	3.94047	2.60883	3.08077	11.9326	6.43975	9.18615
1700034H15Rik	ENSMUSG00000055833.14_1700034H15Rik	7.94346	8.54805	3.43601	6.64251	22.8634	15.4243	19.1438	29.857	15.288	21.3763	22.1737	11.4945	12.6272	12.0609	28.8253	23.0713	14.7258	22.2075	16.1581	23.6428	9.13092	16.3106	6.6292	17.1727	11.9009
Slc30a1	ENSMUSG00000037434.7_Slc30a1	127.095	141.431	118.542	129.023	455.28	788.628	621.954	287.086	317.772	272.862	292.573	64.0406	57.3082	60.6744	32.9432	20.3571	13.3871	22.2291	39.0486	28.8968	27.3928	31.7794	27.8426	42.395	35.1188
Rd3	ENSMUSG00000049353.17_Rd3	0	0	0	0	17.8931	17.9121	17.9026	6.89007	6.55201	5.02971	6.15726	0	0	0	0	1.35714	1.33871	0.898616	0	0	0	0	0	0	0
Gm26670	ENSMUSG00000097416.3_Gm26670	1.76521	5.43967	3.43601	3.54696	13.9169	3.4829	8.69988	2.29669	0	5.02971	2.44213	4.37884	5.82796	5.1034	4.1179	5.42855	2.67742	4.07463	2.69301	2.62698	3.91325	3.07775	5.30336	2.14658	3.72497
Traf5	ENSMUSG00000026637.13_Traf5	2.64782	1.55419	2.57701	2.25967	32.804	52.741	42.7725	35.5987	13.104	17.604	22.1022	4.37884	6.79928	5.58906	9.60844	2.71428	1.33871	4.55381	6.73252	7.88094	5.21767	6.61038	1.32584	11.2696	6.2977
Gm26879	ENSMUSG00000097089.2_Gm26879	0	0	0	0	0	0	0	0	0	0	0	0	0	0	0	0	0	0	0	0	0	0	0	0	0
Rcor3	ENSMUSG00000037395.15_Rcor3	97.9693	124.335	91.0544	104.453	252.491	187.081	219.786	573.024	566.749	657.634	599.136	762.466	793.573	778.02	969.079	887.568	908.985	921.878	774.24	740.808	843.958	786.335	910.852	941.813	926.332
Gm10516	ENSMUSG00000097316.2_Gm10516	14.1217	19.4274	18.8981	17.4824	22.8634	8.95603	15.9097	18.3735	29.484	20.1188	22.6588	54.1882	53.4229	53.8056	80.9854	107.214	101.742	96.6471	67.3252	101.139	104.353	90.9391	71.5953	81.5701	76.5827
Kcnh1	ENSMUSG00000058248.12_Kcnh1	75.9041	38.8548	127.133	80.6305	57.6555	22.3901	40.0228	307.756	302.484	306.812	305.684	268.204	264.201	266.202	345.904	290.428	361.452	332.594	300.27	278.46	250.448	276.393	314.224	337.55	325.887
Hhat	ENSMUSG00000037375.16_Hhat	52.0738	48.1799	67.0023	55.752	23.8575	15.9218	19.8896	35.5987	28.392	26.406	30.1322	49.8094	53.4229	51.6161	59.0233	40.7141	64.2582	54.6652	87.5228	57.7935	75.6562	73.6575	70.2695	75.1304	72.6999
1700065J18Rik	ENSMUSG00000100872.2_1700065J18Rik	0	0	0	0	0	0	0	0	0	0	0	0	0	0	0	0	0	0	0	0	0	0	0	0	0
Sertad4	ENSMUSG00000016262.14_Sertad4	11.4739	11.6564	9.44904	10.8598	38.7684	20.3998	29.5841	25.2636	36.0361	30.1782	30.4926	36.6728	36.9104	36.7916	63.1412	46.1427	40.1613	49.8151	47.1276	43.3451	40.4369	43.6366	38.4493	40.7851	39.6172
Gm15867	ENSMUSG00000089812.2_Gm15867	0	0	0	0	0	0.497557	0.248779	0	0	0	0	0	0	0	0	0	0	0	0	0	0	0	0	1.07329	0.536646
Syt14	ENSMUSG00000016200.14_Syt14	278.021	242.454	217.328	245.934	194.836	116.428	155.632	453.596	570.025	526.862	516.828	410.517	473.036	441.776	598.468	618.855	599.743	605.689	646.322	648.864	613.076	636.087	612.538	558.111	585.325
Gm31406	ENSMUSG00000103640.1_Gm31406	0	0.777096	0	0.259032	0	0.497557	0.248779	0	0	0	0	0	0	0	1.37263	1.35714	0	0.909924	0	0	0	0	2.65168	0	1.32584
Irf6	ENSMUSG00000026638.15_Irf6	1.76521	12.4335	1.71801	5.30558	2.98218	8.95603	5.9691	2.29669	12.012	1.25743	5.18871	4.37884	2.91398	3.64641	0	0	0	0	0	2.62698	0	0.87566	0	0	0
A130010J15Rik	ENSMUSG00000079144.7_A130010J15Rik	54.7216	45.0715	46.3862	48.7264	23.8575	47.7655	35.8115	22.9669	26.208	20.1188	23.0979	15.8733	17.4839	16.6786	13.7263	20.3571	14.7258	16.2697	17.5046	18.3889	30.0016	21.965	19.8876	15.5627	17.7252
Traf3ip3	ENSMUSG00000037318.10_Traf3ip3	0	0	0	0	4.97031	5.97068	5.47049	3.44503	2.184	3.77228	3.13377	0.547356	0	0.273678	0	0	0	0	0	2.62698	6.52209	3.04969	0	0.536646	0.268323
Gm15872	ENSMUSG00000090080.2_Gm15872	0	0	0	0	0	0	0	0	0	2.51485	0.838284	0	0	0	0	0	0	0	0	0	0	0	0	0	0
4930570N18Rik	ENSMUSG00000089683.2_4930570N18Rik	0	0	0	0	0	0	0	0	0	0	0	0	0	0	0	0	0	0	1.3465	0	0	0.448835	0	0	0
Lamb3	ENSMUSG00000026639.18_Lamb3	5.29564	10.1022	10.308	8.56864	1.98812	2.98534	2.48673	6.89007	0	1.25743	2.71583	5.47356	3.8853	4.67943	13.7263	9.49997	14.7258	12.6507	25.5836	31.5237	14.3486	23.8186	25.1909	23.0758	24.1334
Hsd11b1	ENSMUSG00000016194.14_Hsd11b1	0	0	0	0	0.994061	2.98534	1.9897	2.29669	3.276	5.02971	3.53413	6.02091	3.8853	4.95311	4.1179	10.8571	1.33871	5.43791	6.73252	9.19443	5.21767	7.04821	2.65168	3.75652	3.2041
G0s2	ENSMUSG00000009633.3_G0s2	5.29564	2.33129	6.87203	4.83298	30.8159	23.3852	27.1005	32.1537	10.92	47.7822	30.2853	44.8832	53.4229	49.153	48.0422	54.2855	36.1452	46.1576	36.3556	36.7777	36.5237	36.5523	22.5393	38.1018	30.3206
Gm37650	ENSMUSG00000103736.1_Gm37650	0	0	0	0	0	0	0	0	0	0	0	0	0	0	0	0	0	0	0	0	0	0	0	0	0
Camk1g	ENSMUSG00000016179.11_Camk1g	39.7173	24.09	64.4253	42.7442	40.7565	20.3998	30.5782	72.3457	51.3241	79.2179	67.6292	45.4305	44.681	45.0558	38.4337	33.9284	40.1613	37.5078	36.3556	32.8372	31.306	33.4996	27.8426	41.3217	34.5822
4930503O07Rik	ENSMUSG00000103692.1_4930503O07Rik	0	0	0	0	0	0	0	0	0	0	0	0	0	0	0	0	0	0	0	0	0	0	0	0	0
Plxna2	ENSMUSG00000026640.12_Plxna2	1425.41	1481.92	1035.96	1314.43	727.653	666.229	696.941	1023.18	1245.97	1060.01	1109.72	931.599	936.358	933.979	827.698	831.926	755.033	804.886	802.517	813.05	881.786	832.451	783.571	891.368	837.47
Cd34	ENSMUSG00000016494.9_Cd34	0	2.33129	0.859003	1.06343	1337.01	2750	2043.5	593.694	459.733	465.248	506.225	48.1673	37.8817	43.0245	2.74527	10.8571	9.37098	7.65778	6.73252	3.94047	9.13092	6.6013	6.6292	10.1963	8.41273
Gm16897	ENSMUSG00000097325.2_Gm16897	0	0	1.71801	0.572669	0	0	0	8.03841	2.184	6.28713	5.50318	8.21033	7.77061	7.99047	4.1179	5.42855	12.0484	7.19829	5.38602	13.1349	7.8265	8.78247	0	5.36646	2.68323
Gm32250	ENSMUSG00000104206.1_Gm32250	0	0	0	0	0	0	0	0	0	0	0	0	0	0	0	0	2.67742	0.892474	0	0	0	0	0	0	0
Gm37027	ENSMUSG00000104077.1_Gm37027	0	0	0	0	0	0	0	0	0	0	0	0.547356	0.971326	0.759341	0	1.35714	0	0.452379	0	3.94047	0	1.31349	0	0	0
Cd46	ENSMUSG00000016493.13_Cd46	7.06085	3.88548	2.57701	4.50778	26.8396	20.8974	23.8685	101.054	68.7961	79.2179	83.0228	78.2718	70.9068	74.5893	83.7307	84.1426	72.2904	80.0545	87.5228	97.1982	118.702	101.141	76.8987	95.5229	86.2108
Cr1l	ENSMUSG00000016481.15_Cr1l	100.617	138.323	67.8613	102.267	239.499	300.415	269.957	290.531	261.862	350.822	301.072	279.682	270.029	274.855	337.668	351.499	341.371	343.513	301.617	286.341	362.445	316.801	234.674	255.411	245.042
Cr2	ENSMUSG00000026616.16_Cr2	2.64782	0.777096	0	1.14164	0.994061	0.995114	0.994588	29.857	42.5881	26.406	32.9503	13.1365	17.4839	15.3102	6.86317	10.8571	10.7097	9.47665	13.465	9.19443	10.4353	11.0316	9.28088	10.7329	10.0069
Fam171a1	ENSMUSG00000050530.14_Fam171a1	586.933	464.703	687.203	579.613	397.624	437.353	417.489	344.503	401.857	348.307	364.889	234.816	235.061	234.938	326.687	329.785	293.178	316.55	300.27	270.579	337.844	302.898	278.426	266.176	272.301
Nmt2	ENSMUSG00000026643.16_Nmt2	266.547	347.362	217.328	277.079	323.07	259.227	291.149	463.931	478.297	447.644	463.291	283.53	280.713	282.122	329.432	318.927	344.049	330.803	386.447	359.896	409.587	385.31	319.527	355.796	337.662
Rpp38	ENSMUSG00000049950.6_Rpp38	15.0043	34.1922	14.6031	21.2665	41.7506	35.8241	38.7873	6.89007	14.196	8.80199	9.96269	9.30504	20.3978	14.8514	10.9811	16.2857	14.7258	13.9975	5.38602	2.62698	5.21767	4.41022	5.30336	16.636	10.9697
Acbd7	ENSMUSG00000026644.7_Acbd7	0	0.777096	0.859003	0.545366	0	0	0	0	0	0	0	0.547356	0	0.273678	0	0	0	0	1.3465	0	0	0.448835	0	0	0
Olah	ENSMUSG00000026645.11_Olah	0	0	0	0	0	0	0	0	0	0	0	0	0	0	0	0	0	0	0	0	0	0	1.32584	0.536646	0.931242
Meig1	ENSMUSG00000026650.15_Meig1	0	0	0	0	1.98812	0.497557	1.24284	0	0	0	0	3.28413	3.8853	3.58472	0	0	0	0	0	0	0	0	1.32584	0.536646	0.931242
Dclre1c	ENSMUSG00000026648.18_Dclre1c	57.3694	44.2944	26.6291	42.7643	103.382	80.1067	91.7445	137.801	131.04	114.426	127.756	166.943	169.982	168.463	152.362	176.428	195.452	174.747	199.283	176.008	176.096	183.796	206.831	176.02	191.425
Suv39h2	ENSMUSG00000026646.16_Suv39h2	183.582	251.002	134.005	189.529	54.6734	54.2337	54.4535	17.2252	20.748	23.8911	20.6214	27.9151	28.1685	28.0418	23.3348	33.9284	20.0807	25.7813	13.465	15.7619	24.7839	18.0036	22.5393	26.8323	24.6858
Gm13184	ENSMUSG00000085043.1_Gm13184	3.53042	0	0	1.17681	0	0	0	6.89007	0	0	2.29669	1.09471	0.971326	1.03302	0	0	0	0	0	0	0	0	0	0	0
Hspa14	ENSMUSG00000109865.1_Hspa14	177.651	250.24	179.927	202.606	247.332	321.989	284.661	126.892	97.5594	96.4446	106.965	146.325	135.335	140.83	109.536	98.3518	95.8651	101.251	115.409	92.9556	113.497	107.287	101.944	107.211	104.577
Gm45902	ENSMUSG00000051396.15_Gm45902	105.666	111.886	104.403	107.318	68.7791	64.6128	66.6959	120.002	147.049	151.268	139.44	167.31	142.464	154.887	167.736	160.862	153.135	160.578	202.366	153.98	149.995	168.78	176.482	172.918	174.7
Cdnf	ENSMUSG00000039496.8_Cdnf	4.41303	2.33129	1.71801	2.82077	2.98218	4.47801	3.7301	2.29669	3.276	5.02971	3.53413	5.47356	8.74193	7.10775	1.37263	9.49997	1.33871	4.07044	8.07903	3.94047	2.60883	4.87611	9.28088	6.97639	8.12863
Fam107b	ENSMUSG00000026655.15_Fam107b	229.478	198.159	237.085	221.574	310.147	488.103	399.125	64.3073	73.1641	55.3268	64.2661	54.7356	51.4803	53.1079	17.8442	20.3571	32.1291	23.4435	21.5441	26.2698	15.653	21.1556	25.1909	28.4422	26.8166
Gm13185	ENSMUSG00000085205.1_Gm13185	0	0	0	0	1.98812	0	0.994061	0	0	0	0	0	0	0	0	0	0	0	0	0	0	0	0	0	0
Gm13180	ENSMUSG00000085656.1_Gm13180	0	0	0	0	0	0	0	0	0	0	0	0	0	0	0	0	1.33871	0.446237	0	0	0	0	0	0	0
Gm13191	ENSMUSG00000086445.1_Gm13191	0	0	0	0	0	0	0	0	0	0	0	0	0	0	0	0	0	0	0	0	0	0	0	0	0
Frmd4a	ENSMUSG00000026657.17_Frmd4a	1111.2	920.081	1085.78	1039.02	1027.86	839.379	933.619	2374.78	2797.71	2483.42	2551.97	2252.92	2135.95	2194.43	3148.82	2741.42	2795.23	2895.16	2909.8	3059.12	2544.92	2837.94	2097.48	2316.16	2206.82
1700080N15Rik	ENSMUSG00000084859.7_1700080N15Rik	0	0.777096	0	0.259032	0	1.49267	0.746336	8.03841	3.276	1.25743	4.19062	15.326	14.5699	14.9479	5.49054	10.8571	1.33871	5.89545	9.42553	5.25396	6.52209	7.06719	5.30336	1.60994	3.45665
Gm13189	ENSMUSG00000086921.1_Gm13189	0	0	0	0	0	0	0	0	1.092	1.25743	0.783143	0	0	0	0	2.71428	1.33871	1.351	0	1.31349	0	0.43783	3.97752	1.60994	2.79373
Gm13175	ENSMUSG00000086874.1_Gm13175	0	0	0	0	0	0	0	0	0	0	0	0	0	0	0	0	0	0	0	0	0	0	0	0	0
Gm13179	ENSMUSG00000086018.7_Gm13179	0	0	0.859003	0.286334	0	0	0	0	0	0	0	0	0	0	0	0	0	0	0	0	0	0	0	1.60994	0.804968
Prpf18	ENSMUSG00000039449.14_Prpf18	255.956	263.435	267.15	262.18	313.129	414.465	363.797	156.175	156.156	138.317	150.216	301.046	293.34	297.193	359.63	246.999	285.146	297.258	277.38	266.638	289.581	277.866	360.628	361.163	360.895
Bend7	ENSMUSG00000048186.14_Bend7	42.3651	28.7525	42.9502	38.0226	44.7327	32.3412	38.537	58.5656	42.5881	64.1288	55.0941	89.219	108.789	99.0037	126.282	111.285	91.0324	109.533	123.878	105.079	108.267	112.408	125.955	128.258	127.107
Sephs1	ENSMUSG00000026662.13_Sephs1	704.32	735.132	643.394	694.282	178.931	245.296	212.113	122.873	105.924	128.258	119.018	87.5769	75.7634	81.6702	61.7685	71.9283	72.2904	68.6624	55.2067	74.8689	60.0032	63.3596	46.4044	60.1043	53.2543
Phyh	ENSMUSG00000026664.7_Phyh	35.3042	49.7341	49.8222	44.9535	55.6674	35.3265	45.497	89.5709	79.7161	101.852	90.3795	62.9459	74.7921	68.869	43.9243	63.7855	95.0485	67.5861	68.6717	95.8847	46.959	70.5052	46.4044	57.9577	52.1811
Ucma	ENSMUSG00000026668.10_Ucma	0	0	0	0	0	0	0	0	0	0	0	0	0	0	0	0	0	0	0	1.31349	0	0.43783	0	0.536646	0.268323
Mcm10	ENSMUSG00000026669.14_Mcm10	350.395	491.124	224.2	355.24	110.341	203.998	157.17	35.5987	54.6001	28.9208	39.7065	39.4096	35.9391	37.6743	45.2969	94.9997	50.871	63.7225	103.681	102.452	60.0032	88.7121	67.6178	62.2509	64.9344
Optn	ENSMUSG00000026672.11_Optn	24.713	23.3129	52.3992	33.475	151.097	109.463	130.28	234.262	264.264	227.594	242.04	498.094	437.097	467.595	522.973	461.427	447.13	477.177	612.659	541.158	443.502	532.44	583.369	448.099	515.734
4930551O13Rik	ENSMUSG00000086430.1_4930551O13Rik	0	0	0	0	0	0.497557	0.248779	0	0	0	0	1.09471	0	0.547356	0	0	0	0	0	0	0	0	0	0	0
Ccdc3	ENSMUSG00000026676.7_Ccdc3	9.70867	3.10838	32.6421	15.1531	23.8575	32.3412	28.0993	33.302	33.852	27.6634	31.6058	6.02091	5.82796	5.92443	4.1179	18.9999	10.7097	11.2758	12.1185	6.56745	13.0442	10.5767	7.95504	15.5627	11.7589
Camk1d	ENSMUSG00000039145.16_Camk1d	47.6607	16.319	44.6682	36.216	80.5189	35.3265	57.9227	293.976	276.276	320.644	296.965	464.705	500.233	482.469	459.832	496.712	443.114	466.553	407.991	390.106	426.544	408.214	579.392	524.839	552.116
Cdc123	ENSMUSG00000039128.13_Cdc123	308.912	337.259	327.28	324.484	286.29	335.353	310.822	93.0159	86.2681	114.426	97.9033	133.555	140.842	137.199	122.164	104.5	84.3388	103.668	119.839	114.274	130.442	121.518	121.977	122.355	122.166
Nudt5	ENSMUSG00000025817.12_Nudt5	410.412	484.908	406.309	433.876	125.252	130.857	128.055	43.6371	44.7721	56.5842	48.3311	80.4613	70.9068	75.684	100.202	120.785	73.6291	98.2056	82.1368	78.8094	93.918	84.9547	88.8312	87.4732	88.1522
Gm13199	ENSMUSG00000056718.2_Gm13199	0.882606	3.88548	0	1.58936	0	2.48779	1.24389	3.44503	2.184	8.80199	4.81034	2.73678	3.8853	3.31104	2.74527	1.35714	0	1.36747	2.69301	1.31349	6.52209	3.50953	1.32584	2.14658	1.73621
Sec61a2	ENSMUSG00000025816.15_Sec61a2	211.825	192.72	178.673	194.406	126.246	75.6287	100.937	352.542	413.869	379.743	382.051	319.656	312.767	316.211	490.03	445.141	464.533	466.568	467.237	462.348	455.242	461.609	489.235	462.589	475.912
Gm13267	ENSMUSG00000085818.7_Gm13267	0	0	0	0	0	0	0	0	0	0	0	0	0	0	0	0	0	0	0	0	0	0	0	0	0
Dhtkd1	ENSMUSG00000025815.13_Dhtkd1	33.539	41.9632	31.7831	35.7618	21.8693	24.3803	23.1248	51.6755	58.9681	44.0099	51.5512	80.4613	60.2222	70.3417	107.065	88.214	80.3227	91.8674	127.918	97.1982	96.5269	107.214	121.977	115.915	118.946
Upf2	ENSMUSG00000043241.14_Upf2	278.904	270.429	127.133	225.488	736.599	1059.8	898.198	304.311	324.324	264.06	297.565	541.335	452.638	496.986	424.144	430.213	401.613	418.657	460.504	407.182	473.503	447.063	453.437	430.39	441.913
Proser2	ENSMUSG00000045319.13_Proser2	6.17824	13.2106	18.0391	12.476	73.5605	182.603	128.082	52.8239	60.0601	60.3565	57.7468	19.7048	22.3405	21.0227	13.7263	24.4285	13.3871	17.1806	12.1185	11.8214	9.13092	11.0236	10.6067	16.636	13.6214
Gm10857	ENSMUSG00000102887.1_Gm10857	0	0	0	0	0	0.497557	0.248779	2.29669	0	0	0.765563	0	0	0	0	0	0	0	1.3465	0	0	0.448835	0	0.536646	0.268323
Echdc3	ENSMUSG00000039063.5_Echdc3	0.882606	0.777096	4.29502	1.98491	4.97031	3.4829	4.2266	0	3.276	1.25743	1.51114	1.64207	2.91398	2.27802	0	1.35714	1.33871	0.898616	4.03951	6.56745	3.91325	4.84007	6.6292	5.9031	6.26615
A230108P19Rik	ENSMUSG00000087125.1_A230108P19Rik	0	0	0	0	0	0	0	0	0	0	0	0	0	0	0	0	0	0	0	0	0	0	0	0	0
Gm13383	ENSMUSG00000087485.1_Gm13383	0	0	1.71801	0.572669	0	0.497557	0.248779	0	0	0	0	0	0	0	0	0	2.67742	0.892474	0	1.31349	0	0.43783	0	0	0
Usp6nl	ENSMUSG00000039046.15_Usp6nl	408.647	440.605	344.46	397.904	315.117	435.86	375.489	287.086	288.288	248.97	274.782	109.471	109.76	109.615	78.2401	97.7139	99.0647	91.6729	53.8602	64.361	74.3518	64.191	68.9436	75.1304	72.037
Gm13388	ENSMUSG00000085716.1_Gm13388	0	0	0.859003	0.286334	0	0	0	0	0	0	0	0	0	0	0	0	0	0	0	0	0	0	0	0	0
Gm13391	ENSMUSG00000086109.2_Gm13391	7.94346	4.66257	0.859003	4.48834	0	0.497557	0.248779	0	0	0	0	0	0	0	0	0	0	0	0	0	0	0	0	0	0
Celf2	ENSMUSG00000002107.18_Celf2	218.004	203.599	113.388	178.33	353.886	164.194	259.04	601.733	731.641	588.476	640.616	548.998	479.835	514.416	385.71	449.213	437.759	424.227	471.276	420.317	486.548	459.38	335.437	377.262	356.35
Gm13389	ENSMUSG00000087079.1_Gm13389	1.76521	1.55419	0	1.10647	0	0	0	0	0	0	0	0	0	0	0	0	0	0	0	0	0	0	0	0	0
Gm28641	ENSMUSG00000099424.1_Gm28641	0	0	0	0	0	0	0	0	0	0	0	0	0	0	0	0	0	0	0	0	0	0	0	0	0
Gm13211	ENSMUSG00000085070.1_Gm13211	0	0	0	0	0	0	0	0	0	0	0	0	0	0	0	0	0	0	0	0	0	0	0	0	0
1700061F12Rik	ENSMUSG00000085580.1_1700061F12Rik	0	0	0	0	0	0	0	0	0	0	0	0	0	0	0	0	0	0	0	0	0	0	0	0	0
Gm13219	ENSMUSG00000079604.9_Gm13219	0	0	0	0	0	0	0	0	4.36801	0	1.456	0	0	0	0	0	0	0	0	0	0	0	0	0	0
Gm13218	ENSMUSG00000079603.3_Gm13218	0	0	0	0	0	0	0	0	0	0	0	0	0	0	0	0	0	0	0	0	0	0	0	0	0
Gata3	ENSMUSG00000015619.10_Gata3	18.5347	10.1022	7.73103	12.1227	14.9109	13.434	14.1725	9.18676	1.092	1.25743	3.8454	1.09471	1.94265	1.51868	2.74527	0	0	0.915089	0	1.31349	0	0.43783	2.65168	0	1.32584
Gm13256	ENSMUSG00000086618.1_Gm13256	0	0	0	0	0	0	0	0	0	0	0	0	0	0	0	0	0	0	0	0	0	0	0	0	0
4930412O13Rik	ENSMUSG00000025783.2_4930412O13Rik	0	0	0	0	0.994061	5.97068	3.48237	0	0	0	0	0	0	0	0	0	0	0	0	0	0	0	0	0	0
9230102O04Rik	ENSMUSG00000079602.2_9230102O04Rik	0	0	0	0	0	0	0	0	0	0	0	0	0	0	0	0	0	0	0	0	0	0	0	0	0
Gm13262	ENSMUSG00000075534.5_Gm13262	0	0	0	0	0	0	0	0	0	0	0	0	0	0	0	0	0	0	0	0	0	0	0	0	0
Taf3	ENSMUSG00000025782.12_Taf3	262.134	275.092	187.263	241.496	236.587	461.235	348.911	226.224	223.86	236.396	228.827	334.434	310.824	322.629	212.758	207.642	191.436	203.945	223.52	236.428	181.314	213.754	228.044	250.614	239.329
Atp5c1	ENSMUSG00000025781.14_Atp5c1	479.255	477.137	617.623	524.672	771.391	833.408	802.4	290.531	268.632	294.238	284.467	390.812	422.527	406.669	137.263	157.428	198.129	164.274	118.492	135.289	166.965	140.249	193.573	218.415	205.994
Kin	ENSMUSG00000037262.7_Kin	93.5562	104.131	73.8743	90.5204	120.281	146.779	133.53	74.6424	41.4961	61.6139	59.2508	69.5142	72.8495	71.1818	90.5938	77.3569	88.355	85.4352	84.8298	63.0475	86.0915	77.9896	72.9212	64.9341	68.9276
Itih2	ENSMUSG00000037254.18_Itih2	2.64782	3.88548	0	2.17777	5.96437	2.98534	4.47485	0	1.092	0	0.364001	0	0	0	0	0	0	0	0	6.56745	1.30442	2.62395	0	0	0
Itih5	ENSMUSG00000025780.7_Itih5	15.8869	19.4274	15.4621	16.9255	168.99	161.208	165.099	234.262	187.824	194.901	205.663	51.4514	34.9677	43.2096	15.099	14.9285	14.7258	14.9178	10.772	21.0158	19.5663	17.118	18.5618	23.0758	20.8188
Sfmbt2	ENSMUSG00000061186.15_Sfmbt2	145.63	118.119	140.877	134.875	97.418	60.702	79.06	376.657	394.213	315.614	362.161	290.098	248.659	269.379	194.914	237.499	281.129	237.848	180.432	186.515	200.88	189.276	132.584	148.114	140.349
Gm13264	ENSMUSG00000085257.2_Gm13264	0	1.55419	0	0.518064	0.994061	0	0.497031	0	0	2.51485	0.838284	0.547356	1.94265	1.245	1.37263	0	0	0.457545	0	0	0	0	1.32584	0	0.66292
Prkcq	ENSMUSG00000026778.13_Prkcq	13.2391	6.99386	2.57701	7.60332	39.7624	43.785	41.7737	48.2305	68.7961	42.7525	53.2597	100.166	81.5914	90.8787	28.8253	54.2855	70.9517	51.3542	59.2462	48.5991	46.959	51.6014	34.4718	35.9553	35.2135
Gm38171	ENSMUSG00000102196.1_Gm38171	0	0	0	0	1.98812	0	0.994061	0	0	0	0	0	0	0	0	0	0	0	0	0	0	0	0	0	0
8030442B05Rik	ENSMUSG00000102674.1_8030442B05Rik	0	0	0	0	0	0.995114	0.497557	0	1.092	0	0.364001	0.547356	0	0.273678	0	0	0	0	0	0	1.30442	0.434806	0	0	0
Gm13293	ENSMUSG00000086006.2_Gm13293	0	0	0	0	0	0	0	0	0	0	0	2.18942	0	1.09471	0	0	0	0	2.69301	1.31349	0	1.3355	1.32584	2.14658	1.73621
Gm13291	ENSMUSG00000086491.1_Gm13291	0	0	0	0	0	0	0	0	0	0	0	0	0	0	0	0	0	0	0	0	0	0	0	0	0
Pfkfb3	ENSMUSG00000026773.19_Pfkfb3	365.399	278.977	607.315	417.231	289.272	480.64	384.956	195.219	223.86	246.456	221.845	243.026	271	257.013	285.508	299.927	307.904	297.78	285.459	294.222	332.626	304.102	346.044	308.035	327.039
Gm10851	ENSMUSG00000102329.1_Gm10851	0	0	0	0	0	0	0	0	0	0	0	0	0.971326	0.485663	0	0	0	0	0	0	0	0	0	0.536646	0.268323
Rbm17	ENSMUSG00000037197.11_Rbm17	389.229	543.19	438.951	457.123	1085.51	1461.82	1273.67	211.295	194.376	206.218	203.963	420.369	436.125	428.247	205.895	238.856	218.21	220.987	176.392	194.396	183.923	184.904	278.426	229.684	254.055
Gm17490	ENSMUSG00000091312.1_Gm17490	0	0	0	0	0	0	0	0	0	0	0	0	0	0	0	0	0	0	0	0	0	0	0	0	0
Il2ra	ENSMUSG00000026770.5_Il2ra	0	0	0	0	0	0.497557	0.248779	4.59338	5.46001	6.28713	5.44684	10.9471	12.6272	11.7872	6.86317	5.42855	18.742	10.3446	10.772	3.94047	7.8265	7.513	7.95504	6.97639	7.46571
Il15ra	ENSMUSG00000023206.16_Il15ra	0	0	2.57701	0.859003	3.97624	3.98046	3.97835	20.6702	42.5881	52.8119	38.6901	116.039	123.358	119.699	119.419	123.5	116.468	119.796	130.611	151.051	127.833	136.498	181.64	142.211	161.926
Ankrd16	ENSMUSG00000047909.11_Ankrd16	197.704	214.478	103.939	172.041	209.747	203.998	206.873	384.696	390.937	431.297	402.31	606.47	527.43	566.95	636.902	522.498	488.63	549.343	517.058	478.11	482.634	492.601	479.954	516.253	498.103
Itga8	ENSMUSG00000026768.10_Itga8	37.0695	27.9754	23.1931	29.4127	61.6318	57.7166	59.6742	83.8292	112.476	100.594	98.9665	59.1144	33.0251	46.0697	37.0611	40.7141	52.2097	43.3283	51.1672	47.2856	48.2634	48.9054	41.101	33.8087	37.4548
E030013I19Rik	ENSMUSG00000086843.3_E030013I19Rik	0	0	0	0	2.98218	0.497557	1.73987	2.29669	1.092	0	1.12956	0.547356	0.971326	0.759341	0	0	0	0	0	0	0	0	0	1.60994	0.804968
Mindy3	ENSMUSG00000026767.12_Mindy3	117.387	124.335	143.454	128.392	80.5189	92.0481	86.2835	95.3126	89.5441	81.7327	88.8632	144.502	170.953	157.728	179.815	173.714	176.71	176.746	138.69	123.468	136.964	133.041	205.505	173.873	189.689
Gm37565	ENSMUSG00000104045.1_Gm37565	0	0	0	0	0	0	0	0	0	0	0	0	0	0	0	0	0	0	0	0	0	0	0	0	0
Pter	ENSMUSG00000026730.12_Pter	17.6521	20.9816	16.3211	18.3183	37.7743	48.263	43.0187	6.89007	6.55201	3.77228	5.73812	1.64207	5.82796	3.73501	0	1.35714	0	0.452379	1.3465	1.31349	1.30442	1.32147	0	1.07329	0.536646
C1ql3	ENSMUSG00000049630.6_C1ql3	13.2391	14.7648	8.59003	12.198	27.8337	10.9463	19.39	32.1537	17.472	36.4654	28.697	25.7257	19.4265	22.5761	6.86317	2.71428	10.7097	6.76238	10.772	2.62698	18.2618	10.5536	17.2359	7.51304	12.3745
Rsu1	ENSMUSG00000026727.10_Rsu1	114.739	124.335	126.273	121.783	407.565	599.059	503.312	251.488	251.16	227.594	243.414	160.375	206.892	183.634	161.971	196.785	151.274	170.01	181.778	223.293	217.838	207.636	182.966	174.41	178.688
Cubn	ENSMUSG00000026726.10_Cubn	6.17824	3.10838	2.57701	3.95455	17.8931	14.4292	16.1611	106.796	66.6121	67.901	80.4364	38.8622	38.853	38.8576	34.3158	43.4284	37.4839	38.4094	48.4742	52.5396	76.9606	59.3248	60.9886	50.4447	55.7167
Trdmt1	ENSMUSG00000026723.10_Trdmt1	22.9478	18.6503	6.01302	15.8704	38.7684	28.3608	33.5646	76.9391	67.7041	66.6436	70.4289	53.6408	50.509	52.0749	32.9432	39.357	53.5485	41.9496	48.4742	39.4047	61.3076	49.7288	43.7527	39.1751	41.4639
Vim	ENSMUSG00000026728.9_Vim	4729	3364.82	5212.43	4435.42	9670.23	15638.7	12654.5	955.423	848.485	797.209	867.039	139.028	201.064	170.046	35.6885	39.357	48.1936	41.0797	26.9301	52.5396	57.3944	45.6213	59.6628	74.0571	66.8599
St8sia6	ENSMUSG00000003418.11_St8sia6	0.882606	0	3.43601	1.43954	60.6377	18.9072	39.7724	153.878	146.328	76.703	125.636	58.0197	46.6237	52.3217	48.0422	36.6427	41.5001	42.0617	59.2462	60.4205	40.4369	53.3679	35.7977	44.0049	39.9013
Gm37126	ENSMUSG00000104354.1_Gm37126	0	0	0	0	0	0	0	0	0	0	0	0	0	0	0	0	0	0	0	0	0	0	0	0.536646	0.268323
Hacd1	ENSMUSG00000063275.15_Hacd1	33.2478	33.1354	40.3732	35.5854	86.4833	72.4692	79.4762	12.7696	26.208	27.6634	22.2137	48.2494	37.3766	42.813	17.8442	12.1192	21.4194	17.1276	30.9696	23.6428	16.4878	23.7001	14.5842	26.462	20.5231
Stam	ENSMUSG00000026718.17_Stam	274.491	292.965	226.777	264.744	338.975	311.471	325.223	415.701	428.065	355.852	399.872	426.937	419.613	423.275	308.843	389.499	345.388	347.91	336.626	313.924	358.715	336.422	395.1	440.586	417.843
Tmem236	ENSMUSG00000061531.8_Tmem236	3.53042	0.777096	0	1.43584	0.994061	0	0.497031	6.89007	1.092	0	2.66069	1.09471	0	0.547356	2.74527	2.71428	1.33871	2.26608	1.3465	0	2.60883	1.31845	0	0.536646	0.268323
Mrc1	ENSMUSG00000026712.3_Mrc1	0	0	0	0	94.4358	45.2777	69.8567	20.6702	4.36801	21.3763	15.4715	3.83149	5.82796	4.82972	0	1.35714	0	0.452379	2.69301	2.62698	2.60883	2.64294	1.32584	0	0.66292
Slc39a12	ENSMUSG00000036949.16_Slc39a12	0.882606	0	0.859003	0.580537	0	0.995114	0.497557	24.1152	12.012	17.604	17.9104	19.1574	27.1971	23.1773	12.3537	13.5714	17.4032	14.4428	12.1185	13.1349	13.0442	12.7659	11.9326	9.12298	10.5278
Cacnb2	ENSMUSG00000057914.15_Cacnb2	30.0086	12.4335	24.9111	22.4511	118.293	35.3265	76.8099	927.863	1004.64	872.654	935.053	978.672	907.219	942.945	991.042	1012.42	974.582	992.683	880.614	765.764	870.046	838.808	1018.24	948.79	983.517
Gm10848	ENSMUSG00000104106.1_Gm10848	0	0	0	0	0	0	0	2.29669	0	1.25743	1.18471	1.09471	8.74193	4.91832	2.74527	1.35714	2.67742	2.25994	5.38602	0	2.60883	2.66495	2.65168	3.75652	3.2041
Gm13269	ENSMUSG00000087086.7_Gm13269	0	0	0	0	0.994061	0	0.497031	0	0	0	0	0.547356	0	0.273678	0	1.35714	0	0.452379	0	0	0	0	0	0	0
Nsun6	ENSMUSG00000026707.15_Nsun6	50.3085	72.2699	31.7831	51.4539	61.6318	49.2581	55.445	58.5656	81.9001	75.4456	71.9704	49.262	34.9677	42.1149	49.4148	55.6427	73.6291	59.5622	55.2067	91.9443	67.8297	71.6602	63.6403	56.3478	59.994
Arl5b	ENSMUSG00000017418.14_Arl5b	778.459	676.85	559.211	671.507	288.278	254.749	271.513	171.103	161.616	173.525	168.748	145.597	137.928	141.762	140.009	147.928	179.387	155.775	125.225	123.468	176.096	141.596	173.685	149.187	161.436
Malrd1	ENSMUSG00000075520.5_Malrd1	0	0	0.859003	0.286334	0	0.995114	0.497557	2.29669	2.184	1.25743	1.91271	1.09471	0	0.547356	0	0	0	0	1.3465	0	1.30442	0.88364	1.32584	0.536646	0.931242
Plxdc2	ENSMUSG00000026748.13_Plxdc2	124.447	37.3006	146.89	102.879	298.218	240.32	269.269	517.904	596.233	397.347	503.828	485.504	455.552	470.528	319.824	450.57	398.936	389.776	355.477	358.583	374.368	362.809	359.302	371.359	365.331
Gm13322	ENSMUSG00000085193.1_Gm13322	0	0	0	0	0	0	0	0	0	0	0	0	0	0	0	0	0	0	0	0	0	0	0	0	0
Nebl	ENSMUSG00000053702.16_Nebl	41.4825	29.5296	36.9371	35.9831	307.165	182.106	244.635	838.292	840.841	782.119	820.417	1461.44	1447.28	1454.36	1295.77	1420.92	1349.42	1355.37	1156.65	1187.39	1253.54	1199.2	1301.97	1285.27	1293.62
Gm13324	ENSMUSG00000085100.1_Gm13324	0	0	0	0	0	0	0	0	0	0	0	0	0	0	0	0	0	0	0	0	0	0	0	0	0
H2al2a	ENSMUSG00000062651.4_H2al2a	0	0	0	0	0	0	0	0	0	0	0	0	0	0	0	0	0	0	0	0	0	0	0	0	0
A930004D18Rik	ENSMUSG00000054057.2_A930004D18Rik	57.3694	66.8302	52.3992	58.8663	24.8515	31.8437	28.3476	33.302	26.208	20.1188	26.543	37.7675	37.8817	37.8246	39.8064	31.2142	49.5323	40.1843	24.2371	35.4642	22.1751	27.2921	17.2359	27.9056	22.5707
Gm13330	ENSMUSG00000085319.1_Gm13330	0	0.777096	0	0.259032	0	0	0	0	0	0	0	0	0	0	0	0	0	0	0	0	0	0	0	0	0
Skida1	ENSMUSG00000054074.9_Skida1	592.229	550.961	547.185	563.458	72.5665	91.5505	82.0585	49.3788	55.6921	38.9802	48.017	39.957	29.1398	34.5484	31.5706	20.3571	29.4517	27.1264	25.5836	30.2103	32.6104	29.4681	29.1685	22.5391	25.8538
Mllt10	ENSMUSG00000026743.16_Mllt10	423.651	451.493	357.345	410.83	241.557	326.397	283.977	525.942	433.525	472.792	477.42	348.665	277.799	313.232	463.95	469.57	493.985	475.835	507.632	480.737	439.589	475.986	404.381	421.267	412.824
Dnajc1	ENSMUSG00000026740.12_Dnajc1	161.517	144.54	88.4773	131.511	274.361	461.235	367.798	304.311	305.76	251.485	287.186	194.311	197.179	195.745	227.857	280.928	239.629	249.471	211.401	229.861	255.666	232.309	275.775	223.245	249.51
Commd3	ENSMUSG00000051154.11_Commd3	45.0129	40.409	57.5532	47.6584	413.529	425.411	419.47	95.3126	91.7281	88.0199	91.6869	165.301	170.953	168.127	108.438	88.214	84.3388	93.6636	96.9483	101.139	105.658	101.248	103.415	76.2037	89.8096
Bmi1	ENSMUSG00000026739.13_Bmi1	210.943	212.924	166.647	196.838	333.01	438.845	385.928	136.653	100.464	111.911	116.343	119.324	147.642	133.483	52.1601	73.2854	68.2743	64.5733	76.7507	61.734	52.1767	63.5538	72.9212	56.3478	64.6345
Spag6	ENSMUSG00000037708.16_Spag6	0.882606	0	0.859003	0.580537	0	0	0	1.14834	4.36801	1.25743	2.25793	0.547356	3.8853	2.21633	8.2358	9.49997	0	5.91192	5.38602	6.56745	3.91325	5.28891	11.9326	11.2696	11.6011
Carlr	ENSMUSG00000097638.1_Carlr	1.76521	1.55419	0	1.10647	14.9109	3.4829	9.19691	6.89007	9.82801	5.02971	7.24926	14.7786	15.5412	15.1599	4.1179	1.35714	9.37098	4.94867	1.3465	9.19443	9.13092	6.55728	2.65168	4.29317	3.47242
Pip4k2a	ENSMUSG00000026737.12_Pip4k2a	91.791	79.2637	109.093	93.3827	74.5546	107.472	91.0134	71.1974	88.4521	98.0793	85.9096	159.28	159.297	159.289	124.91	128.928	144.581	132.806	110.413	105.079	131.746	115.746	100.764	107.329	104.046
4930426L09Rik	ENSMUSG00000026736.2_4930426L09Rik	2.64782	2.33129	0	1.6597	2.98218	6.9658	4.97399	5.74172	8.73601	6.28713	6.92162	4.9262	6.79928	5.86274	9.60844	8.14283	2.67742	6.80956	4.03951	5.25396	1.30442	3.53263	2.65168	7.51304	5.08236
Armc3	ENSMUSG00000037683.14_Armc3	0.882606	1.55419	0.859003	1.0986	1.98812	0	0.994061	4.59338	0	2.51485	2.36941	0.547356	0	0.273678	0	1.35714	0	0.452379	0	0	0	0	2.65168	0	1.32584
4930447M23Rik	ENSMUSG00000087674.7_4930447M23Rik	0	2.33129	3.43601	1.92243	4.97031	2.48779	3.72905	8.03841	7.64401	8.80199	8.16147	8.21033	3.8853	6.04782	9.60844	2.71428	10.7097	7.67747	17.5046	10.5079	7.8265	11.9463	5.30336	11.8062	8.55478
Msrb2	ENSMUSG00000023094.14_Msrb2	23.8304	21.7587	36.9371	27.5087	23.8575	39.8046	31.831	12.6318	19.656	11.3168	14.5349	29.0098	32.0538	30.5318	31.5706	31.2142	34.8065	32.5304	39.0486	44.6586	30.0016	37.903	37.1235	42.395	39.7593
Gm33940	ENSMUSG00000109733.1_Gm33940	0	0	0	0	0.994061	0.995114	0.994588	10.3351	4.36801	6.28713	6.99675	2.73678	1.94265	2.33971	9.60844	8.14283	10.7097	9.48699	6.73252	22.3293	15.653	14.9049	11.9326	8.58633	10.2594
Gm13344	ENSMUSG00000087103.1_Gm13344	1.76521	0	0	0.588404	0	0	0	0	0	0	0	0	0	0	0	0	0	0	0	0	0	0	0	0	0
Ptf1aos	ENSMUSG00000085388.1_Ptf1aos	0	0	0	0	0	0	0	0	0	0	0	0	0	0	0	0	0	0	0	0	0	0	0	0	0
Ptf1a	ENSMUSG00000026735.2_Ptf1a	5.29564	0.777096	2.57701	2.88325	0.994061	0	0.497031	0	0	0	0	0	0	0	0	0	0	0	0	0	0	0	1.32584	0	0.66292
4921504E06Rik	ENSMUSG00000026734.9_4921504E06Rik	0	0	0	0	0	0	0	0	0	0	0	0	0	0	0	0	0	0	0	0	0	0	0	0	0
Gm13348	ENSMUSG00000086621.1_Gm13348	0	0	0	0	0	0	0	0	0	0	0	0	0	0	0	0	0	0	0	0	0	0	0	0	0
Otud1	ENSMUSG00000043415.5_Otud1	19.4173	8.54805	14.6031	14.1895	3.97624	20.3998	12.188	6.89007	6.55201	17.604	10.3487	6.02091	8.74193	7.38142	6.86317	5.42855	2.67742	4.98971	2.69301	3.94047	9.13092	5.2548	5.30336	9.65962	7.48149
Gm13346	ENSMUSG00000087246.1_Gm13346	0	0.777096	0	0.259032	0	1.49267	0.746336	0	0	0	0	0	0	0	0	0	0	0	0	0	0	0	0	0	0
Etl4	ENSMUSG00000036617.17_Etl4	145.63	177.955	80.7463	134.777	324.064	706.531	515.297	582.211	526.345	523.089	543.882	1214.03	1274.38	1244.21	1078.89	1126.42	1097.74	1101.02	926.395	953.593	1050.06	976.681	1080.56	858.633	969.596
Gm17171	ENSMUSG00000091457.1_Gm17171	0	0	0	0	0	0	0	0	0	0	0	0	0	0	0	0	0	0	0	0	0	0	0	0	0
Gm13335	ENSMUSG00000085477.7_Gm13335	0	0	0	0	0	0	0	0	0	0	0	0	0	0	0	0	0	0	0	0	0	0	0	0	0
Gm13362	ENSMUSG00000086418.1_Gm13362	0	0	0	0	0	0	0	0	0	0	0	0	0	0	0	0	0	0	0	0	0	0	0	0	0
Arhgap21	ENSMUSG00000036591.16_Arhgap21	1017.64	888.22	758.5	888.122	2144.19	1741.95	1943.07	2417.27	2482.12	2316.18	2405.19	2401.25	1961.11	2181.18	2775.47	2932.78	2823.34	2843.86	3483.41	3317.87	3165.82	3322.37	2666.26	2574.29	2620.28
Gm13375	ENSMUSG00000075514.4_Gm13375	30.8912	22.5358	11.167	21.5313	3.97624	2.98534	3.48079	14.9285	8.73601	10.0594	11.2413	1.09471	7.77061	4.43266	5.49054	9.49997	6.69356	7.22802	14.8115	18.3889	0	11.0668	11.9326	9.65962	10.7961
Gm13376	ENSMUSG00000087219.1_Gm13376	0	0	0	0	0	0	0	0	0	0	0	0	0	0	0	0	0	0	0	0	0	0	0	0	0
Enkur	ENSMUSG00000026679.3_Enkur	1.76521	1.55419	0	1.10647	1.98812	0.995114	1.49162	3.44503	8.73601	6.28713	6.15606	1.64207	1.94265	1.79236	0	0	1.33871	0.446237	0	0	1.30442	0.434806	1.32584	1.60994	1.46789
Thnsl1	ENSMUSG00000048550.17_Thnsl1	71.4911	63.7218	67.0023	67.4051	39.7624	35.3265	37.5445	52.8239	53.5081	46.5248	50.9522	87.0295	84.5054	85.7675	107.065	111.285	137.887	118.746	119.839	128.722	122.615	123.725	148.494	122.355	135.425
Gm13327	ENSMUSG00000085680.1_Gm13327	0	0	0	0	1.98812	1.49267	1.7404	1.14834	4.36801	3.77228	3.09621	6.56827	5.82796	6.19811	8.2358	2.71428	5.35485	5.43497	2.69301	7.88094	10.4353	7.00309	3.97752	5.9031	4.94031
Gpr158	ENSMUSG00000045967.11_Gpr158	8.82606	2.33129	6.87203	6.00979	118.293	27.3656	72.8294	380.102	426.973	471.535	426.203	428.579	388.53	408.555	319.824	392.213	338.694	350.244	413.377	352.015	426.544	397.312	434.875	467.418	451.147
Myo3a	ENSMUSG00000025716.14_Myo3a	0	0	0	0	0	0.995114	0.497557	1.14834	2.184	1.25743	1.52992	7.11562	2.91398	5.0148	2.74527	4.07141	5.35485	4.05718	9.42553	1.31349	6.52209	5.7537	10.6067	11.2696	10.9381
Gad2	ENSMUSG00000026787.3_Gad2	12.3565	1.55419	18.0391	10.6499	37.7743	30.351	34.0626	140.098	186.732	96.8219	141.217	158.733	151.527	155.13	75.4949	109.928	120.484	101.969	135.997	158.932	151.312	148.747	90.1571	141.138	115.647
1700092C17Rik	ENSMUSG00000085353.2_1700092C17Rik	0	0	0	0	0	0	0	0	0	0	0	0	0	0	0	0	0	0	0	0	0	0	0	0	0
Apbb1ip	ENSMUSG00000026786.14_Apbb1ip	0	1.55419	0	0.518064	16.899	19.9023	18.4007	8.03841	7.64401	3.77228	6.4849	23.5363	9.71326	16.6248	9.60844	9.49997	18.742	12.6168	4.03951	22.3293	5.21767	10.5288	13.2584	16.636	14.9472
Pdss1	ENSMUSG00000026784.14_Pdss1	58.252	66.0531	24.0521	49.4524	91.4536	77.1213	84.2875	295.125	277.368	264.06	278.851	293.383	271	282.191	317.078	316.213	271.758	301.683	255.836	244.309	271.319	257.155	194.898	238.807	216.853
Abi1	ENSMUSG00000058835.14_Abi1	226.83	219.918	181.25	209.333	371.779	479.645	425.712	210.147	198.744	202.446	203.779	248.499	290.426	269.463	129.028	124.857	156.629	136.838	107.72	90.6308	118.702	105.684	181.64	180.313	180.976
Acbd5	ENSMUSG00000026781.17_Acbd5	167.695	124.335	121.978	138.003	369.791	398.046	383.918	328.427	310.128	269.089	302.548	380.959	390.473	385.716	318.451	354.213	334.678	335.781	243.717	278.46	339.148	287.108	344.718	323.061	333.889
Mastl	ENSMUSG00000026779.6_Mastl	110.326	145.317	48.1042	101.249	66.6021	113.443	90.0225	41.3404	44.7721	46.5248	44.2124	22.4416	28.1685	25.305	8.2358	16.2857	18.742	14.4211	13.465	21.0158	14.3486	16.2765	14.5842	17.7093	16.1468
Yme1l1	ENSMUSG00000026775.9_Yme1l1	469.546	489.57	366.794	441.97	678.944	888.637	783.79	354.839	393.121	382.258	376.739	540.787	483.72	512.254	334.923	398.999	385.549	373.157	381.061	371.717	365.237	372.672	414.988	421.803	418.396
Nxph2	ENSMUSG00000069132.3_Nxph2	0	0	0	0	6.95843	0.995114	3.97677	13.7801	20.748	18.8614	17.7965	40.5043	33.9964	37.2504	15.099	20.3571	10.7097	15.3886	22.8906	17.0754	31.306	23.7573	11.9326	17.1727	14.5526
Spopl	ENSMUSG00000026771.14_Spopl	88.2606	115.787	43.8092	82.619	259.45	255.744	257.597	374.36	592.957	407.406	458.241	481.673	454.581	468.127	399.436	397.641	436.42	411.166	386.447	400.614	427.849	404.97	438.853	368.676	403.764
Hnmt	ENSMUSG00000026986.14_Hnmt	4.41303	2.33129	0	2.24811	14.9109	1.49267	8.20179	16.0768	19.656	21.3763	19.0364	31.7466	30.1111	30.9289	5.49054	16.2857	18.742	13.5061	10.772	17.0754	24.7839	17.5438	5.30336	18.246	11.7747
Tbpl2	ENSMUSG00000061809.8_Tbpl2	0	0	0	0	0	0.497557	0.248779	0	0	0	0	0	0	0	0	0	0	0	0	0	0	0	0	0	0
Il1f8	ENSMUSG00000026985.1_Il1f8	0	0	0	0	0	0	0	0	0	0	0	0	0	0	0	0	0	0	1.3465	0	0	0.448835	0	0	0
Il1f9	ENSMUSG00000044103.4_Il1f9	0	0	0	0	0	0	0	0	0	0	0	3.28413	3.8853	3.58472	2.74527	0	0	0.915089	1.3465	0	0	0.448835	3.97752	1.60994	2.79373
Il1f6	ENSMUSG00000026984.4_Il1f6	0	0	0	0	0	0	0	0	0	0	0	0	0	0	0	0	0	0	0	0	0	0	0	0	0
Il1f5	ENSMUSG00000026983.10_Il1f5	0	0	0	0	0.994061	1.49267	1.24337	0	0	1.25743	0.419142	0.547356	0	0.273678	0	0	0	0	0	0	0	0	0	0	0
Il1f10	ENSMUSG00000046845.1_Il1f10	0	0	0	0	0	0	0	0	0	0	0	0	0	0	0	0	0	0	0	0	0	0	0	0	0
Gm13411	ENSMUSG00000085999.1_Gm13411	0	0	0	0	0	0	0	0	0	0	0	0	0	0	0	0	0	0	0	0	0	0	0	0	0
Il1rn	ENSMUSG00000026981.15_Il1rn	0	0	0	0	0.994061	0	0.497031	0	0	0	0	0	0	0	0	0	0	0	0	0	0	0	0	0	0
Psd4	ENSMUSG00000026979.16_Psd4	2.64782	2.33129	1.71801	2.23237	1.98812	2.98534	2.48673	12.6318	12.012	3.77228	9.47203	12.5892	5.82796	9.20857	9.60844	2.71428	6.69356	6.33876	10.772	14.4484	10.4353	11.8853	10.6067	15.0261	12.8164
Pax8	ENSMUSG00000026976.15_Pax8	77.6693	19.4274	93.6314	63.576	38.7684	37.8143	38.2914	47.0821	68.7961	23.8911	46.5898	69.5142	40.7957	55.1549	37.0611	33.9284	53.5485	41.5127	53.8602	52.5396	54.7855	53.7284	37.1235	62.7875	49.9555
Gm13417	ENSMUSG00000085330.1_Gm13417	0	0	0	0	0	0	0	0	0	0	0	0	0	0	0	0	0	0	0	0	0	0	0	0	0
Cacna1b	ENSMUSG00000004113.18_Cacna1b	361.869	165.521	530.005	352.465	813.142	558.757	685.949	2542.44	2500.68	2565.15	2536.09	2188.33	2022.3	2105.31	2564.08	2023.49	2127.21	2238.26	2139.6	2259.2	1908.36	2102.39	1972.85	2076.28	2024.57
Ehmt1	ENSMUSG00000036893.17_Ehmt1	1256.83	1261.23	1267.03	1261.7	764.433	957.3	860.866	668.337	725.089	599.793	664.406	553.376	635.247	594.312	812.599	735.569	710.856	753.008	755.389	722.419	690.037	722.615	658.942	668.124	663.533
Arrdc1	ENSMUSG00000026972.15_Arrdc1	30.0086	18.6503	35.2191	27.9593	49.7031	79.6091	64.6561	59.7139	38.2201	44.0099	47.3146	40.5043	42.7383	41.6213	68.6317	51.5712	54.8872	58.3634	64.6322	74.8689	61.3076	66.9362	64.9661	83.1801	74.0731
Zmynd19	ENSMUSG00000026974.11_Zmynd19	357.455	388.548	298.074	348.026	166.008	177.628	171.818	59.7139	68.7961	64.1288	64.2129	65.1353	51.4803	58.3078	32.9432	55.6427	41.5001	43.362	63.2857	43.3451	49.5679	52.0662	35.7977	55.8111	45.8044
Dph7	ENSMUSG00000026975.10_Dph7	101.5	111.125	105.657	106.094	41.7506	41.7948	41.7727	29.857	34.944	32.6931	32.498	40.5043	48.5663	44.5353	54.9054	31.2142	29.4517	38.5237	59.2462	59.107	49.5679	55.9737	47.7302	50.9813	49.3558
Mrpl41	ENSMUSG00000036850.4_Mrpl41	77.6693	71.4928	84.1823	77.7815	141.157	111.453	126.305	91.8676	96.0961	105.624	97.8625	76.0824	114.616	95.3495	101.575	88.214	92.3711	94.0533	60.5927	74.8689	91.3092	75.5903	62.3144	72.9838	67.6491
Pnpla7	ENSMUSG00000036833.16_Pnpla7	48.5433	34.9693	24.0521	35.8549	13.9169	24.8779	19.3974	37.8954	22.932	18.8614	26.5629	18.6101	15.5412	17.0757	35.6885	29.857	29.4517	31.6657	44.4346	44.6586	19.5663	36.2198	46.4044	47.2248	46.8146
Nsmf	ENSMUSG00000006476.19_Nsmf	271.843	177.955	298.074	249.291	217.699	291.568	254.634	388.141	258.804	250.228	299.058	380.959	363.276	372.118	308.843	298.57	325.307	310.907	356.824	336.253	322.191	338.423	340.741	319.841	330.291
Entpd8	ENSMUSG00000036813.11_Entpd8	0.882606	0.777096	0	0.553234	0	0	0	0	0	0	0	0.547356	0	0.273678	0	2.71428	0	0.904759	0	0	0	0	0	0	0
Noxa1	ENSMUSG00000036805.13_Noxa1	1.76521	0.777096	0.859003	1.13377	0	0	0	0	3.276	0	1.092	0	0	0	0	0	0	0	0	0	0	0	0	0	0
Gm13387	ENSMUSG00000087028.7_Gm13387	6.17824	3.88548	2.57701	4.21358	8.94655	12.4389	10.6927	5.74172	0	3.77228	3.17133	2.73678	0.971326	1.85405	0	1.35714	2.67742	1.34485	0	0	1.30442	0.434806	0	0.536646	0.268323
Nrarp	ENSMUSG00000078202.3_Nrarp	1107.67	1020.33	834.092	987.363	119.287	251.764	185.526	81.5325	67.7041	82.9902	77.4089	11.4945	15.5412	13.5178	8.2358	6.78569	5.35485	6.79211	2.69301	1.31349	1.30442	1.77031	1.32584	1.60994	1.46789
Gm38287	ENSMUSG00000103217.1_Gm38287	9.70867	6.21676	12.8851	9.60349	1.98812	1.49267	1.7404	0	0	1.25743	0.419142	1.09471	0	0.547356	0	0	0	0	0	0	0	0	0	1.07329	0.536646
Tor4a	ENSMUSG00000059555.6_Tor4a	12.3565	28.7525	7.73103	16.28	18.8872	36.3217	27.6044	14.9285	9.82801	15.0891	13.2819	2.73678	5.82796	4.28237	8.2358	4.07141	5.35485	5.88735	6.73252	2.62698	7.8265	5.72867	3.97752	3.21987	3.5987
Nelfb	ENSMUSG00000013465.19_Nelfb	373.342	397.873	443.246	404.82	149.109	169.667	159.388	91.8676	74.2561	64.1288	76.7508	54.7356	71.8781	63.3068	67.2591	78.714	80.3227	75.4319	95.6018	105.079	71.7429	90.808	100.764	108.402	104.583
Stpg3	ENSMUSG00000036770.11_Stpg3	7.94346	16.319	4.29502	9.51916	2.98218	0	1.49109	0	1.092	0	0.364001	0.547356	0	0.273678	0	0	0	0	0	0	0	0	0	0	0
Fam166a	ENSMUSG00000026969.3_Fam166a	0	0	0	0	0	0	0	0	0	0	0	0	0	0	0	0	0	0	0	0	0	0	0	0	0
Tubb4b	ENSMUSG00000036752.4_Tubb4b	1311.99	1583.62	1399.09	1431.57	821.87	1439.67	1130.77	324.821	258.804	383.515	322.38	560.333	619.512	589.923	233.348	253.785	219.294	235.476	191.204	232.304	239.908	221.139	270.352	284.637	277.494
Slc34a3	ENSMUSG00000006469.13_Slc34a3	1.76521	0.777096	0	0.847436	0	0	0	0	0	0	0	0	0	0	0	0	0	0	0	0	0	0	0	0	0
Rnf224	ENSMUSG00000089953.3_Rnf224	2.64782	4.66257	1.71801	3.00947	1.98812	0	0.994061	0	0	0	0	0	0	0	0	0	0	0	0	0	0	0	0	0	0
Cysrt1	ENSMUSG00000036731.7_Cysrt1	0.882606	3.10838	0.859003	1.61666	0	0	0	0	0	0	0	0	0	0	0	0	1.33871	0.446237	0	0	0	0	0	0.536646	0.268323
Rnf208	ENSMUSG00000044628.5_Rnf208	41.4825	44.2944	60.9892	48.9221	18.8872	7.46336	13.1753	37.8954	30.576	44.0099	37.4938	57.4723	66.0502	61.7613	41.179	37.9999	34.8065	37.9951	39.0486	42.0317	48.2634	43.1146	58.3369	68.154	63.2455
AL732309.1	ENSMUSG00000118563.1_AL732309.1	0	0	0	0	0	0	0	0	0	0	0	0	0	0	0	0	0	0	0	0	0	0	0	0	0
Ndor1	ENSMUSG00000115018.2_Ndor1	33.4861	3.66789	24.3184	20.4908	8.24077	8.39379	8.31728	38.6992	0	11.4929	16.7307	17.2964	0.320538	8.80849	33.1766	43.7813	19.6121	32.19	35.4131	41.3224	40.7761	39.1705	44.5217	36.1216	40.3217
Ndor1	ENSMUSG00000115074.1_Ndor1	0	0	24.0607	8.02023	0	0	0	0	0	0	0	0	0	0	0	0	2.85146	0.950485	0	0	0	0	3.83168	2.68859	3.26014
Ndor1	ENSMUSG00000006471.18_Ndor1	195.109	235.678	159.5	196.762	42.4563	46.3375	44.3969	63.5035	82.9921	68.9824	71.826	85.6064	71.5576	78.582	193.308	144.861	98.0205	145.396	190.8	172.776	136.625	166.734	133.287	187.654	160.47
Tmem203	ENSMUSG00000078201.5_Tmem203	26.4782	29.5296	36.0781	30.6953	22.8634	32.3412	27.6023	6.89007	7.64401	18.8614	11.1318	16.968	25.2545	21.1113	13.7263	12.2142	5.35485	10.4318	12.1185	5.25396	10.4353	9.26928	18.5618	13.4161	15.9889
Tprn	ENSMUSG00000048707.9_Tprn	32.6564	38.0777	30.0651	33.5997	16.899	18.4096	17.6543	21.8186	21.84	17.604	20.4209	33.936	42.7383	38.3372	26.08	28.4999	29.4517	28.0105	24.2371	23.6428	31.306	26.3953	35.7977	25.759	30.7783
Ssna1	ENSMUSG00000026966.6_Ssna1	157.986	162.413	175.237	165.212	119.287	143.296	131.292	19.5219	29.484	35.2079	28.0713	36.1255	39.8244	37.9749	24.7074	25.7856	29.4517	26.6482	14.8115	26.2698	31.306	24.1291	30.4943	37.5652	34.0298
Anapc2	ENSMUSG00000026965.12_Anapc2	608.116	596.809	738.743	647.889	581.526	707.526	644.526	273.306	217.308	188.614	226.409	188.838	190.38	189.609	233.348	198.142	206.162	212.55	243.717	242.996	253.057	246.59	255.887	272.079	263.983
Tmem210	ENSMUSG00000026963.4_Tmem210	0	0.777096	0	0.259032	0	0	0	0	0	0	0	0	0	0	0	0	0	0	0	0	0	0	0	0	0
Lrrc26	ENSMUSG00000026961.6_Lrrc26	3.53042	5.43967	0.859003	3.27637	0	0	0	0	0	0	0	0	0	0	0	0	1.33871	0.446237	1.3465	1.31349	0	0.886665	0	0	0
Grin1	ENSMUSG00000026959.13_Grin1	6.17824	5.43967	24.9111	12.1763	242.551	139.814	191.182	1833.91	1718.81	1796.86	1783.19	1815.58	1769.76	1792.67	2811.15	2182.28	2045.55	2346.33	2411.59	2475.93	2047.94	2311.82	1642.71	1754.29	1698.5
Grin1os	ENSMUSG00000085830.1_Grin1os	4.41303	10.1022	3.43601	5.98376	0	0.497557	0.248779	0	0	2.51485	0.838284	2.18942	3.8853	3.03736	1.37263	2.71428	0	1.3623	1.3465	1.31349	0	0.886665	0	0.536646	0.268323
Man1b1	ENSMUSG00000036646.13_Man1b1	554.277	482.576	544.608	527.154	185.889	308.983	247.436	200.96	175.812	139.574	172.116	155.449	159.297	157.373	204.522	169.642	168.678	180.947	183.125	208.845	161.748	184.572	200.202	186.753	193.477
Dpp7	ENSMUSG00000026958.13_Dpp7	57.3694	44.2944	60.9892	54.2177	34.7921	48.263	41.5276	45.9338	31.668	32.6931	36.765	77.1771	54.3943	65.7857	96.0844	65.1426	72.2904	77.8391	99.6413	143.17	83.4827	108.765	98.1121	107.329	102.721
Uap1l1	ENSMUSG00000026956.15_Uap1l1	3.53042	10.8793	3.43601	5.94859	16.899	18.4096	17.6543	21.8186	12.012	35.2079	23.0128	32.294	35.9391	34.1165	43.9243	48.857	46.8549	46.5454	44.4346	59.107	33.9148	45.8188	45.0785	36.4919	40.7852
Sapcd2	ENSMUSG00000026955.13_Sapcd2	131.508	153.088	133.146	139.247	8.94655	17.4145	13.1805	5.74172	6.55201	6.28713	6.19362	9.30504	6.79928	8.05216	20.5895	13.5714	14.7258	16.2956	2.69301	5.25396	10.4353	6.12743	10.6067	11.2696	10.9381
Entpd2	ENSMUSG00000015085.8_Entpd2	0.882606	3.10838	0.859003	1.61666	4.97031	2.48779	3.72905	8.03841	9.82801	0	5.95548	10.3998	2.91398	6.65687	6.86317	17.6428	14.7258	13.0773	5.26483	5.25396	9.13092	6.5499	10.6067	11.8062	11.2065
Npdc1	ENSMUSG00000015094.16_Npdc1	383.051	271.983	565.224	406.753	244.539	262.213	253.376	260.674	232.596	211.248	234.839	281.888	229.233	255.561	277.272	229.356	180.726	229.118	265.383	278.46	230.882	258.241	217.438	283.349	250.393
Fut7	ENSMUSG00000036587.13_Fut7	0.882606	7.77096	2.57701	3.74352	0	0	0	1.14834	3.276	6.28713	3.57049	4.37884	1.94265	3.16075	5.49054	2.71428	5.35485	4.51989	10.772	6.56745	5.21767	7.51905	11.9326	4.82981	8.38118
Abca2	ENSMUSG00000026944.18_Abca2	287.73	239.345	371.089	299.388	125.252	116.428	120.84	573.024	559.105	545.723	559.284	789.287	747.921	768.604	1317.73	1023.28	1061.6	1134.2	1308.8	1302.98	1072.23	1228	1046.09	1147.35	1096.72
Paxx	ENSMUSG00000047617.11_Paxx	33.539	20.2045	36.9371	30.2269	32.804	35.3265	34.0653	31.0053	30.576	28.9208	30.1674	21.3469	23.3118	22.3293	32.9432	21.7142	28.1129	27.5901	44.4346	52.5396	19.5663	38.8468	35.7977	33.8087	34.8032
Clic3	ENSMUSG00000015093.15_Clic3	0	0.777096	0	0.259032	0	0.497557	0.248779	0	0	0	0	0.547356	0.971326	0.759341	0	0	0	0	0	0	0	0	0	0	0
Ptgds	ENSMUSG00000015090.13_Ptgds	2.64782	0	1.71801	1.45528	6.95843	0.995114	3.97677	9.18676	0	2.51485	3.90054	3.83149	4.85663	4.34406	6.86317	2.71428	10.7097	6.76238	29.6231	73.5554	61.3076	54.8287	55.6853	41.3217	48.5035
Lcn12	ENSMUSG00000026943.12_Lcn12	0	0	0	0	0	0	0	0	0	0	0	0	0	0	0	0	0	0	0	0	0	0	0	0	0
C8g	ENSMUSG00000015083.11_C8g	3.53042	6.21676	3.43601	4.3944	0.994061	1.49267	1.24337	1.14834	0	5.02971	2.05935	1.09471	0.971326	1.03302	1.37263	0	5.35485	2.24249	2.69301	0	2.60883	1.76728	7.95504	1.60994	4.78249
Fbxw5	ENSMUSG00000015095.12_Fbxw5	230.36	215.255	340.165	261.927	80.5189	86.5749	83.5469	141.246	109.2	121.97	124.139	102.355	101.018	101.687	237.466	196.785	208.839	214.363	214.094	275.833	213.924	234.617	159.101	220.561	189.831
Traf2	ENSMUSG00000026942.13_Traf2	107.678	130.552	115.965	118.065	48.709	67.1702	57.9396	35.5987	18.564	26.406	26.8562	34.4834	22.3405	28.412	46.6695	25.7856	29.4517	33.9689	36.3556	38.0912	41.7414	38.7294	54.3594	44.5416	49.4505
Edf1	ENSMUSG00000015092.9_Edf1	284.199	312.385	335.87	310.818	761.451	1141.89	951.672	155.027	133.224	130.772	139.674	282.435	288.484	285.46	107.065	101.785	70.9517	93.2675	86.1763	72.2419	78.265	78.8944	67.6178	100.347	83.9826
Mamdc4	ENSMUSG00000026941.16_Mamdc4	31.7738	45.0715	41.9709	39.6054	2.80325	8.34901	5.57613	5.74172	5.46001	11.4929	7.56487	1.64207	0	0.821033	5.49054	1.35714	4.01613	3.62127	1.3465	14.3958	1.30442	5.68225	1.32584	6.43975	3.88279
Phpt1	ENSMUSG00000036504.6_Phpt1	118.269	142.208	128.112	129.53	133.383	183.708	158.546	41.3404	36.0361	45.0913	40.8226	43.2411	48.5663	45.9037	23.3348	28.4999	29.4517	27.0954	13.465	18.4414	36.5237	22.81	22.5393	20.3925	21.4659
Rabl6	ENSMUSG00000015087.14_Rabl6	622.237	617.791	615.905	618.645	481.126	613.488	547.307	509.865	352.717	365.911	409.498	510.683	448.753	479.718	635.529	556.427	523.436	571.797	655.748	652.804	583.075	630.542	507.796	502.3	505.048
Fcnaos	ENSMUSG00000052403.11_Fcnaos	0	0	0	0	0	0.497557	0.248779	0	0	0	0	0	0	0	0	0	0	0	1.3465	0	1.30442	0.88364	0	0	0
Ccdc183	ENSMUSG00000026940.3_Ccdc183	0	3.10838	0.859003	1.32246	0	1.99023	0.995114	0	0	0	0	1.09471	0.971326	1.03302	2.74527	0	0	0.915089	0	3.94047	0	1.31349	0	0.536646	0.268323
Tmem141	ENSMUSG00000026939.12_Tmem141	21.1825	10.1022	19.7571	17.014	4.97031	8.45847	6.71439	3.44503	8.73601	12.5743	8.25177	15.326	13.5986	14.4623	5.49054	8.14283	16.0645	9.8993	8.07903	3.94047	7.8265	6.61533	10.6067	8.58633	9.59652
Fcna	ENSMUSG00000026938.10_Fcna	0	0	0	0	15.905	0.497557	8.20127	2.29669	1.092	0	1.12956	0.547356	0	0.273678	0	0	0	0	0	0	0	0	0	0	0
Lcn8	ENSMUSG00000036449.6_Lcn8	0	0	0	0	0	0	0	0	0	0	0	0	0	0	0	0	0	0	0	0	0	0	0	0	0
Lcn5	ENSMUSG00000026937.12_Lcn5	0	0	0	0	0	0	0	0	0	0	0	0	0	0	0	0	0	0	0	0	0	0	0	0	0
Lcn6	ENSMUSG00000045684.10_Lcn6	0	0	0	0	0	0	0	0	0	0	0	0	0	0	0	0	0	0	0	0	0	0	0	0	0
Lcn10	ENSMUSG00000047356.2_Lcn10	0	0	0	0	0	0	0	0	0	0	0	0	0	0	0	0	0	0	0	0	0	0	0	0	0
Obp2a	ENSMUSG00000062061.3_Obp2a	0	0	0	0	0	0	0	1.14834	0	0	0.382782	0	0	0	0	0	0	0	0	0	0	0	0	0	0
A230005M16Rik	ENSMUSG00000087612.1_A230005M16Rik	1.76521	1.55419	3.43601	2.25181	1.98812	0	0.994061	0	1.092	2.51485	1.20228	1.09471	0.971326	1.03302	1.37263	0	0	0.457545	2.69301	0	0	0.897669	1.32584	0.536646	0.931242
Bmyc	ENSMUSG00000049086.8_Bmyc	46.7781	60.6135	91.0544	66.1486	57.6555	50.7508	54.2032	40.1921	34.944	50.2971	41.8111	36.6728	46.6237	41.6482	26.08	23.0713	26.7742	25.3085	36.3556	23.6428	35.2193	31.7392	29.1685	29.5155	29.342
Obp2b	ENSMUSG00000079539.2_Obp2b	0	0	0	0	0	0	0	0	0	0	0	1.64207	0	0.821033	0	0	0	0	0	0	0	0	0	1.60994	0.804968
Lcn3	ENSMUSG00000026936.3_Lcn3	0	0	0	0	0	0	0	0	0	0	0	0	0	0	0	0	0	0	0	0	0	0	0	0	0
Lcn11	ENSMUSG00000069080.5_Lcn11	0	0	0	0	0	0	0	0	0	0	0	0	0	0	0	0	0	0	0	0	0	0	0	0	0
Gm13539	ENSMUSG00000085484.2_Gm13539	0	0	0	0	0	0	0	0	0	0	0	0	0	0	0	0	0	0	0	0	0	0	0	0	0
Glt6d1	ENSMUSG00000036401.5_Glt6d1	0	0	0	0	0	0	0	0	0	0	0	0	0	0	0	0	0	0	0	0	0	0	0	0	0
Lcn9	ENSMUSG00000023210.2_Lcn9	0	0	0	0	0	0	0	0	0	0	0	0	0	0	0	0	0	0	0	0	0	0	0	0	0
Sohlh1	ENSMUSG00000059625.6_Sohlh1	0	0	0	0	0	0	0	0	0	0	0	0	0	0	0	0	0	0	0	0	0	0	0	0	0
Kcnt1	ENSMUSG00000058740.14_Kcnt1	3.53042	1.55419	3.43601	2.84021	73.5605	51.7459	62.6532	571.876	606.061	548.238	575.392	1384.26	1107.31	1245.79	2642.32	1761.57	1874.2	2092.69	2192.11	2387.92	1704.87	2094.97	1629.46	1776.3	1702.88
Camsap1	ENSMUSG00000026933.17_Camsap1	1516.03	1368.1	1701.87	1528.67	741.53	691.684	716.607	668.842	727	671.139	688.994	710.156	629.992	670.074	739.685	655.769	652.943	682.799	693.005	601.25	612.476	635.577	492.788	510.597	501.692
Ubac1	ENSMUSG00000036352.16_Ubac1	185.347	186.503	237.944	203.265	166.008	186.086	176.047	159.62	163.8	157.178	160.2	188.838	220.491	204.664	155.108	151.999	161.984	156.364	152.155	120.841	146.095	139.697	161.752	166.897	164.325
Nacc2	ENSMUSG00000026932.14_Nacc2	65.3129	50.5112	55.8352	57.2198	63.6199	48.7606	56.1902	200.96	186.732	220.05	202.581	483.862	491.491	487.677	409.045	426.141	374.839	403.342	347.398	394.047	396.543	379.329	336.763	381.555	359.159
Gm13554	ENSMUSG00000087515.1_Gm13554	0	0	0	0	0	0	0	0	0	0	0	0.547356	0	0.273678	0	0	0	0	1.3465	0	0	0.448835	0	0	0
Tmem250-ps	ENSMUSG00000087679.2_Tmem250-ps	149.16	137.546	117.683	134.797	45.7268	60.2044	52.9656	56.2689	60.0601	56.5842	57.6377	75.5351	73.8208	74.6779	53.5327	71.9283	65.5969	63.686	63.2857	57.7935	67.8297	62.9696	68.9436	85.8633	77.4035
1810012K08Rik	ENSMUSG00000087595.1_1810012K08Rik	0	0.777096	0	0.259032	0	0	0	0	0	0	0	0	0	0	0	0	0	0	1.3465	0	2.60883	1.31845	1.32584	0.536646	0.931242
Gm13553	ENSMUSG00000085545.1_Gm13553	8.82606	11.6564	0.859003	7.11383	0	0	0	0	0	0	0	1.09471	0	0.547356	2.74527	1.35714	2.67742	2.25994	0	0	0	0	0	0	0
Lhx3	ENSMUSG00000026934.15_Lhx3	428.064	434.396	494.786	452.415	17.8931	28.8583	23.3757	6.89007	8.73601	7.54456	7.72355	2.73678	3.8853	3.31104	2.74527	1.35714	2.67742	2.25994	5.38602	1.31349	2.60883	3.10278	3.97752	11.2696	7.62354
Gm27196	ENSMUSG00000098977.1_Gm27196	22.9478	25.6442	18.8981	22.4967	6.95843	4.47801	5.71822	0	0	0	0	1.64207	0	0.821033	2.74527	0	0	0.915089	4.03951	1.31349	5.21767	3.52356	0	1.07329	0.536646
Qsox2	ENSMUSG00000036327.18_Qsox2	187.995	223.804	190.699	200.832	96.4239	85.0823	90.7531	40.1921	69.8881	70.4159	60.1654	74.4404	57.3082	65.8743	71.377	58.3569	45.5162	58.4167	70.0182	61.734	69.1341	66.9621	67.6178	81.0335	74.3257
Ccdc187	ENSMUSG00000048038.8_Ccdc187	15.0043	18.6503	6.87203	13.5089	0	0.497557	0.248779	18.3735	9.82801	0	9.40051	10.9471	5.82796	8.38753	27.4527	10.8571	25.4355	21.2484	24.2371	19.7023	14.3486	19.4293	14.5842	26.8323	20.7083
Gpsm1	ENSMUSG00000026930.15_Gpsm1	826.119	674.519	877.901	792.847	149.109	128.37	138.739	403.069	321.048	336.99	353.703	203.069	203.007	203.038	426.889	343.356	327.984	366.076	347.398	391.42	309.147	349.322	271.797	314.474	293.136
Dnlz	ENSMUSG00000075467.4_Dnlz	184.465	198.936	219.905	201.102	70.5783	109.96	90.2692	37.8954	24.024	55.3268	39.0821	61.3038	53.4229	57.3634	35.6885	54.2855	45.5162	45.1634	47.1276	68.3014	69.1341	61.5211	45.0785	63.3242	54.2014
Card9	ENSMUSG00000026928.14_Card9	0.882606	4.66257	0	1.84839	0	0.497557	0.248779	2.29669	2.184	0	1.49356	14.7786	10.6846	12.7316	5.49054	13.5714	6.69356	8.58516	2.69301	9.19443	13.0442	8.31054	2.65168	6.43975	4.54571
Snapc4	ENSMUSG00000036281.13_Snapc4	184.465	223.026	171.801	193.097	163.026	152.75	157.888	292.828	286.104	262.802	280.578	337.171	298.197	317.684	463.95	335.213	408.307	402.49	548.027	573.995	430.458	517.493	396.426	376.725	386.576
Gm13563	ENSMUSG00000085767.1_Gm13563	11.4739	6.99386	6.01302	8.16025	0	1.99023	0.995114	9.18676	5.46001	3.77228	6.13968	2.18942	0.971326	1.58037	13.7263	9.49997	10.7097	11.312	8.07903	10.5079	6.52209	8.36968	13.2584	6.43975	9.84907
Pmpca	ENSMUSG00000026926.14_Pmpca	525.151	550.961	584.122	553.411	247.521	378.641	313.081	168.807	158.34	159.693	162.28	132.46	124.33	128.395	127.655	127.571	135.21	130.145	126.571	147.111	163.052	145.578	128.606	138.991	133.799
Inpp5e	ENSMUSG00000026925.16_Inpp5e	214.473	221.472	248.252	228.066	92.4477	66.6726	79.5602	194.07	175.812	167.238	179.04	156.544	139.871	148.207	296.489	294.499	235.613	275.534	328.547	285.027	258.275	290.616	176.337	184.069	180.203
Sec16a	ENSMUSG00000026924.17_Sec16a	1184.46	1091.04	1182.85	1152.78	706.777	859.281	783.029	579.914	613.705	510.515	568.045	534.766	515.774	525.27	668.473	522.498	639.904	610.292	616.699	597.638	637.86	617.399	525.032	630.559	577.796
Notch1	ENSMUSG00000026923.15_Notch1	4894.05	4405.35	3747.83	4349.08	1092.47	1994.71	1543.59	616.661	496.861	440.099	517.874	44.8832	47.595	46.2391	5.49054	13.5714	16.0645	11.7088	2.69301	7.88094	22.1751	10.9163	2.65168	16.0994	9.37552
Egfl7	ENSMUSG00000026921.19_Egfl7	19.4173	23.3129	20.6161	21.1154	595.443	1539.07	1067.26	196.367	197.652	196.033	196.684	35.0308	23.3118	29.1713	24.7074	29.857	36.1452	30.2366	10.772	24.9563	15.653	17.1271	26.5168	37.0286	31.7727
Gm20532	ENSMUSG00000092356.2_Gm20532	0	0	0	0	0	1.60213	0.801067	2.28521	0	3.18129	1.82217	0	0	0	0	0	0	0	0	0	0	0	0	0	0
Agpat2	ENSMUSG00000026922.13_Agpat2	7.94346	2.33129	5.15402	5.14292	12.9228	8.95603	10.9394	1.14834	1.092	3.77228	2.00421	1.09471	0	0.547356	0	2.71428	0	0.904759	1.3465	3.94047	0	1.76232	0	3.21987	1.60994
Snhg7os	ENSMUSG00000086775.7_Snhg7os	0.882606	1.55419	1.71801	1.38493	0	1.49267	0.746336	1.14834	1.092	1.25743	1.16592	1.09471	0	0.547356	0	0	0	0	0	0	0	0	2.65168	2.14658	2.39913
Lcn4	ENSMUSG00000026919.1_Lcn4	0	0	0	0	0	0	0	0	0	0	0	0	0	0	0	0	0	0	0	0	0	0	0	0	0
Abo	ENSMUSG00000015787.15_Abo	0	0	0	0	0	0	0	0	0	0	0	1.09471	0	0.547356	0	0	0	0	0	0	0	0	2.65168	0	1.32584
Surf6	ENSMUSG00000036160.13_Surf6	219.769	228.466	185.545	211.26	155.074	230.866	192.97	51.6755	65.5201	49.0396	55.4118	69.5142	100.047	84.7804	74.1222	71.9283	48.1936	64.748	53.8602	52.5396	43.0458	49.8152	46.4044	63.3242	54.8643
Med22	ENSMUSG00000015776.12_Med22	306.264	334.151	323.844	321.42	84.4952	101.004	92.7496	45.9338	60.0601	62.8713	56.2884	35.0308	34.9677	34.9992	35.6885	43.4284	48.1936	42.4368	61.9392	30.2103	39.1325	43.7607	54.3594	39.7118	47.0356
Rpl7a	ENSMUSG00000062647.16_Rpl7a	3986.54	4625.87	4421.3	4344.57	1639.42	2072.88	1856.15	352.358	333.344	429.6	371.767	674.67	616.268	645.469	95.6863	107.078	180.177	127.647	99.6278	139.755	129.02	122.801	192.83	154.731	173.781
Surf1	ENSMUSG00000015790.16_Surf1	69.7259	67.6073	85.9003	74.4112	88.4714	90.5554	89.5134	36.747	25.116	50.2971	37.3867	67.3247	51.4803	59.4025	30.1979	39.357	41.5001	37.0183	33.6626	52.5396	53.4811	46.5611	38.4493	42.9317	40.6905
Surf2	ENSMUSG00000014873.15_Surf2	157.986	245.562	154.621	186.056	160.044	143.794	151.919	110.241	90.6361	94.307	98.3947	157.091	143.756	150.424	170.207	151.999	127.178	149.795	177.739	190.456	142.181	170.125	176.337	129.332	152.834
Surf4	ENSMUSG00000014867.9_Surf4	659.307	607.689	687.203	651.399	268.396	388.094	328.245	145.84	139.776	172.267	152.628	79.3666	72.8495	76.108	52.1601	52.9284	60.242	55.1102	45.7811	47.2856	46.959	46.6753	43.7527	54.2012	48.977
Stkld1	ENSMUSG00000049897.14_Stkld1	0	0	0	0	0	0	0	1.14834	3.276	0	1.47478	0	0.971326	0.485663	1.37263	1.35714	0	0.909924	4.03951	2.62698	0	2.22216	3.97752	2.14658	3.06205
Rexo4	ENSMUSG00000052406.14_Rexo4	188.878	232.352	190.699	203.976	376.749	496.064	436.407	212.444	207.48	222.565	214.163	552.282	542	547.141	284.135	298.57	345.388	309.364	309.683	275.833	306.538	297.351	380.503	291.925	336.214
Adamts13	ENSMUSG00000014852.16_Adamts13	0	0	0	0	0	0	0	1.14834	0	0	0.382782	0	0	0	0	0	0	0	0	0	0	0	0	0	0
Cacfd1	ENSMUSG00000015488.14_Cacfd1	514.559	424.294	630.508	523.121	106.365	93.0432	99.7038	56.2689	79.7161	81.7327	72.5726	73.893	67.0215	70.4573	83.7307	73.2854	61.5807	72.8656	87.5228	77.4959	67.8297	77.6161	64.9661	79.9602	72.4632
Slc2a6	ENSMUSG00000036067.12_Slc2a6	22.9478	17.8732	29.2061	23.3424	22.8634	10.4487	16.6561	103.351	119.028	105.624	109.334	120.418	106.846	113.632	201.777	164.214	216.871	194.287	189.857	232.488	186.532	202.959	152.472	157.237	154.854
Gm13398	ENSMUSG00000087364.1_Gm13398	3.53042	13.2106	0	5.58035	0.994061	0	0.497031	0	0	0	0	0	0	0	0	0	0	0	0	0	0	0	0	0	0
Mymk	ENSMUSG00000009214.9_Mymk	0	0	0	0	2.98218	1.49267	2.23743	0	0	0	0	0	0	0	0	2.71428	1.33871	1.351	0	0	0	0	0	1.07329	0.536646
Adamtsl2	ENSMUSG00000036040.14_Adamtsl2	2.64782	1.55419	0	1.40067	178.931	455.762	317.347	179.142	119.028	139.574	145.915	93.5978	76.7348	85.1663	170.207	89.5711	127.178	128.985	130.611	115.587	88.7004	111.633	88.8312	79.4236	84.1274
Fam163b	ENSMUSG00000009216.7_Fam163b	2.64782	0.777096	4.29502	2.57331	7.95249	1.49267	4.72258	9.18676	29.484	23.8911	20.854	36.1255	37.8817	37.0036	30.1979	25.7856	34.8065	30.2634	33.6626	38.0912	37.8281	36.5273	22.5393	44.5416	33.5404
Dbhos	ENSMUSG00000085008.1_Dbhos	0	0	0	0	1.98812	0.995114	1.49162	2.29669	1.092	2.51485	1.96785	4.37884	2.91398	3.64641	6.86317	1.35714	2.67742	3.63258	5.38602	2.62698	0	2.671	1.32584	2.68323	2.00453
Dbh	ENSMUSG00000000889.8_Dbh	1.76521	4.66257	2.57701	3.0016	0	0.497557	0.248779	2.29669	0	2.51485	1.60385	0	0	0	0	0	1.33871	0.446237	0	0	0	0	0	4.29317	2.14658
Sardh	ENSMUSG00000009614.16_Sardh	4.41303	0.777096	0	1.73004	39.7624	51.2484	45.5054	39.0437	25.116	44.0099	36.0566	7.11562	14.5699	10.8428	6.89062	9.49997	5.35485	7.24848	5.38602	10.5079	10.4353	8.77642	8.00807	9.17127	8.58967
Sardhos	ENSMUSG00000091192.1_Sardhos	0	0	0	0	0	0.995114	0.497557	0	0	0	0	0	0	0	0	0	0	0	0	0	0	0	0	0	0
Vav2	ENSMUSG00000009621.18_Vav2	593.111	532.31	584.981	570.134	236.587	199.52	218.053	302.015	260.988	247.713	270.239	401.212	404.072	402.642	481.794	374.57	393.581	416.649	385.1	447.9	353.497	395.499	403.055	407.314	405.185
AA645442	ENSMUSG00000086669.1_AA645442	0	0	0	0	0	0	0	0	0	0	0	0	0	0	0	0	0	0	0	0	0	0	0	0	0
Brd3os	ENSMUSG00000109946.1_Brd3os	15.8869	10.8793	43.8092	23.5251	15.905	22.3901	19.1475	31.0053	20.748	54.0693	35.2742	35.0308	33.0251	34.0279	24.7074	32.5713	24.0968	27.1252	21.5441	27.5833	35.2193	28.1155	31.8201	21.4658	26.643
Brd3	ENSMUSG00000026918.16_Brd3	1526.91	1514.56	1451.72	1497.73	764.433	1084.67	924.554	414.553	372.373	419.981	402.302	278.057	258.373	268.215	437.87	320.285	317.275	358.476	346.052	354.642	344.366	348.353	224.067	254.37	239.218
Wdr5	ENSMUSG00000026917.15_Wdr5	463.368	574.274	426.066	487.902	143.145	161.706	152.425	89.5709	82.9921	101.852	91.4715	67.3247	70.9068	69.1158	71.377	93.6425	95.0485	86.6893	47.1276	63.0475	74.3518	61.509	64.9661	76.7403	70.8532
Rxra	ENSMUSG00000015846.15_Rxra	503.085	542.413	414.04	486.513	75.5486	143.794	109.671	68.9007	86.2681	72.9307	76.0332	97.9766	107.817	102.897	133.145	130.285	133.871	132.434	131.957	114.274	88.7004	111.644	111.371	138.455	124.913
Col5a1	ENSMUSG00000026837.16_Col5a1	277.138	180.286	222.482	226.635	396.63	349.285	372.958	81.5325	77.5321	51.5545	70.2064	325.129	250.602	287.866	2292.3	1097.92	836.695	1408.97	1188.96	1364.72	759.171	1104.28	1430.58	1703.85	1567.22
Fcnb	ENSMUSG00000026835.15_Fcnb	0	0	0	0	0	0	0	0	0	0	0	0.547356	0	0.273678	0	0	0	0	0	2.62698	0	0.87566	1.32584	0.536646	0.931242
Gm13371	ENSMUSG00000085693.1_Gm13371	0	0	0	0	0	0	0	0	0	0	0	0	0	0	0	0	0	0	0	0	0	0	0	0	0
F730016J06Rik	ENSMUSG00000086425.7_F730016J06Rik	2.64782	2.33129	6.01302	3.66404	0.994061	8.95603	4.97504	6.89007	2.184	2.51485	3.86298	0.547356	0	0.273678	0	1.35714	1.33871	0.898616	0	1.31349	3.91325	1.74225	0	0.536646	0.268323
[truncated: 27,927 more rows]

## Sheet: invivo_invitro_MN_normalized
gene	gene_id	E10.5_rep1	E10.5_rep2	E10.5_rep3	E10.5_avg	E13.5_rep1	E13.5_rep2	E13.5_avg	p4_rep1	p4_rep2	p4_rep3	p4_avg	P13_rep1	P13_rep2	P13_avg	P21_rep1	P21_rep2	P21_rep3	P21_avg	P56_rep1	P56_rep2	P56_rep3	P56_avg	P2yr_rep1	P2yr_rep2	P2yr_avg	DIV0_rep1	DIV0_rep2	DIV0_avg	DIV7_rep1	DIV7_rep2	DIV7_avg	DIV28_rep1	DIV28_rep2	DIV28_rep3	DIV28_avg
Xkr4	ENSMUSG00000051951.5_Xkr4	70.7795	39.2626	88.675	66.239	306.695	114.524	210.609	773.437	862.76	629.048	755.082	517.237	466.744	491.99	423.729	513.365	451.996	463.03	439.428	421.02	444.668	435.038	471.089	489.253	480.171	555.884	467.419	511.651	1216.4	1410.85	1313.63	1346.37	1493.6	1776.2	1538.73
Gm1992	ENSMUSG00000089699.1_Gm1992	0	0	0	0	0	0	0	0	0	0	0	0	0	0	0	0	0	0	0	0	0	0	0	0	0	0	0	0	0	0	0	0	0	0	0
Gm37381	ENSMUSG00000102343.1_Gm37381	0	0	0	0	0	0.487335	0.243667	0	0	1.23101	0.410338	0	0	0	0	0	0	0	0	0	0	0	0	0	0	0	0	0	0	0	0	0	0	0	0
Rp1	ENSMUSG00000025900.12_Rp1	5.96935	0.75505	0.828738	2.51771	22.3227	46.7841	34.5534	13.4902	9.65776	13.5411	12.2297	0.535442	0	0.267721	4.0613	0	3.95332	2.67154	0	1.29545	1.28517	0.860204	0	0.52835	0.264175	0	0	0	46.9291	59.3904	53.1597	16.7103	33.3011	25.1943	25.0686
Sox17	ENSMUSG00000025902.13_Sox17	0	0.75505	0	0.251683	200.905	335.286	268.095	84.3136	66.5312	64.0127	71.6192	2.67721	8.53799	5.6076	1.35377	0	1.31777	0.890513	0	1.29545	0	0.431815	0	0	0	0	0	0	0	0	0	0	0	0	0
Gm37323	ENSMUSG00000104328.1_Gm37323	0	0	0	0	2.91166	0	1.45583	0	0	0	0	1.07088	0	0.535442	0	4.01066	0	1.33689	0	0	0	0	1.30496	0	0.652478	0	0	0	0	0	0	0	0	0	0
Mrpl15	ENSMUSG00000033845.13_Mrpl15	167.995	218.964	181.494	189.484	395.015	548.739	471.877	102.301	149.159	156.339	135.933	250.587	256.14	253.363	170.575	187.164	141.002	166.247	172.585	181.362	161.931	171.959	153.985	161.675	157.83	177.777	194.507	186.142	159.559	100.304	129.931	189.268	249.593	238.605	225.822
Lypla1	ENSMUSG00000025903.14_Lypla1	199.939	240.189	179.836	206.655	280.49	413.747	347.119	125.908	85.8468	84.9399	98.8983	105.959	129.019	117.489	112.363	125.667	122.553	120.194	94.2579	85.4995	73.2545	84.3373	108.311	97.7448	103.028	87.5616	76.898	82.2298	84.4723	84.4663	84.4693	75.1963	62.3159	108.928	82.1469
Gm37988	ENSMUSG00000104217.1_Gm37988	2.28541	2.29535	0	1.52692	0	0	0	0	0	0	0	2.25421	0	1.12711	0	0	0	0	0	0	0	0	0	0	0	0	0	0	0	0	0	0	0	0	0
Tcea1	ENSMUSG00000033813.15_Tcea1	392.604	451.051	351.402	398.352	407.206	557.291	482.248	192.404	155.898	191.287	179.863	149.287	156.388	152.837	106.948	132.352	106.898	115.399	84.1418	82.0017	104.6	90.2477	98.0283	90.1366	94.0824	152.729	133.064	142.896	125.488	178.884	152.186	221.399	180.825	160.621	187.615
Rgs20	ENSMUSG00000002459.17_Rgs20	11.0859	6.79545	19.061	12.3141	16.4994	7.31002	11.9047	7.86927	12.877	12.3101	11.0188	14.9924	18.0247	16.5085	4.0613	22.7271	5.27109	10.6865	10.6206	11.659	12.8517	11.7104	22.1842	19.549	20.8666	15.9203	18.0936	17.007	80.718	145.177	112.947	158.748	90.3415	120.785	123.291
Gm16041	ENSMUSG00000085623.1_Gm16041	0	0	0	0	0	0	0	0	1.07308	0	0.357695	0	0	0	0	1.33689	0	0.445629	0	0	0	0	0	0.52835	0.264175	0	1.5078	0.753902	0	0	0	0	0	0	0
Atp6v1h	ENSMUSG00000033793.12_Atp6v1h	295.909	214.434	362.159	290.834	534.775	446.886	490.83	432.81	523.665	560.111	505.529	650.562	630.863	640.713	530.676	661.759	590.362	594.266	561.565	505.224	586.036	550.942	794.718	673.647	734.182	792.035	550.348	671.191	668.27	712.685	690.477	833.127	977.601	1219.7	1010.14
Oprk1	ENSMUSG00000025905.14_Oprk1	4.26382	0.75505	0	1.67296	9.70554	0.487335	5.09644	64.0784	113.747	91.095	89.6401	76.5683	40.7926	58.6804	62.2732	61.4968	67.2064	63.6588	91.6028	84.204	118.235	98.014	88.737	81.8943	85.3157	7.96015	3.01561	5.48788	0	0	0	0	0	0	0
Npbwr1	ENSMUSG00000033774.4_Npbwr1	0	0	0	0	0	0.487335	0.243667	1.12418	0	0	0.374727	1.07088	0	0.535442	0	0	0	0	0	1.29545	0	0.431815	0	0	0	0	0	0	0	0	0	1.19359	0	0.74101	0.644867
Rb1cc1	ENSMUSG00000025907.14_Rb1cc1	319.787	287.674	194.754	267.405	812.354	831.388	821.871	1056.73	1132.1	1072.2	1087.01	1132.46	934.436	1033.45	1032.92	1114.96	1158.32	1102.07	1076.66	996.198	1208.04	1093.64	1028.29	995.402	1011.85	1333.32	1151.96	1242.64	1034.32	843.344	938.83	1238.72	1747.48	1850.3	1612.17
4732440D04Rik	ENSMUSG00000090031.2_4732440D04Rik	6.82212	19.6313	14.9173	13.7902	150.436	99.4162	124.926	82.0653	87.9929	137.873	102.644	173.483	209.655	191.569	144.853	169.785	179.217	164.618	144.706	146.385	178.638	156.576	109.616	111.482	110.549	135.323	165.858	150.59	88.2266	69.9487	79.0877	195.749	214.973	265.282	225.335
Alkal1	ENSMUSG00000087247.3_Alkal1	0	0	0	0	0	0	0	0	0	0	0	0	0	0	0	0	0	0	0	0	0	0	0	0	0	0	0	0	0	0	0	0	0	0	0
St18	ENSMUSG00000033740.17_St18	680.506	641.792	477.353	599.884	115.496	60.9168	88.2064	6.74509	18.2424	14.7722	13.2532	23.5595	24.6653	24.1124	6.76883	13.3689	15.8133	11.9837	14.6033	11.659	15.422	13.8948	6.52478	10.567	8.54589	75.6214	90.4682	83.0448	1.87716	3.95936	2.91826	2.38718	0	1.48202	1.28973
Pcmtd1	ENSMUSG00000051285.17_Pcmtd1	124.504	127.603	90.3325	114.146	463.925	598.934	531.429	533.986	527.958	467.785	509.91	623.255	596.711	609.983	582.119	737.962	635.166	651.749	541.651	629.587	656.72	609.319	478.919	479.742	479.331	469.649	529.239	499.444	439.256	373.5	406.378	648.121	773.508	884.025	768.551
Gm26901	ENSMUSG00000097797.6_Gm26901	5.96935	9.06059	1.65748	5.56247	13.5878	5.36068	9.47422	17.9869	37.558	44.3165	33.2871	28.9139	22.768	25.8409	25.7216	33.4222	28.991	29.3782	18.5861	34.977	37.2698	30.2776	50.8933	33.8144	42.3539	10.6135	12.0624	11.338	20.6488	21.1166	20.8827	25.0654	14.8371	35.5685	25.157
Gm30414	ENSMUSG00000103067.1_Gm30414	0	0	0	0	0	0.487335	0.243667	0	0	0	0	0	0	0	0	0	0	0	0	0	0	0	0	0	0	0	0	0	0	0	0	0	0	0	0
Sntg1	ENSMUSG00000025909.16_Sntg1	0.852765	3.0202	3.31495	2.39597	241.668	63.8408	152.754	559.843	674.97	670.902	635.238	1155.48	1217.14	1186.31	884.009	973.254	777.486	878.25	780.615	744.882	751.822	759.106	1183.59	986.959	1085.28	65.0079	78.4058	71.7068	315.363	380.099	347.731	248.267	280.586	281.584	270.146
Rrs1	ENSMUSG00000061024.8_Rrs1	320.639	403.951	272.655	332.415	195.081	327.976	261.529	46.0915	51.5081	45.5475	47.7157	108.695	105.34	107.017	47.3818	44.1173	35.5798	42.3596	36.203	38.8634	50.1215	41.7293	37.8437	30.116	33.9798	62.3545	43.7263	53.0404	78.8408	89.7455	84.2932	78.6935	131.684	80.0291	96.8023
Adhfe1	ENSMUSG00000025911.14_Adhfe1	0	0.75505	0	0.251683	3.88222	1.462	2.67211	13.4902	11.8039	4.92405	10.0727	10.7088	13.2813	11.9951	10.8301	10.6951	9.22441	10.2499	3.98273	9.06812	19.2775	10.7761	11.7446	5.81186	8.77823	1.32669	0	0.663346	5.63149	13.1979	9.41468	3.58078	7.2537	6.66909	5.83452
Gm29520	ENSMUSG00000099827.1_Gm29520	0	0	0	0	0	0	0	0	0	0	0	0	0	0	0	0	0	0	0	0	0	0	0	0	0	0	0	0	0	0	0	0	0	0	0
Mybl1	ENSMUSG00000025912.16_Mybl1	105.743	76.26	60.4979	80.8336	21.3522	31.6767	26.5145	130.405	89.066	123.101	114.191	101.734	111.943	106.838	89.3485	85.5608	56.6642	77.1912	70.3616	40.1588	59.1177	56.546	83.5172	99.3299	91.4235	80.9282	39.2029	60.0655	52.5605	110.862	81.7113	165.909	257.836	307.519	243.755
Vcpip1	ENSMUSG00000045210.8_Vcpip1	399.947	443.214	368.789	403.983	362.987	390.842	376.915	390.091	294.025	384.076	356.064	418.716	427.848	423.282	339.795	394.382	399.285	377.821	346.498	316.089	349.565	337.384	405.841	416.34	411.091	514.756	432.739	473.748	405.467	372.18	388.823	638.572	817.36	773.614	743.182
1700034P13Rik	ENSMUSG00000097893.8_1700034P13Rik	5.11659	1.5101	0.828738	2.48514	0.970554	1.462	1.21628	0	0	2.46203	0.820676	1.07088	1.89733	1.48411	2.70753	2.67377	0	1.79377	0	1.29545	1.28517	0.860204	1.30496	1.0567	1.18083	0	1.5078	0.753902	0	0	0	0	4.28628	1.48202	1.92277
Sgk3	ENSMUSG00000025915.14_Sgk3	19.6136	22.6515	12.4311	18.232	93.1732	221.737	157.455	82.0653	56.8735	61.5507	66.8298	154.743	148.941	151.842	181.405	176.469	183.17	180.348	217.723	156.749	196.63	190.367	302.75	200.245	251.497	6.63346	13.5702	10.1018	30.0346	29.0353	29.535	41.7757	24.0691	67.4319	44.4256
Mcmdc2	ENSMUSG00000046101.16_Mcmdc2	5.11659	3.77525	4.97243	4.62142	0.970554	2.43667	1.70361	23.6078	6.43851	6.15507	12.0671	13.9215	12.3327	13.1271	9.47636	13.3689	14.4955	12.4469	30.5343	11.659	14.1368	18.7767	23.4892	20.0773	21.7833	1.32669	6.03121	3.67895	0	0	0	0	0	1.48202	0.494007
Snhg6	ENSMUSG00000098234.7_Snhg6	66.5156	90.6059	41.4369	66.1862	29.1166	34.6008	31.8587	10.1176	20.3886	16.0032	15.5031	16.0633	18.9733	17.5183	18.9527	17.3795	19.7666	18.6996	26.5515	22.0226	14.1368	20.9036	16.9644	16.3789	16.6716	49.0876	60.3121	54.6999	60.0692	22.4364	41.2528	47.7437	26.7068	39.2735	37.908
Tcf24	ENSMUSG00000099032.2_Tcf24	0.852765	0	0	0.284255	1.94111	0	0.970554	1.12418	1.07308	0	0.732422	0	0	0	0	0	2.63554	0.878515	0	0	0	0	1.30496	0	0.652478	0	0	0	0	0	0	0	0	0	0
Ppp1r42	ENSMUSG00000025916.10_Ppp1r42	0	0	0	0	0	0.974669	0.487335	1.12418	0	2.46203	1.1954	1.07088	2.846	1.95844	0	2.67377	2.63554	1.76977	0	0	0	0	0	0.52835	0.264175	0	0	0	0	0	0	0	2.96742	0	0.989141
Gm15818	ENSMUSG00000087199.1_Gm15818	0	0	0	0	0	0	0	0	0	0	0	0	0	0	1.35377	0	0	0.451255	0	0	0	0	0	0	0	0	0	0	0	0	0	0	0	0	0
Cops5	ENSMUSG00000025917.9_Cops5	341.959	344.303	374.59	353.617	364.928	384.02	374.474	151.765	106.235	99.7121	119.237	183.121	183.093	183.107	116.424	94.919	142.319	117.887	95.5855	113.999	116.95	108.845	142.24	116.237	129.239	224.211	206.569	215.39	146.419	167.613	157.016	274.526	212.006	201.555	229.362
Cspp1	ENSMUSG00000056763.16_Cspp1	345.37	394.891	138.399	292.887	1133.61	982.954	1058.28	1569.36	1642.89	1599.09	1603.78	1761.61	1746.49	1754.05	1552.77	1681.8	1557.61	1597.39	1554.59	1461.26	1479.23	1498.36	1577.69	1305.55	1441.62	1434.15	1648.03	1541.09	1347.8	1669.53	1508.67	1025.3	1900.47	1670.24	1532
Arfgef1	ENSMUSG00000067851.11_Arfgef1	561.119	531.555	351.385	481.353	769.649	936.17	852.909	998.274	1150.35	1047.59	1065.4	811.195	757.984	784.59	733.741	822.186	847.328	801.085	750.081	781.154	862.347	797.86	735.995	791.997	763.996	1264.34	1145.93	1205.13	895.406	1021.51	958.461	872.516	1011.23	1099.66	994.469
Cpa6	ENSMUSG00000042501.12_Cpa6	0.852765	2.26515	0	1.0393	0.970554	0.487335	0.728944	8.99346	5.36542	3.69304	6.01731	8.03164	6.64066	7.33615	25.7216	16.0426	9.22441	16.9962	23.8964	36.2725	25.7033	28.6241	16.9644	25.8892	21.4268	0	0	0	5.63149	11.8781	8.75478	1.19359	0	4.44606	1.87988
Prex2	ENSMUSG00000048960.13_Prex2	123.651	224.25	38.122	128.674	991.906	1803.14	1397.52	408.078	397.041	358.225	387.781	142.963	122.378	132.671	66.3345	74.8657	67.2064	69.4689	78.327	66.0678	82.2506	75.5485	63.9428	72.384	68.1634	38.4741	28.6483	33.5612	48.8062	114.821	81.8138	9.54874	35.2794	51.1297	31.9859
A830018L16Rik	ENSMUSG00000057715.13_A830018L16Rik	11.9387	4.5303	3.31495	6.59465	571.656	184.212	377.934	1221.99	1219.02	1308.57	1249.86	1316.12	1467.59	1391.85	1361.89	1312.82	1192.58	1289.1	1217.39	1106.31	1150.22	1157.97	1273.64	1033.98	1153.81	187.063	304.576	245.82	227.137	194.009	210.573	170.684	95.2872	335.677	200.549
Gm17644	ENSMUSG00000097171.1_Gm17644	0	0	0	0	1.94111	0.487335	1.21422	0	2.14617	0	0.71539	0.535442	0	0.267721	1.35377	1.33689	1.31777	1.33614	1.32758	1.29545	1.28517	1.30273	1.30496	2.1134	1.70918	1.32669	0	0.663346	0	0	0	0	0	1.48202	0.494007
Gm29663	ENSMUSG00000101314.1_Gm29663	0	0	0	0	0	0	0	0	0	0	0	0	0	0	0	0	0	0	0	0	0	0	0	0	0	0	0	0	0	0	0	0	0	0	0
Sulf1	ENSMUSG00000016918.15_Sulf1	267.768	241.616	196.411	235.265	160.141	147.662	153.902	17.9869	23.6079	11.0791	17.558	13.3861	17.076	15.231	13.5377	9.35821	7.90663	10.2675	18.5861	9.06812	14.1368	13.9303	36.5388	24.3041	30.4214	76.9481	21.1092	49.0287	257.171	296.952	277.062	13.1295	77.153	15.5612	35.2812
Slco5a1	ENSMUSG00000025938.16_Slco5a1	513.364	405.462	619.896	512.907	231.962	148.15	190.056	156.261	125.551	146.491	142.768	183.121	199.22	191.171	217.956	219.25	188.441	208.549	157.982	139.908	158.075	151.988	210.098	207.113	208.606	902.15	907.697	904.924	459.905	510.757	485.331	66.8412	62.9753	151.907	93.9078
Gm29283	ENSMUSG00000099498.1_Gm29283	0	0	0	0	0	0	0	0	0	0	0	0	0	0	0	0	0	0	0	0	0	0	0	0	0	0	0	0	0	0	0	0	0	0	0
Prdm14	ENSMUSG00000042414.7_Prdm14	2.55829	6.0404	3.31495	3.97121	0.970554	0	0.485277	0	0	0	0	0	0	0	0	0	0	0	0	0	0	0	0	0	0	0	0	0	0	0	0	2.38718	3.62685	0	2.00468
Ncoa2	ENSMUSG00000005886.14_Ncoa2	813.537	800.352	652.217	755.369	568.745	548.739	558.742	768.94	848.81	807.545	808.432	735.698	675.45	705.574	643.039	719.245	693.148	685.144	720.874	673.632	724.834	706.447	763.399	743.917	753.658	1188.72	1053.95	1121.33	799.671	1001.72	900.695	600.377	630.742	592.067	607.729
Gm29570	ENSMUSG00000101476.1_Gm29570	0	0	0	0	0	0	0	0	0	0	0	0	0.948666	0.474333	0	0	0	0	0	0	0	0	0	0.52835	0.264175	0	0	0	0	0	0	0	0	0	0
Tram1	ENSMUSG00000025935.10_Tram1	214.044	237.841	193.096	214.994	217.404	363.552	290.478	125.908	113.747	114.484	118.047	73.3556	56.92	65.1378	62.2732	61.4968	48.7576	57.5092	59.7409	29.7953	62.9732	50.8365	60.028	64.4588	62.2434	74.2947	57.2965	65.7956	140.787	154.415	147.601	114.585	62.6456	126.713	101.314
Lactb2	ENSMUSG00000025937.6_Lactb2	39.2272	54.3636	24.8622	39.4843	90.2615	81.3849	85.8232	231.581	170.62	233.893	212.031	556.86	665.963	611.412	598.365	744.646	627.26	656.757	439.428	424.906	544.911	469.748	485.444	473.93	479.687	164.51	120.624	142.567	183.962	139.897	161.93	621.862	765.925	1197.47	861.753
Xkr9	ENSMUSG00000067813.3_Xkr9	0	0	0	0	0	0	0	1.12418	0	0	0.374727	0	3.79466	1.89733	4.0613	1.33689	0	1.79939	0	0	1.28517	0.428389	0	0.52835	0.264175	0	0	0	0	0	0	2.38718	0	0	0.795728
Eya1	ENSMUSG00000025932.14_Eya1	92.0986	70.9747	49.7243	70.9325	52.4099	18.0314	35.2206	33.7255	52.5811	34.4684	40.2583	16.5987	9.48666	13.0427	8.1226	12.032	7.90663	9.35374	1.32758	7.77268	8.99616	6.03214	2.60991	8.45361	5.53176	171.143	31.6639	101.404	71.3322	89.7455	80.5388	40.5821	26.0474	33.3454	33.325
Gm9947	ENSMUSG00000054493.2_Gm9947	1.70553	0	0.828738	0.844756	0.970554	1.462	1.21628	14.6144	10.7308	27.0823	17.4758	21.4177	29.4086	25.4132	24.3678	29.4115	32.9443	28.9079	30.5343	40.1588	35.9847	35.5593	20.8793	27.4742	24.1768	0	0	0	7.50865	6.59893	7.05379	15.5167	22.4205	20.7483	19.5618
Msc	ENSMUSG00000025930.6_Msc	0	0	1.65748	0.552492	1.94111	0	0.970554	16.8627	9.65776	12.3101	12.9435	5.88987	10.4353	8.1626	8.1226	4.01066	6.58886	6.24071	6.63788	7.77268	1.28517	5.23191	9.13469	8.98196	9.05832	1.32669	0	0.663346	20.6488	6.59893	13.6239	8.35515	5.27542	9.63313	7.75456
Trpa1	ENSMUSG00000032769.5_Trpa1	0	0	0	0	6.79388	4.87335	5.83361	11.2418	8.58468	3.69304	7.83984	1.07088	1.89733	1.48411	1.35377	0	0	0.451255	0	0	2.57033	0.856778	0	0.52835	0.264175	0	0	0	0	2.63957	1.31979	2.38718	0	4.44606	2.27775
Kcnb2	ENSMUSG00000092083.4_Kcnb2	75.0433	46.8131	65.4703	62.4422	436.749	211.991	324.37	526.117	552.638	496.098	524.951	696.075	751.343	723.709	304.597	417.109	415.098	378.935	343.842	318.68	422.82	361.781	388.877	428.492	408.685	199.004	194.507	196.755	394.204	439.489	416.847	383.143	506.77	606.887	498.933
Terf1	ENSMUSG00000025925.14_Terf1	81.8654	84.5655	65.4703	77.3004	109.673	148.637	129.155	88.8104	105.162	100.943	98.3052	116.726	92.0206	104.374	70.3958	85.5608	85.6552	80.5373	91.6028	104.931	92.532	96.3553	129.191	82.4227	105.807	126.036	91.976	109.006	67.5778	63.3498	65.4638	83.5515	149.69	134.123	122.455
Sbspon	ENSMUSG00000032719.4_Sbspon	0	0	0	0	3.88222	0.974669	2.42844	0	3.21925	0	1.07308	5.88987	8.53799	7.21393	0	0	0	0	0	1.29545	1.28517	0.860204	2.60991	1.58505	2.09748	0	1.5078	0.753902	9.38581	3.95936	6.67259	3.58078	1.31885	8.15111	4.35025
4930444P10Rik	ENSMUSG00000067795.13_4930444P10Rik	0	3.77525	0	1.25842	3.88222	2.43667	3.15944	3.37255	7.51159	3.69304	4.85906	3.7481	4.74333	4.24571	4.0613	0	2.63554	2.23228	11.9482	5.18178	6.42583	7.85194	5.21982	4.75515	4.98749	2.65338	1.5078	2.08059	7.50865	15.8374	11.673	5.96796	3.62685	7.4101	5.6683
Rpl7	ENSMUSG00000043716.13_Rpl7	2858.3	3294.11	3344.37	3165.6	2373.03	2975.58	2674.31	569.477	437.099	531.835	512.804	241.859	248.456	245.157	131.315	132.218	142.319	135.284	106.206	104.931	124.61	111.916	113.531	160.476	137.004	389.702	355.842	372.772	255.294	389.047	322.17	312.471	346.832	223.044	294.116
Rdh10	ENSMUSG00000025921.7_Rdh10	75.0433	60.404	74.5865	70.0112	35.9105	52.6321	44.2713	35.9738	36.4849	35.6994	36.0527	36.4101	55.0226	45.7164	32.4904	46.7911	42.1687	40.4834	37.1721	40.1588	48.8363	42.0558	54.8081	68.6856	61.7469	47.7609	48.2497	48.0053	210.242	302.231	256.237	188.588	256.187	259.353	234.71
Gm28095	ENSMUSG00000100868.1_Gm28095	0	0	0	0	0	0.487335	0.243667	0	3.21925	0	1.07308	0.535442	0	0.267721	1.35377	0	0	0.451255	0	0	0	0	0	0	0	0	0	0	0	0	0	0	0.329714	0.74101	0.356908
Stau2	ENSMUSG00000025920.19_Stau2	125.356	141.949	172.378	146.561	333.871	203.706	268.788	429.438	445.33	375.459	416.742	467.977	494.255	481.116	300.536	406.414	397.967	368.306	361.101	382.157	389.405	377.554	349.728	349.768	349.748	155.223	186.968	171.095	388.573	471.164	429.868	313.915	279.927	365.318	319.72
Gm7568	ENSMUSG00000089982.7_Gm7568	0.852765	0	0	0.284255	0	0	0	0	0	0	0	0.535442	0	0.267721	0	1.33689	0	0.445629	0	0	1.28517	0.428389	0	0	0	0	0	0	0	1.31979	0.659893	0	0	2.22303	0.74101
Ube2w	ENSMUSG00000025939.18_Ube2w	77.6016	72.4848	73.7577	74.6147	171.788	166.181	168.985	174.248	169.547	192.038	178.611	153.672	166.965	160.319	173.282	193.849	138.366	168.499	175.24	159.34	177.353	170.644	138.325	165.902	152.114	145.936	113.085	129.511	125.77	155.735	140.752	140.844	200.136	282.325	207.768
Eloc	ENSMUSG00000079658.9_Eloc	141.559	144.214	116.023	133.932	170.817	226.611	198.714	60.7058	83.7006	83.7089	76.0384	78.1746	89.1746	83.6746	43.3205	73.5288	76.4308	64.4267	70.3616	66.0678	64.2583	66.8959	70.4676	53.8918	62.1797	55.721	43.7263	49.7237	67.5778	71.2685	69.4232	101.455	91.001	97.8133	96.7565
D030040B21Rik	ENSMUSG00000097744.1_D030040B21Rik	0.852765	0	0	0.284255	0	0.487335	0.243667	0	0	0	0	0	0	0	0	0	0	0	0	0	0	0	1.30496	0.52835	0.916653	1.32669	0	0.663346	0	0	0	0	0.329714	1.48202	0.603911
Tmem70	ENSMUSG00000025940.6_Tmem70	76.7488	89.8509	67.1278	77.9092	81.5265	123.783	102.655	30.3529	27.9002	40.6234	32.9588	62.1113	59.766	60.9386	18.9527	38.7697	38.2154	31.9793	27.8791	37.5679	30.844	32.097	41.7586	31.701	36.7298	33.1673	19.6014	26.3844	28.1574	29.0353	28.5964	59.6796	49.457	56.3167	55.1511
Ly96	ENSMUSG00000025779.10_Ly96	0.852765	0	0.828738	0.560501	6.79388	8.77202	7.78295	2.24836	5.36542	6.15507	4.58962	4.28354	3.79466	4.0391	1.35377	5.34755	2.63554	3.11229	9.29304	7.77268	1.28517	6.11696	5.21982	8.45361	6.83672	0	0	0	3.75432	5.27915	4.51674	2.38718	1.97828	2.96404	2.44317
Gm28376	ENSMUSG00000101640.1_Gm28376	0	0	0	0	0	0	0	0	0	0	0	0	0	0	0	0	0	0	0	0	0	0	0	0	0	0	0	0	0	0	0	0	0	0	0
Jph1	ENSMUSG00000042686.5_Jph1	11.9387	15.101	10.7736	12.6044	40.7633	75.0495	57.9064	31.4771	28.9733	35.6994	32.0499	13.3861	27.5113	20.4487	10.8301	8.02132	15.8133	11.5549	17.2585	16.8408	14.1368	16.0787	10.4396	12.1521	11.2959	45.1075	39.2029	42.1552	52.5605	15.8374	34.199	11.9359	35.9388	22.2303	23.3683
Gm28783	ENSMUSG00000100110.1_Gm28783	0	0	0	0	0	0	0	0	0	0	0	0	0	0	0	0	0	0	0	0	0	0	0	0	0	0	0	0	0	0	0	0	0	0	0
Gdap1	ENSMUSG00000025777.8_Gdap1	83.5709	76.26	108.565	89.4652	213.522	98.4416	155.982	469.908	347.679	425.931	414.506	484.575	484.768	484.672	434.559	521.386	461.22	472.388	439.428	465.065	523.063	475.852	382.352	454.381	418.367	546.597	422.185	484.391	345.398	312.789	329.094	407.015	470.172	531.304	469.497
Gm28784	ENSMUSG00000099899.1_Gm28784	0	0.75505	0	0.251683	0	0	0	0	0	1.23101	0.410338	0	0	0	0	1.33689	0	0.445629	1.32758	0	0	0.442526	0	0.52835	0.264175	0	1.5078	0.753902	0	0	0	0	0	0.74101	0.247003
Pi15	ENSMUSG00000067780.3_Pi15	0	0	0	0	1.94111	0.487335	1.21422	17.9869	17.1694	2.46203	12.5394	3.21265	2.846	3.02933	5.41506	2.67377	1.31777	3.13554	0	0	2.57033	0.856778	3.91487	4.2268	4.07084	0	0	0	1.87716	1.31979	1.59847	22.6783	43.5222	25.1943	30.4649
Gm28154	ENSMUSG00000100053.1_Gm28154	0	0	0	0	5.82332	5.36068	5.592	15.7385	33.2656	17.2342	22.0794	31.0557	37.9466	34.5011	25.7216	25.4009	30.3088	27.1437	50.4479	50.5224	61.688	54.2194	37.8437	48.6082	43.226	3.98007	0	1.99004	3.75432	2.63957	3.19695	0	3.29714	1.48202	1.59305
Gm16070	ENSMUSG00000085125.7_Gm16070	2.55829	0.75505	0.828738	1.38069	47.5571	22.4174	34.9873	44.9673	31.1194	38.1614	38.0827	81.3872	79.6879	80.5376	62.2732	74.8657	85.6552	74.2647	82.3098	107.522	98.9578	96.2632	101.787	113.595	107.691	2.65338	3.01561	2.83449	3.75432	15.8374	9.79588	3.58078	3.29714	6.66909	4.51567
Crispld1	ENSMUSG00000025776.13_Crispld1	5.96935	9.81564	4.14369	6.6429	47.5571	43.3728	45.465	14.6144	8.58468	13.5411	12.2467	13.3861	18.0247	15.7054	12.1839	26.7377	35.5798	24.8338	19.9136	31.0907	26.9885	25.9976	37.8437	39.6263	38.735	0	1.5078	0.753902	0	0	0	4.77437	8.24284	7.4101	6.8091
Gm28153	ENSMUSG00000099895.1_Gm28153	0	0	0	0	0	0	0	0	0	0	0	0.535442	0.948666	0.742054	0	0	0	0	0	0	1.28517	0.428389	0	0.52835	0.264175	0	0	0	0	0	0	0	0	0	0
Crisp4	ENSMUSG00000025774.14_Crisp4	0	0	0	0	0	1.462	0.731002	0	0	0	0	0	0	0	0	0	0	0	0	0	0	0	0	0	0	0	0	0	0	0	0	0	0	2.22303	0.74101
Defb18	ENSMUSG00000073735.1_Defb18	0	0	0	0	0	0	0	0	0	0	0	0	0	0	0	0	0	0	0	0	0	0	0	0	0	0	0	0	0	0	0	0	0	0	0
Defb41	ENSMUSG00000067773.6_Defb41	0	0	0	0	0	0	0	0	0	0	0	0	0	0	0	0	0	0	0	0	0	0	0	0	0	0	0	0	0	0	0	0	0	0	0
Gm15825	ENSMUSG00000089787.2_Gm15825	0	0	0	0	0	0	0	0	0	0	0	0	0	0	0	0	0	0	0	0	0	0	0	0	0	0	0	0	0	0	0	0	0	0	0
Tfap2d	ENSMUSG00000042596.7_Tfap2d	0	0	0	0	0	0	0	0	0	0	0	0	0	0	0	0	0	0	0	0	0	0	0	0	0	0	0	0	0	0	0	0	0	0	0
Tfap2b	ENSMUSG00000025927.13_Tfap2b	178.228	121.563	87.0175	128.936	108.702	86.7455	97.7238	22.4836	27.9002	17.2342	22.5393	8.03164	3.79466	5.91315	2.70753	1.33689	2.63554	2.22665	1.32758	0	0	0.442526	1.30496	1.58505	1.445	1.32669	0	0.663346	31.9118	0	15.9559	2.38718	0	0	0.795728
Gm28340	ENSMUSG00000100538.1_Gm28340	0	0	0	0	0	0	0	0	0	0	0	0	0	0	0	0	0	0	0	0	0	0	0	0	0	0	0	0	0	0	0	0	0	0	0
Pkhd1	ENSMUSG00000043760.16_Pkhd1	0.852765	2.26515	0	1.0393	0	0.487335	0.243667	3.37255	2.14617	2.46203	2.66025	7.49619	6.64066	7.06843	5.41506	1.33689	0	2.25065	5.31031	3.88634	5.14067	4.7791	1.30496	1.58505	1.445	0	1.5078	0.753902	7.50865	9.23851	8.37358	17.9039	5.93485	13.3382	12.3923
4930486I03Rik	ENSMUSG00000089914.2_4930486I03Rik	0	0	0	0	0	0	0	0	0	0	0	0	0	0	0	0	0	0	0	0	0	0	0	0	0	0	0	0	0	0	0	0	0	0	0
Gm28653	ENSMUSG00000099906.2_Gm28653	0.852765	0	0	0.284255	2.91166	1.94934	2.4305	0	0	0	0	0	0	0	0	0	0	0	0	0	0	0	0	0	0	0	0	0	0	0	0	0	0	0	0
Il17a	ENSMUSG00000025929.4_Il17a	0	0	0	0	0	0	0	0	0	0	0	0	0	0	0	0	0	0	0	0	0	0	0	0	0	0	0	0	0	0	0	0	0	0	0
Il17f	ENSMUSG00000041872.9_Il17f	3.41106	10.5707	0.828738	4.93683	0	0	0	0	0	0	0	0	0	0	0	0	0	0	0	0	0	0	0	0	0	0	0	0	0	0	0	0	0	0	0
Mcm3	ENSMUSG00000041859.10_Mcm3	1070.22	1541.81	715.201	1109.08	618.243	1125.26	871.749	71.9476	69.7505	44.3165	62.0049	4.81898	7.58933	6.20415	2.70753	9.35821	7.90663	6.65746	0	0	0	0	1.30496	1.58505	1.445	26.5338	22.617	24.5754	1.87716	11.8781	6.87762	3.58078	1.31885	2.22303	2.37422
Gm28065	ENSMUSG00000102121.1_Gm28065	0	0	0	0	0	0	0	0	0	0	0	0	0	0	0	0	0	0	0	0	0	0	0	0	0	0	0	0	0	0	0	0	0	0	0
6720483E21Rik	ENSMUSG00000097934.1_6720483E21Rik	0	0	0	0	0.970554	0	0.485277	1.12418	0	1.23101	0.785065	2.67721	3.79466	3.23594	4.0613	10.6951	5.27109	6.67583	7.96546	5.18178	3.8555	5.66758	13.0496	6.34021	9.69488	5.30677	1.5078	3.40728	5.63149	1.31979	3.47564	8.35515	3.95656	3.70505	5.33892
Paqr8	ENSMUSG00000025931.15_Paqr8	75.896	42.2828	81.2164	66.4651	72.7915	65.7902	69.2908	203.477	173.84	195.731	191.016	209.358	215.347	212.353	154.329	196.522	187.124	179.325	148.689	108.817	136.228	131.245	156.595	182.809	169.702	47.7609	60.3121	54.0365	97.6124	133.298	115.455	126.521	129.907	164.504	140.311
Efhc1	ENSMUSG00000041809.5_Efhc1	4.26382	5.28535	3.31495	4.28804	7.76443	4.87335	6.31889	5.62091	3.21925	9.84811	6.22942	2.67721	6.64066	4.65894	10.8301	8.02132	2.63554	7.16233	7.96546	10.3636	15.422	11.2503	14.3545	6.34021	10.3474	3.98007	7.53902	5.75954	7.50865	5.27915	6.3939	7.16155	6.92399	7.4101	7.16521
Tram2	ENSMUSG00000041779.5_Tram2	104.89	100.422	70.4428	91.9181	181.494	306.533	244.013	110.17	83.7006	105.867	99.9125	24.0949	42.69	33.3924	36.5517	20.0533	26.3554	27.6535	22.5688	38.8634	33.4143	31.6155	33.9289	26.9459	30.4374	14.5936	13.5702	14.0819	37.5432	27.7155	32.6294	20.2911	4.9457	11.1151	12.1173
Gm28287	ENSMUSG00000099971.1_Gm28287	0	0	0	0	0	0	0	0	0	0	0	0	0	0	2.70753	0	1.31777	1.34177	0	0	0	0	0	0	0	0	0	0	0	0	0	0	0	1.48202	0.494007
Tmem14a	ENSMUSG00000025933.15_Tmem14a	7.67488	7.5505	15.746	10.3238	5.82332	4.38601	5.10467	2.24836	5.36542	8.61709	5.41029	26.2367	34.152	30.1943	8.1226	16.0426	7.90663	10.6906	9.29304	10.3636	5.14067	8.26576	20.8793	20.0773	20.4783	11.9402	3.01561	7.47791	5.63149	6.59893	6.11521	8.35515	13.5183	7.4101	9.76117
Gsta3	ENSMUSG00000025934.15_Gsta3	1.70553	2.26515	0	1.32356	1.94111	2.43667	2.18889	12.366	8.58468	11.0791	10.6766	9.10252	10.4353	9.76892	8.1226	14.7058	15.8133	12.8805	13.2758	22.0226	12.8517	16.05	13.0496	15.3222	14.1859	2.65338	0	1.32669	5.63149	1.31979	3.47564	4.77437	1.31885	11.8562	5.98313
Gm28836	ENSMUSG00000099343.1_Gm28836	0	0	0	0	0	0	0	0	0	0	0	0	0	0	1.35377	0	2.63554	1.32977	0	1.29545	0	0.431815	1.30496	1.0567	1.18083	0	0	0	0	0	0	0	0	0	0
Khdc1a	ENSMUSG00000067750.3_Khdc1a	0	0	0	0	0	0	0	0	0	0	0	0	0	0	2.70753	0	0	0.902511	0	0	0	0	0	0	0	0	0	0	0	0	0	0	0	0	0
Khdc1c	ENSMUSG00000041722.7_Khdc1c	0	0	0	0	0	0	0	0	0	1.23101	0.410338	0	0	0	0	0	0	0	0	3.88634	0	1.29545	0	0	0	0	0	0	0	0	0	0	0	0	0
Khdc1b	ENSMUSG00000085079.3_Khdc1b	0	0	0	0	0	0	0	0	0	0	0	0	0	0	1.35377	0	0	0.451255	0	0	0	0	0	0	0	0	0	0	0	0	0	0	0	0	0
Kcnq5	ENSMUSG00000028033.16_Kcnq5	11.9387	7.5505	10.7736	10.0876	30.0872	12.6707	21.3789	101.176	108.382	98.4811	102.68	121.01	110.994	116.002	105.594	100.267	105.422	103.761	87.6201	84.204	97.6726	89.8322	114.836	101.443	108.14	13.2669	3.01561	8.14126	46.9291	40.9134	43.9212	28.6462	13.848	30.3814	24.2919
Rims1	ENSMUSG00000041670.17_Rims1	23.8774	10.5707	20.7185	18.3889	601.743	336.261	469.002	868.993	1011.92	817.393	899.435	1486.39	1164.01	1325.2	959.82	889.03	926.394	925.081	1048.79	943.085	1007.57	999.814	1224.05	1154.45	1189.25	217.577	298.545	258.061	1394.73	1219.48	1307.11	736.446	1433.27	943.305	1037.67
Gm27028	ENSMUSG00000097970.1_Gm27028	1.70553	2.26515	0	1.32356	5.82332	15.1074	10.4653	0	6.43851	6.15507	4.19786	21.9531	26.5626	24.2579	1.35377	14.7058	15.8133	10.6243	3.98273	15.5454	10.2813	9.93647	22.1842	12.6804	17.4323	3.98007	9.04682	6.51345	1.87716	7.91872	4.89794	9.54874	6.59427	6.66909	7.60403
Gm29107	ENSMUSG00000100775.1_Gm29107	0	0	0	0	0	0	0	0	0	0	0	0	0	0	2.70753	0	0	0.902511	0	0	0	0	0	0	0	0	0	0	3.75432	0	1.87716	0	0.659427	0.74101	0.466812
Ogfrl1	ENSMUSG00000026158.11_Ogfrl1	42.6382	33.9772	48.0668	41.5608	104.82	77.9735	91.3967	130.405	108.382	131.718	123.502	194.901	248.55	221.726	205.772	235.292	245.106	228.723	152.671	199.499	215.908	189.359	206.183	202.358	204.271	72.968	82.9292	77.9486	60.0692	104.263	82.1662	85.9386	79.1313	111.892	92.3208
Gm28822	ENSMUSG00000099503.1_Gm28822	0	0	0	0	0	0	0	0	0	0	0	0	0	0	0	0	1.31777	0.439257	0	0	0	0	0	0	0	0	0	0	0	0	0	0	0	0	0
B3gat2	ENSMUSG00000026156.8_B3gat2	20.4663	10.5707	19.061	16.6993	33.9694	23.3921	28.6807	65.2026	60.0927	60.3196	61.8716	28.3784	24.6653	26.5219	10.8301	10.6951	11.8599	11.1284	13.2758	15.5454	7.711	12.1774	13.0496	14.7938	13.9217	7.96015	1.5078	4.73398	16.8945	46.1925	31.5435	3.58078	3.29714	2.22303	3.03365
Smap1	ENSMUSG00000026155.13_Smap1	275.443	255.962	259.395	263.6	331.929	502.442	417.186	324.889	246.809	350.839	307.512	282.714	336.776	309.745	257.216	302.137	274.097	277.816	183.206	202.09	233.9	206.398	237.502	211.34	224.421	171.143	153.796	162.47	266.557	291.673	279.115	386.724	453.027	451.275	430.342
Sdhaf4	ENSMUSG00000026154.4_Sdhaf4	18.7608	24.1616	27.3484	23.4236	36.881	75.5369	56.2089	10.1176	5.36542	9.84811	8.44372	14.9924	23.7166	19.3545	6.76883	4.01066	2.63554	4.47168	1.32758	0	10.2813	3.86964	1.30496	4.2268	2.76588	1.32669	3.01561	2.17115	1.87716	3.95936	2.91826	9.54874	1.97828	2.22303	4.58335
Fam135a	ENSMUSG00000026153.15_Fam135a	309.554	257.472	143.372	236.799	439.661	504.879	472.27	735.215	689.993	697.985	707.731	752.297	669.758	711.027	621.379	570.851	582.455	591.562	513.772	496.156	618.165	542.698	582.01	555.825	568.917	551.904	530.747	541.325	356.661	361.622	359.141	435.661	812.414	824.744	690.94
Col9a1	ENSMUSG00000026147.16_Col9a1	7.67488	3.77525	8.28738	6.57917	10.6761	12.6707	11.6734	5.62091	4.29234	1.23101	3.71475	14.4569	9.48666	11.9718	9.47636	9.35821	10.5422	9.79225	2.65515	2.59089	1.28517	2.17707	1.30496	0.52835	0.916653	0	0	0	1.87716	0	0.938581	1.19359	1.31885	1.48202	1.33149
Col19a1	ENSMUSG00000026141.13_Col19a1	0	0.75505	0	0.251683	24.2638	19.006	21.6349	192.235	221.055	204.348	205.88	280.572	237.166	258.869	300.536	227.271	253.012	260.273	227.016	268.157	277.596	257.59	360.168	320.18	340.174	3.98007	24.1248	14.0525	30.0346	15.8374	22.936	20.2911	13.1885	14.8202	16.0999
Lmbrd1	ENSMUSG00000073725.8_Lmbrd1	115.123	116.278	125.139	118.847	145.583	118.91	132.246	258.562	284.367	273.285	272.071	226.492	176.452	201.472	243.678	249.998	220.068	237.915	241.619	299.248	264.744	268.537	277.956	279.497	278.726	143.283	174.905	159.094	217.751	212.486	215.118	171.877	182.332	189.699	181.302
Gm28237	ENSMUSG00000100483.1_Gm28237	0	0	0	0	0	0	0	0	0	0	0	0.535442	0	0.267721	0	0	0	0	0	0	0	0	0	0	0	0	0	0	0	0	0	0	0	0	0
Gm29414	ENSMUSG00000099392.1_Gm29414	0	0	0	0	0	0	0	0	0	0	0	0	0.948666	0.474333	0	0	0	0	0	0	0	0	0	0.52835	0.264175	0	0	0	0	0	0	0	0	0	0
Adgrb3	ENSMUSG00000033569.17_Adgrb3	129.62	127.603	82.0451	113.09	792.942	359.653	576.298	2609.23	2695.59	2740.24	2681.68	2481.78	2397.28	2439.53	2295.99	2324.85	2124.25	2248.36	2053.76	2022.19	2071.69	2049.21	2046.17	1958.6	2002.38	378.107	422.185	400.146	518.097	576.747	547.422	330.625	544.687	884.025	586.446
4931408C20Rik	ENSMUSG00000073722.3_4931408C20Rik	0	0	0	0	0	0.487335	0.243667	0	0	1.23101	0.410338	0	0	0	0	1.33689	0	0.445629	0	0	0	0	1.30496	0	0.652478	0	0	0	0	0	0	0	0	0	0
Gm5524	ENSMUSG00000101514.1_Gm5524	0	0	0	0	0	0	0	0	0	0	0	0	0	0	0	0	0	0	0	0	0	0	0	0	0	0	0	0	0	0	0	0	0	0.74101	0.247003
Gm597	ENSMUSG00000048411.4_Gm597	0	0	0	0	3.88222	0	1.94111	0	0	1.23101	0.410338	0	0	0	0	0	0	0	0	0	0	0	1.30496	0.52835	0.916653	0	0	0	0	0	0	0	0	2.96404	0.988013
Gm9898	ENSMUSG00000053185.2_Gm9898	0	0	0	0	0	0	0	0	0	0	0	0	0	0	0	0	0	0	0	0	0	0	1.30496	0	0.652478	0	0	0	0	0	0	0	0	0.74101	0.247003
Phf3	ENSMUSG00000048874.15_Phf3	736.669	793.021	478.77	669.487	1274.83	1721.17	1498	1021.88	1023.85	1075.75	1040.49	1246.02	1107.92	1176.97	1022.7	1123.01	902.397	1016.04	962.785	1044.69	1125.81	1044.43	1109	981.464	1045.23	1683.73	1571.42	1627.57	1302.02	974.715	1138.37	1135.26	2114.83	1544.3	1598.13
Ptp4a1	ENSMUSG00000026064.16_Ptp4a1	73.9006	57.1119	21.05	50.6875	39.1716	17.5392	28.3554	62.482	56.4979	62.7201	60.5667	46.8298	39.9863	43.408	44.4441	31.7778	83.0987	53.1069	63.4449	47.1154	52.242	54.2674	58.1749	54.1137	56.1443	204.483	96.228	150.355	146.118	124.957	135.538	136.284	144.108	299.998	193.463
Ptp4a1	ENSMUSG00000117310.2_Ptp4a1	835.931	751.599	705.58	764.37	305.375	362.28	333.827	182.511	142.849	130.894	152.085	194.628	222.434	208.531	136.053	149.865	146.036	143.985	106.963	70.9127	145.07	107.648	127.416	154.453	140.934	108.616	182.067	145.342	209.435	213.04	211.237	331.496	288.862	242.332	287.564
Gm28644	ENSMUSG00000100237.1_Gm28644	0	0	0	0	0	0	0	0	0	0	0	0	0	0	0	0	0	0	0	0	0	0	0	0	0	0	0	0	0	0	0	0	0	0	0
4931428L18Rik	ENSMUSG00000086727.8_4931428L18Rik	0	0	0	0	1.94111	0	0.970554	0	0	2.15427	0.718091	0	0	0	0	0	0	0	0	0	0	0	0	0	0	0	0	0	0	0	0	2.38718	0	0	0.795728
Gm29128	ENSMUSG00000100910.1_Gm29128	0	0	0	0	0	0	0	1.12418	1.07308	2.46203	1.5531	2.14177	0.948666	1.54522	0	5.34755	1.31777	2.22177	0	2.59089	0	0.863631	0	0	0	0	0	0	0	0	0	1.19359	0	0	0.397864
Lgsn	ENSMUSG00000050217.13_Lgsn	0	0	0	0	0	0	0	1.12418	0	0	0.374727	0	0	0	0	0	0	0	0	0	0	0	1.30496	0	0.652478	0	0	0	0	0	0	0	0	0	0
Pih1d3	ENSMUSG00000026063.4_Pih1d3	0	0	0	0	0	0	0	0	0	0	0	0	0	0	0	0	0	0	0	0	0	0	0	0	0	0	0	0	0	0	0	0	0	0	0
Khdrbs2	ENSMUSG00000026058.11_Khdrbs2	12.7915	6.79545	11.6023	10.3964	407.633	198.832	303.233	445.176	595.562	524.412	521.717	501.174	415.516	458.345	269.399	326.2	262.237	285.946	349.153	308.316	290.448	315.972	246.637	222.964	234.8	35.8207	52.7731	44.2969	715.199	754.918	735.058	710.187	1056.4	1115.22	960.603
Gm5415	ENSMUSG00000091318.2_Gm5415	0	0	0	0	0.970554	0.974669	0.972611	0	0	0	0	0	0	0	0	1.33689	0	0.445629	0	0	0	0	2.62296	0	1.31148	0	0	0	1.87716	0	0.938581	0	0	0	0
Gm37724	ENSMUSG00000102917.1_Gm37724	4.26382	4.5303	1.65748	3.48387	6.79388	1.462	4.12794	23.6078	22.5348	27.0823	24.4083	6.42531	8.53799	7.48165	18.9527	36.096	26.3554	27.1347	10.6206	11.659	20.5627	14.2808	13.0496	21.134	17.0918	7.96015	6.03121	6.99568	9.38581	11.8781	10.6319	8.35515	0.659427	17.0432	8.68593
Gm37591	ENSMUSG00000104230.1_Gm37591	0	0	0	0	0	0.974669	0.487335	0	0	0	0	0	0.948666	0.474333	1.35377	0	0	0.451255	0	1.29545	0	0.431815	2.60991	0.52835	1.56913	0	0	0	0	0	0	0	0	0	0
Prim2	ENSMUSG00000026134.11_Prim2	136.442	241.616	120.167	166.075	146.554	153.998	150.276	116.915	62.2389	82.4779	87.2106	84.0645	67.3553	75.7099	64.9808	38.7697	48.7576	50.836	99.5682	63.4769	51.4067	71.4839	74.3825	63.9304	69.1564	75.6214	70.8667	73.2441	37.5432	54.1113	45.8272	37.0014	22.0908	35.5685	31.5535
Rab23	ENSMUSG00000004768.14_Rab23	188.461	238.596	208.842	211.966	237.786	187.624	212.705	138.274	167.401	171.111	158.929	218.46	249.499	233.98	178.697	171.122	163.404	171.074	213.74	178.772	177.353	189.955	161.815	214.51	188.162	195.024	217.124	206.074	157.682	164.973	161.327	176.652	169.143	233.418	193.071
Bag2	ENSMUSG00000042215.8_Bag2	63.9573	83.0554	38.122	61.7116	39.7927	57.9928	48.8928	44.9673	39.7041	27.0823	37.2512	40.1582	24.6653	32.4117	43.3205	26.7377	39.5332	36.5305	41.1549	32.3862	24.4182	32.6531	27.4041	27.4742	27.4391	38.4741	21.1092	29.7916	22.5259	9.23851	15.8822	31.0334	28.3554	25.1943	28.1944
Zfp451	ENSMUSG00000042197.13_Zfp451	870.673	830.554	580.117	760.448	1253.96	1300.21	1277.08	1017.38	1062.35	1114.07	1064.6	1411.43	1390.74	1401.09	1058.64	1195.18	1162.28	1138.7	1083.3	1000.08	1075.68	1053.02	1047.88	1115.35	1081.61	2189.04	1733.97	1961.51	1359.07	1323.75	1341.41	1182.85	1588.56	1799.17	1523.53
Bend6	ENSMUSG00000042182.16_Bend6	6.82212	5.28535	6.62991	6.24579	65.0271	14.1327	39.5799	312.523	254.321	276.978	281.274	505.993	476.23	491.112	391.238	455.879	444.089	430.402	458.014	428.793	501.215	462.674	334.069	360.863	347.466	9.28684	3.01561	6.15122	58.192	36.954	47.573	144.425	160.9	139.31	148.212
Dst	ENSMUSG00000026131.20_Dst	5998.05	5265.62	5234.43	5499.36	12168.8	11597.8	11883.3	18482.4	18943.9	20646	19357.5	36748.4	36430.6	36589.5	28515.7	29328	26798.6	28214.1	28755.3	27504.7	27637.1	27965.7	31310.6	28186.9	29748.8	14610.9	11912.2	13261.5	23986.4	24396.9	24191.6	24606.9	39637.3	23583.8	29276
Gm37958	ENSMUSG00000104397.1_Gm37958	0	0	0	0	0	0	0	0	0	0	0	0	0	0	0	0	0	0	0	0	0	0	0	0	0	0	0	0	0	0	0	0	0	0	0
Gm37233	ENSMUSG00000102336.1_Gm37233	121.945	135.154	98.6199	118.573	61.1449	76.5115	68.8282	31.4771	22.5348	54.1646	36.0588	46.048	71.1499	58.599	62.2732	64.1706	48.7576	58.4005	71.6891	75.1359	110.524	85.7831	105.701	84.0077	94.8546	29.1872	37.6951	33.4411	30.0346	5.27915	17.6569	42.9693	37.9171	42.2376	41.0413
Ccdc115	ENSMUSG00000042111.9_Ccdc115	124.316	101.177	140.886	122.126	74.7326	78.4609	76.5968	37.098	50.435	34.4684	40.6671	19.8114	17.076	18.4437	28.4291	33.4222	22.4021	28.0845	17.2585	28.4998	23.133	22.9638	18.2694	30.116	24.1927	37.1474	37.6951	37.4212	37.5432	26.3957	31.9695	51.3245	53.0839	40.7555	48.388
Gm28306	ENSMUSG00000101711.1_Gm28306	1.70553	0	0.828738	0.844756	0	0	0	0	1.07308	0	0.357695	0	0	0	0	0	0	0	0	0	0	0	1.30496	0	0.652478	0	1.5078	0.753902	0	0	0	0	0	0	0
Imp4	ENSMUSG00000026127.13_Imp4	437.468	446.989	377.076	420.511	134.907	167.156	151.031	113.542	95.5045	92.326	100.458	80.8518	64.5093	72.6805	87.9948	102.94	97.5151	96.1501	103.551	91.9767	107.954	101.161	108.311	115.18	111.746	137.976	167.366	152.671	150.173	112.182	131.177	151.586	104.19	132.641	129.472
Ptpn18	ENSMUSG00000026126.15_Ptpn18	9.38041	8.30554	1.65748	6.44781	40.7633	95.0302	67.8967	8.99346	3.21925	9.84811	7.3536	2.67721	5.692	4.1846	2.70753	6.68444	1.31777	3.56991	7.96546	9.06812	2.57033	6.53464	3.91487	14.7938	9.35434	5.30677	0	2.65338	0	1.31979	0.659893	1.19359	0	1.48202	0.891871
4930568A12Rik	ENSMUSG00000101223.6_4930568A12Rik	0	0	0	0	0	0.974669	0.487335	0	0	0	0	3.21265	1.89733	2.55499	0	4.01066	0	1.33689	1.32758	0	2.57033	1.2993	0	0	0	0	0	0	0	0	0	0	0	0	0
Prss39	ENSMUSG00000026125.9_Prss39	0	0	0	0	0.970554	0	0.485277	1.12418	0	0	0.374727	0	0	0	0	0	0	0	0	0	0	0	0	0	0	0	0	0	0	0	0	0	0	0	0
Cfc1	ENSMUSG00000026124.4_Cfc1	0	0	0	0	0	0	0	0	0	0	0	0	0	0	0	0	0	0	0	0	0	0	0	0	0	0	0	0	0	0	0	0	0	0	0
Prss40	ENSMUSG00000037529.13_Prss40	0	0	0	0	0	0.487335	0.243667	0	0	0	0	0	0	0	0	0	0	0	0	0	0	0	0	0	0	0	0	0	0	0	0	0	0	0.74101	0.247003
[truncated: 29,773 more rows]

## Sheet: invitro_MN_normalized
gene	gene_id	DIV0_rep1	DIV0_rep2	DIV0_avg	DIV7_rep1	DIV7_rep2	DIV7_avg	DIV7_wt_rep1	DIV7_wt_rep2	DIV7_wt_avg	DIV7_ttx_rep1	DIV7_ttx_rep2	DIV7_ttx_avg	DIV28_rep1	DIV28_rep2	DIV28_rep3	DIV28_avg	DIV28_ttx_rep1	DIV28_ttx_rep2	DIV28_ttx_rep3	DIV28_ttx_avg
[truncated: 29,926 more rows]
