# Supplementary material for: Transcriptional dynamics of murine motor neuron maturation in vivo and in vitro
Source: Nat Commun. 2022 Sep 15;13:5427. doi: 10.1038/s41467-022-33022-4 (PMC9477853; doi:10.1038/s41467-022-33022-4)
Supplement: Supplementary file 4 — Supplementary Dataset 2 [file 41467_2022_33022_MOESM4_ESM.xlsx]

## Sheet: Summary
Supplementary Table 2
List of Channels, Receptors, Collagens, Kinases, Transcription Factors, Chromatin Factors that are expressed below normalized expression value of 100 at E10.5 and upregulated atleast 2-fold, p-value < 0.001 as determined by EdgeR

## Sheet: Channels
	average normalized expression value (normalized as described in methods)					refseq descriptors		EdgeR output for P21 vs. E10.5 (based on counts)
gene	E10.5_avg	E13.5_avg	P4_avg	P21_avg	P2yr_avg	Description	"Other"	logFC	PValue
Asic2	78.855	52.9482	292.486	193.252	196.997	acid-sensing (proton-gated) ion channel 2	acid-sensing ion channel 2|amiloride-sensitive brain sodium channel|amiloride-sensitive cation channel 1, neuronal (degenerin)|brain sodium channel 1|degenerin	1.7	3.76e-08
Cacna1c	82.5839	314.742	972.564	1000.06	978.293	calcium channel, voltage-dependent, L type, alpha 1C subunit	voltage-dependent L-type calcium channel subunit alpha-1C|brain class C|calcium channel voltage-dependent alpha1c subunit|neuronal voltage-gated calcium channel alpha 1C subunit|skeletal muscle-specific calcium channel|voltage-gated calcium channel subunit alpha Cav1.2	4.01	7.77e-78
Cacna1d	14.8648	228.961	1339.31	2387.16	1543.73	calcium channel, voltage-dependent, L type, alpha 1D subunit	voltage-dependent L-type calcium channel subunit alpha-1D|Cav1.3alpha1|alpha 1 E|calcium channel, L type, alpha-1 polypeptide|voltage-gated calcium channel subunit alpha Cav1.3	7.73	1.51e-151
Cacna1e	65.0794	1408.11	4468.22	2162.8	1943.34	calcium channel, voltage-dependent, R type, alpha 1E subunit	voltage-dependent R-type calcium channel subunit alpha-1E|brain calcium channel II|calcium channel, L type, alpha-1 polypeptide|calcium channel, voltage-dependent, L type, alpha 1E subunit|voltage-gated calcium channel subunit alpha Cav2.3	5.46	3.24e-79
Cacna1i	3.62887	9.44674	61.9833	92.0754	103.999	calcium channel, voltage-dependent, alpha 1I subunit	voltage-dependent T-type calcium channel subunit alpha-1I|low voltage-activated T-type calcium channel alpha-1 subunit (CACNA1I)|low-voltage-activated calcium channel alpha13.3	5.02	6.58e-36
Cacna2d2	88.516	116.352	347.2	518.949	381.604	calcium channel, voltage-dependent, alpha 2/delta subunit 2	voltage-dependent calcium channel subunit alpha-2/delta-2|alpha 2 delta calcium channel subunit|ducky|protein ducky|voltage-dependent calcium channel alpha2/delta-2|voltage-gated calcium channel subunit alpha-2/delta-2	2.96	6.92e-36
Cacna2d3	54.0442	141.464	597.858	1655.18	1855.25	calcium channel, voltage-dependent, alpha2/delta subunit 3	voltage-dependent calcium channel subunit alpha-2/delta-3|alpha 2 delta-3|voltage-dependent calcium channel alpha2/delta-3 transcript|voltage-gated calcium channel subunit alpha-2/delta-3	5.35	5.02e-68
Cacnb2	22.4511	76.8099	935.053	992.683	983.517	calcium channel, voltage-dependent, beta 2 subunit	voltage-dependent L-type calcium channel subunit beta-2|voltage-gated calcium channel beta2 subunit transcript variant X13	5.88	1.56e-68
Cacnb4	17.8457	136.244	485.185	431.382	459.26	calcium channel, voltage-dependent, beta 4 subunit	voltage-dependent L-type calcium channel subunit beta-4|CAB4|calcium channel voltage-dependent subunit beta 4	5.01	1.26e-91
Cacng2	31.0064	55.9404	288.92	344.184	252.319	calcium channel, voltage-dependent, gamma subunit 2	voltage-dependent calcium channel gamma-2 subunit|TARP gamma-2|neuronal voltage-gated calcium channel gamma-2 subunit|transmembrane AMPAR regulatory protein gamma-2	3.89	3.6e-65
Cacng3	0.294202	30.5755	181.64	71.007	74.0258	calcium channel, voltage-dependent, gamma subunit 3	voltage-dependent calcium channel gamma-3 subunit|TARP gamma-3|neuronal voltage-gated calcium channel gamma-3 subunit|transmembrane AMPAR regulatory protein gamma-3	7.83	1.5e-44
Cacng8	6.8349	4.47538	24.5959	54.7389	52.8597	calcium channel, voltage-dependent, gamma subunit 8	voltage-dependent calcium channel gamma-8 subunit|TARP gamma-8|neuronal voltage-gated calcium channel gamma-8 subunit|transmembrane AMPAR regulatory protein gamma-8	3.36	2.05e-19
Catsper2	7.85032	8.70198	22.0095	38.9176	29.1842	cation channel, sperm associated 2	cation channel sperm-associated protein 2	2.7	6.71e-12
Catspere2	1.14534	3.23149	30.6581	83.069	137.283	cation channel sperm associated auxiliary subunit epsilon 2	cation channel sperm-associated protein subunit epsilon-like protein|catSper-epsilon-like|catSperepsilon-like|catsper channel auxiliary subunit epsilon 2	6.46	5.55e-55
Cftr	1.0713	10.4408	35.3397	6.80859	9.62807	cystic fibrosis transmembrane conductance regulator	cystic fibrosis transmembrane conductance regulator|ATP-binding cassette sub-family C member 7|ATP-binding cassette transporter sub-family C member 7|ATP-binding cassette, subfamily c, member 7|cAMP-dependent chloride channel|channel conductance-controlling ATPase|cystic fibrosis transmembrane conductance regulator homolog|cystic fibrosis transmembrane conductance regulator homolog; ATP-binding c…	2.88	0.000228
Clca3a1	1.6634	14.1079	53.8607	138.683	64.6815	chloride channel accessory 3A1	calcium-activated chloride channel regulator 3A-1|chloride channel calcium activated 1|chloride channel calcium activated 3A1	6.67	3.22e-69
Cracr2a	13.2617	16.119	52.0862	91.1876	120.715	calcium release activated channel regulator 2A	EF-hand calcium-binding domain-containing protein 4B|EF-hand calcium binding domain 4B	3.17	1.89e-26
Dlg2	12.1227	299.298	2274.15	1960.02	2129.63	discs large MAGUK scaffold protein 2	disks large homolog 2|channel-associated protein of synapse-110|chapsyn-110|discs large MAGUK scaffold protein 2 eta|discs large MAGUK scaffold protein 2 gamma|discs, large homolog 2|postsynaptic density protein PSD-93	7.74	4.69e-104
Fxyd5	0.874739	233.024	93.9132	65.2017	32.1357	FXYD domain-containing ion transport regulator 5	FXYD domain-containing ion transport regulator 5|dysadherin|ion channel homolog RIC|oncoprotein induced transcript 2|oncoprotein-induced protein 2	6.47	1.97e-39
Gabra5	0.874739	28.8378	147.294	101.548	113.469	gamma-aminobutyric acid (GABA) A receptor, subunit alpha 5	gamma-aminobutyric acid receptor subunit alpha-5|GABA(A) receptor subunit alpha-5|ligand-gated ion channel subunit	7.12	1.26e-60
Gja6	2.24811	5.71611	27.036	28.903	40.801	gap junction protein, alpha 6	gap junction alpha-6 protein|connexin k2|connexin-33|gap junction membrane channel protein alpha 6	4.02	5.38e-14
Gjc3	0.294202	4.72521	11.8039	46.5176	10.0069	gap junction protein, gamma 3	gap junction gamma-3 protein|connexin p1|connexin-29|gap junction epsilon-1 protein|gap junction membrane channel protein epsilon 1	7.22	1.62e-36
Gjd2	12.5765	30.3268	63.4718	52.0172	45.4888	gap junction protein, delta 2	gap junction delta-2 protein|connexin s|connexin-36|gap junction alpha-9 protein|gap junction membrane channel protein alpha 9|gap junction protein, alpha 9	2.46	3.39e-10
Gria3	16.6966	139.223	1461.56	2968.04	2846.06	glutamate receptor, ionotropic, AMPA3 (alpha 3)	glutamate receptor 3|AMPA-selective glutamate receptor 3|glutamate receptor channel alpha3 subunit	7.89	7.12e-178
Gria4	32.1013	1050.12	3029.46	2876.36	2812.74	glutamate receptor, ionotropic, AMPA4 (alpha 4)	glutamate receptor 4|AMPA-selective glutamate receptor 4|glutamate receptor channel alpha 4|glutamate receptor ionotropic, AMPA 4|spike wave 1	6.9	1.35e-118
Hcn1	4.36213	111.612	1326.79	1493.88	1309.58	hyperpolarization activated cyclic nucleotide gated potassium channel 1	potassium/sodium hyperpolarization-activated cyclic nucleotide-gated channel 1|BCNG-1|HAC-2|brain cyclic nucleotide-gated channel 1|hyperpolarization-activated cation channel 2|hyperpolarization-activated, cyclic nucleotide-gated K+ 1	8.83	1.34e-96
Hcn2	26.9741	23.1206	185.395	195.568	205.315	hyperpolarization-activated, cyclic nucleotide-gated K+ 2	potassium/sodium hyperpolarization-activated cyclic nucleotide-gated channel 2|BCNG-2|HAC-1|brain cyclic nucleotide-gated channel 2|hyperpolarization-activated cation channel 1	3.27	1.53e-34
Kcna1	0.588404	37.2931	615.251	1311.23	1272.74	potassium voltage-gated channel, shaker-related subfamily, member 1	potassium voltage-gated channel subfamily A member 1|MKI|brain potassium channel protein-1|megencephaly|voltage-gated potassium channel subunit Kv1.1	11.3	1.72e-251
Kcna2	2.63995	88.2521	607.903	1962.14	1673.74	potassium voltage-gated channel, shaker-related subfamily, member 2	potassium voltage-gated channel subfamily A member 2|MK2|voltage-gated potassium channel subunit Kv1.2	9.94	1.96e-145
Kcna4	0.580537	75.5729	137.302	89.6876	87.0789	potassium voltage-gated channel, shaker-related subfamily, member 4	potassium voltage-gated channel subfamily A member 4|voltage-gated potassium channel subunit Kv1.4	7.42	1.69e-39
Kcna5	5.36525	46.0014	23.6793	16.2348	24.0386	potassium voltage-gated channel, shaker-related subfamily, member 5	potassium voltage-gated channel subfamily A member 5|KV1-5|voltage-gated potassium channel subunit Kv1.5	1.99	8.42e-06
Kcna6	55.2944	223.051	269.244	117.668	147.278	potassium voltage-gated channel, shaker-related, subfamily, member 6	potassium voltage-gated channel subfamily A member 6|voltage-gated potassium channel subunit Kv1.6	1.5	1.24e-08
Kcnab1	32.63	52.4591	463.139	564.028	452.725	potassium voltage-gated channel, shaker-related subfamily, beta member 1	voltage-gated potassium channel subunit beta-1|K(+) channel subunit beta-1	4.52	7.77e-60
Kcnab2	63.5373	43.0113	186.338	534.835	447.895	potassium voltage-gated channel, shaker-related subfamily, beta member 2	voltage-gated potassium channel subunit beta-2|K(+) channel subunit beta-2|neuroimmune protein F5	3.49	7.26e-65
Kcnab3	12.5025	21.3823	31.9355	111.196	85.3743	potassium voltage-gated channel, shaker-related subfamily, beta member 3	voltage-gated potassium channel subunit beta-3|K(+) channel subunit beta-3|kv-beta-3	3.57	1.3e-35
Kcnb1	69.6389	129.526	649.882	551.928	634.144	potassium voltage gated channel, Shab-related subfamily, member 1	potassium voltage-gated channel subfamily B member 1|voltage-gated potassium channel subunit Kv2.1	3.4	7.51e-59
Kcnb2	64.5702	331.882	535.516	384.655	415.16	potassium voltage gated channel, Shab-related subfamily, member 2	potassium voltage-gated channel subfamily B member 2|voltage-gated potassium channel subunit Kv2.2	2.99	8.41e-32
Kcnc2	2.02794	41.2672	197.8	108.696	139.102	potassium voltage gated channel, Shaw-related subfamily, member 2	potassium voltage-gated channel subfamily C member 2|shaw-like potassium channel|voltage-gated potassium channel Kv3.2	6.11	2.34e-47
Kcnc4	0.294202	9.19796	101.222	96.2134	95.539	potassium voltage gated channel, Shaw-related subfamily, member 4	potassium voltage-gated channel subfamily C member 4|voltage-gated potassium channel subunit Kv3.4	8.26	9.42e-54
Kcnd1	37.5021	13.1774	98.1658	126.194	70.6954	potassium voltage-gated channel, Shal-related family, member 1	potassium voltage-gated channel subfamily D member 1|voltage-gated potassium channel subunit Kv4.1	2.16	1.77e-21
Kcnd2	15.4593	147.169	518.93	143.668	172.485	potassium voltage-gated channel, Shal-related family, member 2	potassium voltage-gated channel subfamily D member 2|voltage-gated potassium channel subunit Kv4.2	3.63	9.4e-25
Kcnd3	78.5855	93.9704	152.108	181.674	161.483	potassium voltage-gated channel, Shal-related family, member 3	potassium voltage-gated channel subfamily D member 3|potassium channel Kv4.3L|potassium channel Kv4.3M|voltage-gated potassium channel subunit Kv4.3	1.62	3.39e-06
Kcng4	5.08045	0	13.8828	174.011	177.236	potassium voltage-gated channel, subfamily G, member 4	potassium voltage-gated channel subfamily G member 4|voltage-gated potassium channel subunit Kv6.3|voltage-gated potassium channel subunit Kv6.4	5.49	1.01e-59
Kcnh1	80.6305	40.0228	305.684	332.594	325.887	potassium voltage-gated channel, subfamily H (eag-related), member 1	potassium voltage-gated channel subfamily H member 1|EAG channel 1|ether a go-go|ether-a-go-go potassium channel 1|voltage-gated potassium channel subunit Kv10.1	2.45	1.06e-15
Kcnh5	1.6597	20.3819	91.9394	112.04	125.37	potassium voltage-gated channel, subfamily H (eag-related), member 5	potassium voltage-gated channel subfamily H member 5|ether-a-go-go potassium channel 2|voltage-gated potassium channel subunit Kv10.2	6.37	1.11e-40
Kcnh7	9.01926	136.727	324.778	272.973	207.509	potassium voltage-gated channel, subfamily H (eag-related), member 7	potassium voltage-gated channel subfamily H member 7|ERG-3|eag-related protein 3|ether-a-go-go-related gene potassium channel 3|ether-a-go-go-related protein 3|potassium channel protein erg3|voltage-gated potassium channel subunit Kv11.3	5.32	2.83e-48
Kcnip1	8.28473	110.147	419.28	291.467	248.515	Kv channel-interacting protein 1	Kv channel-interacting protein 1|A-type potassium channel modulatory protein 1|A-type potassium channel modulatory protein 1.2|potassium channel-interacting protein 1	5.55	6.53e-115
Kcnip2	19.2537	5.72033	31.275	70.3837	66.4022	Kv channel-interacting protein 2	Kv channel-interacting protein 2|A-type potassium channel modulatory protein 2|potassium channel-interacting protein 2	2.28	6.04e-10
Kcnip3	17.412	9.94482	47.6187	38.9286	21.3396	Kv channel interacting protein 3, calsenilin	calsenilin|A-type potassium channel modulatory protein 3|DRE-antagonist modulator|calsenilin, presenilin binding protein, EF hand transcription factor|calsenilin/KChIP3 T+|calsenilin/KChIP3 T-|downstream regulatory element antagonist T+|downstream regulatory element antagonist T-|kv channel-interacting protein 3|potassium channel interacting protein 3	1.55	1.43e-07
Kcnip4	0.294202	13.1753	107.213	95.3627	140.033	Kv channel interacting protein 4	Kv channel-interacting protein 4|A-type potassium channel modulatory protein 4|calsenilin-like protein|potassium channel interacting protein 4	8.25	1.36e-60
Kcnj10	37.5167	20.8811	97.9396	154.403	99.3902	potassium inwardly-rectifying channel, subfamily J, member 10	ATP-sensitive inward rectifier potassium channel 10|inward rectifier K(+) channel Kir4.1|potassium channel, inwardly rectifying subfamily J member 10	2.45	1.47e-14
Kcnj12	12.1209	14.9204	15.5586	38.0013	33.8877	potassium inwardly-rectifying channel, subfamily J, member 12	ATP-sensitive inward rectifier potassium channel 12|inward rectifier K(+) channel Kir2.2	2.07	4.69e-07
Kcnj14	9.49845	11.9329	20.6434	116.776	122.592	potassium inwardly-rectifying channel, subfamily J, member 14	ATP-sensitive inward rectifier potassium channel 14|IRK-4|inward rectifier K(+) channel Kir2.4|potassium channel, inwardly rectifying subfamily J member 14	4.01	5.96e-34
Kcnj16	0	0.248779	35.3597	9.9342	10.1174	potassium inwardly-rectifying channel, subfamily J, member 16	inward rectifier potassium channel 16|inward rectifier K(+) channel Kir5.1|potassium channel, inwardly rectifying subfamily J member 16	6.6	1.27e-09
Kcnj2	9.91713	365.591	184.459	85.0708	91.3248	potassium inwardly-rectifying channel, subfamily J, member 2	inward rectifier potassium channel 2|IRK-1|inward rectifier K(+) channel Kir2.1|potassium channel, inwardly rectifying subfamily J member 2	3.51	2.73e-24
Kcnj3	0.882606	26.1059	196.751	418.339	385.06	potassium inwardly-rectifying channel, subfamily J, member 3	G protein-activated inward rectifier potassium channel 1|G protein-gated K+ channel subunit 1 GIRK1|inward rectifier K(+) channel Kir3.1|potassium channel, inwardly rectifying subfamily J member 3	9.16	2.14e-190
Kcnj6	1.64397	11.9351	60.5066	93.527	82.2965	potassium inwardly-rectifying channel, subfamily J, member 6	G protein-activated inward rectifier potassium channel 2|G-protein-coupled inward rectifier K+ channel 2-1|G-protein-coupled inward rectifier K+ channel 2-A|G-protein-coupled inward rectifier K+ channel 2-B|G-protein-coupled inward rectifier K+ channel 2-C|GIRK-2|inward rectifier K(+) channel Kir3.2|potassium channel, inwardly rectifying subfamily J member 6|potassium inwardly-rectifying channel …	6.1	3.24e-51
Kcnj9	7.60285	8.70251	36.3023	151.917	148.225	potassium inwardly-rectifying channel, subfamily J, member 9	G protein-activated inward rectifier potassium channel 3|GIRK-3|inward rectifier K(+) channel Kir3.3|inwardly rectifier K(+) channel Kir3.3|potassium channel, inwardly rectifying subfamily J member 9	4.72	1.06e-58
Kcnk1	5.13633	9.44569	71.1673	97.1595	97.6856	potassium channel, subfamily K, member 1	potassium channel subfamily K member 1|inward rectifying potassium channel protein TWIK-1	4.58	1.98e-41
Kcnk13	0.812266	2.48568	78.4426	21.715	13.4635	potassium channel, subfamily K, member 13	potassium channel subfamily K member 13|THIK-1|tandem pore domain halothane-inhibited potassium channel 1	4.9	1.59e-18
Kcnk2	14.3666	34.3093	49.9318	92.4048	54.5802	potassium channel, subfamily K, member 2	potassium channel subfamily K member 2|TREK-1 K(+) channel subunit|outward rectifying potassium channel protein TREK-1|two pore potassium channel TPKC1	3.09	1.86e-25
Kcnk3	3.69135	15.6625	176.311	114.936	128.495	potassium channel, subfamily K, member 3	potassium channel subfamily K member 3|TWIK-related acid-sensitive K(+) channel 1|acid-sensitive potassium channel protein TASK-1|cardiac two pore background K(+) channel|two pore K(+) channel KT3.1|two pore potassium channel KT3.1	5.34	2.29e-63
Kcnk9	16.8091	136.227	1577.79	4461.45	3433.49	potassium channel, subfamily K, member 9	potassium channel subfamily K member 9|TWIK-related acid-sensitive K(+) channel 3|acid-sensitive potassium channel protein TASK-3	8.46	2.22e-102
Kcnma1	82.4196	639.403	2704.6	2167.61	2074.38	potassium large conductance calcium-activated channel, subfamily M, alpha member 1	calcium-activated potassium channel subunit alpha-1|BK channel alpha subunit|BKCA alpha|KCa1.1|calcium-activated potassium channel, subfamily M subunit alpha-1|k(VCA)alpha|maxi K channel|slo homolog|slo-alpha|slowpoke homolog	5.13	3.13e-33
Kcnn2	11.3141	112.856	740.082	683.612	665.238	potassium intermediate/small conductance calcium-activated channel, subfamily N, member 2	small conductance calcium-activated potassium channel protein 2|small conductance calcium-activated potassium channel subfamily N member 2	6.32	9.62e-81
Kcnn3	5.86541	59.9124	481.019	359.337	322.083	potassium intermediate/small conductance calcium-activated channel, subfamily N, member 3	small conductance calcium-activated potassium channel protein 3|SKCa 3|small conductance calcium-activated potassium channel 3	6.32	1.53e-84
Kcnq3	7.59256	194.401	1301.86	783.156	728.246	potassium voltage-gated channel, subfamily Q, member 3	potassium voltage-gated channel subfamily KQT member 3|KQT-like 3|potassium channel subunit alpha KvLQT3|voltage-gated potassium channel subunit Kv7.3	7.04	9.99e-96
Kcnq5	10.4315	21.8762	104.746	105.316	109.855	potassium voltage-gated channel, subfamily Q, member 5	potassium voltage-gated channel subfamily KQT member 5|KQT-like 5|potassium channel subunit alpha KvLQT5|voltage-gated potassium channel subunit Kv7.5|voltage-gated potassium channel type Kv7.5	3.74	1.25e-42
Kcns2	0.286334	4.97188	108.894	25.7948	39.775	K+ voltage-gated channel, subfamily S, 2	potassium voltage-gated channel subfamily S member 2|delayed-rectifier K(+) channel alpha subunit 2|voltage-gated potassium channel subunit Kv9.2	6.37	1.03e-22
Kcns3	0	3.97677	23.3305	78.1	62.4721	potassium voltage-gated channel, delayed-rectifier, subfamily S, member 3	potassium voltage-gated channel subfamily S member 3|voltage-gated potassium channel subunit Kv9.3	9.57	2.54e-43
Kcnt1	2.84021	62.6532	575.392	2092.69	1702.88	potassium channel, subfamily T, member 1	potassium channel subfamily T member 1|potassium channel subunit homolog|sodium-activated potassium channel	9.89	1.41e-193
Kcnt2	10.2052	71.3536	299.096	225.981	292.71	potassium channel, subfamily T, member 2	potassium channel subfamily T member 2|sodium- and chloride-activated ATP-sensitive potassium channel subunit	4.85	1.26e-86
Kctd16	2.4678	64.8822	144.693	197.238	258.222	potassium channel tetramerisation domain containing 16	BTB/POZ domain-containing protein KCTD16	6.63	1.18e-62
Kctd18	72.0395	106.921	191.787	242.618	239.771	potassium channel tetramerisation domain containing 18	BTB/POZ domain-containing protein KCTD18	2.16	9.96e-36
Kctd6	43.108	35.559	99.1715	288.456	227.807	potassium channel tetramerisation domain containing 6	BTB/POZ domain-containing protein KCTD6	3.15	7.7e-64
Kctd7	34.625	29.0902	34.5762	53.2648	64.1925	potassium channel tetramerisation domain containing 7	BTB/POZ domain-containing protein KCTD7	1.03	0.000445
Kctd8	7.9947	56.9287	187.916	212.001	164.403	potassium channel tetramerisation domain containing 8	BTB/POZ domain-containing protein KCTD8	5.14	9.08e-57
Kctd9	74.3116	247.416	123.246	297.027	340.913	potassium channel tetramerisation domain containing 9	BTB/POZ domain-containing protein KCTD9	2.41	3.02e-46
Lrrc55	5.73919	22.6273	196.054	39.6331	25.5223	leucine rich repeat containing 55	leucine-rich repeat-containing protein 55|BK channel auxiliary gamma subunit LRRC55|BK channel auxilliary gamma subunit LRRC55	3.2	1.83e-14
Nalcn	20.8916	128.768	718.853	765.133	683.531	sodium leak channel, non-selective	sodium leak channel non-selective protein|voltage gated channel like 1|voltage gated channel-like protein 1	5.59	1.33e-80
Orai2	83.0469	66.1314	129.922	170.323	181.087	ORAI calcium release-activated calcium modulator 2	protein orai-2|calcium release-activated calcium channel 2|transmembrane protein 142B	1.44	4.19e-09
Ostm1	62.3853	83.052	158.589	198.385	164.514	osteopetrosis associated transmembrane protein 1	osteopetrosis-associated transmembrane protein 1|chloride channel 7 beta subunit|grey lethal osteopetrosis	2.08	2.11e-27
P2rx4	10.8519	29.0876	50.3297	149.918	168.413	purinergic receptor P2X, ligand-gated ion channel 4	P2X purinoceptor 4|ionotropic purinergic receptor|purinergic receptor P2x4 subunit variant e	4.18	1.23e-49
P2rx5	0.588404	2.73446	18.2169	48.319	61.3357	purinergic receptor P2X, ligand-gated ion channel, 5	P2X purinoceptor 5|purinergic receptor P2X5-2	6.53	1.83e-37
P2rx6	0.831701	0.497031	38.1711	125.718	91.4826	purinergic receptor P2X, ligand-gated ion channel, 6	P2X purinoceptor 6|ATP receptor|purinergic receptor P2X-like 1, orphan receptor	7.42	1.53e-65
Patj	54.8795	271.014	379.685	520.631	605.165	PATJ, crumbs cell polarity complex component	inaD-like protein|PALS1-associated tight junction protein|channel-interacting PDZ domain protein|channel-interacting PDZ domain-containing protein|inactivation no after-potential D-like protein|novel ankyrin-repeat protein|protein associated to tight junctions	3.65	9.13e-89
Piezo2	8.74993	1066.78	928.357	401.57	298.313	piezo-type mechanosensitive ion channel component 2	piezo-type mechanosensitive ion channel component 2|PIEZO2 variant 16|family with sequence similarity 38, member B|family with sequence similarity 38, member B2	5.89	4.54e-103
Pirt	0.286334	92.2352	23.0128	16.6862	15.5154	phosphoinositide-interacting regulator of transient receptor potential channels	phosphoinositide-interacting protein	5.74	1.06e-12
Ryr2	20.9855	878.28	5960.63	6537.15	7147.34	ryanodine receptor 2, cardiac	ryanodine receptor 2|calcium release channel|cardiac muscle ryanodine receptor|cardiac muscle ryanodine receptor-calcium release channel|ryanodine receptor type 2|type 2 ryanodine receptor	8.69	6.26e-134
Ryr3	17.7212	296.591	2882.2	4258.21	4487.3	ryanodine receptor 3	ryanodine receptor 3|brain ryanodine receptor-calcium release channel|brain-type ryanodine receptor|calcium release channel|type 3 ryanodine receptor	8.32	2.49e-161
Sclt1	85.1087	391.372	964.519	905.722	820.944	sodium channel and clathrin linker 1	sodium channel and clathrin linker 1|sodium channel-associated protein 1	3.82	5.85e-90
Scn1a	28.9322	290.364	2215.53	2890.55	2759.88	sodium channel, voltage-gated, type I, alpha	sodium channel protein type 1 subunit alpha|sodium channel protein brain I subunit alpha|sodium channel protein type I subunit alpha|voltage-gated sodium channel subunit alpha Nav1.1	7.05	1.11e-105
Scn1b	10.4175	21.8799	114.002	208.4	315.138	sodium channel, voltage-gated, type I, beta	sodium channel subunit beta-1|sodium channel, voltage-gated, type I, beta polypeptide	4.7	4.55e-63
Scn2a	55.4687	795.304	1963.64	2080.39	2531.13	sodium channel, voltage-gated, type II, alpha	sodium channel protein type 2 subunit alpha|sodium channel, voltage-gated, type II, alpha 1|sodium channel, voltage-gated, type II, alpha polypeptide 1|voltage-gated sodium channel Nav1.2 variant a|voltage-gated sodium channel Nav1.2 variant b|voltage-gated sodium channel subunit alpha Nav1.2	5.64	6.13e-98
Scn2b	43.6202	72.3477	167.277	197.715	165.556	sodium channel, voltage-gated, type II, beta	sodium channel subunit beta-2|sodium channel, voltage-gated, type II, beta polypeptide	2.59	2.05e-25
Scn4b	2.71526	8.20706	95.4656	357.862	357.66	sodium channel, type IV, beta	sodium channel subunit beta-4|sodium channel accessory subunit|sodium channel, type IV, beta polypeptide|voltage gated sodium channel beta 4 subunit	7.35	1.08e-135
Scn7a	1.687	39.7772	32.1844	25.725	22.1288	sodium channel, voltage-gated, type VII, alpha	sodium channel protein type 7 subunit alpha|sodium channel, voltage-gated, type VI, alpha polypeptide	4.24	1.53e-13
Scn9a	71.1652	1192.47	1461.39	422.845	417.038	sodium channel, voltage-gated, type IX, alpha	sodium channel protein type 9 subunit alpha|peripheral sodium channel 1|sodium channel 25|sodium channel, voltage-gated, type IX, alpha polypeptide|voltage-gated sodium channel Nav1.7 variant a|voltage-gated sodium channel Nav1.7 variant b|voltage-gated sodium channel alpha subunit Nav1.7	2.98	3.13e-15
Tmc4	13.4543	16.1585	47.7581	85.2235	66.6548	transmembrane channel-like gene family 4	transmembrane channel-like protein 4	3.05	4.4e-12
Tmem175	35.0441	42.519	72.0092	113.76	103.841	transmembrane protein 175	endosomal/lysosomal potassium channel TMEM175|endosomal/lysomomal potassium channel TMEM175	2.11	1.75e-17
Tmem38a	56.4931	17.8999	53.8311	99.8276	92.0035	transmembrane protein 38A	trimeric intracellular cation channel type A|27 kDa sarcoplasmic reticulum protein|mitsugumin-33A	1.23	9.23e-08
Tmem38b	19.6995	14.1845	30.8788	44.3236	53.1403	transmembrane protein 38B	trimeric intracellular cation channel type B|Mitsugumin33B|TRICB|mitsugumin-33B	1.57	2.09e-08
Tmem63c	9.73584	39.0293	173.184	446.529	354.756	transmembrane protein 63c	calcium permeable stress-gated cation channel 1	5.93	2.13e-64
Tpcn2	34.8713	19.3947	29.9337	62.2868	93.3293	two pore segment channel 2	two pore calcium channel protein 2|voltage-dependent calcium channel protein TPC2	1.24	1.71e-07
Trpc1	35.0761	77.8155	181.312	295.979	307.988	transient receptor potential cation channel, subfamily C, member 1	short transient receptor potential channel 1|TRP-1|transient receptor protein 1|trp-related protein 1	3.49	4.14e-52
Trpc3	10.6517	147.45	201.247	62.3731	47.5406	transient receptor potential cation channel, subfamily C, member 3	short transient receptor potential channel 3|TRP-3|mTrp3|receptor-activated cation channel TRP3|transient receptor protein 3|trp-related protein 3	2.95	2.68e-26
Trpc4	1.38493	42.7578	116.039	72.2788	64.9659	transient receptor potential cation channel, subfamily C, member 4	short transient receptor potential channel 4|capacitative calcium entry channel Trp4|putative capacitative calcium entry channel|receptor-activated cation channel TRP4|transient receptor protein 4	5.97	3.09e-32
Trpc5	1.38493	19.8886	62.3062	73.7323	95.9021	transient receptor potential cation channel, subfamily C, member 5	short transient receptor potential channel 5|capacitative calcium entry channel 2|transient receptor protein 5|trp-related protein 5|vtransient receptor potential cation channel, subfamily C, member 5	6	9.53e-50
Trpc6	0.874739	61.1864	15.3388	6.77564	5.20863	transient receptor potential cation channel, subfamily C, member 6	short transient receptor potential channel 6|calcium entry channel|transient receptor protein 6	3.22	0.00013
Trpc7	1.16894	9.19849	28.2934	8.54412	6.42397	transient receptor potential cation channel, subfamily C, member 7	short transient receptor potential channel 7|transient receptor potential protein homologue TRP7|transient receptor protein 7|transient receptor protein 8	3.2	9.69e-06
Trpm2	4.81725	15.1676	255.232	832.836	737.811	transient receptor potential cation channel, subfamily M, member 2	transient receptor potential cation channel subfamily M member 2|LTrpC-2|long transient receptor potential channel 2|transient receptor potential channel 7|transient receptor protein 7	7.82	5.92e-191
Trpm3	3.62517	286.382	1058.24	489.539	379.931	transient receptor potential cation channel, subfamily M, member 3	transient receptor potential cation channel subfamily M member 3|melastatin 2|transient receptor potential melastatin 3 beta 1	7.43	2.09e-101
Trpm4	36.8975	34.0679	131.353	343.653	257.622	transient receptor potential cation channel, subfamily M, member 4	transient receptor potential cation channel subfamily M member 4|calcium-activated non-selective cation channel 1|long transient receptor potential channel 4|transient receptor potential ion channel melastatin subgroup member 4	3.62	3.31e-57
Trpm6	0.839568	38.7984	39.3689	7.63936	5.60323	transient receptor potential cation channel, subfamily M, member 6	transient receptor potential cation channel subfamily M member 6|melastatin-related TRP cation channel 6|putative cation channel subfamily M member 6|transient receptor potential cation channel 6/channel-kinase 2	3.41	2.58e-05
Trpv2	30.0943	56.4353	95.8551	125.767	150.687	transient receptor potential cation channel, subfamily V, member 2	transient receptor potential cation channel subfamily V member 2|growth factor regulated channel|growth factor-regulated calcium channel|osm-9-like TRP channel 2|vanilloid receptor-like protein 1	2.47	1.56e-08
Unc80	31.0197	310.765	4697.26	6900.7	6919.52	unc-80, NALCN activator	protein unc-80 homolog|NALCN channel associated protein|unc-80 homolog	8.21	1.47e-178

## Sheet: Receptors
	average normalized expression value (normalized as described in methods)					refseq descriptors		EdgeR output for P21 vs. E10.5 (based on counts)
gene	E10.5_avg	E13.5_avg	P4_avg	P21_avg	P2yr_avg	Description	"Other"	logFC	PValue
Abcc9	1.3928	608.444	594.056	7.66295	2.93578	ATP-binding cassette, sub-family C (CFTR/MRP), member 9	ATP-binding cassette sub-family C member 9|ATP-binding cassette transporter sub-family C member 9|sulfonylurea receptor 2|sulfonylurea-binding protein 2	2.76	2.01e-05
Ackr1	30.3701	20.6349	126.677	134.236	122.359	atypical chemokine receptor 1 (Duffy blood group)	atypical chemokine receptor 1|Duffy antigen receptor for chemokines|Duffy blood group, chemokine receptor|duffy antigen/chemokine receptor|glycoprotein D	2.56	9.41e-16
Adgra1	7.09636	65.141	353.056	510.254	339.824	adhesion G protein-coupled receptor A1	adhesion G protein-coupled receptor A1|G protein coupled receptor Gpr123|G protein-coupled receptor 123|probable G-protein coupled receptor 123	6.57	5.91e-112
Adgrb2	38.5013	68.8632	446.636	471.475	504.196	adhesion G protein-coupled receptor B2	adhesion G protein-coupled receptor B2|G protein-coupled receptor brain-specific angiogenesis inhibitor 1|brain-specific angiogenesis inhibitor 2	4.02	4.18e-66
Adgre5	2.83234	445.634	148.292	11.7563	8.57056	adhesion G protein-coupled receptor E5	adhesion G protein-coupled receptor E5|CD97 antigen|EGF-TM7 receptor|leukocyte antigen CD97	2.42	8.64e-06
Adgrf2	2.24394	0.745809	12.1843	28.8823	29.5788	adhesion G protein-coupled receptor F2	adhesion G-protein coupled receptor F2|G protein coupled receptor Gpr111|G protein-coupled receptor 111|G protein-coupled receptor PGR20|probable G-protein coupled receptor 111	4.02	5.67e-14
Adgrf5	3.39714	4773.23	1456.78	24.3512	4.81404	adhesion G protein-coupled receptor F5	adhesion G protein-coupled receptor F5|G protein coupled receptor Gpr116|G protein-coupled receptor 116|probable G-protein coupled receptor 116	3.22	8.26e-12
Adgrg2	1.0986	20.3851	46.3657	32.182	26.8324	adhesion G protein-coupled receptor G2	adhesion G-protein coupled receptor G2|G protein coupled receptor He6|G-protein coupled receptor 64|LNB-TM7 heptahelical receptor Me6|epididymis-specific protein 6	5.1	1.44e-16
Adgrl4	1.61666	1193.23	564.293	6.754	10.1489	adhesion G protein-coupled receptor L4	adhesion G protein-coupled receptor L4|EGF, latrophilin seven transmembrane domain containing 1|EGF, latrophilin seven transmembrane domain-containing protein 1|EGF-TM7 receptor	2.34	0.000499
Adora1	10.153	78.8107	236.771	311.324	228.043	adenosine A1 receptor	adenosine receptor A1	5.34	5.29e-85
Adra1a	5.04898	10.6901	202.011	417.792	332.958	adrenergic receptor, alpha 1a	alpha-1A adrenergic receptor|alpha-1A adrenoceptor|alpha-1A adrenoreceptor|alpha-1C adrenergic receptor	6.75	2.66e-134
Adra1b	4.18211	4.22555	57.989	29.41	28.2055	adrenergic receptor, alpha 1b	alpha-1B adrenergic receptor|alpha-1B adrenoceptor|alpha-1B adrenoreceptor|alpha1B-adrenergic receptor	3.18	1.38e-12
Agtr2	0	20.1368	28.8217	31.6318	38.102	angiotensin II receptor, type 2	type-2 angiotensin II receptor|AT2 receptor|angiotensin II type-2 receptor	8.26	5.42e-27
Alk	8.13295	86.2656	231.486	90.5451	118.488	anaplastic lymphoma kinase	ALK tyrosine kinase receptor	3.87	1.48e-27
Aplnr	0.286334	1035.06	315.27	4.50439	2.27286	apelin receptor	apelin receptor|G-protein coupled receptor APJ|MSR|angiotensin receptor-like 1	3.88	6.19e-05
Bcap29	24.2631	64.4005	49.547	41.0817	44.668	B cell receptor associated protein 29	B-cell receptor-associated protein 29|BCR-associated protein 29	1.16	7.57e-05
Caly	4.06376	105.897	202.359	101.213	84.9165	calcyon neuron-specific vesicular protein	neuron-specific vesicular protein calcyon|calcyon; D1 dopamine receptor-interacting protein|dopamine receptor D1 interacting protein	5.04	4.87e-31
Cc2d1a	78.4439	95.7255	166.579	135.228	114.574	coiled-coil and C2 domain containing 1A	coiled-coil and C2 domain-containing protein 1A|5-HT1A receptor|FRE under dual repression-binding protein 1|five prime repressor element under dual repression-binding protein 1|five' repressor element under dual repression binding protein 1|putative NFkB activating protein	1.2	6.39e-08
Cd40	1.41224	209.391	59.2967	10.8309	10.2752	CD40 antigen	tumor necrosis factor receptor superfamily member 5|B-cell surface antigen CD40|CD40L receptor|T-cell differentiation antigen	3.25	3.34e-07
Cd44	9.67141	28.0941	56.0383	30.6963	27.6531	CD44 antigen	CD44 antigen|ECMR-III|GP90 lymphocyte homing/adhesion receptor|HUTCH-I|PGP-I|extracellular matrix receptor III|hermes antigen|hyaluronate receptor|lymphocyte antigen 24|phagocytic glycoprotein 1|phagocytic glycoprotein I	2.05	9.65e-08
Cd93	1.33033	3701.37	1597.75	10.3475	0.268323	CD93 antigen	complement component C1q receptor|C1q/MBL/SPA receptor|C1qR(p)|cell surface antigen AA4|complement component 1, q subcomponent, receptor 1|ly-68|lymphocyte antigen 68	3.19	5.53e-07
Chrm2	8.39024	64.1354	625.705	538.453	382.298	cholinergic receptor, muscarinic 2, cardiac	muscarinic acetylcholine receptor M2|AChR M2|muscarinic acetylcholine receptor 2	6.43	5.02e-73
Chrm3	3.66404	52.2056	127.369	26.1774	30.0522	cholinergic receptor, muscarinic 3, cardiac	muscarinic acetylcholine receptor M3|AChR M3|mm3 mAChR|muscarinic acetylcholine receptor 3	3.21	3.14e-11
Cnbd2	11.8014	20.3888	32.6244	73.8411	75.8646	cyclic nucleotide binding domain containing 2	cyclic nucleotide-binding domain-containing protein 2|cyclic nucleotide-receptor involved in sperm function	3.03	1.31e-28
Cnrip1	39.698	128.291	172.844	165.343	157.632	cannabinoid receptor interacting protein 1	CB1 cannabinoid receptor-interacting protein 1|CRIP-1	2.47	2.62e-29
Cr2	1.14164	0.994588	32.9503	9.47665	10.0069	complement receptor 2	complement receptor type 2|complement C3d receptor|complement receptor type 1|expressed in B lymphocytes	3.35	7.34e-07
Crhr1	2.2245	6.96106	18.1441	20.8452	38.023	corticotropin releasing hormone receptor 1	corticotropin-releasing factor receptor 1|CRF 1 receptor|CRF-R-1|CRF-R1|CRF-R1alpha|CRFR-1|CRH-R-1|CRH-R1	3.55	5.68e-12
Crlf2	5.71559	14.1746	20.1871	19.9033	29.3578	cytokine receptor-like factor 2	cytokine receptor-like factor 2|TSLP receptor|cytokine receptor-like molecule 2|lymphocyte antigen 114|thymic stromal lymphopoietin protein receptor|thymic stromal-derived lymphopoietin, receptor|transmembrane phosphoinositide 3-phosphatase and tensin homolog 2|type I cytokine receptor delta 1	2.21	2.31e-07
Csf2ra	44.166	67.3911	198.428	197.836	75.7935	colony stimulating factor 2 receptor, alpha, low-affinity (granulocyte-macrophage)	granulocyte-macrophage colony-stimulating factor receptor subunit alpha|GM-CSF-R-alpha|GM-CSFRalpha|GMCSFR-alpha|GMR-alpha|colony stimulating factor 2 receptor alpha chain	2.57	1.23e-22
Cubn	3.95455	16.1611	80.4364	38.4094	55.7167	cubilin (intrinsic factor-cobalamin receptor)	cubilin|intrinsic factor-cobalamin receptor	3.66	7.85e-20
Ddr2	1.40067	212.596	82.0658	88.6432	116.705	discoidin domain receptor family, member 2	discoidin domain-containing receptor 2|CD167 antigen-like family member B|discoidin domain receptor 2|neurotrophic tyrosine kinase, receptor-related 3|receptor protein-tyrosine kinase TKT|tyrosine-protein kinase TYRO10	6.27	5.22e-61
Drd2	10.7137	1.24284	15.1174	25.6963	29.5314	dopamine receptor D2	D(2) dopamine receptor|dopamine receptor 2	1.67	0.000295
Epha10	99.475	50.9648	381.811	447.193	569.635	Eph receptor A10	ephrin type-A receptor 10	2.58	9.19e-17
Epha6	2.32215	81.0407	563.268	382.485	473.56	Eph receptor A6	ephrin type-A receptor 6|EHK-2|EPH homology kinase 2	7.74	2.67e-90
Epha8	12.4177	40.5272	73.3613	31.1939	41.3692	Eph receptor A8	ephrin type-A receptor 8|EPH- and ELK-related kinase|Ephrin type-A receptor 8 precursor (Tyrosine-protein kinase receptor EEK) (EPH-and ELK-related kinase)|tyrosine-protein kinase receptor EEK	1.72	2.69e-06
Ephb6	77.3332	56.9271	169.896	184.061	212.102	Eph receptor B6	ephrin type-B receptor 6|chicken eph/elk receptor-like protein|ephrin type A receptor|tyrosine-protein kinase-defective receptor EPH-6	1.66	9.13e-09
Eps8	7.9335	106.655	200.798	58.3798	66.418	epidermal growth factor receptor pathway substrate 8	epidermal growth factor receptor kinase substrate 8	3.25	5.38e-21
Erbb4	23.4582	142.962	198.4	92.0761	105.104	erb-b2 receptor tyrosine kinase 4	receptor tyrosine-protein kinase erbB-4|avian erythroblastosis oncogene B 4|proto-oncogene-like protein c-ErbB-4|v-erb-a erythroblastic leukemia viral oncogene homolog 4	2.39	1.42e-14
Flt1	0.286334	2550.38	1930.16	19.4086	5.49273	FMS-like tyrosine kinase 1	vascular endothelial growth factor receptor 1|embryonic receptor kinase 2|tyrosine-protein kinase receptor FLT|vascular permeability factor receptor	5.96	1.68e-16
Flt3	0	14.1704	367.242	1070.93	1106.65	FMS-like tyrosine kinase 3	receptor-type tyrosine-protein kinase FLT3|FL cytokine receptor|fetal liver kinase 2|tyrosine-protein kinase FLT3|tyrosine-protein kinase receptor flk-2	13.3	1.18e-226
Gab3	0.553234	9.44937	26.3452	35.7106	40.4379	growth factor receptor bound protein 2-associated protein 3	GRB2-associated-binding protein 3|GRB2-associated binder 3	6.1	1.82e-28
Gabbr2	24.498	84.5268	479.736	292.05	315.312	gamma-aminobutyric acid (GABA) B receptor, 2	gamma-aminobutyric acid type B receptor subunit 2|gamma-aminobutyric acid type B receptor, subunit 2|ortholog of human G protein-coupled receptor 51 GPR51	3.99	2.37e-43
Gabra1	1.96547	22.622	71.9728	35.7042	41.7165	gamma-aminobutyric acid (GABA) A receptor, subunit alpha 1	gamma-aminobutyric acid receptor subunit alpha-1|GABA(A) receptor subunit alpha-1|GABAA alpha 1|GABAAR alpha1	4.51	3.93e-21
Gabra2	0.572669	88.0044	351.736	437.866	395.588	gamma-aminobutyric acid (GABA) A receptor, subunit alpha 2	gamma-aminobutyric acid receptor subunit alpha-2	9.71	2.97e-122
Gabra3	12.8993	47.7313	163.074	87.9314	131.684	gamma-aminobutyric acid (GABA) A receptor, subunit alpha 3	gamma-aminobutyric acid receptor subunit alpha-3|GABA(A) receptor subunit alpha-3	3.17	6.97e-20
Gabra4	2.99373	25.1071	80.6933	20.3621	19.7455	gamma-aminobutyric acid (GABA) A receptor, subunit alpha 4	gamma-aminobutyric acid receptor subunit alpha-4|GABA(A) receptor subunit alpha-4	3.09	1.77e-08
Gabra5	0.874739	28.8378	147.294	101.548	113.469	gamma-aminobutyric acid (GABA) A receptor, subunit alpha 5	gamma-aminobutyric acid receptor subunit alpha-5|GABA(A) receptor subunit alpha-5|ligand-gated ion channel subunit	7.12	1.26e-60
Gabrb1	0.286334	103.412	725.319	412.515	442.119	gamma-aminobutyric acid (GABA) A receptor, subunit beta 1	gamma-aminobutyric acid receptor subunit beta-1|GABA(A) receptor subunit beta-1	10.4	8.01e-92
Gabrb2	21.0976	31.82	132.906	88.9958	92.3507	gamma-aminobutyric acid (GABA) A receptor, subunit beta 2	gamma-aminobutyric acid receptor subunit beta-2|GABA(A) receptor subunit beta-2|gamma-aminobutyric acid A receptor, subunit beta 2|gamma-aminobutyric acid receptor beta-2 subunit	2.49	8.28e-15
Gabrg1	5.93286	23.8659	187.915	180.656	124.818	gamma-aminobutyric acid (GABA) A receptor, subunit gamma 1	gamma-aminobutyric acid receptor subunit gamma-1|GABA(A) receptor subunit gamma-1	5.27	1.23e-69
Gabrg2	25.3653	128.272	253.356	169.305	161.847	gamma-aminobutyric acid (GABA) A receptor, subunit gamma 2	gamma-aminobutyric acid receptor subunit gamma-2	3.15	1.72e-21
Gabrg3	5.11145	43.7492	696.738	160.652	138.06	gamma-aminobutyric acid (GABA) A receptor, subunit gamma 3	gamma-aminobutyric acid receptor subunit gamma-3	5.37	3.66e-45
Gabrq	1.72587	6.21525	176.345	42.5438	39.3962	gamma-aminobutyric acid (GABA) A receptor, subunit theta	gamma-aminobutyric acid receptor subunit theta	4.96	1.61e-30
Gas6	13.3809	251.66	322.789	442.69	526.64	growth arrest specific 6	growth arrest-specific protein 6|AXL receptor tyrosine kinase ligand|GAS 6	5.47	5.8e-105
Gfra2	10.7525	41.5155	119.243	26.1978	24.5595	glial cell line derived neurotrophic factor family receptor alpha 2	GDNF family receptor alpha-2|GDNF receptor beta|GDNFR-alpha-2|GDNFR-beta|GFR alpha 2|NRTNR-alpha|NTNR-alpha|TGF-beta-related neurotrophic factor receptor 2|neurturin receptor alpha	1.69	7.4e-05
Gfra4	3.93094	5.96753	24.0861	39.7823	36.8235	glial cell line derived neurotrophic factor family receptor alpha 4	GDNF family receptor alpha-4|GDNFR-alpha-4|GFR alpha-4|persephin receptor	3.71	7.82e-18
Ghr	29.1003	124.831	274.185	379.517	346.043	growth hormone receptor	growth hormone receptor|GH receptor|Growth hormone receptor precursor (GH receptor) (GH binding protein) (GHBP) (Serum binding protein)|growth hormone receptor/binding protein, high molecular weight|growth hormone receptor/binding protein, low molecular weight|somatotropin receptor	4.1	4.48e-90
Glra3	0	15.9092	80.024	51.9865	64.5555	glycine receptor, alpha 3 subunit	glycine receptor subunit alpha-3	8.98	1.31e-38
Glrb	12.7342	25.6063	308.535	302.987	307.546	glycine receptor, beta subunit	glycine receptor subunit beta|glycine receptor 58 kDa subunit|inhibitory glycine receptor	4.98	1.2e-80
Gm20498	30.8949	99.4478	138.405	166.82	185.287	predicted gene 20498	Synj2bp-cox16 protein|Activin receptor-interacting protein 2|Activin receptor-interacting protein 4|Mitochondrial outer membrane protein 25|Synaptojanin-2-binding protein|Synj2bp-cox16 readthrough|activin receptor-interacting protein 2a	2.84	8.53e-24
Gpr135	6.48239	20.1363	30.861	52.848	44.8889	G protein-coupled receptor 135	G-protein coupled receptor 135|probable G-protein coupled receptor 135	3.38	1.71e-15
Gpr137c	56.7261	115.358	241.41	289.002	299.039	G protein-coupled receptor 137C	G protein-coupled receptor 137C|G protein-coupled receptor TM7SF1L2|integral membrane protein GPR137C	2.76	1.45e-42
Gpr141	0	0.994588	9.4201	31.2595	31.2202	G protein-coupled receptor 141	probable G-protein coupled receptor 141|G-protein coupled receptor PGR13	8.25	1.05e-26
Gpr149	0	9.19638	44.4122	39.8211	73.1734	G protein-coupled receptor 149	probable G-protein coupled receptor 149|G protein-coupled receptor PGR10	8.59	3.35e-30
Gpr155	17.6297	57.6766	123.235	76.8314	106.114	G protein-coupled receptor 155	integral membrane protein GPR155|GPR155 variant 3|GPR155 variant 6	2.54	1.54e-15
Gpr158	6.00979	72.8294	426.203	350.244	451.147	G protein-coupled receptor 158	probable G-protein coupled receptor 158	6.27	7.78e-49
Gpr165	4.06503	10.6875	22.1506	22.1089	14.3948	G protein-coupled receptor 165	G protein-coupled receptor 165	2.79	3.05e-06
Gpr17	16.4492	11.1892	65.7397	35.6086	2.54118	G protein-coupled receptor 17	uracil nucleotide/cysteinyl leukotriene receptor|UDP/CysLT receptor	1.53	0.000646
Gpr176	1.97704	10.6891	26.2149	19.4603	22.1761	G protein-coupled receptor 176	G-protein coupled receptor 176|G-protein coupled receptor AGR9|probable G-protein coupled receptor 176	3.63	8.72e-10
Gpr21	36.0304	68.3688	137.111	116.504	118.836	G protein-coupled receptor 21	probable G-protein coupled receptor 21|G protein-coupled receptor GPR21	2.09	1.61e-14
Gpr22	4.23671	74.0823	181.404	142.317	120.414	G protein-coupled receptor 22	G-protein coupled receptor 22|probable G-protein coupled receptor 22	5.45	1.46e-55
Gpr26	15.1572	69.8562	172.092	60.8311	62.109	G protein-coupled receptor 26	G-protein coupled receptor 26	2.41	5.22e-08
Gpr3	1.15321	1.49109	36.91	49.5847	42.0163	G-protein coupled receptor 3	G-protein coupled receptor 3	5.72	2.2e-22
Gpr37	12.8476	72.1031	60.4622	79.9835	65.1711	G protein-coupled receptor 37	prosaposin receptor GPR37|parkin-associated endothelin B-like receptor|probable G-protein coupled receptor 37	3.06	2.42e-21
Gpr37l1	0.259032	0	23.1355	19.4005	15.6101	G protein-coupled receptor 37-like 1	G-protein coupled receptor 37-like 1|ETBR-LP-2|G protein-coupled receptor 37-lke 1|endothelin B receptor-like protein 2|orphan Gpr37-like protein 1|prosaposin receptor GPR37L1	5.97	3.6e-16
Gpr45	54.6775	57.4299	136.451	183.067	168.791	G protein-coupled receptor 45	probable G-protein coupled receptor 45|PSP24-1|PSP24-alpha|PSP24alpha	2.15	2.17e-28
Gpr61	4.21358	6.21578	96.4449	122.521	120.225	G protein-coupled receptor 61	G-protein coupled receptor 61	5.24	3.13e-64
Gpr68	32.6928	13.1758	141.305	143.862	192.151	G protein-coupled receptor 68	ovarian cancer G-protein coupled receptor 1|sphingosylphosphorylcholine receptor	2.53	7.17e-19
Gpr75	13.5246	11.1892	48.3711	83.669	95.5761	G protein-coupled receptor 75	probable G-protein coupled receptor 75	3.02	3.46e-20
Gpr83	9.10291	0.497031	17.7969	27.1161	36.5552	G protein-coupled receptor 83	probable G-protein coupled receptor 83|glucocorticoid-induced receptor	1.97	0.000102
Gpr85	59.8322	182.233	149.31	124.183	114.101	G protein-coupled receptor 85	probable G-protein coupled receptor 85|super conserved receptor expressed in brain 2	1.47	1.27e-07
Gprasp2	87.0462	303.767	706.493	672.596	483.816	G protein-coupled receptor associated sorting protein 2	G-protein coupled receptor-associated sorting protein 2|prion protein ligand 5	3.36	9.41e-49
Grb14	6.94041	117.851	161.705	147.32	143.648	growth factor receptor bound protein 14	growth factor receptor-bound protein 14|GRB14 adapter protein	4.79	1.33e-68
Gria1	12.2666	314.972	950.595	516.989	631.034	glutamate receptor, ionotropic, AMPA1 (alpha 1)	glutamate receptor 1|AMPA-selective glutamate receptor 1|glutamate receptor A|glutamate receptor ionotropic, AMPA 1	5.81	1.36e-72
Gria2	42.8996	1924.43	6960.67	6348.72	4985	glutamate receptor, ionotropic, AMPA2 (alpha 2)	glutamate receptor 2|AMPA selective glutamate receptor|AMPA-selective glutamate receptor 2|glutamate receptor B|glutamate receptor ionotropic, AMPA 2	7.62	3.14e-125
Gria3	16.6966	139.223	1461.56	2968.04	2846.06	glutamate receptor, ionotropic, AMPA3 (alpha 3)	glutamate receptor 3|AMPA-selective glutamate receptor 3|glutamate receptor channel alpha3 subunit	7.89	7.12e-178
Gria4	32.1013	1050.12	3029.46	2876.36	2812.74	glutamate receptor, ionotropic, AMPA4 (alpha 4)	glutamate receptor 4|AMPA-selective glutamate receptor 4|glutamate receptor channel alpha 4|glutamate receptor ionotropic, AMPA 4|spike wave 1	6.9	1.35e-118
Grid1	59.6812	139.223	450.012	448.357	532.366	glutamate receptor, ionotropic, delta 1	glutamate receptor ionotropic, delta-1|gluR delta-1 subunit|glutamate receptor delta-1 subunit	3.32	4.36e-53
Grid2	17.0339	328.393	1427.76	1070.56	972.216	glutamate receptor, ionotropic, delta 2	glutamate receptor ionotropic, delta-2|creeper|gluR delta-2 subunit|glutamate receptor delta-2 subunit|hotfoot|lurcher|minisatellite 10ac detected by probe MMS10	6.39	4.06e-93
Grid2ip	1.45528	5.96647	145.797	829.166	650.969	glutamate receptor, ionotropic, delta 2 (Grid2) interacting protein 1	delphilin|GluR-delta2 philic-protein|L-delphilin|glutamate receptor, ionotropic, delta 2-interacting protein 1	9.49	1.9e-101
Grik1	4.54665	282.131	1171.56	300.81	273.311	glutamate receptor, ionotropic, kainate 1	glutamate receptor ionotropic, kainate 1|glutamate receptor subunit 5	6.43	1.63e-49
Grik2	56.7349	316.479	1320.1	1248.84	1345.49	glutamate receptor, ionotropic, kainate 2 (beta 2)	glutamate receptor ionotropic, kainate 2|gluR beta-2|glutamate receptor 6|glutamate receptor beta-2|proteasome (prosome, macropain) subunit, alpha type 6 pseudogene	4.87	1.14e-95
Grik4	23.2253	37.0469	176.124	303.628	266.619	glutamate receptor, ionotropic, kainate 4	glutamate receptor ionotropic, kainate 4|glutamate receptor KA1	4.11	9.65e-55
Grin1	12.1763	191.182	1783.19	2346.33	1698.5	glutamate receptor, ionotropic, NMDA1 (zeta 1)	glutamate receptor ionotropic, NMDA 1|N-methyl-D-aspartate receptor subunit NR1|glutamate [NMDA] receptor subunit zeta-1	8	1.36e-130
Grin2a	54.5773	269.337	2095.77	1028.33	905.639	glutamate receptor, ionotropic, NMDA2A (epsilon 1)	glutamate receptor ionotropic, NMDA 2A|N-methyl D-aspartate receptor subtype 2A|glutamate [NMDA] receptor subunit epsilon-1	4.65	2.13e-51
Grin2b	6.36647	578.97	2028.3	1456.1	1459.95	glutamate receptor, ionotropic, NMDA2B (epsilon 2)	glutamate receptor ionotropic, NMDA 2B|N-methyl D-aspartate receptor subtype 2B|glutamate [NMDA] receptor subunit epsilon-2	8.26	7.14e-111
Grin2c	11.8086	2.48673	5.92112	60.5299	73.1734	glutamate receptor, ionotropic, NMDA2C (epsilon 3)	glutamate receptor ionotropic, NMDA 2C|GluRepsilon3|N-methyl D-aspartate receptor subtype 2C|glutamate [NMDA] receptor subunit epsilon-3	2.76	3.74e-15
Grin2d	16.5943	36.3001	288.805	405.25	258.632	glutamate receptor, ionotropic, NMDA2D (epsilon 4)	glutamate receptor ionotropic, NMDA 2D|GluRepsilon4|N-methyl D-aspartate receptor subtype 2D|glur epsilon 4|glutamate [NMDA] receptor subunit epsilon-4|ionotropic NMDA glutamate receptor epsilon 4 subunit type 2	5.01	3.35e-75
Grin3a	4.54665	109.123	722.286	540.906	505.869	glutamate receptor ionotropic, NMDA3A	glutamate receptor ionotropic, NMDA 3A	7.28	6.79e-67
Grin3b	7.23461	1.7404	3.89813	134.819	133.089	glutamate receptor, ionotropic, NMDA3B	glutamate receptor ionotropic, NMDA 3B|N-methyl-D-aspartate receptor subunit NR3B|NMDA receptor 4|NMDAR3B|glutamate [NMDA] receptor subunit 3B|nr4	4.6	7.56e-52
Grip2	21.6388	25.3617	162.353	287.887	245.011	glutamate receptor interacting protein 2	glutamate receptor-interacting protein 2	4.15	2.46e-55
Grk3	86.5673	75.3304	217.931	144.247	140.791	G protein-coupled receptor kinase 3	beta-adrenergic receptor kinase 2|adrenergic receptor kinase, beta 2|beta ARK2|beta-ARK-2	1.15	2.39e-06
Grm1	0	16.4046	182.201	248.221	375.669	glutamate receptor, metabotropic 1	metabotropic glutamate receptor 1|G protein-coupled receptor, family C, group 1, member A	11.2	1.03e-86
Grm3	0.866871	45.4975	154.522	82.543	133.673	glutamate receptor, metabotropic 3	metabotropic glutamate receptor 3|G protein-coupled receptor, family C, group 1, member C	6.82	2.25e-48
Grm5	4.24458	69.5985	661.394	394.03	512.672	glutamate receptor, metabotropic 5	metabotropic glutamate receptor 5|G protein-coupled receptor GRM5|G protein-coupled receptor, family C, group 1, member E|metabotropic glutamate receptor subtype 5b|metabotropic glutamate receptor type 5	6.91	2.15e-44
Grm7	0.866871	111.114	771.132	669.772	823.549	glutamate receptor, metabotropic 7	metabotropic glutamate receptor 7|G protein-coupled receptor GRM7|G protein-coupled receptor, family C, group 1, member G|mGlu7a receptor	9.83	2.48e-97
Grm8	1.3655	67.6235	261.851	232.514	276.294	glutamate receptor, metabotropic 8	metabotropic glutamate receptor 8|G protein coupled receptor, family C, group 1, member H	7.66	7.27e-95
Hcrtr1	0.545366	1.49109	47.1504	11.344	16.0363	hypocretin (orexin) receptor 1	orexin receptor type 1|hypocretin receptor type 1	4.45	8.76e-09
Hcrtr2	0.882606	32.3159	128.205	75.4813	74.2783	hypocretin (orexin) receptor 2	orexin receptor type 2|hypocretin receptor type 2|orexin receptor type-2a	6.69	4.9e-40
Hrh2	0	2.73498	19.0715	33.3447	32.4671	histamine receptor H2	histamine H2 receptor|gastric receptor I	8.34	5.06e-21
Htr1b	3.58214	21.6274	70.0621	49.6545	18.4039	5-hydroxytryptamine (serotonin) receptor 1B	5-hydroxytryptamine receptor 1B|5-HT1B receptor|5-HT<1B> receptor|serotonin receptor 1B	4.14	1.3e-20
Htr1d	2.82077	1.24389	13.391	55.9454	51.7549	5-hydroxytryptamine (serotonin) receptor 1D	5-hydroxytryptamine receptor 1D|5-hydroxytryptamine (serotonin) receptor 1D beta|G-protein coupled receptor 14|serotonin receptor 1D	4.67	6.52e-27
Htr1f	0	5.22119	94.9218	43.7755	54.1856	5-hydroxytryptamine (serotonin) receptor 1F	5-hydroxytryptamine receptor 1F|5-HT-1E-beta|5-HT-1F|5-HT1F|5-hydroxytryptamine (serotonin) receptor 1E beta|serotonin receptor 1F	8.73	7.5e-37
Htr2a	1.74161	42.2639	310.853	169.263	191.662	5-hydroxytryptamine (serotonin) receptor 2A	5-hydroxytryptamine receptor 2A|5-HT2A receptor|5-hydroxytryptamine 2 receptor	6.96	1.08e-80
Htr2c	0	1.99023	134.76	204.501	310.451	5-hydroxytryptamine (serotonin) receptor 2C	5-hydroxytryptamine receptor 2C|5-HT-1C|5-HT-2C|5-HT1C|5-HT2C receptor|5-hydroxytryptamine receptor 1C|serotonin receptor 2C	11	4.24e-106
Htr4	0	3.72799	77.3118	15.7886	11.2222	5 hydroxytryptamine (serotonin) receptor 4	5-hydroxytryptamine receptor 4	7.27	3.55e-15
Htr5a	1.15321	6.96159	22.5529	39.7823	46.278	5-hydroxytryptamine (serotonin) receptor 5A	5-hydroxytryptamine receptor 5A|5-HT-5|5-HT-5A|5-HT5A|serotonin receptor 5A	5.4	1.97e-29
Htr7	0.580537	22.1255	101.693	103.039	111.512	5-hydroxytryptamine (serotonin) receptor 7	5-hydroxytryptamine receptor 7|serotonin receptor 7	7.62	6.74e-59
Il10rb	6.63464	79.3324	71.382	24.4077	16.2888	interleukin 10 receptor, beta	interleukin-10 receptor subunit beta|IL-10 receptor subunit beta|IL-10R subunit 2|IL-10R subunit beta|IL-10RB|cytokine receptor class-II member 4|cytokine receptor family 2 member 4|cytokine receptor family II, member 4|interleukin 10 receptor 2|interleukin-10 receptor subunit 2	2.26	6.21e-07
Il11ra1	38.1316	434.543	49.5721	62.1856	80.9369	interleukin 11 receptor, alpha chain 1	interleukin-11 receptor subunit alpha-1|IL-11 receptor subunit alpha-1|IL-11R subunit alpha-1|IL-11R-alpha-1|IL-11RA1|Il-11ra-alpha|NR-1|enhancer trap locus homolog 2|etl-2|interleukin 11 receptor, alpha chain 2|locus 2|novel cytokine receptor 1	1.11	0.000834
Il13ra1	1.62453	50.9764	48.8705	6.79211	8.12863	interleukin 13 receptor, alpha 1	interleukin-13 receptor subunit alpha-1|IL-13 receptor subunit alpha-1|IL-13R subunit alpha-1|interleukin-13-binding protein|novel cytokine receptor 4	2.34	0.000488
Il15ra	0.859003	3.97835	38.6901	119.796	161.926	interleukin 15 receptor, alpha chain	interleukin-15 receptor subunit alpha|IL-15 receptor subunit alpha|IL-15R-alpha	7.35	3.44e-67
Il1r1	1.03613	32.8245	77.0944	66.0101	62.835	interleukin 1 receptor, type I	interleukin-1 receptor type 1|CD121 antigen-like family member A|IL-1 receptor alpha chain|IL-1R-1|IL-1R-alpha|IL-1RT-1|IL-1RT1|interleukin-1 receptor alpha|p80	6.14	5.83e-35
Il1rap	52.4382	211.816	441.229	304.355	260.369	interleukin 1 receptor accessory protein	interleukin-1 receptor accessory protein|IL-1 receptor accessory protein|interleukin-33 receptot beta chain	2.95	3.52e-13
Il1rapl1	0.286334	166.548	530.748	314.767	348.979	interleukin 1 receptor accessory protein-like 1	interleukin-1 receptor accessory protein-like 1|X-linked interleukin-1 receptor accessory protein-like 1	9.97	1.04e-76
Il1rapl2	2.1699	12.1812	44.9768	21.7018	27.59	interleukin 1 receptor accessory protein-like 2	X-linked interleukin-1 receptor accessory protein-like 2|IL-1 receptor accessory protein-like 2|IL-1-RAPL-2|IL-1RAPL-2|IL1RAPL-2|IL1RAPL-2-related protein|TIGIRR-1|three immunoglobulin domain-containing IL-1 receptor-related 1	3.62	1.54e-12
Il4ra	22.4917	132.554	84.5691	62.997	75.0043	interleukin 4 receptor, alpha	interleukin-4 receptor subunit alpha|IL-4 receptor alpha chain|IL-4 receptor subunit alpha|IL-4R subunit alpha|IL-4R-alpha	1.9	7.84e-09
Impg2	4.67704	8.20653	62.3705	72.6802	30.0996	interphotoreceptor matrix proteoglycan 2	interphotoreceptor matrix proteoglycan 2|sialoprotein associated with cones and rods proteoglycan	4.32	5.2e-27
Itga1	5.71634	1596.91	870.736	61.025	21.0871	integrin alpha 1	integrin alpha-1|CD49 antigen-like family member A|VLA-1|laminin and collagen receptor	3.77	7.03e-26
Itga3	67.2622	123.842	313.001	281.568	318.658	integrin alpha 3	integrin alpha-3|CD49 antigen-like family member C|VLA-3 receptor, alpha 3 subunit|galactoprotein B3	2.47	3.2e-33
Itga4	42.1183	965.415	627.908	83.6768	47.6511	integrin alpha 4	integrin alpha-4|CD49 antigen-like family member D|LPAM subunit alpha|VLA-4 receptor, alpha 4 subunit|VLA-4 subunit alpha|integrin alpha-IV|integrin alpha4B|lymphocyte Peyer patch adhesion molecules subunit alpha	1.41	9.75e-07
Itpr2	34.8543	713.26	380.7	519.465	564.9	inositol 1,4,5-triphosphate receptor 2	inositol 1,4,5-trisphosphate receptor type 2|IP3 receptor|IP3R 2|inositol 1,4,5-triphosphate receptor 5|inositol 1,4,5-trisphosphate type V receptor|inositol trisphosphate receptor type 2|type 2 InsP3 receptor|type 2 inositol 1,4,5-trisphosphate receptor	4.3	1.84e-73
Itpr3	61.0157	555.774	428.043	1256.8	1185.94	inositol 1,4,5-triphosphate receptor 3	inositol 1,4,5-trisphosphate receptor type 3|IP3 receptor|insP3R3|type 3 InsP3 receptor|type 3 inositol 1,4,5-trisphosphate receptor	4.77	2.27e-96
Jakmip1	0	0	0	0	0	janus kinase and microtubule interacting protein 1	janus kinase and microtubule-interacting protein 1|GABA-B receptor-binding protein|gamma-aminobutyric acid (GABA-B) receptor binding protein|multiple alpha-helices and RNA-linker protein 1	6.52	2.31e-120
Jakmip1	13.3854	223.664	601.302	922.513	604.828	janus kinase and microtubule interacting protein 1	janus kinase and microtubule-interacting protein 1|GABA-B receptor-binding protein|gamma-aminobutyric acid (GABA-B) receptor binding protein|multiple alpha-helices and RNA-linker protein 1	6.52	2.31e-120
Kdr	4.6377	8139.09	2025.06	13.0598	1.73621	kinase insert domain protein receptor	vascular endothelial growth factor receptor 2|VEGF receptor-2|fetal liver kinase 1|kinase NYK|protein-tyrosine kinase receptor flk-1|soluble vascular endothelial growth factor receptor 2|vascular endothelial growth factor receptor-3	1.85	0.000162
Klrg2	1.71431	3.23412	6.17484	57.3679	54.8485	killer cell lectin-like receptor subfamily G, member 2	killer cell lectin-like receptor subfamily G member 2	5.4	1.17e-35
Ldlrad4	4.30705	225.544	299.695	304.981	337.046	low density lipoprotein receptor class A domain containing 4	low-density lipoprotein receptor class A domain-containing protein 4	6.55	7.6e-134
Lepr	1.67127	88.0297	88.4548	69.1662	77.1194	leptin receptor	leptin receptor|B219|LEP-R|OB receptor|leptin receptor gene-related protein	5.67	1.53e-40
Lgr5	33.6188	12.6798	327.831	430.833	437.794	leucine rich repeat containing G protein coupled receptor 5	leucine-rich repeat-containing G-protein coupled receptor 5|G protein-coupled receptor 49|follicle expressed hormone|orphan G-protein coupled receptor FEX	4.09	6.37e-79
Lingo2	0.580537	163.33	558.29	453.685	552.21	leucine rich repeat and Ig domain containing 2	leucine-rich repeat and immunoglobulin-like domain-containing nogo receptor-interacting protein 2|leucine rich repeat neuronal 6C|leucine-rich repeat neuronal protein 6C	9.76	5.61e-99
Lingo3	6.79845	3.9773	43.5767	18.9708	10.8119	leucine rich repeat and Ig domain containing 3	leucine-rich repeat and immunoglobulin-like domain-containing nogo receptor-interacting protein 3|leucine-rich repeat neuronal protein 6B	1.89	2.51e-05
Lingo4	22.3667	1.24284	40.1721	127.885	139.591	leucine rich repeat and Ig domain containing 4	leucine-rich repeat and immunoglobulin-like domain containing-NOGO receptor-interacting protein 4|leucine rich repeat neuronal 6D|leucine-rich repeat neuronal protein 6D	2.92	1.97e-38
Lrp11	80.1437	85.28	131.75	156.263	172.516	low density lipoprotein receptor-related protein 11	low-density lipoprotein receptor-related protein 11|LRP-11	1.38	2.25e-09
Lrp1b	1.96547	1755.23	4862.44	5696.6	5769.95	low density lipoprotein-related protein 1B	low-density lipoprotein receptor-related protein 1B|LRP-1B|low density lipoprotein-related protein 1B (deleted in tumors)|low-density lipoprotein receptor-related protein-deleted in tumor	11.8	2e-129
Magi2	84.1079	701.555	1319.42	990.27	1047.88	membrane associated guanylate kinase, WW and PDZ domain containing 2	membrane-associated guanylate kinase, WW and PDZ domain-containing protein 2|activin receptor interacting protein 1|atrophin-1-interacting protein 1|membrane-associated guanylate kinase inverted 2	3.97	5.18e-30
Mchr1	1.1259	3.23149	20.4948	33.0187	25.9011	melanin-concentrating hormone receptor 1	melanin-concentrating hormone receptor 1|G protein coupled receptor 24|Gpr24-9 protein coupled receptor|MCH receptor 1|MCHR|SLC-1|somatostatin receptor-like protein	5.13	2.44e-24
Mfsd6	74.9023	187.954	392.093	523.27	538.368	major facilitator superfamily domain containing 6	major facilitator superfamily domain-containing protein 6|macrophage MHC class I receptor 2|macrophage MHC receptor 2	3.22	2.05e-49
Mmd2	5.45656	29.8371	80.6286	23.9369	13.6214	monocyte to macrophage differentiation-associated 2	monocyte to macrophage differentiation factor 2|progestin and adipoQ receptor family member 10|progestin and adipoQ receptor family member X	2.55	1.7e-10
Mrap2	0.831701	0.248779	13.0809	13.5606	26.1537	melanocortin 2 receptor accessory protein 2	melanocortin-2 receptor accessory protein 2	4.22	4.68e-10
Mylip	19.6394	110.659	71.1234	71.3551	63.3086	myosin regulatory light chain interacting protein	E3 ubiquitin-protein ligase MYLIP|RING-type E3 ubiquitin transferase MYLIP|idol|inducible degrader of the LDL-receptor	2.27	2.25e-15
Nectin4	4.46601	3.47974	7.92653	50.7547	35.3556	nectin cell adhesion molecule 4	nectin-4|ig superfamily receptor LNIR|nectin 4|poliovirus receptor-related 4|poliovirus receptor-related protein 4	3.83	1.91e-11
Neto1	1.6361	69.3534	371.385	311.548	276.152	neuropilin (NRP) and tolloid (TLL)-like 1	neuropilin and tolloid-like protein 1|brain-specific transmembrane protein containing 2 CUB and 1 LDL-receptor class A domains protein 1	7.84	1.3e-75
Npr3	38.8917	196.943	323.62	146.42	122.071	natriuretic peptide receptor 3	atrial natriuretic peptide receptor 3|Nppc receptor|atrial natriuretic peptide clearance receptor|atrial natriuretic peptide receptor type C|longjohn|strigosus	2.32	5.1e-25
Npy1r	2.00851	13.4261	49.4411	15.8061	15.2313	neuropeptide Y receptor Y1	neuropeptide Y receptor type 1|NPY-1 receptor|neuropeptide Y receptor subtype	3.34	6.22e-10
Npy2r	0.847436	18.3933	80.9307	11.2729	15.9732	neuropeptide Y receptor Y2	neuropeptide Y receptor type 2|NPY-Y2 receptor|Y2 receptor	3.96	1.22e-06
Nrxn1	77.6572	1195.73	4054.2	2979.11	3315.55	neurexin I	neurexin-1|alpha-latrotoxin receptor (calcium-dependent)|neurexin 1 NRXN1+7a|neurexin 1 NRXN1-7	5.68	2.83e-55
Ntrk2	60.5099	340.109	1569.96	1872.48	1601.81	neurotrophic tyrosine kinase, receptor, type 2	BDNF/NT-3 growth factors receptor|neurotrophic tyrosine receptor kinase type 2|trkB tyrosine kinase	5.36	3.05e-72
Ntsr2	0	2.73604	89.0518	33.0384	29.4367	neurotensin receptor 2	neurotensin receptor type 2|low affinity neurotensin receptor|low-affinity levocabastine-sensitive neurotensin receptor	8.33	9.66e-30
Ogfrl1	42.9739	93.4839	126.015	232.166	207.509	opioid growth factor receptor-like 1	opioid growth factor receptor-like protein 1	2.85	1.6e-40
Olfr1564	0.545366	3.72905	39.3689	175.172	114.746	olfactory receptor 1564	olfactory receptor GA_x5J8B7W2M1K-1-552	8.39	4.69e-103
Olfr46	0.294202	8.95129	21.2593	31.2831	26.2642	olfactory receptor 46	olfactory receptor 46|GA_x6K02T2PBJ9-42759973-42760905|olfactory receptor MOR253-8	6.64	2.03e-25
Olfr920	0	0.746336	6.15606	29.9373	55.7483	olfactory receptor 920	olfactory receptor 920|GA_x6K02T2PVTD-32458442-32459374|olfactory receptor MOR165-6	8.18	3.05e-18
Oprk1	1.73004	5.21908	91.4191	64.6146	86.6686	opioid receptor, kappa 1	kappa-type opioid receptor|opioid receptor, kappa 2	5.57	9.35e-29
Oprl1	62.5548	74.8386	218.5	177.749	251.703	opioid receptor-like 1	nociceptin receptor|K3 opiate receptor|N/OFQ receptor|kappa-type 3 opioid receptor|nociceptin/ orphaninFQ receptor	1.92	1.13e-14
Oprm1	0.588404	6.71228	28.6754	27.1284	42.5688	opioid receptor, mu 1	mu-type opioid receptor|MOP receptor|mu opioid receptor MOR-1BI|mu opioid receptor MOR-1P|mu opioid receptor splice variant mMOR-1Z	5.7	9.17e-20
P2rx4	10.8519	29.0876	50.3297	149.918	168.413	purinergic receptor P2X, ligand-gated ion channel 4	P2X purinoceptor 4|ionotropic purinergic receptor|purinergic receptor P2x4 subunit variant e	4.18	1.23e-49
P2rx5	0.588404	2.73446	18.2169	48.319	61.3357	purinergic receptor P2X, ligand-gated ion channel, 5	P2X purinoceptor 5|purinergic receptor P2X5-2	6.53	1.83e-37
P2rx6	0.831701	0.497031	38.1711	125.718	91.4826	purinergic receptor P2X, ligand-gated ion channel, 6	P2X purinoceptor 6|ATP receptor|purinergic receptor P2X-like 1, orphan receptor	7.42	1.53e-65
Paqr7	15.2524	37.3047	36.3271	41.1753	49.6399	progestin and adipoQ receptor family member VII	membrane progestin receptor alpha|PPAR-gamma-induced liver protein|mPR alpha|membrane progesterone P4 receptor alpha|membrane progesterone receptor alpha|progesterone and adipoQ receptor family member 7|progestin and adipoQ receptor family member 7	1.84	8.07e-07
Paqr8	68.7505	70.8624	194.895	182.026	172.39	progestin and adipoQ receptor family member VIII	membrane progestin receptor beta|lysosomal membrane protein in brain 1|mPR beta|membrane progesterone P4 receptor beta|membrane progesterone receptor beta|progesterone and adipoQ receptor family member 8|progestin and adipoQ receptor family member 8	1.82	2.07e-17
Paqr9	34.9063	73.5853	285.035	342.452	320.505	progestin and adipoQ receptor family member IX	membrane progesterone receptor epsilon|brown fat lncRNA 1|mPR epsilon|membrane progesterone P4 receptor epsilon|membrane progestin receptor epsilon|progesterone and adipoQ receptor family member 9|progestin and adipoQ receptor family member 9	3.71	6.65e-40
Pcdha11	15.1426	35.8202	102.302	78.458	130.332	protocadherin alpha 11	protocadherin alpha-11|cadherin-related neuronal receptor 7	3.95	1.52e-38
Pcdha11	15.1426	35.8202	102.302	78.458	130.332	protocadherin alpha 11	protocadherin alpha-11|cadherin-related neuronal receptor 7	2.78	1.52e-13
Pcdha11	17.984	87.3627	195.656	209.185	222.359	protocadherin alpha 11	protocadherin alpha-11|cadherin-related neuronal receptor 7	3.95	1.52e-38
Pcdha11	17.984	87.3627	195.656	209.185	222.359	protocadherin alpha 11	protocadherin alpha-11|cadherin-related neuronal receptor 7	2.78	1.52e-13
Pcdha12	42.0428	76.1767	94.9158	100.242	152.604	protocadherin alpha 12	protocadherin alpha-12|cadherin-related neuronal receptor 5|protocadherin alpha 13	1.66	2.91e-06
Pcdha4	4.93981	20.8691	77.0564	58.2027	74.125	protocadherin alpha 4	protocadherin alpha-4|PCDH-alpha-4|cadherin-related neuronal receptor 1	3.96	3.52e-25
Pcdha5	2.84037	76.2961	103.124	89.0818	94.1284	protocadherin alpha 5	protocadherin alpha-5|cadherin-related neuronal receptor 6	5.33	4.36e-44
Pcdha6	10.4545	61.0178	95.8634	74.3425	115.162	protocadherin alpha 6	protocadherin alpha-6|cadherin-related neuronal receptor 2	3.24	6.4e-17
Pcdha7	16.2347	62.202	107.449	71.3458	158.894	protocadherin alpha 7	protocadherin alpha-7|PCDH-alpha-7|cadherin-related neuronal receptor 4	2.55	7.86e-14
Pde6b	0	0	1.14834	41.6378	91.2617	phosphodiesterase 6B, cGMP, rod receptor, beta polypeptide	rod cGMP-specific 3',5'-cyclic phosphodiesterase subunit beta|GMP-PDE beta|cGMP-phosphodiesterase beta-subunit|phosphodiesterase, cGMP, rod receptor, beta polypeptide|retinal degeneration 1	8.66	4.82e-24
Pex5l	72.2326	96.7001	332.232	1940.23	2050.2	peroxisomal biogenesis factor 5-like	PEX5-related protein|PEX2-related protein|PEX5-like protein|peroxin 2|peroxin-5-related protein|peroxisomal targeting signal 1 receptor-like|tetratricopeptide repeat-containing Rab8b-interacting protein	5.16	1.67e-81
Pex7	66.969	69.6148	200.081	126.406	124.534	peroxisomal biogenesis factor 7	peroxisomal biogenesis factor 7|PTS2 receptor|peroxin-7|peroxisomal targeting signal 2 receptor|peroxisome biogenesis factor 7	1.32	1.75e-09
Pianp	2.84021	16.4078	61.5363	64.2918	63.8294	PILR alpha associated neural protein	PILR alpha-associated neural protein|PILR-associating neural protein|brain protein 1|paired immunoglobin-like type 2 receptor-associating neural protein	4.87	5.44e-34
Pirt	0.286334	92.2352	23.0128	16.6862	15.5154	phosphoinositide-interacting regulator of transient receptor potential channels	phosphoinositide-interacting protein	5.74	1.06e-12
Pitpnm1	97.5788	76.8273	480.249	644.184	671.014	phosphatidylinositol transfer protein, membrane-associated 1	membrane-associated phosphatidylinositol transfer protein 1|drosophila retinal degeneration B homolog 1|pyk2 N-terminal domain-interacting receptor 2|retinal degeneration 9	3.13	6.26e-49
Pitpnm3	14.7112	42.0115	279.597	441.316	495.262	PITPNM family member 3	membrane-associated phosphatidylinositol transfer protein 3|NIR-1|PITPnm 3|phosphatidylinositol transfer protein, membrane-associated 3|pyk2 N-terminal domain-interacting receptor 1	5.32	5.28e-71
Plgrkt	26.003	69.8662	54.0517	78.648	99.2324	plasminogen receptor, C-terminal lysine transmembrane protein	plasminogen receptor (KT)|transmembrane protein C9orf46 homolog	2	2.78e-18
Ppargc1a	16.6292	37.2883	236.504	216.932	205.678	peroxisome proliferative activated receptor, gamma, coactivator 1 alpha	peroxisome proliferator-activated receptor gamma coactivator 1-alpha|PPAR-gamma coactivator 1-alpha	4.13	9.07e-38
Ppargc1b	5.81821	70.6178	197.003	216.841	237.719	peroxisome proliferative activated receptor, gamma, coactivator 1 beta	peroxisome proliferator-activated receptor gamma coactivator 1-beta|ERR ligand 1|PPAR gamma coactivator-1beta protein	5.59	3.11e-91
Ppfia2	39.6266	695.112	974.647	799.77	809.47	protein tyrosine phosphatase, receptor type, f polypeptide (PTPRF), interacting protein (liprin), alpha 2	liprin-alpha-2|PTPRF interacting protein alpha 2|protein tyrosine phosphatase receptor type f polypeptide-interacting protein alpha-2	4.75	1.29e-34
Ppfia4	35.513	205.367	1227.55	1154.85	1077.35	protein tyrosine phosphatase, receptor type, f polypeptide (PTPRF), interacting protein (liprin), alpha 4	liprin-alpha-4|Liprin-alpha4	5.43	1.13e-127
Prlr	0	9.69499	180.319	113.969	105.546	prolactin receptor	prolactin receptor|PRL-R|prolactin receptor related sequence 1	10.1	6.43e-71
Ptpn22	0.847436	2.23795	14.9572	83.5583	69.9536	protein tyrosine phosphatase, non-receptor type 22 (lymphoid)	tyrosine-protein phosphatase non-receptor type 22|PEST domain-enriched tyrosine phosphatase|hematopoietic cell protein-tyrosine phosphatase 70Z-PEP|protein tyrosine phosphatase, non-receptor type 8	6.84	5.57e-49
Ptpn3	45.2956	93.7268	129.043	190.393	206.388	protein tyrosine phosphatase, non-receptor type 3	tyrosine-protein phosphatase non-receptor type 3|protein-tyrosine phosphatase H1	2.48	3.87e-22
Ptprb	4.50778	2308.32	1561.63	31.6212	22.9811	protein tyrosine phosphatase, receptor type, B	receptor-type tyrosine-protein phosphatase beta|R-PTP-beta|protein-tyrosine phosphatase beta|vascular endothelial protein tyrosine phosphatase	3.2	6.8e-14
Ptpre	5.88068	52.468	201.12	117.899	116.894	protein tyrosine phosphatase, receptor type, E	receptor-type tyrosine-protein phosphatase epsilon|R-PTP-epsilon|protein-tyrosine phosphatase epsilon	4.71	9.01e-41
Ptprm	36.2542	1173.46	1068.65	370.727	396.046	protein tyrosine phosphatase, receptor type, M	receptor-type tyrosine-protein phosphatase mu|R-PTP-mu|protein-tyrosine phosphatase mu	3.77	4.56e-64
Ptprr	17.4186	106.896	138.882	88.5414	89.2255	protein tyrosine phosphatase, receptor type, R	receptor-type tyrosine-protein phosphatase R|R-PTP-R|STEP-like PTPase|phosphotyrosine phosphatase 13|protein-tyrosine-phosphatase-SL	2.75	7.77e-18
Ptprt	10.1331	163.337	605.131	443.955	584.93	protein tyrosine phosphatase, receptor type, T	receptor-type tyrosine-protein phosphatase T|receptor protein tyrosine phosphatase-rho|receptor-type tyrosine-protein phosphatase rho	5.85	7.28e-90
Ramp1	0.839568	4.22555	32.5687	25.7577	16.5571	receptor (calcitonin) activity modifying protein 1	receptor activity-modifying protein 1	5.14	3.27e-15
Ramp2	7.7807	2100.52	329.067	24.0127	13.4512	receptor (calcitonin) activity modifying protein 2	receptor activity-modifying protein 2	2.01	3.3e-07
Retreg1	22.7721	58.4293	117.482	104.275	94.7972	reticulophagy regulator 1	reticulophagy regulator 1|family with sequence similarity 134, member B|protein FAM134B|reticulophagy receptor 1|reticulophagy receptor Fam134b	2.61	1.58e-21
Ripk1	34.5775	379.983	164.121	72.4676	83.4474	receptor (TNFRSF)-interacting serine-threonine kinase 1	receptor-interacting serine/threonine-protein kinase 1|cell death protein RIP|receptor-interacting protein 1|serine/threonine-protein kinase RIP	1.47	5.04e-09
Rtp4	0	46.7336	5.44564	3.62741	7.32367	receptor transporter protein 4	receptor-transporting protein 4|28 kDa interferon-responsive protein|28kD interferon alpha responsive protein	5.17	4.17e-05
Rxfp1	0	5.21961	36.2396	78.4819	43.784	relaxin/insulin-like family peptide receptor 1	relaxin receptor 1|leucine-rich repeat-containing 7|leucine-rich repeat-containing G-protein coupled receptor 7|relaxin family peptide receptor 1	9.57	3.18e-26
Ryr2	20.9855	878.28	5960.63	6537.15	7147.34	ryanodine receptor 2, cardiac	ryanodine receptor 2|calcium release channel|cardiac muscle ryanodine receptor|cardiac muscle ryanodine receptor-calcium release channel|ryanodine receptor type 2|type 2 ryanodine receptor	8.69	6.26e-134
Ryr3	17.7212	296.591	2882.2	4258.21	4487.3	ryanodine receptor 3	ryanodine receptor 3|brain ryanodine receptor-calcium release channel|brain-type ryanodine receptor|calcium release channel|type 3 ryanodine receptor	8.32	2.49e-161
Sorcs1	26.5355	217.53	888.578	1041.74	968.838	sortilin-related VPS10 domain containing receptor 1	VPS10 domain-containing receptor SorCS1|VPS10 domain receptor protein SORCS 1	5.71	2.71e-116
Sorcs3	10.9417	117.591	438.331	470.637	492.5	sortilin-related VPS10 domain containing receptor 3	VPS10 domain-containing receptor SorCS3	5.83	8.42e-112
Tacr1	13.8754	33.0607	209.467	162.404	138.723	tachykinin receptor 1	substance-P receptor|Nk1 receptor|neurokinin receptor 1|substance P receptor	3.96	4.35e-29
Tfr2	3.94668	4.97399	10.4713	14.5229	29.2157	transferrin receptor 2	transferrin receptor protein 2	2.26	0.000227
Tgfbr2	9.80792	1102.93	422.497	19.4428	25.7275	transforming growth factor, beta receptor II	TGF-beta receptor type-2|TGF-beta receptor II|TGF-beta receptor type II|TGF-beta type II receptor|TGFR-2|transforming growth factor-beta receptor type II	1.39	0.000396
Tgfbr3	84.2042	181.264	158.592	136.904	173.81	transforming growth factor, beta receptor III	transforming growth factor beta receptor type 3|TGF-beta receptor type 3|TGF-beta receptor type III|TGFR-3|betaglycan	1.11	6.56e-09
Tlr3	0.553234	91.7672	38.0731	5.41529	8.27068	toll-like receptor 3	toll-like receptor 3	3.4	0.000118
Tlr5	7.39473	8.45215	13.317	30.6159	36.9024	toll-like receptor 5	toll-like receptor 5	2.46	4.12e-07
Tnfrsf11a	0.518064	9.69288	31.299	21.6976	28.6633	tumor necrosis factor receptor superfamily, member 11a, NFKB activator	tumor necrosis factor receptor superfamily member 11A|osteoclast differentiation factor receptor|receptor activator of NF-KB|receptor activator of NF-kappaB	5.39	2.23e-12
Tnfrsf12a	6.42651	5.46839	37.5289	33.9008	30.7941	tumor necrosis factor receptor superfamily, member 12a	tumor necrosis factor receptor superfamily member 12A|FGF-inducible 14|fibroblast growth factor-inducible immediate-early response protein 14|fibroblast growth factor-regulated protein 2|tweak-receptor|type I transmembrane protein Fn14	2.79	1.66e-12
Tnfrsf23	1.4959	5.52432	19.3761	32.5465	30.3681	tumor necrosis factor receptor superfamily, member 23	tumor necrosis factor receptor superfamily member 23|TNF receptor family member SOB|TNF receptor homolog 1|decoy TRAIL receptor 1|tumor necrosis factor receptor p60 homolog 1|tumor necrosis factor receptor superfamily, member 1a-like 1	4.74	1.15e-19
Trhr	0.572669	7.70687	119.629	89.9691	84.3484	thyrotropin releasing hormone receptor	thyrotropin-releasing hormone receptor|TRH-R|thyroliberin receptor	7.43	6.06e-61
Trpc1	35.0761	77.8155	181.312	295.979	307.988	transient receptor potential cation channel, subfamily C, member 1	short transient receptor potential channel 1|TRP-1|transient receptor protein 1|trp-related protein 1	3.49	4.14e-52
Trpc3	10.6517	147.45	201.247	62.3731	47.5406	transient receptor potential cation channel, subfamily C, member 3	short transient receptor potential channel 3|TRP-3|mTrp3|receptor-activated cation channel TRP3|transient receptor protein 3|trp-related protein 3	2.95	2.68e-26
Trpc4	1.38493	42.7578	116.039	72.2788	64.9659	transient receptor potential cation channel, subfamily C, member 4	short transient receptor potential channel 4|capacitative calcium entry channel Trp4|putative capacitative calcium entry channel|receptor-activated cation channel TRP4|transient receptor protein 4	5.97	3.09e-32
Trpc5	1.38493	19.8886	62.3062	73.7323	95.9021	transient receptor potential cation channel, subfamily C, member 5	short transient receptor potential channel 5|capacitative calcium entry channel 2|transient receptor protein 5|trp-related protein 5|vtransient receptor potential cation channel, subfamily C, member 5	6	9.53e-50
Trpc6	0.874739	61.1864	15.3388	6.77564	5.20863	transient receptor potential cation channel, subfamily C, member 6	short transient receptor potential channel 6|calcium entry channel|transient receptor protein 6	3.22	0.00013
Trpc7	1.16894	9.19849	28.2934	8.54412	6.42397	transient receptor potential cation channel, subfamily C, member 7	short transient receptor potential channel 7|transient receptor potential protein homologue TRP7|transient receptor protein 7|transient receptor protein 8	3.2	9.69e-06
Trpm2	4.81725	15.1676	255.232	832.836	737.811	transient receptor potential cation channel, subfamily M, member 2	transient receptor potential cation channel subfamily M member 2|LTrpC-2|long transient receptor potential channel 2|transient receptor potential channel 7|transient receptor protein 7	7.82	5.92e-191
Trpm3	3.62517	286.382	1058.24	489.539	379.931	transient receptor potential cation channel, subfamily M, member 3	transient receptor potential cation channel subfamily M member 3|melastatin 2|transient receptor potential melastatin 3 beta 1	7.43	2.09e-101
Trpm4	36.8975	34.0679	131.353	343.653	257.622	transient receptor potential cation channel, subfamily M, member 4	transient receptor potential cation channel subfamily M member 4|calcium-activated non-selective cation channel 1|long transient receptor potential channel 4|transient receptor potential ion channel melastatin subgroup member 4	3.62	3.31e-57
Trpm6	0.839568	38.7984	39.3689	7.63936	5.60323	transient receptor potential cation channel, subfamily M, member 6	transient receptor potential cation channel subfamily M member 6|melastatin-related TRP cation channel 6|putative cation channel subfamily M member 6|transient receptor potential cation channel 6/channel-kinase 2	3.41	2.58e-05
Trpv2	30.0943	56.4353	95.8551	125.767	150.687	transient receptor potential cation channel, subfamily V, member 2	transient receptor potential cation channel subfamily V member 2|growth factor regulated channel|growth factor-regulated calcium channel|osm-9-like TRP channel 2|vanilloid receptor-like protein 1	2.47	1.56e-08
Tspoap1	51.1585	226.023	1058.53	2506.62	2013.93	TSPO associated protein 1	peripheral-type benzodiazepine receptor-associated protein 1|PBR-IP|RIM-BP1|RIMS-binding protein 1|benzodiazapine receptor associated protein 1|benzodiazepine receptor associated protein 1|peripheral benzodiazepine receptor-associated protein 1|peripheral benzodiazepine receptor-interacting protein	6.03	2.23e-90
Unc5d	22.717	196.646	627.496	297.876	269.271	unc-5 netrin receptor D	netrin receptor UNC5D|protein unc-5 homolog 4|protein unc-5 homolog D|unc5 homolog 4	4.12	8.58e-42
Vipr2	6.99131	7.70687	45.2373	267.651	180.566	vasoactive intestinal peptide receptor 2	vasoactive intestinal polypeptide receptor 2|PACAP type III receptor|PACAP-R-3|PACAP-R3|VIP receptor subtype 2|VIP-R-2|VPAC2 receptor|pituitary adenylate cyclase-activating polypeptide type III receptor	5.65	7.08e-57
Vmn1r90	1.28874	19.5951	44.0398	74.2346	109.581	vomeronasal 1 receptor 90	vomeronasal 1 receptor 90	6.15	1.83e-40
Vmn2r1	1.3928	5.22014	20.5115	29.4707	29.484	vomeronasal 2, receptor 1	vomeronasal type-2 receptor 1|V2Rx|calcium-sensing receptor like 1|pheromone receptor V2Rx|putative pheromone receptor V2R1|putative pheromone receptor V2R2|tissue-type vomeronasal neurons putative pheromone receptor V2|vomeronasal receptor Vmn2r1	4.68	3.76e-15
Vmn2r29	0.259032	3.21255	34.9178	44.389	55.1579	vomeronasal 2, receptor 29	vomeronasal 2, receptor 29|vomeronasal receptor Vmn2r29	7.15	1.77e-33
Vmn2r84	0	3.00491	101.047	188.1	191.897	vomeronasal 2, receptor 84	vomeronasal receptor Vmn2r84	10.8	1.55e-109
Vmn2r85	0	6.61918	108.286	186.441	181.402	vomeronasal 2, receptor 85	vomeronasal 2, receptor 85|vomeronasal 2 receptor Vmn2r85	10.8	2.16e-87
Vmn2r86	0.286334	9.43627	68.1885	103.376	109.291	vomeronasal 2, receptor 86	vomeronasal 2, receptor 86|vomeronasal receptor Vmn2r86	8.37	9.64e-58
Vmn2r87	1.35763	6.54171	44.4754	67.028	101.835	vomeronasal 2, receptor 87	vomeronasal receptor Vmn2r87	5.87	2.11e-29

## Sheet: Collagens
	average normalized expression value (normalized as described in methods)					refseq descriptors		EdgeR output for P21 vs. E10.5 (based on counts)
gene	E10.5_avg	E13.5_avg	P4_avg	P21_avg	P2yr_avg	Description	"Other"	logFC	PValue
Col15a1	0.553234	655.54	46.792	17.1725	25.6012	collagen, type XV, alpha 1	collagen alpha-1(XV) chain|procollagen type XV|type XV collagen	5.05	9.47e-13
Col16a1	10.8469	48.9788	139.505	431.432	315.28	collagen, type XVI, alpha 1	collagen alpha-1(XVI) chain|[a]1 (XVI) collagen|procollagen type XVI alpha 1	5.73	1.08e-65
Col19a1	0.259032	22.1281	210.017	264.157	345.569	collagen, type XIX, alpha 1	collagen alpha-1(XIX) chain|collagen alpha-1(Y) chain|procollagen, type XIX, alpha 1	9.72	2.49e-134
Col1a1	5.21453	821.655	132.384	95.3481	17.6778	collagen, type I, alpha 1	collagen alpha-1(I) chain|alpha-1 type 1 collagen|alpha-1 type I collagen|procollagen, type I, alpha 1	4.56	2.15e-09
Col23a1	43.8048	112.646	223.21	145.212	110.881	collagen, type XXIII, alpha 1	collagen alpha-1(XXIII) chain|procollagen, type XXIII, alpha 1	2.14	1.29e-12
Col24a1	12.3151	13.9226	714.239	817.166	630.04	collagen, type XXIV, alpha 1	collagen alpha-1(XXIV) chain|procollagen, type XXIV, alpha 1	6.45	5.28e-140
Col25a1	7.79988	37.2962	200.039	91.6906	116.626	collagen, type XXV, alpha 1	collagen alpha-1(XXV) chain|collagen-like Alzheimer amyloid plaque component|procollagen, type XXV, alpha 1	3.94	4.97e-27
Col27a1	76.4928	26.1081	75.2069	140.959	99.6586	collagen, type XXVII, alpha 1	collagen alpha-1(XXVII) chain|procollagen, type XXVII, alpha 1	1.29	5.31e-05
Col4a3	1.70644	6.96317	20.4392	44.814	11.8852	collagen, type IV, alpha 3	collagen alpha-3(IV) chain|collagen type IV alpha3 chain|procollagen, type IV, alpha 3|tumstatin	5.04	7.08e-26
Col5a3	17.0885	4.97504	28.876	141.867	219.284	collagen, type V, alpha 3	collagen alpha-3(V) chain|Pro-alpha3(V)|procollagen, type V, alpha 3	3.47	3.02e-22
Col6a1	9.82736	133.766	266.557	153.012	160.031	collagen, type VI, alpha 1	collagen alpha-1(VI) chain|procollagen, type VI, alpha 1	4.36	2.58e-38
Col6a3	0.580537	429.616	291.695	292.601	280.919	collagen, type VI, alpha 3	collagen alpha-3(VI) chain|collagen alpha 3 chain type VI|collagen alpha3(VI)|procollagen, type VI, alpha 3|type VI collagen alpha 3 subunit	9.13	7.41e-95
Col6a4	0.572669	5.71769	27.9854	52.2065	63.8453	collagen, type VI, alpha 4	collagen alpha-4(VI) chain|double von Willebrand factor A domains|dual von Willebrand factor A domains	6.64	2.02e-26
Col6a5	0	6.71228	36.7547	10.8229	9.26	collagen, type VI, alpha 5	collagen alpha-5(VI) chain|collagen alpha-1(XXIX) chain	6.72	2.43e-10
Col6a6	1.67914	6.46508	90.6135	68.5265	67.1017	collagen, type VI, alpha 6	collagen alpha-6(VI) chain	5.65	2.67e-23
Col7a1	19.7008	19.147	28.6187	53.5174	79.5501	collagen, type VII, alpha 1	collagen alpha-1(VII) chain|LC collagen|long-chain collagen|procollagen, type VII, alpha 1	1.83	2.88e-06
Col8a1	2.16203	18.6479	38.929	34.3276	28.9632	collagen, type VIII, alpha 1	collagen alpha-1(VIII) chain|procollagen type VIII alpha 1	4.28	1.01e-23
Colgalt2	13.5908	73.1146	45.6213	29.8385	28.9316	collagen beta(1-O)galactosyltransferase 2	procollagen galactosyltransferase 2|glycosyltransferase 25 domain containing 2|glycosyltransferase 25 family member 2|hydroxylysine galactosyltransferase 2	1.53	8.59e-05

## Sheet: Kinases
	average normalized expression value (normalized as described in methods)					refseq descriptors		EdgeR output for P21 vs. E10.5 (based on counts)
gene	E10.5_avg	E13.5_avg	P4_avg	P21_avg	P2yr_avg	Description	"Other"	logFC	PValue
1700019D03Rik	9.40081	6.92728	30.334	30.4561	62.7175	RIKEN cDNA 1700019D03 gene	small membrane A-kinase anchor protein|UPF0733 protein C2orf88 homolog|small membrane AKAP	2.08	6.08e-09
Aatk	40.3425	112.136	363.495	470.219	432.001	apoptosis-associated tyrosine kinase	serine/threonine-protein kinase LMTK1|apoptosis-associated tyrosine kinase 1B|brain apoptosis-associated tyrosine kinase|lemur tyrosine kinase 1	3.96	8.93e-52
Adck1	64.6911	43.5152	72.6621	113.479	110.076	aarF domain containing kinase 1	aarF domain-containing protein kinase 1	1.22	1.82e-09
Ak5	0.831701	95.9574	136.382	198.161	192.404	adenylate kinase 5	adenylate kinase isoenzyme 5|ATP-AMP transphosphorylase 5	8.08	2.31e-69
Akain1	0.294202	1.98865	23.9714	58.268	69.1643	A kinase (PRKA) anchor inhibitor 1	A-kinase anchor protein inhibitor 1|A-kinase anchor protein C18orf42 homolg	7.54	1.67e-36
Akap17b	60.3013	143.456	340.475	270.71	259.879	A kinase (PRKA) anchor protein 17B	A-kinase anchor protein 17B|protein Talia|protein kinase A-anchoring protein 17B|serine/arginine-rich splicing factor 17B|splicing factor, arginine/serine-rich 17b	2.58	6.99e-37
Akap5	78.3907	247.626	423.187	151.947	102.926	A kinase (PRKA) anchor protein 5	A-kinase anchor protein 5|A-kinase anchor protein 150 kDa|cAMP-dependent protein kinase regulatory subunit II high affinity-binding protein	1.37	5.25e-11
Akap7	38.4438	130.551	284.311	334.704	361.637	A kinase (PRKA) anchor protein 7	A-kinase anchor protein 7|A-kinase anchor protein 18|A-kinase anchor protein 9 kDa|AKAP 9|AKAP-18|protein kinase A anchoring protein 7	3.53	2.88e-72
Alk	8.13295	86.2656	231.486	90.5451	118.488	anaplastic lymphoma kinase	ALK tyrosine kinase receptor	3.87	1.48e-27
Alpk3	9.24069	46.0035	14.9001	29.3596	14.5211	alpha-kinase 3	alpha-protein kinase 3|myocyte induction differentiation originator|myocytic induction/differentiation originator	2.04	5.53e-07
Begain	95.9566	182.751	966.123	1484.62	1036.74	brain-enriched guanylate kinase-associated	brain-enriched guanylate kinase-associated protein|brain-enriched guanylate kinase-associated; brain-enriched guanylate kinase-associated protein	4.36	8.54e-50
Camk1	70.3114	198.413	252.961	296.949	280.54	calcium/calmodulin-dependent protein kinase I	calcium/calmodulin-dependent protein kinase type 1|caM kinase I alpha|caM-KI|caMKI-alpha	2.49	5.26e-35
Camk1d	36.216	57.9227	296.965	466.553	552.116	calcium/calmodulin-dependent protein kinase ID	calcium/calmodulin-dependent protein kinase type 1D|caM kinase I delta|caM kinase ID|caM-KI delta|caMKI delta|calcium/calmodulin-dependent protein kinase 1D|camKI-like protein kinase	4.1	1.27e-49
Camk2a	48.0859	18.1471	95.9953	131.522	126.349	calcium/calmodulin-dependent protein kinase II alpha	calcium/calmodulin-dependent protein kinase type II subunit alpha|CaMK II|alpha-CaMKII|caM kinase II subunit alpha|caMK-II subunit alpha	1.86	2.35e-12
Camk2b	21.6475	351.024	1199.16	1700.69	1373.19	calcium/calmodulin-dependent protein kinase II, beta	calcium/calmodulin-dependent protein kinase type II subunit beta|CaMK II|caM kinase II subunit beta|caMK-II subunit beta	6.7	1.22e-110
Camk2d	76.7832	850.71	2126.73	967.21	1022.71	calcium/calmodulin-dependent protein kinase II, delta	calcium/calmodulin-dependent protein kinase type II subunit delta|caM kinase II subunit delta|caMK-II subunit delta	4.06	2.7e-59
Camk2n2	41.8133	38.5375	97.9057	68.2892	56.1428	calcium/calmodulin-dependent protein kinase II inhibitor 2	calcium/calmodulin-dependent protein kinase II inhibitor 2|caM-KII inhibitory protein|caM-KIIN	1.12	3.68e-05
Camk4	10.832	48.4802	128.468	48.6768	56.1112	calcium/calmodulin-dependent protein kinase IV	calcium/calmodulin-dependent protein kinase type IV|CAM kinase-GR|Ca2+/calmodulin-dependent protein kinase type IV/Gr|caMK IV	2.56	8.34e-14
Camkk1	29.0902	49.7304	158.716	339.68	348.726	calcium/calmodulin-dependent protein kinase kinase 1, alpha	calcium/calmodulin-dependent protein kinase kinase 1|caM-kinase IV kinase|caM-kinase kinase 1|caM-kinase kinase alpha|calcium calmodulin dependent protein kinase kinase alpha	3.95	1.23e-87
Cdk20	23.7864	21.3807	24.6818	40.1666	40.2801	cyclin-dependent kinase 20	cyclin-dependent kinase 20|CAK-kinase p42|CDK-activating kinase p42|CDK-related protein kinase PNQLARE|cell cycle-related kinase|cell division protein kinase 20|cyclin-dependent protein kinase H|cyclin-kinase-activating kinase p42	1.17	0.000527
Cdkl1	0.553234	15.4185	51.775	31.1177	47.4933	cyclin-dependent kinase-like 1 (CDC2-related kinase)	cyclin-dependent kinase-like 1	5.9	3.5e-25
Cdkl2	11.0059	64.8875	252.197	162.262	203.247	cyclin-dependent kinase-like 2 (CDC2-related kinase)	cyclin-dependent kinase-like 2	4.26	2.07e-45
Cdkl3	37.6672	71.6014	82.1341	66.0715	59.8046	cyclin-dependent kinase-like 3	cyclin-dependent kinase-like 3	1.22	3.56e-06
Ckmt1	5.73086	154.635	235.009	380.468	324.83	creatine kinase, mitochondrial 1, ubiquitous	creatine kinase U-type, mitochondrial|acidic-type mitochondrial creatine kinase|ubiquitous mitochondrial creatine kinase	6.46	3.19e-89
Cnksr2	95.1985	305.05	847.927	689.353	639.794	connector enhancer of kinase suppressor of Ras 2	connector enhancer of kinase suppressor of ras 2|CNK homolog protein 2|connector enhancer of KSR 2|connector enhancer of KSR2	3.27	1.16e-55
Coq8a	2.84021	9.44674	7.15977	30.7432	49.4978	coenzyme Q8A	atypical kinase COQ8A, mitochondrial|aarF domain containing kinase 3|aarF domain-containing protein kinase 3|atypical kinase ADCK3, mitochondrial|chaperone activity of bc1 complex-like, mitochondrial|chaperone, ABC1 activity of bc1 complex like|coenzyme Q protein 8A	3.81	1.15e-15
Dclk3	2.21664	24.8615	25.6855	17.6805	26.0116	doublecortin-like kinase 3	serine/threonine-protein kinase DCLK3|CLICK-I and II-related|CLr|Click-I, -II related|doublecortin and CaM kinase-like 3|doublecortin-like and CAM kinase-like 3	3.32	1.9e-09
Ddr2	1.40067	212.596	82.0658	88.6432	116.705	discoidin domain receptor family, member 2	discoidin domain-containing receptor 2|CD167 antigen-like family member B|discoidin domain receptor 2|neurotrophic tyrosine kinase, receptor-related 3|receptor protein-tyrosine kinase TKT|tyrosine-protein kinase TYRO10	6.27	5.22e-61
Dgka	29.8586	203.191	92.0569	77.7684	101.947	diacylglycerol kinase, alpha	diacylglycerol kinase alpha|80 kDa diacylglycerol kinase|DAG kinase alpha|DGK-alpha|diacylglycerol kinase alpha Flt2-Pr2|diglyceride kinase alpha|truncated diacylglycerol kinase alpha Flt1-Pr1|truncated diacylglycerol kinase alpha Flt1-Pr2	1.79	3.18e-08
Dgkb	3.16958	66.8624	626.788	423.481	439.214	diacylglycerol kinase, beta	diacylglycerol kinase beta|DAG kinase beta|diglyceride kinase beta	7.45	1.64e-55
Dgkg	0.874739	22.8745	176.28	357.004	386.102	diacylglycerol kinase, gamma	diacylglycerol kinase gamma|88 kDa diacylglycerol kinase|DAG kinase gamma|DGK-gamma|diacylglycerol kinase, gamma 3|diacylglycerol kinase, gamma 90kDa|diglyceride kinase gamma	8.93	1.29e-129
Dgki	39.0483	223.799	335.888	387.37	386.67	diacylglycerol kinase, iota	diacylglycerol kinase iota	3.73	8.85e-66
Dgkk	10.4655	38.285	588.672	71.9105	47.0671	diacylglycerol kinase kappa	diacylglycerol kinase kappa	3.14	2.92e-18
Dguok	54.3609	49.9792	73.9163	93.1909	84.2536	deoxyguanosine kinase	deoxyguanosine kinase, mitochondrial|deoxyadenosine kinase, mitochondrial	1.18	1.56e-07
Dlgap1	26.8632	207.581	1231.01	1089.66	1038.65	DLG associated protein 1	disks large-associated protein 1|DAP-1 beta|PSD-95/SAP90-binding protein 1|SAP90/PSD-95 associated protein 1|discs, large homolog-associated protein 1|guanylate kinase-associated protein	5.76	1.22e-72
Dok5	14.3218	64.8859	36.2319	42.9351	38.907	docking protein 5	docking protein 5|downstream of tyrosine kinase 5	2	2.81e-06
Dok6	19.9378	169.046	423.844	304.083	321.373	docking protein 6	docking protein 6|downstream of tyrosine kinase 6|downstream of tyrosine kinases 6	4.34	4.25e-55
Dok7	4.73164	7.45862	46.615	91.31	94.008	docking protein 7	protein Dok-7|downstream of tyrosine kinase 7|oncoprotein induced transcript 5	4.64	2.56e-50
Epha6	2.32215	81.0407	563.268	382.485	473.56	Eph receptor A6	ephrin type-A receptor 6|EHK-2|EPH homology kinase 2	7.74	2.67e-90
Epha8	12.4177	40.5272	73.3613	31.1939	41.3692	Eph receptor A8	ephrin type-A receptor 8|EPH- and ELK-related kinase|Ephrin type-A receptor 8 precursor (Tyrosine-protein kinase receptor EEK) (EPH-and ELK-related kinase)|tyrosine-protein kinase receptor EEK	1.72	2.69e-06
Ephb6	77.3332	56.9271	169.896	184.061	212.102	Eph receptor B6	ephrin type-B receptor 6|chicken eph/elk receptor-like protein|ephrin type A receptor|tyrosine-protein kinase-defective receptor EPH-6	1.66	9.13e-09
Eps8	7.9335	106.655	200.798	58.3798	66.418	epidermal growth factor receptor pathway substrate 8	epidermal growth factor receptor kinase substrate 8	3.25	5.38e-21
Erbb4	23.4582	142.962	198.4	92.0761	105.104	erb-b2 receptor tyrosine kinase 4	receptor tyrosine-protein kinase erbB-4|avian erythroblastosis oncogene B 4|proto-oncogene-like protein c-ErbB-4|v-erb-a erythroblastic leukemia viral oncogene homolog 4	2.39	1.42e-14
Etnk2	8.82397	20.8816	50.8983	84.1553	81.1284	ethanolamine kinase 2	ethanolamine kinase 2|ethanolamine kinase-like protein|putative ethanolamine kinase	3.63	5.54e-29
Fam20a	0.580537	12.6788	42.73	30.6838	25.254	FAM20A, golgi associated secretory pathway pseudokinase	pseudokinase FAM20A|family with sequence similarity 20, member A|ortholog of human family with sequence similarity 20, member A FAM20A|protein FAM20A	5.88	6.53e-18
Fggy	19.3836	19.643	50.2007	142.382	195.071	FGGY carbohydrate kinase domain containing	FGGY carbohydrate kinase domain-containing protein	3.28	3.05e-37
Flt1	0.286334	2550.38	1930.16	19.4086	5.49273	FMS-like tyrosine kinase 1	vascular endothelial growth factor receptor 1|embryonic receptor kinase 2|tyrosine-protein kinase receptor FLT|vascular permeability factor receptor	5.96	1.68e-16
Flt3	0	14.1704	367.242	1070.93	1106.65	FMS-like tyrosine kinase 3	receptor-type tyrosine-protein kinase FLT3|FL cytokine receptor|fetal liver kinase 2|tyrosine-protein kinase FLT3|tyrosine-protein kinase receptor flk-2	13.3	1.18e-226
Fn3k	4.00128	6.71228	55.3854	180.323	192.088	fructosamine 3 kinase	fructosamine-3-kinase|protein-psicosamine 3-kinase FN3K|protein-ribulosamine 3-kinase FN3K	5.89	4.34e-88
Gas6	13.3809	251.66	322.789	442.69	526.64	growth arrest specific 6	growth arrest-specific protein 6|AXL receptor tyrosine kinase ligand|GAS 6	5.47	5.8e-105
Gk	28.276	28.345	155.544	221.155	200.643	glycerol kinase	glycerol kinase|ATP:glycerol 3-phosphotransferase|glycerokinase	3.37	1.19e-50
Grk3	86.5673	75.3304	217.931	144.247	140.791	G protein-coupled receptor kinase 3	beta-adrenergic receptor kinase 2|adrenergic receptor kinase, beta 2|beta ARK2|beta-ARK-2	1.15	2.39e-06
Ikbip	37.9254	127.557	89.3039	77.8553	58.5577	IKBKB interacting protein	inhibitor of nuclear factor kappa-B kinase-interacting protein|IKK-interacting protein|i kappa-B kinase-interacting protein	1.45	3.07e-10
Ikbke	9.55433	7.45756	15.5598	48.8538	54.375	inhibitor of kappaB kinase epsilon	inhibitor of nuclear factor kappa-B kinase subunit epsilon|I-kappa-B kinase epsilon|IKK-epsilon|inducible I kappa-B kinase|inducible IKappaB kinase|inhibitor of kappa light polypeptide gene enhancer in B-cells, kinase epsilon	2.73	7.38e-13
Itpkb	38.575	841.113	380.868	94.5322	114.211	inositol 1,4,5-trisphosphate 3-kinase B	inositol-trisphosphate 3-kinase B	1.71	5.49e-09
Jak3	1.96547	82.9768	62.1298	43.1001	36.7029	Janus kinase 3	tyrosine-protein kinase JAK3	4.78	6.34e-22
Jakmip1	13.3854	223.664	601.302	922.513	604.828	janus kinase and microtubule interacting protein 1	janus kinase and microtubule-interacting protein 1|GABA-B receptor-binding protein|gamma-aminobutyric acid (GABA-B) receptor binding protein|multiple alpha-helices and RNA-linker protein 1	6.52	2.31e-120
Jakmip1	0	0	0	0	0	janus kinase and microtubule interacting protein 1	janus kinase and microtubule-interacting protein 1|GABA-B receptor-binding protein|gamma-aminobutyric acid (GABA-B) receptor binding protein|multiple alpha-helices and RNA-linker protein 1	6.52	2.31e-120
Jakmip3	6.31556	102.176	523.902	666.444	592.522	janus kinase and microtubule interacting protein 3	janus kinase and microtubule-interacting protein 3|neuroendocrine long coiled-coil protein 2	7.13	1.62e-118
Kdr	4.6377	8139.09	2025.06	13.0598	1.73621	kinase insert domain protein receptor	vascular endothelial growth factor receptor 2|VEGF receptor-2|fetal liver kinase 1|kinase NYK|protein-tyrosine kinase receptor flk-1|soluble vascular endothelial growth factor receptor 2|vascular endothelial growth factor receptor-3	1.85	0.000162
Kiz	69.1203	244.431	174.005	230.306	179.335	kizuna centrosomal protein	centrosomal protein kizuna|polo-like kinase 1 substrate 1	2.15	1.93e-27
Kndc1	11.7212	94.9749	565.319	1849.57	1479.81	kinase non-catalytic C-lobe domain (KIND) containing 1	kinase non-catalytic C-lobe domain-containing protein 1|KIND domain-containing protein 1|protein very KIND|ras-GEF domain-containing family member 2	7.72	2.7e-177
Ksr2	76.886	114.117	469.379	653.804	499.429	kinase suppressor of ras 2	kinase suppressor of Ras 2	3.5	3.46e-23
Lrguk	23.3168	21.132	133.686	76.4601	64.8396	leucine-rich repeats and guanylate kinase domain containing	leucine-rich repeat and guanylate kinase domain-containing protein	2.11	5.76e-17
Lrrk2	10.7547	135.784	188.088	347.046	490.812	leucine-rich repeat kinase 2	leucine-rich repeat serine/threonine-protein kinase 2	5.39	1.32e-78
Magi2	84.1079	701.555	1319.42	990.27	1047.88	membrane associated guanylate kinase, WW and PDZ domain containing 2	membrane-associated guanylate kinase, WW and PDZ domain-containing protein 2|activin receptor interacting protein 1|atrophin-1-interacting protein 1|membrane-associated guanylate kinase inverted 2	3.97	5.18e-30
Map3k21	4.06133	3.72852	18.6875	30.3722	38.0862	mitogen-activated protein kinase kinase kinase 21	mitogen-activated protein kinase kinase kinase 21|mitogen-activated protein kinase kinase kinase MLK4|mixed lineage kinase 4	3.25	1.23e-08
Map3k5	16.3085	46.7398	105.989	110.614	94.4499	mitogen-activated protein kinase kinase kinase 5	mitogen-activated protein kinase kinase kinase 5|ASK-1|MAPK/ERK kinase kinase 5|MEK kinase 5|MEKK 5|apoptosis signal-regulating kinase 1	3.17	2.54e-33
Map3k8	0.839568	22.3843	31.3873	48.7766	54.012	mitogen-activated protein kinase kinase kinase 8	mitogen-activated protein kinase kinase kinase 8|COT proto-oncogene serine/threonine-protein kinase|cancer Osaka thyroid oncogene|proto-oncogene c-Cot|serine/threonine-protein kinase cot|tumor progression locus 2	6.06	2.19e-32
Map4k2	68.0766	345.682	354.903	675.137	690.507	mitogen-activated protein kinase kinase kinase kinase 2	mitogen-activated protein kinase kinase kinase kinase 2|MAPK/ERK kinase kinase kinase 2|MEK kinase kinase 2|MEKKK 2|RAB8 interacting protein|germinal center kinase|rab8-interacting protein	3.72	6.21e-52
Mapk10	90.9714	229.461	992.708	1198.23	1181.52	mitogen-activated protein kinase 10	mitogen-activated protein kinase 10|JNK3 beta1 protein kinase|JNK3 beta2 protein kinase|MAP kinase 10|MAP kinase p49 3F12|SAPK/Erk/kinase 2|c-Jun N-terminal kinase 3|stress-activated protein kinase JNK3	4.13	4.52e-43
Mapk1ip1	37.3912	102.437	309.046	433.476	346.201	mitogen-activated protein kinase 1 interacting protein 1	MAPK-interacting and spindle-stabilizing protein	3.95	1.42e-96
Mapkapk3	5.04158	5.96753	2.36821	22.1222	31.2992	mitogen-activated protein kinase-activated protein kinase 3	MAP kinase-activated protein kinase 3|MAPK-activated protein kinase 3|MAPKAP kinase 3|MAPKAPK-3	2.52	6.06e-08
Matk	6.54856	26.8512	178.398	187.357	220.893	megakaryocyte-associated tyrosine kinase	megakaryocyte-associated tyrosine-protein kinase|Csk homologous kinase|protein kinase NTK|tyrosine protein kinase|tyrosine-protein kinase CTK	5.19	1.73e-60
Mbip	56.5883	184.237	125.223	140.007	156.67	MAP3K12 binding inhibitory protein 1	MAP3K12-binding inhibitory protein 1|MAPK upstream kinase-binding inhibitory protein|MUK-binding inhibitory protein	1.72	1.3e-19
Mknk1	81.9016	128.795	120.531	178.989	150.719	MAP kinase-interacting serine/threonine kinase 1	MAP kinase-interacting serine/threonine-protein kinase 1|MAPK signal-integrating kinase 1	1.54	2.95e-14
Mok	27.863	18.893	32.6603	49.7049	45.473	MOK protein kinase	MAPK/MAK/MRK overlapping kinase|T/STK 30|renal tumor antigen|serine/threonine kinase 30	1.24	2.73e-05
Nagk	35.8618	79.3203	73.0137	69.1733	76.8826	N-acetylglucosamine kinase	N-acetyl-D-glucosamine kinase|GlcNAc kinase	1.36	1.37e-07
Nek10	4.64973	1.49214	26.2261	14.0046	13.353	NIMA (never in mitosis gene a)- related kinase 10	serine/threonine-protein kinase Nek10|never in mitosis A-related kinase 10|nimA-related protein kinase 10	1.96	0.000559
Nell1	37.8691	265.735	550.045	490.397	578.017	NEL-like 1	protein kinase C-binding protein NELL1|NEL-like protein 1	4.11	1.78e-39
Nim1k	14.1357	17.6559	95.8216	84.5024	96.2809	NIM1 serine/threonine protein kinase	serine/threonine-protein kinase NIM1	2.97	7.95e-29
Nmrk1	7.86188	34.5623	25.6164	34.335	56.2848	nicotinamide riboside kinase 1	nicotinamide riboside kinase 1|NRK 1|RNK 1|nicotinic acid riboside kinase 1|nmR-K 1|ribosylnicotinamide kinase 1|ribosylnicotinic acid kinase 1	2.52	2.42e-12
Nrgn	0.286334	58.1947	8.21661	9.46856	3.2041	neurogranin	neurogranin|neurogranin (protein kinase C substrate, RC3)|postsynaptic spine 1|protein kinase C substrate	4.93	3.5e-08
Ntrk2	60.5099	340.109	1569.96	1872.48	1601.81	neurotrophic tyrosine kinase, receptor, type 2	BDNF/NT-3 growth factors receptor|neurotrophic tyrosine receptor kinase type 2|trkB tyrosine kinase	5.36	3.05e-72
Pacsin1	67.0277	58.1773	406.867	706.42	743.067	protein kinase C and casein kinase substrate in neurons 1	protein kinase C and casein kinase substrate in neurons protein 1|Syndapin I|syndapin-1	3.81	1.74e-94
Pacsin3	47.9681	17.405	27.3577	119.153	102.216	protein kinase C and casein kinase substrate in neurons 3	protein kinase C and casein kinase II substrate protein 3	1.72	8.62e-11
Pak3	97.3985	383.836	1041.46	681.671	695.401	p21 (RAC1) activated kinase 3	serine/threonine-protein kinase PAK 3|CDC42/RAC effector kinase PAK-B|beta-PAK|p21 protein (Cdc42/Rac)-activated kinase 3|p21-activated kinase 3	3.22	7.83e-41
Pak6	9.52031	47.9853	121.266	174.535	139.954	p21 (RAC1) activated kinase 6	serine/threonine-protein kinase PAK 6|PAK-6|p21 protein (Cdc42/Rac)-activated kinase 6|p21-activated kinase 6	4.62	8.75e-51
Pakap	3.2412	59.2614	238.681	243.134	213.435	paralemmin A kinase anchor protein	paralemmin-2|A kinase (PRKA) anchor protein 2|A-kinase anchor protein 2|AKAP expressed in kidney and lung|Palm2-Akap2 readthrough transcript|Protein kinase A-anchoring protein 2|paralemmin 2	11.2	1.82e-64
Pakap	3.2412	59.2614	238.681	243.134	213.435	paralemmin A kinase anchor protein	paralemmin-2|A kinase (PRKA) anchor protein 2|A-kinase anchor protein 2|AKAP expressed in kidney and lung|Palm2-Akap2 readthrough transcript|Protein kinase A-anchoring protein 2|paralemmin 2	6.54	3.99e-93
Pakap	0	52.4975	199.384	238.462	271.899	paralemmin A kinase anchor protein	paralemmin-2|A kinase (PRKA) anchor protein 2|A-kinase anchor protein 2|AKAP expressed in kidney and lung|Palm2-Akap2 readthrough transcript|Protein kinase A-anchoring protein 2|paralemmin 2	11.2	1.82e-64
Pakap	0	52.4975	199.384	238.462	271.899	paralemmin A kinase anchor protein	paralemmin-2|A kinase (PRKA) anchor protein 2|A-kinase anchor protein 2|AKAP expressed in kidney and lung|Palm2-Akap2 readthrough transcript|Protein kinase A-anchoring protein 2|paralemmin 2	6.54	3.99e-93
Pck2	60.4273	66.3949	139.907	242.179	201.369	phosphoenolpyruvate carboxykinase 2 (mitochondrial)	phosphoenolpyruvate carboxykinase [GTP], mitochondrial|phosphoenolpyruvate carboxylase	2.41	1.06e-32
Pdk2	30.6113	80.8093	50.9575	67.7893	78.7135	pyruvate dehydrogenase kinase, isoenzyme 2	pyruvate dehydrogenase kinase, isoenzyme 2|PDH kinase 2|[Pyruvate dehydrogenase (acetyl-transferring)] kinase isozyme 2, mitochondrial|[Pyruvate dehydrogenase [lipoamide]] kinase isozyme 2, mitochondrial|pyruvate dehydrogenase 2|pyruvate dehydrogenase kinase, isozyme 2	1.57	5.41e-09
Pfkfb2	58.0539	120.837	277.678	453.368	492.409	6-phosphofructo-2-kinase/fructose-2,6-biphosphatase 2	6-phosphofructo-2-kinase/fructose-2,6-bisphosphatase 2|6PF-2-K/Fru-2,6-P2ase 2|6PF-2-K/Fru-2,6-P2ase heart-type isozyme|PFK-2/FBPase-2 gene B|PFK/FBPase 2	3.38	1.27e-75
Pfkfb4	86.3147	62.1588	80.0656	264.446	304.926	6-phosphofructo-2-kinase/fructose-2,6-biphosphatase 4	6-phosphofructo-2-kinase/fructose-2,6-bisphosphatase 4|6PF-2-K/Fru-2,6-P2ase 4|6PF-2-K/Fru-2,6-P2ase testis-type isozyme|PFK/FBPase 4	2.02	1.51e-18
Phka1	54.406	86.5196	304.042	360.074	406.826	phosphorylase kinase alpha 1	phosphorylase b kinase regulatory subunit alpha, skeletal muscle isoform|phosphorylase kinase alpha M subunit	3.14	6.66e-50
Phkg1	3.57057	10.6901	30.1086	15.8235	11.3327	phosphorylase kinase gamma 1	phosphorylase b kinase gamma catalytic chain, skeletal muscle/heart isoform|phosphorylase kinase subunit gamma-1|serine/threonine-protein kinase PHKG1	2.5	1.66e-06
Pik3r6	0	163.889	54.2175	14.5106	8.27068	phosphoinositide-3-kinase regulatory subunit 5	phosphoinositide 3-kinase regulatory subunit 6|p84 PI3K adapter protein|p87 phosphoinositide 3-kinase gamma (PI3Kg) adapter protein|phosphoinositide 3-kinase gamma adapter protein of 87 kDa|phosphoinositide-3-kinase, regulatory subunit 6	7.14	9.34e-14
Pip5k1b	30.222	25.8635	38.0903	96.1136	78.5399	phosphatidylinositol-4-phosphate 5-kinase, type 1 beta	phosphatidylinositol 4-phosphate 5-kinase type-1 beta|68 kDa type I phosphatidylinositol 4-phosphate 5-kinase beta|PIP5KI-beta|phosphatidylinositol 4-phosphate 5-kinase type I beta|ptdIns(4)P-5-kinase 1 beta	2.07	3.77e-15
Pip5kl1	2.7893	9.44674	64.4666	203.094	245.453	phosphatidylinositol-4-phosphate 5-kinase-like 1	phosphatidylinositol 4-phosphate 5-kinase-like protein 1|PI(4)P 5-kinase-like protein 1|PIPKH|phosphatidylinositol phosphate kinase homolog|ptdIns(4)P-5-kinase-like protein 1	6.53	4.92e-107
Pkib	0.545366	2.23743	50.034	57.0418	54.4381	protein kinase inhibitor beta, cAMP dependent, testis specific	cAMP-dependent protein kinase inhibitor beta|PKI-beta|protein kinase, cAMP-dependent, catalytic, inhibitor 2	6.77	1.14e-38
Pnck	10.5171	38.5338	85.4074	44.3216	55.8271	pregnancy upregulated non-ubiquitously expressed CaM kinase	calcium/calmodulin-dependent protein kinase type 1B|caM kinase I beta|caM kinase IB|caM-KI beta|caMKI-beta|calcium/calmodulin-dependent protein kinase 1, beta|pregnancy up-regulated non-ubiquitously-expressed CaM kinase homolog	2.48	6.91e-11
Ppip5k1	88.2631	138.253	459.826	1062.21	1210.72	diphosphoinositol pentakisphosphate kinase 1	inositol hexakisphosphate and diphosphoinositol-pentakisphosphate kinase 1|VIP1 homolog|histidine acid phosphatase domain containing 2A|histidine acid phosphatase domain-containing protein 2A|insP6 and PP-IP5 kinase 1	4	1.75e-124
Prkaa2	61.2781	87.0093	202.988	233.468	240.813	protein kinase, AMP-activated, alpha 2 catalytic subunit	5'-AMP-activated protein kinase catalytic subunit alpha-2|ACACA kinase|AMP-activated protein kinase alpha-2 variant B|AMPK subunit alpha-2|HMGCR kinase|acetyl-CoA carboxylase kinase|hydroxymethylglutaryl-CoA reductase kinase	2.34	5.92e-21
Prkab2	82.4642	149.19	289.327	485.185	551.311	protein kinase, AMP-activated, beta 2 non-catalytic subunit	5'-AMP-activated protein kinase subunit beta-2|AMPK subunit beta-2	2.97	1.82e-68
Prkca	87.3216	117.849	242.294	153.046	130.974	protein kinase C, alpha	protein kinase C alpha type|PKC-A|PKC-alpha|protein kinase c-alpha	1.22	1.66e-08
Prkcb	28.626	241.944	631.895	599.908	468.998	protein kinase C, beta	protein kinase C beta type|protein kinase C beta-II|protein kinase C, beta 1	4.81	1.75e-127
Prkcg	4.46844	9.9443	112.383	70.6767	52.9071	protein kinase C, gamma	protein kinase C gamma type|PKC-gamma	4.35	1.21e-31
Prkcq	7.60332	41.7737	53.2597	51.3542	35.2135	protein kinase C, theta	protein kinase C theta type|PKC theta|nPKC-theta	3.16	1e-16
Prkg1	43.4088	330.94	356.44	171.811	187.274	protein kinase, cGMP-dependent, type I	cGMP-dependent protein kinase 1|cGK 1|cGK1|cGMP-dependent protein kinase I	2.4	8.87e-33
Pstk	57.7701	53.207	101.544	251.228	266.824	phosphoseryl-tRNA kinase	L-seryl-tRNA(Sec) kinase|O-phosphoseryl-tRNA(Sec) kinase	2.53	7.48e-49
Pxk	92.6912	213.084	346.905	503.239	460.712	PX domain containing serine/threonine kinase	PX domain-containing protein kinase-like protein|modulator of Na,K-ATPase	2.85	2e-62
Rasgrp2	40.3625	89.5197	207.004	100.842	114.006	RAS, guanyl releasing protein 2	RAS guanyl-releasing protein 2|F25B3.3 kinase like protein|RAP 1A protein-specific guanine nucleotide exchange factor 1|calcium and DAG-regulated guanine nucleotide exchange factor I	1.72	4.83e-06
Ripk1	34.5775	379.983	164.121	72.4676	83.4474	receptor (TNFRSF)-interacting serine-threonine kinase 1	receptor-interacting serine/threonine-protein kinase 1|cell death protein RIP|receptor-interacting protein 1|serine/threonine-protein kinase RIP	1.47	5.04e-09
Rps6ka4	6.36208	44.6805	46.211	29.4094	53.5258	ribosomal protein S6 kinase, polypeptide 4	ribosomal protein S6 kinase alpha-4|90 kDa ribosomal protein S6 kinase 4|RLSK|RSK-like protein kinase|S6K-alpha-4|mitogen- and stress-activated protein kinase-2|nuclear mitogen- and stress-activated protein kinase 2|ribosomal protein S6 kinase, 90kD, polypeptide 4	2.61	5.89e-11
Rps6ka5	67.516	73.5979	119.797	228.157	293.436	ribosomal protein S6 kinase, polypeptide 5	ribosomal protein S6 kinase alpha-5|90 kDa ribosomal protein S6 kinase 5|RSK-like protein kinase|nuclear mitogen- and stress-activated protein kinase 1	2.17	1.18e-29
Rps6kl1	27.7623	77.0697	97.8213	103.582	119.625	ribosomal protein S6 kinase-like 1	ribosomal protein S6 kinase-like 1	2.31	3.66e-13
Sgk3	18.8326	160.909	68.1922	183.052	255.492	serum/glucocorticoid regulated kinase 3	serine/threonine-protein kinase Sgk3|cytokine-independent survival kinase	3.68	1.5e-34
Slc9a3r2	15.0151	1066.12	415.026	165.245	127.564	solute carrier family 9 (sodium/hydrogen exchanger), member 3 regulator 2	Na(+)/H(+) exchange regulatory cofactor NHE-RF2|NHE3 kinase A regulatory protein E3KARP|SRY-interacting protein 1|sodium-hydrogen exchanger regulatory factor 2|tyrosine kinase activator protein 1	3.86	1.52e-42
Sphk1	1.76521	4.72258	8.45596	20.3641	39.8855	sphingosine kinase 1	sphingosine kinase 1|acetyltransferase SPHK1	3.89	4.65e-08
Sphkap	2.30271	19.1417	248.872	388.046	365.378	SPHK1 interactor, AKAP domain containing	A-kinase anchor protein SPHKAP|SPHK1-interactor and AKAP domain-containing protein	7.77	3.98e-152
Stk10	65.7065	327.017	93.1333	135.745	184.449	serine/threonine kinase 10	serine/threonine-protein kinase 10|germ cell kinase 1|lymphocyte-oriented kinase	1.46	3.29e-11
Stk19	81.1147	60.1733	107.132	141.091	117.305	serine/threonine kinase 19	serine/threonine-protein kinase 19	1.21	7.87e-11
Stradb	51.1843	133.515	129.856	192.064	207.588	STE20-related kinase adaptor beta	STE20-related kinase adapter protein beta|ILP-interacting protein homolog|STRAD beta|amyotrophic lateral sclerosis 2 chromosomal region candidate gene 2 protein homolog|polyploidy associated protein kinase|pseudokinase ALS2CR2	2.32	9.02e-26
Syk	13.3044	181.055	78.3519	47.0052	7.08689	spleen tyrosine kinase	tyrosine-protein kinase SYK	2.22	1.01e-09
Tpk1	11.6017	34.8116	32.0094	26.2379	31.315	thiamine pyrophosphokinase	thiamin pyrophosphokinase 1|mTPK1|thiamine pyrophosphokinase 1	1.57	2.78e-06
Trpm6	0.839568	38.7984	39.3689	7.63936	5.60323	transient receptor potential cation channel, subfamily M, member 6	transient receptor potential cation channel subfamily M member 6|melastatin-related TRP cation channel 6|putative cation channel subfamily M member 6|transient receptor potential cation channel 6/channel-kinase 2	3.41	2.58e-05
Ulk3	38.6797	28.5948	57.0164	149.764	139.307	unc-51-like kinase 3	serine/threonine-protein kinase ULK3	2.36	6.9e-30
Ulk4	44.2435	24.6143	101.441	75.1359	99.8165	unc-51-like kinase 4	serine/threonine-protein kinase ULK4	1.17	1.55e-06
Wnk4	11.4524	26.1091	10.0003	94.0634	142.038	WNK lysine deficient protein kinase 4	serine/threonine-protein kinase WNK4|protein kinase with no lysine 4|protein kinase, lysine deficient 4	3.44	3.19e-33

## Sheet: Transcription Factors
	average normalized expression value (normalized as described in methods)					refseq descriptors		EdgeR output for P21 vs. E10.5 (based on counts)
gene	E10.5_avg	E13.5_avg	P4_avg	P21_avg	P2yr_avg	Description	"Other"	logFC	PValue
Arntl	26.5757	88.5167	138.752	152.267	132.804	aryl hydrocarbon receptor nuclear translocator-like	aryl hydrocarbon receptor nuclear translocator-like protein 1|brain and muscle ARNT-like 1	2.93	4.3e-39
Arntl2	7.73324	19.6398	154.702	275.384	243.196	aryl hydrocarbon receptor nuclear translocator-like 2	aryl hydrocarbon receptor nuclear translocator-like protein 2|brain and muscle ARNT-like 2|brain-muscle-ARNT-like protein 2	5.53	8.51e-102
AY036118	0.62665	79.9683	515.102	240.005	65.2432	cDNA sequence AY036118	ETS-related transcription factor ERF	8.77	6.53e-87
Bhlhe41	8.58263	64.8838	165.388	248.224	249.32	basic helix-loop-helix family, member e41	class E basic helix-loop-helix protein 41|bHLH transcriptional factor Dec2|basic helix-loop-helix domain containing, class B3|class B basic helix-loop-helix protein 3|differentially expressed in chondrocytes protein 2	5.26	4.16e-52
Carf	39.5827	108.655	271.568	303.886	282.655	calcium response factor	calcium-responsive transcription factor|amyotrophic lateral sclerosis 2 chromosomal region candidate gene 8 protein homolog|calcium-response factor CaRF	3.35	1.12e-67
Dcaf6	73.8401	645.55	695.863	839.929	775.203	DDB1 and CUL4 associated factor 6	DDB1- and CUL4-associated factor 6|IQ motif and WD repeat-containing protein 1|IQ motif and WD repeats 1|NRIP|nuclear receptor interaction protein	3.92	3.28e-98
Ebf4	58.646	36.7976	182.112	115.511	81.523	early B cell factor 4	transcription factor COE4|EBF-4|OE-4|Olf-1/EBF-like 4|early B-cell factor 3	1.39	1.82e-09
Epas1	6.47695	3273.16	1382.58	56.7727	31.1571	endothelial PAS domain protein 1	endothelial PAS domain-containing protein 1|EPAS-1|HIF-1-alpha-like factor|HIF-2-alpha|HIF-related factor|HIF1 alpha-like factor|HIF1alpha-like factor|HIF2-alpha|HLF (HIF1alpha-like factor)|Hif like protein|hypoxia inducible transcription factor 2alpha|hypoxia-inducible factor 2-alpha|mHLF	3.53	5.55e-20
Esr1	0.259032	4.72258	41.0035	26.7148	35.103	estrogen receptor 1 (alpha)	estrogen receptor|C-terminally-truncated estrogen receptor alpha product-4|C-terminally-truncated estrogen receptor alpha product-5|C-terminally-truncated estrogen receptor alpha product-6|C-terminally-truncated estrogen receptor alpha product-7|estradiol receptor|nuclear receptor subfamily 3 group A member 1	6.42	2.03e-21
Esrrb	5.51116	19.147	135.392	57.5778	62.5352	estrogen related receptor, beta	steroid hormone receptor ERR2|ERR-beta|estrogen receptor related 2|estrogen receptor-like 2|nuclear receptor subfamily 3 group B member 2	3.8	1.26e-24
Esrrg	77.1862	173.026	355.987	206.178	241.334	estrogen-related receptor gamma	estrogen-related receptor gamma|estrogen receptor-related protein 3|estrogen-related receptor 3|nuclear receptor subfamily 3 group B member 3	1.83	1.29e-09
Eya4	26.5294	13.676	39.82	73.6909	55.5746	EYA transcriptional coactivator and phosphatase 4	eyes absent homolog 4|eyes absent 4 homolog	1.88	3.77e-14
Glis1	8.63111	5.46839	14.5712	34.3205	20.5347	GLIS family zinc finger 1	zinc finger protein GLIS1|GLI-Kruppel family member GLI6|GLI-similar 1|Glis1 Kruppel-like zinc finger protein|gli homologous protein 1|zinc finger transcription factor Gli5	2.38	9e-09
Grhl1	4.02199	7.7074	21.2052	34.3561	33.6667	grainyhead like transcription factor 1	grainyhead-like protein 1 homolog|grainyhead like 1|grainyhead-like 1|mammalian grainyhead|p61 MGR|p70 MGR|transcription factor CP2-like 2|transcription factor LBP-32	3.42	1.9e-12
Gtf2h2	87.2301	245.68	152.929	234.22	202.9	general transcription factor II H, polypeptide 2	general transcription factor IIH subunit 2|TFIIH basal transcription factor complex p44 subunit|basal transcription factor 2, p44 subunit|basic transcription factor 2 44 kDa subunit|general transcription factor II H, polypeptide 2 (44 kDa subunit)|general transcription factor IIH, polypeptide 2 (44 kDa subunit)	1.83	1.16e-23
Hdac9	48.7223	54.4456	389.231	323.055	338.94	histone deacetylase 9	histone deacetylase 9|MEF2-interacting transcription repressor MITR|histone deacetylase 7B|histone deacetylase-related protein	3.14	5.19e-51
Hivep3	27.3424	115.36	414.382	794.2	544.476	human immunodeficiency virus type I enhancer binding protein 3	transcription factor HIVEP3|KB-binding and recognition component|KB-binding and regognition component|human immunodeficiency virus type I enhancer-binding protein 3 homolog|kappa B and Rss recognition component|kappa-B and V(D)J recombination signal sequences-binding protein|kappa-binding protein 1|recombinant component|zinc finger protein ZAS3	5.28	4.1e-80
Hr	5.88068	5.71717	27.5646	185.847	130.374	lysine demethylase and nuclear receptor corepressor	lysine-specific demethylase hairless|[histone H3]-dimethyl-L-lysine(9) demethylase hairless|hairless|protein hairless	5.36	1.26e-70
Hsf4	1.84053	2.2369	5.7557	57.5345	69.8904	heat shock transcription factor 4	heat shock factor protein 4|DNA binding protein|binds heat shock DNA elements|heat shock factor 4	5.2	5.54e-33
Hsf5	5.64282	8.94918	39.695	52.5881	34.9768	heat shock transcription factor family member 5	heat shock factor protein 5|HSF 5|HSTF 5|heat shock transcription factor 5|protein expressed in male leptotene and zygotene spermatocytes 220	3.57	4.11e-13
Irf9	75.9875	158.665	69.7245	124.562	78.5715	interferon regulatory factor 9	interferon regulatory factor 9|IFN-alpha-responsive transcription factor subunit|ISGF-3 gamma|ISGF3 p48 subunit|interferon dependent positive acting transcription factor 3 gamma|interferon-stimulated gene factor 3 gamma|transcriptional regulator ISGF3 subunit gamma	1.12	8.59e-06
Kcnip3	17.412	9.94482	47.6187	38.9286	21.3396	Kv channel interacting protein 3, calsenilin	calsenilin|A-type potassium channel modulatory protein 3|DRE-antagonist modulator|calsenilin, presenilin binding protein, EF hand transcription factor|calsenilin/KChIP3 T+|calsenilin/KChIP3 T-|downstream regulatory element antagonist T+|downstream regulatory element antagonist T-|kv channel-interacting protein 3|potassium channel interacting protein 3	1.55	1.43e-07
Klf9	16.8307	17.1594	98.1538	178.673	135.125	Kruppel-like factor 9	Krueppel-like factor 9|BTE-binding protein 1|GC-box-binding protein 1|basic transcription element binding protein 1|transcription factor BTEB1	3.81	1.21e-68
Lrif1	32.7784	165.696	367.947	348.955	320.745	ligand dependent nuclear receptor interacting factor 1	ligand-dependent nuclear receptor-interacting factor 1	3.81	9.61e-87
Maf	36.5413	177.011	166.222	326.911	220.12	avian musculoaponeurotic fibrosarcoma oncogene homolog	transcription factor Maf|V-maf musculoaponeurotic fibrosarcoma oncogene homolog|avian musculoaponeurotic fibrosarcoma (v-maf) AS42 oncogene homolog|c-Maf long form|proto-oncogene c-maf	3.57	1.24e-53
Med12l	74.7225	235.43	1163.03	1337.26	1212.73	mediator complex subunit 12-like	mediator of RNA polymerase II transcription subunit 12-like protein|mediator complex subunit 12-like protein|mediator of RNA polymerase II transcription, subunit 12 homolog-like|no opposite paired repeat protein	4.57	2.36e-82
Mitf	7.17214	17.1562	100.504	146.069	146.868	melanogenesis associated transcription factor	microphthalmia-associated transcription factor|black eyed white|microphtalmia-associated transcription factor	4.72	5.91e-75
Mro	4.53878	5.22172	47.9707	41.1117	35.4976	maestro	protein maestro|male-specific transcription in the developing reproductive organs	3.57	7.04e-21
Mterf1a	11.114	31.3963	38.6897	50.4654	42.3732	mitochondrial transcription termination factor 1a	transcription termination factor 1a, mitochondrial|mitochondrial transcription termination factor 1|mitochondrial transcription termination factor 1b|transcription termination factor, mitochondrial	2.58	1.14e-16
Mterf3	89.7756	99.2105	188.757	179.025	147.041	mitochondrial transcription termination factor 3	transcription termination factor 3, mitochondrial|MTERF domain containing 1|mTERF domain-containing protein 1, mitochondrial	1.4	4.01e-16
Mypop	38.1422	23.6203	45.0887	85.5215	79.3922	Myb-related transcription factor, partner of profilin	myb-related transcription factor, partner of profilin|Myb protein P42POP|myb-related protein p42POP|myotonic dystrophy region|partner of profilin	1.57	7.97e-10
Myt1l	65.1199	2352.52	2036.71	1916.54	1985.45	myelin transcription factor 1-like	myelin transcription factor 1-like protein|NZF-1|myT1-L|neural zinc finger factor 1|neural zinc finger protein NZF-1|neural zinc finger transcription factor 1|postmeiotic neural gene 1|postmitotic neural gene 1 protein|zinc finger protein Png-1	5.29	8.06e-89
Nfatc2	9.12974	28.0962	196.602	323.353	237.687	nuclear factor of activated T cells, cytoplasmic, calcineurin dependent 2	nuclear factor of activated T-cells, cytoplasmic 2|NFAT pre-existing subunit|T-cell transcription factor NFAT1	5.53	4.45e-79
Nfia	78.0244	853.549	797.049	547.271	543.482	nuclear factor I/A	nuclear factor 1 A-type|CCAAT-box-binding transcription factor|TGGCA-binding protein|nuclear factor 1/A	3.22	8.31e-28
Nfib	71.8265	1351.66	1124.4	813.293	758.015	nuclear factor I/B	nuclear factor 1 B-type|CCAAT-box-binding transcription factor|TGGCA-binding protein|nuclear factor 1/B	3.92	1.46e-45
Nfic	86.2823	267.311	355.103	394.61	302.811	nuclear factor I/C	nuclear factor 1 C-type|CCAAT-box-binding transcription factor|CTF|NF-I/C|NFI-C|TGGCA-binding protein|nuclear factor 1-C2|nuclear factor 1/C	2.6	2.49e-20
Nfix	0	54.6934	115.122	72.3803	54.0751	nuclear factor I/X	nuclear factor 1 X-type|CCAAT-box-binding transcription factor|TGGCA-binding protein|nuclear factor 1/X	9.46	6.27e-45
Npas4	6.09957	10.4413	56.7055	55.0969	44.6048	neuronal PAS domain protein 4	neuronal PAS domain-containing protein 4|HLH-PAS transcription factor NXF|bHLH-PAS type transcription factor NXF|limbic-enhanced PAS protein|neuronal PAS4	3.59	3.36e-15
Nr1d1	10.1932	10.1936	46.987	60.148	57.6422	nuclear receptor subfamily 1, group D, member 1	nuclear receptor subfamily 1 group D member 1|EAR-1|REV-ERBalpha|Rev-ErbA-alpha protein|V-erbA-related protein 1|nuclear receptor protein|orphan nuclear receptor|rev-erb alpha|rev-erbA alpha	2.94	3.34e-21
Nr1d2	32.6158	53.9549	184.015	344.999	361.416	nuclear receptor subfamily 1, group D, member 2	nuclear receptor subfamily 1 group D member 2|Rev-erb beta|orphan nuclear receptor RVR|rev-erb-beta	3.8	2.77e-74
Nr1h3	4.83056	6.46666	5.10162	31.2247	36.9498	nuclear receptor subfamily 1, group H, member 3	oxysterols receptor LXR-alpha|LXR alpha|liver X receptor alpha|ubiquitously-expressed nuclear receptor 1	3.03	1.53e-11
Nr3c1	9.33047	208.381	374.911	186.482	172.58	nuclear receptor subfamily 3, group C, member 1	glucocorticoid receptor|glucocorticoid receptor 1|glucocorticoid receptor subtype P	4.69	4.22e-83
Nr3c2	6.90524	34.5549	655.749	705.49	848.392	nuclear receptor subfamily 3, group C, member 2	mineralocorticoid receptor|aldosterone receptor	7.05	1.62e-156
Nr4a1	16.5171	43.2675	55.2671	58.3599	50.6974	nuclear receptor subfamily 4, group A, member 1	nuclear receptor subfamily 4 group A member 1|hormone receptor|nuclear hormone receptor NUR/77|nuclear protein N10|orphan nuclear receptor HMR	2.23	6.9e-15
Nr5a2	4.64187	61.929	2.31427	23.5607	21.8605	nuclear receptor subfamily 5, group A, member 2	nuclear receptor subfamily 5 group A member 2|fetoprotein transcription factor|liver receptor homolog 1	2.7	1.64e-06
Nrbp2	63.7773	98.7056	413.857	322.357	263.636	nuclear receptor binding protein 2	nuclear receptor-binding protein 2	2.75	1.89e-24
Nrip2	0.839568	16.1574	39.0241	111.947	111.054	nuclear receptor interacting protein 2	nuclear receptor-interacting protein 2|neuronal interacting factor 1|neuronal-interacting factor X 1	7.26	1.91e-44
Nrip3	7.56398	111.131	323.55	536.924	420.227	nuclear receptor interacting protein 3	nuclear receptor-interacting protein 3|ICRFP703N2430Q5.2	6.54	3.82e-129
Pgr	3.04464	47.7249	274.315	299.448	234.12	progesterone receptor	progesterone receptor|nuclear receptor subfamily 3 group C member 3	6.96	2.93e-59
Pou5f2	6.97315	15.9113	32.6858	50.187	61.1304	POU domain class 5, transcription factor 2	POU domain, class 5, transcription factor 2|sperm 1 POU domain transcription factor|sperm-associated POU domain protein 1	3.21	1.59e-11
Pou6f1	98.3428	101.943	165.875	252.343	256.154	POU domain, class 6, transcription factor 1	POU domain, class 6, transcription factor 1|octamer-binding transcription factor EMB|transcription regulatory protein MCP-1	1.77	1.37e-09
Pou6f2	11.5653	25.3617	54.9542	58.8474	39.1753	POU domain, class 6, transcription factor 2	POU domain, class 6, transcription factor 2|retina-derived POU-domain factor-1	2.75	5.59e-15
Ppard	96.0282	328.506	209.671	181.263	98.0329	peroxisome proliferator activator receptor delta	peroxisome proliferator-activated receptor delta|PPARdelta/beta|Peroxisome proliferator-activated receptor beta|nuclear hormone receptor 1|nuclear receptor subfamily 1 group C member 2	1.32	3.89e-08
Pura	55.4182	204.141	837.96	918.084	740.195	purine rich element binding protein A	transcriptional activator protein Pur-alpha|purine-rich single-stranded DNA-binding protein alpha	4.45	1.24e-158
Rbl2	87.6172	128.048	156.674	160.878	171.459	RB transcriptional corepressor like 2	retinoblastoma-like protein 2|130 kDa retinoblastoma-associated protein|retinoblastoma-like 2|retinoblastoma-related protein 2	1.29	6.78e-13
Rora	26.0266	104.179	434.515	601.482	498.83	RAR-related orphan receptor alpha	nuclear receptor ROR-alpha|RAR-related orphan receptor A|nuclear receptor RZR-alpha|nuclear receptor subfamily 1 group F member 1|retinoid-related orphan receptor-alpha	4.94	1.31e-147
Rorb	34.8692	36.3043	69.2166	58.8678	45.4414	RAR-related orphan receptor beta	nuclear receptor ROR-beta|nuclear receptor RZR-beta|nuclear receptor subfamily 1 group F member 2|retinoid-related orphan receptor-beta	1.17	0.000178
Rorc	0.553234	0.745809	8.16267	39.4179	82.1386	RAR-related orphan receptor gamma	nuclear receptor ROR-gamma|RAR-related orphan receptor C|nuclear receptor RZR-gamma|nuclear receptor subfamily 1 group F member 3|retinoid-related orphan receptor-gamma|thymus orphan receptor	6.24	4e-25
Runx1	1.65183	56.1871	29.9656	24.417	29.8786	runt related transcription factor 1	runt-related transcription factor 1|SL3-3 enhancer factor 1 alpha B subunit|SL3/AKV core-binding factor alpha B subunit|acute myeloid leukemia 1 protein|core binding factor alpha 2|core-binding factor subunit alpha-2|oncogene AML-1|polyomavirus enhancer-binding protein 2 alpha B subunit|runt domain, alpha subunit 2	4.17	2.04e-16
Runx2	1.97334	13.9237	36.5992	116.18	100.495	runt related transcription factor 2	runt-related transcription factor 2|AKV core binding factor|CBF-alpha-1|PEA2-alpha A|PEBP2 alpha A|SL3-3 enhancer factor 1 alpha A subunit|acute myeloid leukemia 3 protein|core binding factor alpha 1|osteoblast-specific transcription factor 2|polyomavirus enhancer-binding protein 2 alpha A subunit|runt domain, alpha subunit 1|transcription factor Cbfa1/Osf2	6.21	8.27e-62
Scx	3.06407	13.1784	17.0873	25.3538	27.6058	scleraxis	basic helix-loop-helix transcription factor scleraxis	3.4	3.45e-15
Sec16b	1.44741	4.22608	37.3979	76.5373	128.211	SEC16 homolog B (S. cerevisiae)	protein transport protein Sec16B|leucine zipper transcription regulator 2|protein SEC16 homolog B|regucalcin gene promoter region-related protein p117|regucalcin gene promotor region related protein	6.05	2.03e-42
Smarca1	42.1444	419.68	431.729	229.142	250.441	SWI/SNF related, matrix associated, actin dependent regulator of chromatin, subfamily a, member 1	probable global transcription activator SNF2L1|ATP-dependent helicase SMARCA1|DNA-dependent ATPase SNF2L|nucleosome-remodeling factor subunit SNF2L	2.85	8.88e-42
Smarca2	86.9872	1255.79	1096.62	1587.23	1448.66	SWI/SNF related, matrix associated, actin dependent regulator of chromatin, subfamily a, member 2	probable global transcription activator SNF2L2|ATP-dependent helicase SMARCA2|BAF190B|BRG1-associated factor 190B|SNF2-alpha|SWI/SNF-related matrix-associated actin-dependent regulator of chromatin subfamily A member 2|protein brahma homolog|subunit of the SWI/SNF chromatin remodeling complex	4.6	2.36e-119
Snai2	0.804398	70.6247	32.5344	5.44824	2.8095	snail family zinc finger 2	zinc finger protein SNAI2|neural crest transcription factor Slug|protein snail homolog 2|slug, chicken homolog	2.92	0.000291
Sox8	46.3794	39.5274	49.921	75.9735	44.5891	SRY (sex determining region Y)-box 8	transcription factor SOX-8|SRY-box containing gene 8	1.12	0.000108
Stat1	59.6677	408.669	132.302	100.873	136.356	signal transducer and activator of transcription 1	signal transducer and activator of transcription 1	1.17	5.62e-07
Supt3	49.6431	92.9926	94.6692	122.024	96.5807	SPT3, SAGA and STAGA complex component	transcription initiation protein SPT3 homolog|suppressor of Ty 3 homolog	1.7	1.08e-16
Taf1a	62.4004	127.052	93.1529	126.808	118.615	TATA-box binding protein associated factor, RNA polymerase I, A	TATA box-binding protein-associated factor RNA polymerase I subunit A|RNA polymerase I-specific TBP-associated factor 48 kDa|TATA box binding protein (Tbp)-associated factor, RNA polymerase I, A|TATA box-binding protein-associated factor 1A|TBP-associated factor 1A|transcription initiation factor SL1/TIF-IB subunit A	1.43	7.33e-12
Taf1b	66.1319	203.905	209.285	183.059	180.651	TATA-box binding protein associated factor, RNA polymerase I, B	TATA box-binding protein-associated factor RNA polymerase I subunit B|RNA polymerase I-specific TBP-associated factor 68 kDa|TATA box binding protein (Tbp)-associated factor, RNA polymerase I, B|TATA box-binding protein-associated factor 1B|TBP-associated factor 1B|TBP-associated factor RNA polymerase I 68|transcription factor TAFI68|transcription initiation factor SL1/TIF-IB subunit B	1.87	1.16e-20
Taf4b	36.3089	22.1302	56.9881	99.9578	107.787	TATA-box binding protein associated factor 4b	transcription initiation factor TFIID subunit 4B|TAF(II)105|TAF4B RNA polymerase II, TATA box binding protein (TBP)-associated factor, 105 kDa|TATA box binding protein (TBP)-associated factor, RNA polymerase II, C2, 105kD|transcription initiation factor TFIID 105 kDa subunit	1.86	1.53e-13
Tcea2	24.0375	38.7852	100.707	470.406	421.584	transcription elongation factor A (SII), 2	transcription elongation factor A protein 2|testis-specific S-II|transcription elongation factor S-II protein 2|transcription elongation factor TFIIS.l	4.69	4.74e-99
Tcea3	3.86477	12.4358	5.64662	30.6941	26.0748	transcription elongation factor A (SII), 3	transcription elongation factor A protein 3|tissue-specific transcription factor S-II|transcription elongation factor S-II protein 3|transcription elongation factor TFIIS.h	3.35	5.1e-10
Tceal3	12.8902	83.1432	69.7545	52.6193	37.1308	transcription elongation factor A (SII)-like 3	transcription elongation factor A protein-like 3|TCEA-like protein 3|transcription elongation factor S-II protein-like 3	2.43	2.3e-14
Tceal5	5.89456	43.5849	40.5539	71.2519	53.2358	transcription elongation factor A (SII)-like 5	transcription elongation factor A protein-like 5|TCEA-like protein 5|transcription elongation factor S-II protein-like 5	3.98	6.6e-26
Tceal6	1.94652	35.631	46.0868	42.556	32.3995	transcription elongation factor A (SII)-like 6	transcription elongation factor A (SII)-like 6	4.77	2.21e-24
Tcerg1l	33.8036	70.3559	267.496	151.635	137.287	transcription elongation regulator 1-like	transcription elongation regulator 1-like protein	2.58	1.47e-20
Tfeb	5.7872	28.5937	28.4708	35.7649	22.9496	transcription factor EB	transcription factor EB	2.99	3.49e-14
Thrb	2.01638	4.72311	113.204	268.395	203.295	thyroid hormone receptor beta	thyroid hormone receptor beta|TR beta|c-erbA-2|c-erbA-beta|nuclear receptor subfamily 1 group A member 2	7.41	6.5e-105
Trim66	3.34254	1.49162	69.627	137.012	161.815	tripartite motif-containing 66	tripartite motif-containing protein 66|TIF1delta|transcriptional intermediary factor 1 delta	5.71	1.96e-62
Txlng	83.1617	267.376	214.016	216.821	239.827	taxilin gamma	gamma-taxilin|factor inhibiting activating transcription factor 4 (ATF4)-mediated transcription|lipopolysaccharide-responsive gene protein|lipopolysaccharide-specific response protein 5	1.79	7.97e-21
Vdr	0.518064	1.49162	5.04528	33.0526	60.0571	vitamin D (1,25-dihydroxyvitamin D3) receptor	vitamin D3 receptor|1,25-dihydroxyvitamin D3 receptor|nuclear receptor subfamily 1 group I member 1|vitamin D receptor	5.99	4.95e-26
Zfp354a	38.2827	62.3686	76.0306	57.9922	50.1708	zinc finger protein 354A	zinc finger protein 354A|kidney, ischemia, and developmentally-regulated protein 1|renal transcription factor Kid-1|transcription factor 17	1.01	5.49e-05
Zfp354b	2.9811	18.6958	42.7139	76.1945	62.2567	zinc finger protein 354B	zinc finger protein 354B|kidney, ischemia, and developmentally-regulated protein 2|transcription factor 17-like 1	5.04	3.98e-43

## Sheet: Chromatin
	average normalized expression value (normalized as described in methods)					refseq descriptors		EdgeR output for P21 vs. E10.5 (based on counts)
gene	E10.5_avg	E13.5_avg	P4_avg	P21_avg	P2yr_avg	Description	"Other"	logFC	PValue
Hdac8	47.5393	76.0925	87.7947	134.328	166.077	histone deacetylase 8	histone deacetylase 8|HD8	1.9	1.45e-17
Hdac9	48.7223	54.4456	389.231	323.055	338.94	histone deacetylase 9	histone deacetylase 9|MEF2-interacting transcription repressor MITR|histone deacetylase 7B|histone deacetylase-related protein	3.14	5.19e-51
Hr	5.88068	5.71717	27.5646	185.847	130.374	lysine demethylase and nuclear receptor corepressor	lysine-specific demethylase hairless|[histone H3]-dimethyl-L-lysine(9) demethylase hairless|hairless|protein hairless	5.36	1.26e-70
Kat2b	76.8009	123.573	334.582	306.068	316.575	K(lysine) acetyltransferase 2B	histone acetyltransferase KAT2B|histone acetylase PCAF|histone acetyltransferase PCAF|lysine acetyltransferase 2B|p300/CBP-associated factor|spermidine acetyltransferase KAT2B	2.41	2.92e-47
Kdm4d	1.14164	6.2163	8.21661	22.6886	30.6994	lysine (K)-specific demethylase 4D	lysine-specific demethylase 4D|[histone H3]-trimethyl-L-lysine(9) demethylase 4D|jmjC domain-containing histone demethylation protein 3D|jumonji domain containing 2D|jumonji domain-containing protein 2D	4.59	4.02e-14
L3mbtl1	14.0815	15.6625	192.093	404.991	287.233	L3MBTL1 histone methyl-lysine binding protein	lethal(3)malignant brain tumor-like protein 1|H-l(3)mbt protein|L(3)mbt protein homolog	5.23	6.95e-70
L3mbtl4	0.572669	18.3917	113.639	198.04	196.539	L3MBTL4 histone methyl-lysine binding protein	lethal(3)malignant brain tumor-like protein 4|l(3)mbt-like protein 4	8.56	1.72e-46
Prdm9	9.08543	24.6201	22.8818	71.42	75.3358	PR domain containing 9	histone-lysine N-methyltransferase PRDM9|PR domain zinc finger protein 9|PR domain-containing protein 9|VPR domain containing 9|[histone H3]-lysine36 N-trimethyltransferase PRDM9|[histone H3]-lysine4 N-trimethyltransferase PRDM9|[histone H3]-lysine9 N-trimethyltransferase PRDM9|[histone H4]-N-methyl-L-lysine20 N-methyltransferase PRDM9|[histone H4]-lysine20 N-methyltransferase PRDM9|histone H3 ly…	3.38	3.2e-26
Smarca1	42.1444	419.68	431.729	229.142	250.441	SWI/SNF related, matrix associated, actin dependent regulator of chromatin, subfamily a, member 1	probable global transcription activator SNF2L1|ATP-dependent helicase SMARCA1|DNA-dependent ATPase SNF2L|nucleosome-remodeling factor subunit SNF2L	2.85	8.88e-42
Smarca2	86.9872	1255.79	1096.62	1587.23	1448.66	SWI/SNF related, matrix associated, actin dependent regulator of chromatin, subfamily a, member 2	probable global transcription activator SNF2L2|ATP-dependent helicase SMARCA2|BAF190B|BRG1-associated factor 190B|SNF2-alpha|SWI/SNF-related matrix-associated actin-dependent regulator of chromatin subfamily A member 2|protein brahma homolog|subunit of the SWI/SNF chromatin remodeling complex	4.6	2.36e-119
Smyd3	82.8912	115.107	134.224	158.671	174.663	SET and MYND domain containing 3	histone-lysine N-methyltransferase SMYD3|SET and MYND domain-containing protein 3|zinc finger MYND domain-containing protein 1|zinc finger, MYND domain containing 1	1.35	2.47e-08
Ss18l2	44.4297	97.2155	328.096	410.068	366.53	SS18, nBAF chromatin remodeling complex subunit like 2	SS18-like protein 2|Band 47B|differentially expressed in B16F10 1	3.62	3.69e-88
Uty	48.0863	173.527	280.757	299.074	275.426	ubiquitously transcribed tetratricopeptide repeat containing, Y-linked	histone demethylase UTY|[histone H3]-trimethyl-L-lysine(27) demethylase UTY|male-specific histocompatibility antigen H-YDB|ubiquitously transcribed TPR protein on the Y chromosome|ubiquitously transcribed Y chromosome tetratricopeptide repeat protein|ubiquitously transcribed tetratricopeptide repeat gene, Y chromosome	3.04	2.93e-15
