# Supplementary material for: Transcriptional dynamics of murine motor neuron maturation in vivo and in vitro
Source: Nat Commun. 2022 Sep 15;13:5427. doi: 10.1038/s41467-022-33022-4 (PMC9477853; doi:10.1038/s41467-022-33022-4)
Supplement: Supplementary file 5 — Supplementary Dataset 3 [file 41467_2022_33022_MOESM5_ESM.xlsx]

## Sheet: Summary
Supplementary Table 3
Genesets from Fig 4g
shared up: 1623 genes up in vivo and in vitro
shared down: 1173 genes down in vivo and in vtro
vitro up, vivo down: 539 genes up in vitro, down in vivo
vitro down, vivo up: 347 genes down in vitro, up in vivo
vivo up, vitro stable: 2168 genes up in vivo, stable in vitro
vivo down, vitro stable: 2254 genes down in vitro, stable in vivo
vitro up, vivo stable: 567 genes up in vitro, stable in vivo
vitro down, vivo stable: 570 genes down in vitro, stable in vivo

## Sheet: shared up
gene	gene_id	E10.5_rep1	E10.5_rep2	E10.5_rep3	E10.5_avg	E13.5_rep1	E13.5_rep2	E13.5_avg	p4_rep1	p4_rep2	p4_rep3	p4_avg	P13_rep1	P13_rep2	P13_avg	P21_rep1	P21_rep2	P21_rep3	P21_avg	P56_rep1	P56_rep2	P56_rep3	P56_avg	P2yr_rep1	P2yr_rep2	P2yr_avg	DIV0_rep1	DIV0_rep2	DIV0_avg	DIV7_rep1	DIV7_rep2	DIV7_avg	DIV28_rep1	DIV28_rep2	DIV28_rep3	DIV28_avg
Xkr4	ENSMUSG00000051951.5_Xkr4	70.7795	39.2626	88.675	66.239	306.695	114.524	210.609	773.437	862.76	629.048	755.082	517.237	466.744	491.99	423.729	513.365	451.996	463.03	439.428	421.02	444.668	435.038	471.089	489.253	480.171	555.884	467.419	511.651	1216.4	1410.85	1313.63	1346.37	1493.6	1776.2	1538.73
Gm26901	ENSMUSG00000097797.6_Gm26901	5.96935	9.06059	1.65748	5.56247	13.5878	5.36068	9.47422	17.9869	37.558	44.3165	33.2871	28.9139	22.768	25.8409	25.7216	33.4222	28.991	29.3782	18.5861	34.977	37.2698	30.2776	50.8933	33.8144	42.3539	10.6135	12.0624	11.338	20.6488	21.1166	20.8827	25.0654	14.8371	35.5685	25.157
Sntg1	ENSMUSG00000025909.16_Sntg1	0.852765	3.0202	3.31495	2.39597	241.668	63.8408	152.754	559.843	674.97	670.902	635.238	1155.48	1217.14	1186.31	884.009	973.254	777.486	878.25	780.615	744.882	751.822	759.106	1183.59	986.959	1085.28	65.0079	78.4058	71.7068	315.363	380.099	347.731	248.267	280.586	281.584	270.146
Sgk3	ENSMUSG00000025915.14_Sgk3	19.6136	22.6515	12.4311	18.232	93.1732	221.737	157.455	82.0653	56.8735	61.5507	66.8298	154.743	148.941	151.842	181.405	176.469	183.17	180.348	217.723	156.749	196.63	190.367	302.75	200.245	251.497	6.63346	13.5702	10.1018	30.0346	29.0353	29.535	41.7757	24.0691	67.4319	44.4256
Lactb2	ENSMUSG00000025937.6_Lactb2	39.2272	54.3636	24.8622	39.4843	90.2615	81.3849	85.8232	231.581	170.62	233.893	212.031	556.86	665.963	611.412	598.365	744.646	627.26	656.757	439.428	424.906	544.911	469.748	485.444	473.93	479.687	164.51	120.624	142.567	183.962	139.897	161.93	621.862	765.925	1197.47	861.753
Kcnb2	ENSMUSG00000092083.4_Kcnb2	75.0433	46.8131	65.4703	62.4422	436.749	211.991	324.37	526.117	552.638	496.098	524.951	696.075	751.343	723.709	304.597	417.109	415.098	378.935	343.842	318.68	422.82	361.781	388.877	428.492	408.685	199.004	194.507	196.755	394.204	439.489	416.847	383.143	506.77	606.887	498.933
Paqr8	ENSMUSG00000025931.15_Paqr8	75.896	42.2828	81.2164	66.4651	72.7915	65.7902	69.2908	203.477	173.84	195.731	191.016	209.358	215.347	212.353	154.329	196.522	187.124	179.325	148.689	108.817	136.228	131.245	156.595	182.809	169.702	47.7609	60.3121	54.0365	97.6124	133.298	115.455	126.521	129.907	164.504	140.311
Kcnq5	ENSMUSG00000028033.16_Kcnq5	11.9387	7.5505	10.7736	10.0876	30.0872	12.6707	21.3789	101.176	108.382	98.4811	102.68	121.01	110.994	116.002	105.594	100.267	105.422	103.761	87.6201	84.204	97.6726	89.8322	114.836	101.443	108.14	13.2669	3.01561	8.14126	46.9291	40.9134	43.9212	28.6462	13.848	30.3814	24.2919
Rims1	ENSMUSG00000041670.17_Rims1	23.8774	10.5707	20.7185	18.3889	601.743	336.261	469.002	868.993	1011.92	817.393	899.435	1486.39	1164.01	1325.2	959.82	889.03	926.394	925.081	1048.79	943.085	1007.57	999.814	1224.05	1154.45	1189.25	217.577	298.545	258.061	1394.73	1219.48	1307.11	736.446	1433.27	943.305	1037.67
Khdrbs2	ENSMUSG00000026058.11_Khdrbs2	12.7915	6.79545	11.6023	10.3964	407.633	198.832	303.233	445.176	595.562	524.412	521.717	501.174	415.516	458.345	269.399	326.2	262.237	285.946	349.153	308.316	290.448	315.972	246.637	222.964	234.8	35.8207	52.7731	44.2969	715.199	754.918	735.058	710.187	1056.4	1115.22	960.603
Bend6	ENSMUSG00000042182.16_Bend6	6.82212	5.28535	6.62991	6.24579	65.0271	14.1327	39.5799	312.523	254.321	276.978	281.274	505.993	476.23	491.112	391.238	455.879	444.089	430.402	458.014	428.793	501.215	462.674	334.069	360.863	347.466	9.28684	3.01561	6.15122	58.192	36.954	47.573	144.425	160.9	139.31	148.212
Dst	ENSMUSG00000026131.20_Dst	5998.05	5265.62	5234.43	5499.36	12168.8	11597.8	11883.3	18482.4	18943.9	20646	19357.5	36748.4	36430.6	36589.5	28515.7	29328	26798.6	28214.1	28755.3	27504.7	27637.1	27965.7	31310.6	28186.9	29748.8	14610.9	11912.2	13261.5	23986.4	24396.9	24191.6	24606.9	39637.3	23583.8	29276
Amer3	ENSMUSG00000045174.10_Amer3	73.3378	20.3863	164.09	85.9381	111.614	60.4295	86.0216	155.137	105.162	152.646	137.648	121.01	141.351	131.181	143.499	145.721	147.59	145.603	116.827	128.249	143.939	129.672	133.105	131.031	132.068	68.988	85.9448	77.4664	204.611	211.166	207.888	245.88	208.379	200.814	218.358
Arid5a	ENSMUSG00000037447.16_Arid5a	28.1412	19.6313	18.2322	22.0016	40.7633	27.7781	34.2707	80.9411	65.4581	55.3956	67.2649	19.2759	26.5626	22.9193	41.9667	24.064	38.2154	34.7487	34.517	41.4543	29.5588	35.1767	20.8793	51.25	36.0646	14.5936	3.01561	8.80461	463.659	312.789	388.224	288.849	318.174	247.497	284.84
Mgat4a	ENSMUSG00000026110.15_Mgat4a	66.5156	51.3434	60.4979	59.4523	98.0259	137.916	117.971	335.006	365.922	328.681	343.203	293.422	303.573	298.498	324.904	355.612	330.761	337.092	285.429	327.748	393.261	335.479	404.536	399.433	401.985	79.6015	75.3902	77.4958	279.697	283.754	281.726	263.784	240.361	253.425	252.523
2010300C02Rik	ENSMUSG00000026090.16_2010300C02Rik	3.41106	5.28535	7.45865	5.38502	48.5277	27.2907	37.9092	127.033	97.6507	97.25	107.311	72.2847	66.4066	69.3457	92.0561	74.8657	71.1597	79.3605	58.4134	89.3858	82.2506	76.6833	54.8081	70.799	62.8036	0	0	0	15.0173	10.5583	12.7878	20.2911	17.8045	54.0937	30.7298
Lonrf2	ENSMUSG00000048814.11_Lonrf2	235.363	167.621	339.783	247.589	331.929	199.32	265.625	524.993	522.592	507.177	518.254	611.475	593.865	602.67	476.526	485.29	409.827	457.214	418.187	414.543	526.918	453.216	555.911	551.598	553.755	206.964	250.295	228.63	703.936	779.994	741.965	681.541	515.013	607.628	601.394
Creg2	ENSMUSG00000050967.5_Creg2	17.9081	6.79545	26.5196	17.0744	98.0259	44.8348	71.4304	173.124	153.451	212.965	179.847	211.5	214.398	212.949	109.655	120.32	98.8329	109.603	123.465	145.09	145.224	137.926	144.85	139.485	142.167	66.3346	37.6951	52.0148	82.5951	190.049	136.322	207.685	271.684	194.886	224.752
Il1r1	ENSMUSG00000026072.12_Il1r1	0	3.0202	0	1.00673	26.205	38.0121	32.1085	74.196	76.189	76.3228	75.5693	57.2923	53.1253	55.2088	77.1647	46.7911	71.1597	65.0385	71.6891	63.4769	47.5512	60.9057	36.5388	87.1778	61.8583	0	0	0	41.2976	21.1166	31.2071	266.171	434.892	371.246	357.436
Fhl2	ENSMUSG00000008136.14_Fhl2	7.67488	1.5101	5.80117	4.99538	53.3805	52.1448	52.7626	28.1045	10.7308	22.1582	20.3312	23.024	18.0247	20.5243	5.41506	10.6951	9.22441	8.44486	7.96546	16.8408	11.5665	12.1243	9.13469	14.7938	11.9643	3.98007	18.0936	11.0369	168.945	125.38	147.162	58.486	32.9714	45.2016	45.553
Uxs1	ENSMUSG00000057363.12_Uxs1	111.542	113.529	78.3738	101.148	213.745	278.872	246.309	180.465	236.862	251.422	222.916	367.169	417.062	392.115	212.541	258.019	270.275	246.945	202.827	225.576	248.037	225.48	277.186	253.899	265.542	120.729	110.07	115.399	141.482	277.155	209.318	246.727	277.289	322.228	282.082
Gm8251	ENSMUSG00000091844.2_Gm8251	23.8774	33.9772	3.31495	20.3899	12.6172	25.3414	18.9793	58.4575	34.3387	38.1614	43.6525	58.3632	77.7906	68.0769	87.9948	191.175	155.497	144.889	112.844	80.3177	102.813	98.6583	95.2618	69.2139	82.2378	22.5538	16.5858	19.5698	103.244	48.8321	76.038	72.8091	127.929	199.332	133.357
Slc40a1	ENSMUSG00000025993.10_Slc40a1	10.2332	6.0404	4.97243	7.082	662.888	1509.76	1086.33	540.732	413.137	396.386	450.085	54.0797	61.6633	57.8715	23.014	17.3795	38.2154	26.203	27.8791	24.6135	24.4182	25.6369	15.6595	20.6057	18.1326	2.65338	6.03121	4.3423	18.7716	35.6342	27.2029	182.62	164.527	261.576	202.908
Dnah7c	ENSMUSG00000101337.6_Dnah7c	0.997735	0.75505	0.986199	0.912994	7.29856	13.2652	10.2819	80.8961	84.5483	76.3474	80.5973	72.2312	88.5864	80.4088	86.8982	81.7239	58.4168	75.6797	64.9982	74.0995	66.3403	68.4793	68.5885	74.3653	71.4769	0	6.87558	3.43779	41.1849	56.9092	49.0471	29.3385	25.6517	36.6059	30.532
Tmeff2	ENSMUSG00000026109.14_Tmeff2	28.994	12.0808	24.0334	21.7027	283.402	106.726	195.064	421.568	433.526	513.333	456.142	450.842	512.28	481.561	338.441	431.815	341.303	370.52	244.274	274.635	296.873	271.927	351.033	349.24	350.136	87.5616	84.437	85.9993	677.656	835.425	756.54	706.607	615.575	669.132	663.771
Gm29325	ENSMUSG00000099625.1_Gm29325	0	0.75505	0	0.251683	13.5878	5.84801	9.71788	52.8366	62.2389	78.7848	64.6201	77.1037	58.8173	67.9605	56.8582	60.1599	54.0287	57.0156	54.4306	54.4087	47.5512	52.1302	41.7586	33.2861	37.5223	3.98007	3.01561	3.49784	50.6834	56.7508	53.7171	39.3885	53.4136	111.892	68.2315
Cavin2	ENSMUSG00000045954.7_Cavin2	5.96935	2.26515	1.65748	3.29733	171.788	256.338	214.063	146.144	138.428	126.794	137.122	38.0164	47.4333	42.7249	16.2452	16.0426	21.0844	17.7907	9.29304	19.4317	12.8517	13.8588	27.4041	13.2088	20.3064	0	0	0	75.0865	19.7968	47.4416	37.0014	71.5479	39.2735	49.2742
Nabp1	ENSMUSG00000026107.11_Nabp1	63.1046	157.805	43.9231	88.2777	29.1166	47.2714	38.194	50.5882	91.2122	121.87	87.8902	255.941	315.906	285.924	190.881	193.849	175.264	186.664	119.482	112.704	119.52	117.235	150.07	145.296	147.683	175.123	192.999	184.061	208.365	146.496	177.431	725.704	945.948	989.248	886.967
Nab1	ENSMUSG00000002881.14_Nab1	33.2578	21.1414	19.061	24.4867	386.28	629.149	507.715	265.307	232.859	230.199	242.789	251.658	289.343	270.501	186.82	209.891	220.068	205.593	199.136	185.249	214.623	199.669	219.233	185.451	202.342	34.494	36.1873	35.3406	112.63	95.0246	103.827	177.845	301.358	221.562	233.588
Inpp1	ENSMUSG00000026102.9_Inpp1	31.5523	21.1414	32.3208	28.3382	167.906	175.44	171.673	248.444	263.979	235.124	249.182	321.801	256.14	288.97	263.984	286.094	278.05	276.043	261.533	240.953	287.877	263.454	294.92	306.443	300.682	111.442	128.163	119.803	317.24	230.963	274.102	256.622	432.914	434.973	374.836
Dnah7a	ENSMUSG00000096141.2_Dnah7a	4.47701	8.64532	9.94486	7.68906	9.85112	11.5839	10.7175	21.4719	15.8065	32.4126	23.2303	48.4736	108.262	78.3677	75.2423	66.6438	77.0765	72.9875	67.1223	82.7142	70.003	73.2798	52.6028	57.2785	54.9406	9.33991	4.61388	6.97689	25.5482	44.6352	35.0917	11.6137	24.9527	10.426	15.6641
Mars2	ENSMUSG00000046994.9_Mars2	119.387	132.889	82.8738	111.717	199.934	233.433	216.684	218.091	242.517	283.133	247.914	346.431	375.672	361.051	231.494	314.169	299.134	281.599	205.774	229.294	224.904	219.991	236.197	256.778	246.488	229.518	212.6	221.059	257.171	269.236	263.204	441.629	516.661	844.751	601.014
Aox1	ENSMUSG00000063558.4_Aox1	3.41106	5.28535	0.828738	3.17505	2.91166	1.94934	2.4305	96.6796	94.4314	114.484	101.865	550.435	561.61	556.022	1199.44	1152.4	1073.98	1141.94	1062.06	963.812	970.301	998.725	1205.78	1030.28	1118.03	3.98007	9.04682	6.51345	71.3322	151.775	111.554	76.3899	71.5479	57.7988	68.5788
Mpp4	ENSMUSG00000079550.9_Mpp4	8.3912	3.69219	0.828738	4.30404	5.00806	12.1541	8.58109	11.6016	12.3727	7.38608	10.4534	15.8116	18.4136	17.1126	34.1691	53.4621	56.6115	48.0809	62.0775	42.6331	67.8182	57.5096	66.8007	63.6028	65.2018	18.4675	3.01561	10.7416	35.6661	35.0139	35.34	30.0547	9.61775	37.747	25.8065
Ica1l	ENSMUSG00000026018.12_Ica1l	5.11659	5.28535	7.45865	5.95353	116.466	60.4295	88.448	111.294	83.7006	86.1709	93.7218	84.0645	59.766	71.9152	52.7969	52.1386	73.7952	59.5769	86.2925	80.3177	80.9655	82.5252	53.5032	61.2887	57.3959	27.8605	16.5858	22.2232	63.8235	106.903	85.3631	47.7437	39.2359	62.2448	49.7415
Unc80	ENSMUSG00000055567.18_Unc80	34.1106	21.8964	33.9783	29.9951	383.369	224.174	303.771	4424.78	4328.82	5058.23	4603.95	6980.03	6601.77	6790.9	6721.45	6933.1	6741.72	6798.76	6540.97	6447.44	6833.23	6607.21	7079.39	6543.62	6811.5	339.633	354.334	346.983	672.024	615.021	643.522	1084.98	1145.43	1396.06	1208.82
Acadl	ENSMUSG00000026003.5_Acadl	38.3744	16.6111	52.2105	35.732	450.337	750.982	600.66	254.065	197.448	242.51	231.341	132.254	163.171	147.712	96.1174	122.994	94.8796	104.664	79.6546	66.0678	89.9616	78.5613	109.616	114.124	111.87	45.1075	33.1717	39.1396	183.962	191.369	187.665	272.139	336.308	188.957	265.801
6030407O03Rik	ENSMUSG00000100301.6_6030407O03Rik	0	1.5101	0	0.503366	1.94111	0	0.970554	3.37255	2.14617	8.61709	4.71194	14.4569	19.922	17.1895	31.1366	45.4542	32.9443	36.5117	34.517	37.5679	24.4182	32.1677	43.0635	26.9459	35.0047	0	0	0	0	0	0	0	1.64857	2.22303	1.29053
Plcd4	ENSMUSG00000026173.15_Plcd4	15.3498	16.6111	11.6023	14.5211	20.3816	11.696	16.0388	139.399	110.528	116.946	122.291	208.823	209.655	209.239	188.173	121.657	163.404	157.745	169.93	200.794	140.083	170.269	112.226	135.786	124.006	0	1.5078	0.753902	20.6488	69.9487	45.2987	11.9359	63.6347	34.0865	36.5524
Tuba4a	ENSMUSG00000026202.13_Tuba4a	17.9081	9.81564	17.4035	15.0424	18.4405	46.2968	32.3687	88.8104	60.0927	76.3228	75.0753	404.259	445.873	425.066	104.24	101.603	134.413	113.419	103.551	101.045	134.942	113.179	237.502	234.588	236.045	6.63346	4.52341	5.57843	13.1401	46.1925	29.6663	514.438	450.059	260.835	408.444
Ptprn	ENSMUSG00000026204.15_Ptprn	133.031	43.7929	199.726	125.517	77.6443	63.3535	70.4989	505.882	380.945	405.003	430.61	387.66	351.955	369.808	890.778	700.529	665.475	752.261	1141.72	1055.79	885.48	1027.66	724.25	861.211	792.731	282.585	242.756	262.671	1687.57	1383.14	1535.35	1112.43	831.867	537.232	827.176
Resp18	ENSMUSG00000033061.15_Resp18	14.497	8.30554	36.4645	19.7557	85.4087	40.9361	63.1724	113.542	82.6275	108.329	101.5	146.711	155.581	151.146	69.0421	70.855	85.6552	75.1841	59.7409	76.4313	68.1138	68.0954	91.3469	94.5747	92.9608	39.8007	48.2497	44.0252	93.8581	138.578	116.218	182.62	98.9141	99.2953	126.943
Inha	ENSMUSG00000032968.4_Inha	6.82212	2.26515	5.80117	4.96281	9.70554	9.25936	9.48245	33.7255	45.0695	30.7753	36.5234	44.9772	26.5626	35.7699	83.9335	89.5714	73.7952	82.4334	67.7064	77.7268	83.5358	76.323	57.4181	54.4201	55.9191	14.5936	18.0936	16.3436	28.1574	15.8374	21.9974	78.7771	35.6091	38.5325	50.9729
Slc4a3	ENSMUSG00000006576.16_Slc4a3	195.283	116.278	233.704	181.755	147.524	111.6	129.562	1011.76	806.959	822.317	880.347	980.93	718.14	849.535	1818.11	1513.36	1329.63	1553.7	1756.38	1765.69	1396.98	1639.68	1620.76	1689.66	1655.21	238.804	300.053	269.429	709.567	519.996	614.782	688.703	773.178	616.52	692.8
Sgpp2	ENSMUSG00000032908.9_Sgpp2	14.497	15.101	23.2047	17.6009	16.4994	5.84801	11.1737	64.0784	38.631	51.7026	51.4707	208.823	175.503	192.163	108.301	117.646	146.273	124.073	142.051	97.1585	107.954	115.721	126.581	124.691	125.636	1.32669	1.5078	1.41725	0	2.63957	1.31979	50.1309	39.8953	52.6117	47.546
5730419F03Rik	ENSMUSG00000099364.1_5730419F03Rik	0	0	0	0	0	0.487335	0.243667	0	0	1.23101	0.410338	0	0	0	0	1.33689	2.63554	1.32414	6.63788	3.88634	6.42583	5.65002	2.60991	1.58505	2.09748	0	0	0	0	0	0	27.4526	56.381	30.3814	38.0717
Scg2	ENSMUSG00000050711.7_Scg2	75.0433	18.8762	167.405	87.1082	120.349	83.3342	101.841	465.411	372.36	430.855	422.875	338.4	295.984	317.192	186.82	177.806	243.788	202.805	200.464	198.203	276.311	224.993	210.098	273.686	241.892	343.613	480.989	412.301	315.363	578.067	446.715	982.326	1628.13	906.255	1172.24
Col4a3	ENSMUSG00000079465.8_Col4a3	1.70553	0.75505	2.48622	1.64893	4.85277	8.77202	6.8124	11.2418	19.3155	29.5443	20.0339	55.1506	61.6633	58.4069	54.1506	40.1066	38.2154	44.1575	26.5515	20.7271	29.5588	25.6125	9.13469	14.2655	11.7001	0	0	0	0	19.7968	9.8984	0	0	0.74101	0.247003
Gm21972	ENSMUSG00000094638.1_Gm21972	0	0	0	0	176.204	237.156	206.68	29.4423	52.5704	43.9226	41.9784	92.2996	74.7549	83.5272	33.4516	35.8152	35.0132	34.76	53.1429	34.5236	56.4574	48.0413	72.5555	53.9763	63.2659	33.5786	20.7474	27.163	38.632	67.771	53.2015	117.664	178.619	42.6673	112.984
Ngef	ENSMUSG00000026259.14_Ngef	9.38041	24.1616	16.5748	16.7056	6.79388	3.41134	5.10261	70.8235	59.0196	34.4684	54.7705	55.1506	46.4846	50.8176	47.3818	49.4648	55.3464	50.731	62.3961	69.9541	68.1138	66.8213	40.4536	54.9485	47.701	2.65338	0	1.32669	75.0865	137.258	106.172	130.102	119.027	88.9212	112.683
Col6a3	ENSMUSG00000048126.16_Col6a3	0.852765	0	0.828738	0.560501	503.717	336.261	419.989	321.516	328.364	208.041	285.974	277.895	255.191	266.543	255.862	283.42	325.49	288.257	363.756	427.497	317.436	369.563	224.452	328.634	276.543	2.65338	1.5078	2.08059	78.8408	48.8321	63.8365	48.9373	40.8845	82.9931	57.605
Lrrfip1	ENSMUSG00000026305.15_Lrrfip1	106.596	144.97	87.0175	112.861	483.336	749.033	616.184	656.522	604.147	702.909	654.526	748.013	657.425	702.719	1083.01	875.661	722.139	893.604	832.391	879.608	723.549	811.849	814.292	659.381	736.837	210.944	176.413	193.678	516.22	468.524	492.372	908.324	1481.73	1055.2	1148.42
Kif1a	ENSMUSG00000014602.15_Kif1a	795.629	317.121	1432.89	848.546	1619.85	922.037	1270.95	3777.25	3612	3132.93	3507.39	3422.55	3357.33	3389.94	5457.03	4491.94	4282.76	4743.91	5526.7	5580.78	4490.37	5199.29	4100.17	3920.89	4010.53	2248.74	1957.13	2102.94	5064.58	5775.39	5419.99	5695.82	4517.08	3039.62	4417.51
Sned1	ENSMUSG00000047793.13_Sned1	6.82212	6.79545	8.28738	7.30165	132.966	143.276	138.121	301.281	212.471	265.899	259.883	897.937	804.469	851.203	1382.19	1314.16	1151.73	1282.7	1116.49	1073.92	911.183	1033.87	678.577	727.539	703.058	35.8207	36.1873	36.004	229.014	227.003	228.009	605.151	700.312	486.102	597.188
Farp2	ENSMUSG00000034066.13_Farp2	66.5156	67.9545	42.2657	58.9119	74.7326	69.6888	72.2107	77.5686	94.4314	115.715	95.9051	142.428	122.378	132.403	159.744	196.522	172.628	176.298	167.275	168.408	178.638	171.44	147.46	139.485	143.472	31.8406	36.1873	34.0139	33.7889	48.8321	41.3105	81.1643	80.4501	84.4751	82.0298
Pam	ENSMUSG00000026335.16_Pam	215.749	198.578	177.35	197.226	352.311	479.537	415.924	340.627	348.752	295.443	328.274	370.526	343.417	356.972	333.026	350.264	376.883	353.391	434.118	431.384	492.219	452.573	549.386	565.863	557.625	72.968	78.4058	75.6869	996.773	1272.27	1134.52	1162.56	1055.08	1460.53	1226.06
Cntnap5b	ENSMUSG00000067028.11_Cntnap5b	4.26382	2.26515	1.65748	2.72882	151.406	65.3028	108.355	653.15	654.581	597.041	634.924	466.906	381.364	424.135	499.54	482.616	502.071	494.742	511.117	531.133	544.911	529.053	533.727	528.35	531.039	7.96015	3.01561	5.48788	876.635	1059.79	968.212	580.086	453.356	726.931	586.791
Cdh20	ENSMUSG00000050840.8_Cdh20	17.9081	8.30554	17.4035	14.539	60.1743	33.1387	46.6565	111.294	109.455	94.788	105.179	80.3164	97.7126	89.0145	67.6883	88.2346	51.3931	69.1053	50.4479	94.5676	74.5396	73.185	66.5527	57.0619	61.8073	3.98007	1.5078	2.74394	31.9118	34.3145	33.1131	27.4526	50.4462	42.2376	40.0455
Rnf152	ENSMUSG00000047496.6_Rnf152	44.3438	28.6919	39.7794	37.605	108.702	41.9108	75.3064	241.699	251.102	156.339	216.38	228.634	189.733	209.184	167.867	165.774	225.339	186.327	242.947	205.976	230.045	226.322	186.609	191.263	188.936	33.1673	67.8511	50.5092	399.836	513.397	456.616	692.284	902.756	857.348	817.463
Serpinb8	ENSMUSG00000026315.13_Serpinb8	3.41106	0	4.97243	2.7945	0	5.36068	2.68034	5.62091	4.29234	0	3.30442	1.07088	2.846	1.95844	2.70753	9.35821	2.63554	4.90043	2.65515	6.47723	1.28517	3.47252	5.21982	4.75515	4.98749	0	0	0	123.893	141.217	132.555	91.9066	69.5696	74.101	78.5257
Cdh7	ENSMUSG00000026312.17_Cdh7	14.497	13.5909	6.62991	11.5726	278.549	109.163	193.856	356.366	317.633	423.469	365.822	170.271	169.811	170.041	159.744	200.533	241.152	200.477	191.171	194.317	219.763	201.75	168.339	145.825	157.082	18.5737	40.7107	29.6422	1268.96	1072.99	1170.97	496.534	530.18	1276.02	767.578
Dsel	ENSMUSG00000038702.6_Dsel	56.2825	50.5883	32.3208	46.3972	145.583	125.245	135.414	215.843	275.783	321.294	270.973	160.097	217.244	188.671	105.594	143.047	117.282	121.974	173.913	126.954	165.786	155.551	105.701	157.448	131.575	94.1951	64.8355	79.5153	593.183	580.706	586.945	798.513	665.692	1044.82	836.343
Cntnap5a	ENSMUSG00000070695.4_Cntnap5a	3.41106	1.5101	3.31495	2.74537	107.731	51.6575	79.6945	553.098	665.312	599.503	605.971	592.199	484.768	538.484	495.478	553.471	620.671	556.54	610.685	584.246	665.716	620.216	546.776	606.546	576.661	1.32669	4.52341	2.92505	65.7007	47.5123	56.6065	45.3565	35.3189	95.5903	58.7552
Inhbb	ENSMUSG00000037035.5_Inhbb	1.70553	0.75505	0.828738	1.09644	4.85277	8.28469	6.56873	25.8562	19.3155	51.7026	32.2914	22.4886	31.306	26.8973	17.599	17.3795	19.7666	18.2484	6.63788	11.659	10.2813	9.52608	14.3545	5.81186	10.0832	3.98007	1.5078	2.74394	95.7353	62.03	78.8826	488.179	735.591	478.692	567.488
Dpp10	ENSMUSG00000036815.17_Dpp10	0	0	0	0	112.584	53.1195	82.8519	586.823	634.193	556.418	592.478	583.097	551.175	567.136	571.289	545.45	477.034	531.258	349.153	388.634	411.253	383.013	456.735	416.869	436.802	9.28684	4.52341	6.90512	666.393	724.563	695.478	194.556	228.821	417.189	280.188
Gm15675	ENSMUSG00000086825.1_Gm15675	0	0	0.828738	0.276246	7.76443	5.84801	6.80622	42.7189	45.0695	32.0063	39.9316	215.783	241.91	228.847	354.687	324.864	268.826	316.125	191.171	176.181	181.208	182.853	360.168	285.309	322.739	1.32669	4.52341	2.92505	30.0346	6.59893	18.3168	29.8398	30.3337	55.5757	38.5831
Cd55	ENSMUSG00000026399.12_Cd55	5.96935	3.77525	9.11612	6.28691	65.0271	48.7335	56.8803	201.229	163.109	236.355	200.231	535.442	659.323	597.383	960.944	1120.27	855.234	978.816	598.737	564.815	593.734	585.762	845.52	704.291	774.906	18.5737	25.6327	22.1032	114.507	102.943	108.725	108.617	174.089	211.114	164.606
Gm16083	ENSMUSG00000085526.1_Gm16083	0	0	0	0	42.7044	13.6454	28.1749	69.6993	90.1391	64.0127	74.617	156.885	217.244	187.065	127.254	167.111	141.002	145.122	106.206	134.726	145.224	128.719	133.105	120.992	127.049	11.9402	4.52341	8.23182	58.192	46.1925	52.1923	34.6142	101.882	131.9	89.4651
Rassf5	ENSMUSG00000026430.16_Rassf5	5.96935	3.0202	0.828738	3.27276	33.9694	4.87335	19.4214	157.385	101.943	130.487	129.939	159.026	160.325	159.675	129.962	191.175	146.273	155.803	151.344	189.135	140.083	160.187	180.084	154.278	167.181	30.5139	19.6014	25.0577	16.8945	36.954	26.9242	138.457	106.168	126.713	123.779
Ikbke	ENSMUSG00000042349.13_Ikbke	8.52765	15.101	4.14369	9.25744	10.6761	3.89868	7.28738	20.2353	10.7308	14.7722	15.2461	19.8114	28.46	24.1357	55.5044	42.7804	46.122	48.1356	41.1549	56.9996	37.2698	45.1414	60.028	47.0232	53.5256	2.65338	3.01561	2.83449	28.1574	17.1572	22.6573	16.7103	13.848	7.4101	12.6561
Mfsd4a	ENSMUSG00000059149.17_Mfsd4a	0.852765	0	0.828738	0.560501	10.6761	6.82268	8.74939	38.2222	37.558	34.4684	36.7495	80.3164	50.2793	65.2978	66.3345	100.267	105.422	90.6743	87.6201	94.5676	82.2506	88.1461	71.7726	88.2345	80.0036	1.32669	0	0.663346	1.87716	7.91872	4.89794	4.77437	10.2211	19.2663	11.4206
Atp2b4	ENSMUSG00000026463.17_Atp2b4	181.639	81.5453	256.909	173.364	357.164	349.419	353.291	844.261	766.182	861.709	824.051	500.103	504.69	502.397	439.974	304.81	383.472	376.085	528.376	490.974	483.223	500.857	287.09	431.662	359.376	151.243	96.4994	123.871	474.922	736.441	605.682	1638.8	2060.71	1440.52	1713.35
Adora1	ENSMUSG00000042429.8_Adora1	12.7915	7.5505	9.11612	9.81936	96.0848	57.9928	77.0388	228.209	224.275	243.741	232.075	309.486	345.314	327.4	347.918	306.147	266.19	306.752	289.412	299.248	258.318	282.326	182.694	266.289	224.491	51.741	28.6483	40.1946	210.242	240.201	225.222	331.819	340.264	251.202	307.762
Ppfia4	ENSMUSG00000026458.13_Ppfia4	34.9633	32.4671	35.6357	34.3554	229.051	172.516	200.784	1337.78	1175.03	1096.83	1203.21	1016.27	848.107	932.188	1418.75	1012.02	983.058	1137.94	1293.06	1257.88	1019.14	1190.02	1059.62	1061.46	1060.54	372.8	286.483	329.641	1488.59	1082.23	1285.41	1070.65	1405.9	978.874	1151.81
Syt2	ENSMUSG00000026452.15_Syt2	260.946	219.719	259.395	246.687	219.345	93.5682	156.457	717.228	632.047	785.386	711.554	1579.55	1473.28	1526.42	1119.56	1001.33	1067.4	1062.76	963.821	1028.58	965.16	985.855	1243.62	1175.58	1209.6	96.8485	66.3433	81.5959	182.085	294.312	238.199	280.494	494.241	471.282	415.339
Kcnt2	ENSMUSG00000052726.16_Kcnt2	11.0859	13.5909	4.97243	9.88309	84.4382	55.0688	69.7535	302.405	277.929	299.136	293.157	187.94	173.606	180.773	230.14	204.544	233.246	222.643	203.119	185.249	204.341	197.57	271.431	304.858	288.145	115.422	64.8355	90.1288	531.237	618.98	575.108	219.621	85.3958	267.505	190.84
Brinp3	ENSMUSG00000035131.14_Brinp3	0	0	0	0	252.344	91.6189	171.981	771.189	758.671	824.779	784.879	564.892	612.838	588.865	597.011	637.695	566.642	600.449	604.047	724.154	697.845	675.349	578.095	532.577	555.336	0	1.5078	0.753902	371.678	336.546	354.112	518.019	646.239	1143.38	769.212
Ptgs2	ENSMUSG00000032487.8_Ptgs2	0.852765	0	0	0.284255	0	0	0	6.74509	0	2.46203	3.06904	2.14177	0.948666	1.54522	1.35377	2.67377	1.31777	1.78177	1.32758	1.29545	0	0.874341	2.60991	1.0567	1.83331	0	0	0	75.0865	3.95936	39.5229	27.4526	62.9753	104.482	64.9701
Hmcn1	ENSMUSG00000066842.18_Hmcn1	255.829	323.916	138.399	239.382	550.304	709.559	629.932	1220.86	1219.02	1167	1202.3	433.173	388.004	410.589	421.021	355.612	313.63	363.421	565.548	589.428	443.382	532.786	384.962	449.626	417.294	5.30677	6.03121	5.66899	35.6661	21.1166	28.3913	5.96796	19.4531	17.7842	14.4018
Tsen15	ENSMUSG00000014980.14_Tsen15	47.7548	75.505	35.6357	52.9652	129.035	149.066	139.051	52.8366	69.7505	53.1182	58.5684	106.018	100.331	103.174	98.8249	98.9297	115.964	104.573	119.482	81.6131	124.661	108.585	155.29	157.977	156.633	21.2271	22.617	21.9221	58.192	56.7508	57.4714	92.9689	164.857	131.159	129.661
Colgalt2	ENSMUSG00000032649.14_Colgalt2	14.497	15.856	9.11612	13.1564	48.5277	94.5429	71.5353	52.8366	33.2656	48.0095	44.7039	29.9848	17.076	23.5304	25.7216	37.4328	25.0377	29.3974	50.4479	27.2044	26.9885	34.8803	30.014	26.9459	28.4799	1.32669	1.5078	1.41725	9.38581	3.95936	6.67259	10.7423	7.58341	10.3741	9.56663
Tdrd5	ENSMUSG00000060985.15_Tdrd5	0	2.26515	0	0.75505	19.4111	7.31002	13.3605	74.196	111.601	97.25	94.3489	118.868	84.4313	101.65	143.499	96.2559	97.5151	112.423	98.2407	89.3858	123.376	103.667	142.24	116.237	129.239	7.96015	9.04682	8.50348	24.4031	31.6749	28.039	25.0654	17.8045	40.7555	27.8752
Sec16b	ENSMUSG00000026589.14_Sec16b	1.70553	0	2.48622	1.39725	5.82332	2.43667	4.13	35.9738	40.7772	33.2374	36.6628	52.4734	38.8953	45.6843	94.7636	72.1919	59.2997	75.4184	106.206	88.0903	62.9732	85.7565	140.935	111.482	126.209	0	0	0	84.4723	25.0759	54.7741	21.4847	13.848	14.0792	16.4706
Rabgap1l	ENSMUSG00000026721.16_Rabgap1l	85.2765	71.7297	62.1554	73.0538	560.98	458.582	509.781	1183.76	1124.59	1057.44	1121.93	1258.29	1223.78	1241.03	1225.16	1407.74	1373.12	1335.34	1389.97	1449.6	1488.22	1442.6	1614.23	1415.98	1515.1	525.37	606.137	565.753	839.092	942.328	890.71	1024.1	1618.56	1653.19	1431.95
Ankrd45	ENSMUSG00000044835.15_Ankrd45	24.7302	19.6313	19.061	21.1408	18.4405	11.2087	14.8246	57.3333	66.5312	49.2405	57.7017	73.3556	90.1233	81.7394	112.363	153.742	150.226	138.777	148.689	177.476	149.079	158.415	140.935	176.997	158.966	7.96015	7.53902	7.74958	28.1574	17.1572	22.6573	34.6142	40.8845	34.0865	36.5284
Pigc	ENSMUSG00000026698.8_Pigc	57.988	66.4444	45.5806	56.671	63.086	102.34	82.7131	67.4509	32.1925	70.1678	56.6037	138.144	116.686	127.415	123.193	165.774	133.095	140.687	126.12	126.954	147.794	133.623	152.68	124.162	138.421	53.0677	72.3745	62.7211	39.4204	44.8727	42.1466	155.167	108.805	163.763	142.579
Kifap3	ENSMUSG00000026585.13_Kifap3	318.081	236.33	442.546	332.319	911.35	665.212	788.281	719.476	677.116	753.38	716.658	793.526	776.009	784.767	561.813	691.171	632.531	628.505	655.823	619.223	722.263	665.77	527.202	572.732	549.967	411.274	434.247	422.761	936.704	1191.77	1064.24	866.548	1073.22	977.392	972.386
Ccdc181	ENSMUSG00000026578.6_Ccdc181	41.7855	31.7121	43.9231	39.1402	119.378	130.118	124.748	55.0849	70.8236	57.8576	61.2554	76.5683	97.7126	87.1404	54.1506	65.5075	69.8419	63.1667	76.9994	71.2495	77.11	75.1197	58.723	71.8557	65.2893	57.0477	52.7731	54.9104	69.455	95.0246	82.2398	138.457	210.028	117.821	155.435
Atp1b1	ENSMUSG00000026576.12_Atp1b1	135.59	82.3004	168.234	128.708	476.542	211.016	343.779	1517.65	1303.8	1523.99	1448.48	2632.77	2238.85	2435.81	1068.12	1326.19	1545.75	1313.35	1038.16	963.812	1335.29	1112.42	1088.33	1208.34	1148.34	155.223	138.718	146.97	448.642	872.379	660.51	1186.43	1765.29	1170.05	1373.92
4930568G15Rik	ENSMUSG00000102408.1_4930568G15Rik	0	0	0	0	5.82332	4.87335	5.34833	4.49673	20.3886	23.3893	16.0915	34.8038	20.8706	27.8372	40.613	34.7591	30.3088	35.2269	27.8791	27.2044	11.5665	22.2167	23.4892	27.4742	25.4817	0	3.01561	1.5078	0	1.31979	0.659893	2.38718	5.27542	2.22303	3.29521
Dcaf6	ENSMUSG00000026571.12_Dcaf6	79.3071	52.8535	82.0451	71.4019	514.394	748.546	631.47	692.496	671.751	681.981	682.076	993.781	850.005	921.893	890.778	832.881	759.037	827.565	669.099	672.337	605.313	648.916	818.207	707.99	763.098	350.247	309.1	329.673	625.095	551.671	588.383	745.995	1037.61	1062.61	948.737
Creg1	ENSMUSG00000040713.12_Creg1	12.7915	13.5909	17.4035	14.5953	111.614	139.865	125.739	65.2026	69.7505	80.0159	71.6563	43.3708	61.6633	52.5171	73.1034	29.4115	46.122	49.5456	45.1376	45.3406	37.2698	42.5827	46.9784	56.0052	51.4918	3.98007	10.5546	7.26735	24.4031	44.8727	34.6379	40.5821	34.9496	35.5685	37.0334
Rgs4	ENSMUSG00000038530.11_Rgs4	89.5403	35.4873	152.488	92.5052	283.402	206.63	245.016	216.967	166.328	273.285	218.86	259.154	362.39	310.772	284.291	298.126	329.443	303.953	220.378	225.408	237.756	227.847	234.892	226.662	230.777	10.6135	3.01561	6.81457	84.4723	43.553	64.0126	222.008	410.823	243.792	292.208
Ddr2	ENSMUSG00000026674.9_Ddr2	2.55829	1.5101	0	1.35613	202.846	212.965	207.905	75.3202	84.7737	81.2469	80.4469	51.4025	47.4333	49.4179	100.179	74.8657	86.973	87.3391	76.9994	80.3177	74.5396	77.2856	135.715	94.0464	114.881	0	1.5078	0.753902	193.348	56.7508	125.049	100.262	144.415	122.267	122.314
Gm7694	ENSMUSG00000102752.1_Gm7694	56.922	51.3434	32.3208	46.8621	29.1166	24.8541	26.9853	166.379	109.455	144.029	139.954	618.971	624.222	621.597	813.613	1086.89	669.428	856.644	728.84	637.36	373.983	580.061	711.201	770.335	740.768	42.4541	45.2341	43.8441	3.75432	9.23851	6.49642	185.007	215.962	207.483	202.817
Pcp4l1	ENSMUSG00000038370.6_Pcp4l1	0.852765	1.5101	6.62991	2.99759	48.5277	71.6382	60.0829	79.8169	78.3352	76.3228	78.1583	380.164	456.308	418.236	171.928	216.576	243.788	210.764	161.964	115.295	210.767	162.675	160.51	194.433	177.471	1.32669	3.01561	2.17115	5.63149	17.1572	11.3944	181.426	166.835	87.4392	145.233
Atp1a2	ENSMUSG00000007097.14_Atp1a2	6.82212	8.30554	8.28738	7.80501	426.073	341.134	383.604	1038.74	758.671	702.909	833.441	457.803	471.487	464.645	217.956	367.644	292.545	292.715	276.136	257.794	332.858	288.929	284.48	275.799	280.14	1.32669	0	0.663346	39.4204	9.23851	24.3295	14.3231	1.64857	27.4174	14.463
Kcnj9	ENSMUSG00000038026.12_Kcnj9	6.82212	5.28535	9.94486	7.35077	8.73498	8.28469	8.50984	25.8562	43.9965	36.9304	35.5943	156.349	140.403	148.376	173.282	116.309	159.45	149.681	167.275	185.249	136.228	162.917	137.02	154.807	145.914	6.63346	16.5858	11.6096	11.263	9.23851	10.2507	51.3245	61.9862	51.1297	54.8134
Ackr1	ENSMUSG00000037872.5_Ackr1	35.151	10.8274	42.0502	29.3428	25.2344	15.1074	20.1709	132.125	113.672	126.671	124.156	135.124	106.374	120.749	132.249	160.426	104.104	132.26	113.335	125.477	101.528	113.447	96.5667	144.34	120.453	47.7609	45.2341	46.4975	133.616	118.372	125.994	119.765	102.716	118.124	113.535
Cadm3	ENSMUSG00000005338.13_Cadm3	453.483	189.261	712.93	451.891	606.596	299.223	452.91	1744.13	1521.71	1604.13	1623.33	1550.98	1798.55	1674.77	1911.94	1893.03	1759.23	1854.73	1621.81	1491.24	1363.56	1492.2	1312.79	1428.03	1370.41	622.218	580.504	601.361	1456.34	1627.71	1542.02	1430.71	1511.23	1329.07	1423.67
Pld5	ENSMUSG00000055214.15_Pld5	6.82212	6.0404	9.11612	7.32621	114.525	53.1195	83.8224	188.863	181.351	205.579	191.931	344.825	391.799	368.312	406.13	490.638	320.219	405.662	351.808	361.429	334.143	349.127	345.813	360.863	353.338	19.9004	28.6483	24.2743	73.2093	98.984	86.0967	173.071	197.169	267.505	212.581
Catspere2	ENSMUSG00000091476.8_Catspere2	0	0	3.31495	1.10498	4.85277	1.462	3.15739	24.732	32.1925	33.2374	30.054	89.4189	84.4313	86.9251	63.627	93.5821	88.2907	81.8333	124.739	159.34	124.52	136.2	135.715	134.566	135.14	2.65338	6.03121	4.3423	9.38581	5.27915	7.33248	38.195	25.0582	71.1369	44.7967
Efcab2	ENSMUSG00000026495.8_Efcab2	17.9081	19.6313	12.4311	16.6568	81.5265	85.7709	83.6487	92.1829	112.674	73.8608	92.9059	215.248	216.296	215.772	138.084	131.015	118.599	129.233	146.033	112.704	102.813	120.517	135.715	110.954	123.335	31.8406	34.6795	33.26	46.9291	34.3145	40.6218	47.7437	132.545	123.008	101.099
Coq8a	ENSMUSG00000026489.13_Coq8a	3.41106	1.5101	3.31495	2.74537	12.6172	5.84801	9.23261	3.37255	5.36542	12.3101	7.01603	33.1974	34.152	33.6747	25.7216	40.1066	25.0377	30.2886	29.2067	37.5679	48.8363	38.537	45.6735	51.7783	48.7259	0	10.5546	5.27731	7.50865	3.95936	5.734	52.5181	81.4393	30.3814	54.7796
Ephx1	ENSMUSG00000038776.13_Ephx1	3.41106	1.5101	4.14369	3.02162	10.6761	3.41134	7.04372	19.1111	9.65776	24.6203	17.7964	23.5595	27.5113	25.5354	27.0753	14.7058	32.9443	24.9085	34.517	22.0226	21.8478	26.1291	35.2338	33.2861	34.2599	15.9203	16.5858	16.2531	244.031	522.636	383.333	64.454	48.4679	61.5038	58.1419
Capn2	ENSMUSG00000026509.15_Capn2	339.4	304.285	433.43	359.038	597.861	909.854	753.857	598.065	504.35	507.177	536.531	689.114	562.559	625.837	904.316	782.079	843.374	843.256	925.321	838.154	763.389	842.288	903.029	938.879	920.954	240.131	215.616	227.873	1021.18	1069.03	1045.1	778.222	852.639	836.6	822.487
Mia3	ENSMUSG00000056050.13_Mia3	632.751	597.999	471.552	567.434	1337.42	1708.59	1523.01	955.555	835.933	926.953	906.147	1634.71	1409.72	1522.21	863.703	799.459	785.392	816.184	811.149	836.858	825.077	824.361	818.207	868.08	843.144	489.549	566.934	528.242	889.775	937.049	913.412	1049.17	1981.25	1064.09	1364.84
Kcnk2	ENSMUSG00000037624.15_Kcnk2	18.7608	11.3257	11.6023	13.8963	40.7633	26.3161	33.5397	46.0915	51.5081	49.2405	48.9467	54.0797	70.2013	62.1405	106.948	104.277	61.9353	91.0533	73.0167	75.1359	71.9693	73.374	48.2834	59.1753	53.7293	7.96015	16.5858	12.273	30.0346	19.7968	24.9157	47.7437	41.8736	48.1656	45.9277
Flvcr1	ENSMUSG00000066595.9_Flvcr1	124.504	136.664	91.99	117.719	74.7326	68.2268	71.4797	184.366	202.813	230.199	205.793	240.414	211.552	225.983	270.753	249.998	297.817	272.856	230.998	238.362	242.896	237.419	271.431	266.817	269.124	156.55	150.78	153.665	403.59	303.551	353.57	378.369	415.109	563.167	452.215
Tatdn3	ENSMUSG00000026632.17_Tatdn3	10.2332	15.856	16.5748	14.2213	117.437	101.853	109.645	227.085	165.255	221.582	204.641	454.055	503.742	478.898	274.814	252.672	254.33	260.605	260.205	256.498	264.744	260.483	327.544	287.951	307.747	104.809	85.9448	95.3767	142.664	135.938	139.301	238.718	295.753	308.26	280.911
Lpgat1	ENSMUSG00000026623.16_Lpgat1	420.413	292.204	333.153	348.59	507.6	396.69	452.145	785.803	714.674	755.842	752.107	1039.83	917.36	978.595	747.279	800.795	836.785	794.953	722.202	748.768	818.651	763.207	832.562	844.304	838.433	417.908	372.427	395.168	525.605	626.899	576.252	920.26	1535.81	998.14	1151.4
Gm10516	ENSMUSG00000097316.2_Gm10516	13.6442	18.8762	18.2322	16.9176	22.3227	8.77202	15.5474	17.9869	28.9733	19.6962	22.2188	53.0088	52.1766	52.5927	79.8722	105.614	100.151	95.2123	66.3788	99.7494	102.813	89.6472	70.4676	80.3093	75.3884	10.6135	18.0936	14.3536	28.1574	27.7155	27.9365	26.259	47.4788	62.2448	45.3275
Kcnh1	ENSMUSG00000058248.12_Kcnh1	73.3378	37.7525	122.653	77.9145	56.2921	21.9301	39.1111	301.281	297.244	300.367	299.631	262.367	258.037	260.202	341.149	286.094	355.798	327.68	296.05	274.635	246.752	272.479	309.275	332.332	320.803	25.2071	10.5546	17.8809	362.292	530.554	446.423	451.178	382.468	437.937	423.861
Lamb3	ENSMUSG00000026639.18_Lamb3	5.11659	9.81564	9.94486	8.29236	1.94111	2.92401	2.43256	6.74509	0	1.23101	2.6587	5.35442	3.79466	4.57454	13.5377	9.35821	14.4955	12.4638	25.224	31.0907	14.1368	23.4838	24.7942	22.7191	23.7566	10.6135	15.078	12.8458	30.0346	10.5583	20.2964	71.6155	44.5113	37.7915	51.3061
Cd46	ENSMUSG00000016493.13_Cd46	6.82212	3.77525	2.48622	4.36119	26.205	20.468	23.3365	98.928	67.6043	77.5538	81.3621	76.5683	69.2526	72.9104	82.5797	82.887	71.1597	78.8755	86.2925	95.863	116.95	99.7019	75.6874	94.0464	84.8669	47.7609	24.1248	35.9429	82.5951	50.1519	66.3735	53.7117	60.6673	134.864	83.0809
Bend7	ENSMUSG00000048186.14_Bend7	40.9327	27.9368	41.4369	36.7688	43.6749	31.6767	37.6758	57.3333	41.8503	62.7817	53.9884	87.2771	106.251	96.7638	124.546	109.625	89.6085	107.927	122.137	103.636	106.669	110.814	123.971	126.276	125.123	49.0876	49.7575	49.4225	138.91	170.252	154.581	150.393	190.904	186.734	176.01
Optn	ENSMUSG00000026672.11_Optn	23.8774	22.6515	50.553	32.3606	147.524	107.214	127.369	229.333	259.686	222.813	237.278	487.253	426.9	457.076	515.785	454.542	440.136	470.154	604.047	533.724	436.957	524.909	574.181	441.173	507.677	226.864	174.905	200.885	230.891	240.201	235.546	457.146	639.974	364.577	487.232
Il15ra	ENSMUSG00000023206.16_Il15ra	0	0	2.48622	0.828738	3.88222	3.89868	3.89045	20.2353	41.8503	51.7026	37.9294	113.514	120.481	116.997	117.778	121.657	114.646	118.027	128.775	148.976	125.946	134.566	178.779	140.013	159.396	0	0	0	3.75432	13.1979	8.4761	46.5501	53.4136	67.4319	55.7985
St8sia6	ENSMUSG00000003418.11_St8sia6	0.852765	0	3.31495	1.38924	59.2038	18.5187	38.8612	150.64	143.793	75.0918	123.175	56.7569	45.536	51.1464	47.3818	36.096	40.8509	41.4429	58.4134	59.5905	39.8402	52.6147	35.2338	43.3247	39.2793	1.32669	1.5078	1.41725	31.9118	60.7102	46.311	122.94	134.193	100.036	119.057
Cacnb2	ENSMUSG00000057914.15_Cacnb2	28.994	12.0808	24.0334	21.7027	115.496	34.6008	75.0483	908.339	987.238	854.323	916.633	957.371	886.054	921.712	977.419	997.318	959.338	978.025	868.235	755.245	857.206	826.895	1002.21	934.124	968.165	115.422	76.898	96.1601	163.313	126.7	145.006	340.174	286.521	581.693	402.796
Etl4	ENSMUSG00000036617.17_Etl4	140.706	172.906	77.9014	130.505	316.401	692.015	504.208	569.96	517.227	512.102	533.096	1187.61	1244.65	1216.13	1064.06	1109.62	1080.57	1084.75	913.373	940.494	1034.56	962.809	1063.54	845.361	954.45	21.2271	25.6327	23.4299	195.225	141.217	168.221	93.1002	151.998	108.928	118.009
Gpr158	ENSMUSG00000045967.11_Gpr158	8.52765	2.26515	6.62991	5.80757	115.496	26.8034	71.1497	372.104	419.576	461.63	417.77	419.251	379.466	399.359	315.427	386.36	333.396	345.061	407.566	347.18	420.249	391.665	428.025	460.193	444.109	21.2271	15.078	18.1525	1148.82	985.881	1067.35	1537.35	1730.67	1679.87	1649.29
Gad2	ENSMUSG00000026787.3_Gad2	11.9387	1.5101	17.4035	10.2841	36.881	29.7274	33.3042	137.15	183.497	94.788	138.479	155.278	147.992	151.635	74.4571	108.288	118.599	100.448	134.085	156.749	149.079	146.638	88.737	138.956	113.847	3.98007	15.078	9.52905	114.507	80.507	97.5069	84.7451	38.9062	34.0865	52.5792
Grin1	ENSMUSG00000026959.13_Grin1	5.96935	5.28535	24.0334	11.7627	236.815	136.941	186.878	1795.32	1689.03	1759.12	1747.82	1776.06	1728.47	1752.27	2772.51	2149.71	2013.56	2311.93	2377.69	2441.92	2017.71	2279.11	1616.84	1727.18	1672.01	153.896	140.226	147.061	506.834	863.141	684.987	570.537	563.151	619.484	584.391
Dpp7	ENSMUSG00000026958.13_Dpp7	55.4297	43.0378	58.8404	52.436	33.9694	47.2714	40.6204	44.9673	31.1194	32.0063	36.031	75.4974	53.1253	64.3113	94.7636	64.1706	71.1597	76.698	98.2407	141.204	82.2506	107.232	96.5667	105.67	101.118	43.7808	19.6014	31.6911	61.9464	27.7155	44.8309	103.843	36.9279	68.1729	69.6478
Abca2	ENSMUSG00000026944.18_Abca2	278.001	232.555	358.015	289.524	122.29	114.036	118.163	560.967	549.419	534.26	548.215	772.108	730.473	751.29	1299.62	1008.01	1044.99	1117.54	1290.4	1285.08	1056.41	1210.63	1029.61	1129.61	1079.61	201.657	202.046	201.851	476.799	506.798	491.799	572.924	350.815	346.793	423.511
Kcnt1	ENSMUSG00000058740.14_Kcnt1	3.41106	1.5101	3.31495	2.74537	71.821	50.6828	61.2519	559.843	595.562	536.722	564.042	1354.13	1081.48	1217.81	2606	1735.28	1844.88	2062.05	2161.29	2355.12	1679.71	2065.38	1603.79	1748.84	1676.32	41.1274	36.1873	38.6574	90.1038	31.6749	60.8893	301.979	270.695	308.26	293.645
Nacc2	ENSMUSG00000026932.14_Nacc2	63.1046	49.0782	53.868	55.3503	62.1154	47.7588	54.9371	196.732	183.497	215.427	198.552	473.331	480.025	476.678	403.422	419.783	368.976	397.394	342.515	388.634	390.691	373.946	331.459	375.657	353.558	31.8406	27.1405	29.4905	129.524	256.039	192.781	290.043	190.574	205.26	228.626
Egfl7	ENSMUSG00000026921.19_Egfl7	18.7608	22.6515	19.8897	20.434	581.362	1507.45	1044.4	192.235	194.228	191.915	192.793	34.2683	22.768	28.5181	24.3678	29.4115	35.5798	29.7864	10.6206	24.6135	15.422	16.8854	26.0991	36.4562	31.2776	1.32669	10.5546	5.94066	7.50865	6.59893	7.05379	58.486	48.4679	41.4965	49.4835
Slc2a6	ENSMUSG00000036067.12_Slc2a6	22.1719	17.3661	28.1771	22.5717	22.3227	10.234	16.2784	101.176	116.966	103.405	107.183	117.797	104.353	111.075	199.004	161.763	213.479	191.415	187.188	229.294	183.779	200.087	150.07	154.807	152.438	54.3943	58.8043	56.5993	99.4896	67.3091	83.3994	196.943	84.7364	125.231	135.637
Fam163b	ENSMUSG00000009216.7_Fam163b	2.55829	0.75505	4.14369	2.48568	7.76443	1.462	4.61322	8.99346	28.9733	23.3893	20.452	35.3392	36.998	36.1686	29.7828	25.4009	34.2621	29.8153	33.1894	37.5679	37.2698	36.0091	22.1842	43.8531	33.0187	3.98007	0	1.99004	1.87716	0	0.938581	11.9359	3.62685	6.66909	7.41062
Col5a1	ENSMUSG00000026837.16_Col5a1	267.768	175.171	214.643	219.194	387.251	342.109	364.68	79.8169	76.189	50.4715	68.8258	318.053	244.756	281.404	2260.79	1081.54	823.608	1388.65	1172.25	1345.97	747.967	1088.73	1408.05	1677.51	1542.78	39.8007	28.6483	34.2245	382.941	179.491	281.216	93.1002	149.031	74.101	105.411
Hmcn2	ENSMUSG00000055632.18_Hmcn2	3.41106	0.75505	0.828738	1.66495	1.94111	0.974669	1.45789	33.7255	25.754	28.3133	29.2643	27.3076	12.3327	19.8201	73.1034	62.8337	55.3464	63.7612	122.137	128.249	73.2545	107.88	125.276	136.843	131.059	2.65338	7.53902	5.0962	22.5259	3.95936	13.2427	63.2604	69.5696	40.7555	57.8618
Pip5kl1	ENSMUSG00000046854.16_Pip5kl1	0.852765	2.26515	4.97243	2.69678	12.6172	5.84801	9.23261	58.4575	70.8236	60.3196	63.2002	129.042	152.735	140.888	212.541	208.554	179.217	200.104	215.067	234.476	217.193	222.245	254.466	228.776	241.621	5.30677	15.078	10.1924	24.4031	10.5583	17.4807	97.8746	124.961	72.619	98.485
Lrsam1	ENSMUSG00000026792.16_Lrsam1	95.5096	83.0554	120.167	99.5774	94.1437	109.163	101.653	339.503	242.517	249.896	277.305	436.386	419.31	427.848	645.746	530.744	506.025	560.838	495.186	474.133	474.226	481.182	471.089	480.799	475.944	152.57	185.46	169.015	345.398	382.738	364.068	498.922	619.862	359.39	492.724
Gsn	ENSMUSG00000026879.14_Gsn	11.0859	3.0202	23.2047	12.4369	75.7032	62.3788	69.041	43.8431	57.9466	66.4747	56.0881	280.572	280.805	280.688	151.622	192.512	201.619	181.918	78.327	75.1359	86.1061	79.8563	82.2122	81.366	81.7891	11.9402	1.5078	6.72401	317.24	195.328	256.284	105.036	82.0987	44.4606	77.1985
Ttll11	ENSMUSG00000026885.13_Ttll11	11.0859	3.0202	10.7736	8.29325	26.205	14.1327	20.1688	49.464	42.9234	39.3924	43.9266	74.4265	74.9446	74.6855	112.363	85.5608	108.057	101.994	127.447	137.317	106.669	123.811	76.9924	78.7242	77.8583	18.5737	27.1405	22.8571	39.4204	51.4717	45.446	77.5835	85.0661	67.4319	76.6938
Ptgs1	ENSMUSG00000047250.13_Ptgs1	0	0	0	0	24.2638	24.3667	24.3153	10.1176	8.58468	8.61709	9.10647	13.3861	16.1273	14.7567	6.76883	12.032	7.90663	8.90248	11.9482	6.47723	5.14067	7.85536	11.7446	21.6624	16.7035	0	0	0	7.50865	7.91872	7.71368	115.778	103.2	97.8133	105.597
Lrp1b	ENSMUSG00000049252.17_Lrp1b	1.70553	1.5101	2.48622	1.90061	2566.14	864.044	1715.09	4289.88	4853.56	5155.48	4766.31	7356.98	7271.52	7314.25	5347.38	5901.02	5588.67	5612.36	5508.12	5519.9	5785.82	5604.61	5803.14	5556.66	5679.9	331.673	297.037	314.355	9445.88	9272.82	9359.35	4128.64	5699.1	7070.72	5632.82
Lypd6b	ENSMUSG00000026765.12_Lypd6b	1.70553	3.77525	0	1.82693	10.6761	3.89868	7.28738	60.7058	68.6774	76.3228	68.5687	63.1822	40.7926	51.9874	60.9195	60.1599	43.4865	54.8553	67.7064	42.7497	79.6803	63.3788	50.8933	62.3454	56.6193	2.65338	0	1.32669	11.263	18.477	14.87	60.8732	72.2073	47.4246	60.1684
Lypd6	ENSMUSG00000050447.15_Lypd6	25.5829	11.3257	20.7185	19.209	16.4994	10.7214	13.6104	115.791	81.5544	110.791	102.712	74.9619	106.251	90.6063	78.5184	72.1919	93.5618	81.4241	49.1203	37.5679	52.6918	46.46	70.4676	69.7423	70.1049	14.5936	13.5702	14.0819	45.0519	43.553	44.3024	57.2924	53.4136	65.2089	58.6383
Rbm43	ENSMUSG00000036249.16_Rbm43	5.11659	6.0404	4.14369	5.10023	14.5583	38.0121	26.2852	15.7385	19.3155	13.5411	16.1984	24.0949	18.9733	21.5341	16.2452	14.7058	14.4955	15.1488	10.6206	16.8408	26.9885	18.15	20.8793	31.1727	26.026	0	1.5078	0.753902	11.263	7.91872	9.59085	47.7437	48.7976	41.4965	46.0126
Neb	ENSMUSG00000026950.18_Neb	3.41106	3.0202	2.48622	2.97249	87.3498	94.5429	90.9464	91.0587	92.2853	81.2469	88.197	67.4657	82.5339	74.9998	40.613	74.8657	146.273	87.2505	41.1549	67.3632	61.688	56.7354	52.1982	51.25	51.7241	1.32669	1.5078	1.41725	97.6124	69.9487	83.7806	40.5821	47.8085	61.5038	49.9648
Cacnb4	ENSMUSG00000017412.15_Cacnb4	20.4663	10.5707	20.7185	17.2518	160.141	106.239	133.19	431.686	531.177	464.092	475.652	549.364	521.766	535.565	384.47	438.499	451.996	424.988	362.428	348.475	480.652	397.185	461.954	442.229	452.092	104.809	105.546	105.177	245.908	353.703	299.806	278.107	204.093	431.268	304.489
Galnt13	ENSMUSG00000060988.12_Galnt13	7.67488	9.81564	4.14369	7.21141	229.051	91.6189	160.335	589.071	532.25	508.408	543.243	867.417	759.881	813.649	406.13	473.258	433.547	437.645	452.704	367.907	463.945	428.185	481.529	490.309	485.919	83.5816	88.9604	86.271	435.502	684.969	560.235	416.564	410.823	800.291	542.559
Kcnj3	ENSMUSG00000026824.11_Kcnj3	2.55829	0	0	0.852765	29.1166	21.9301	25.5233	191.111	178.132	209.272	192.838	275.753	258.986	267.369	381.762	421.119	433.547	412.143	479.255	457.293	472.941	469.83	396.707	361.392	379.049	1.32669	1.5078	1.41725	26.2803	32.9947	29.6375	150.393	205.741	373.469	243.201
Ermn	ENSMUSG00000026830.9_Ermn	0.852765	0.75505	0	0.535938	0.970554	0	0.485277	32.6013	9.65776	22.1582	21.4724	281.107	262.78	271.944	96.1174	175.132	173.946	148.399	86.2925	69.9541	142.653	99.6333	101.787	105.67	103.728	0	0	0	0	0	0	0	3.95656	0.74101	1.56586
Acvr1c	ENSMUSG00000026834.13_Acvr1c	0.852765	0.75505	0	0.535938	4.85277	1.94934	3.40105	12.366	5.36542	17.2342	11.6552	11.7797	3.79466	7.7872	5.41506	4.01066	3.95332	4.45968	3.98273	11.659	7.711	7.78425	3.91487	10.567	7.24094	2.65338	1.5078	2.08059	168.945	71.2685	120.107	190.975	232.778	364.577	262.776
Upp2	ENSMUSG00000026839.17_Upp2	5.11659	5.28535	8.28738	6.22977	19.4111	28.2654	23.8382	67.4509	78.3352	93.557	79.781	124.758	137.557	131.157	217.956	279.409	295.181	264.182	347.825	319.975	271.17	312.99	244.027	235.116	239.571	29.1872	39.2029	34.195	18.7716	42.2332	30.5024	69.2284	92.9792	87.4392	83.2156
Ccdc148	ENSMUSG00000036641.9_Ccdc148	4.26382	3.77525	8.28738	5.44215	25.2344	17.0567	21.1456	85.4378	109.455	72.6298	89.1741	91.5606	104.353	97.9569	104.24	101.603	86.973	97.6055	119.482	123.067	138.798	127.116	143.545	141.07	142.307	10.6135	24.1248	17.3692	76.9637	146.496	111.73	107.423	214.644	187.475	169.847
Slc4a10	ENSMUSG00000026904.17_Slc4a10	0	0	0	0	552.245	187.624	369.934	1379.37	1367.11	1680.33	1475.6	3304.75	3290.92	3297.84	1827.58	2116.29	1844.88	1929.59	1751.07	1645.22	1902.05	1766.11	2048.78	1688.61	1868.69	10.6135	3.01561	6.81457	73.2093	25.0759	49.1426	424.919	761.309	1179.69	788.638
Kcnh7	ENSMUSG00000059742.10_Kcnh7	11.0859	6.79545	8.28738	8.72292	187.317	79.9229	133.62	312.523	391.676	251.127	318.442	318.053	216.296	267.174	227.433	239.303	339.985	268.907	260.205	334.225	339.284	311.238	183.999	224.549	204.274	176.45	146.257	161.353	910.424	942.328	926.376	494.147	595.793	944.787	678.242
Grb14	ENSMUSG00000026888.14_Grb14	5.96935	7.5505	6.62991	6.71658	129.084	101.366	115.225	150.64	175.986	148.953	158.526	170.806	210.604	190.705	139.438	148.394	147.59	145.141	111.516	102.34	138.798	117.552	139.63	143.183	141.407	34.494	16.5858	25.5399	484.308	690.248	587.278	286.462	471.161	447.57	401.731
Cobll1	ENSMUSG00000034903.18_Cobll1	11.0859	15.856	4.97243	10.6381	318.342	475.151	396.746	376.601	240.371	240.048	285.673	51.9379	65.4579	58.6979	37.9054	42.7804	27.6732	36.1197	38.4997	47.9315	25.7033	37.3782	45.6735	46.4948	46.0841	1.32669	1.5078	1.41725	31.9118	89.7455	60.8286	22.6783	65.9427	26.6764	38.4324
Scn2a	ENSMUSG00000075318.13_Scn2a	64.1279	35.0494	61.7079	53.6284	1024.66	530.01	777.336	1884.34	1994.13	1896.09	1924.86	2362.52	2122.59	2242.55	2122.27	2086.12	1940.78	2049.72	2014.07	2017.15	2026.77	2019.33	2575.21	2408.03	2491.62	1075.6	993.567	1034.58	1590.67	1269.98	1430.32	1743.84	2499.98	2528.55	2257.46
Scn1a	ENSMUSG00000064329.13_Scn1a	39.2272	28.9864	15.7875	28.0003	394.559	172.984	283.772	2027.64	2206.19	2281.33	2171.72	3099.5	2821.47	2960.48	2802.3	3005.52	2735.79	2847.87	2308.07	2144.02	2526.89	2326.33	2799.05	2634.55	2716.8	286.26	287.206	286.733	325.35	176.231	250.79	939.763	1384.76	1591.99	1305.5
Gm13629	ENSMUSG00000087301.7_Gm13629	0	1.5101	0	0.503366	0	0	0	38.2222	33.2656	43.0855	38.1911	130.648	99.6099	115.129	159.744	128.341	180.535	156.207	147.361	158.044	168.357	157.921	197.048	190.735	193.891	0	0	0	0	0	0	0	0	2.22303	0.74101
B3galt1	ENSMUSG00000034780.6_B3galt1	83.5709	36.2424	87.0175	68.9436	95.1143	67.2522	81.1832	183.242	211.398	178.497	191.045	142.963	131.865	137.414	104.24	159.09	127.824	130.384	114.172	130.84	127.231	124.081	139.63	119.936	129.783	68.988	101.023	85.0054	339.766	385.378	362.572	220.815	215.633	323.08	253.176
Bbs5	ENSMUSG00000063145.10_Bbs5	10.2332	15.856	15.746	13.9451	40.7633	22.4174	31.5903	69.6993	69.7505	70.1678	69.8725	72.8202	42.69	57.7551	78.5184	81.5501	90.9263	83.6649	69.034	76.4313	80.9655	75.4769	90.0419	85.0644	87.5532	61.0278	46.7419	53.8849	58.192	80.507	69.3495	112.198	121.994	125.231	119.807
Myo3b	ENSMUSG00000042064.13_Myo3b	1.70553	0	0.828738	0.844756	0	0	0	5.62091	3.21925	0	2.94672	2.67721	6.64066	4.65894	6.87713	2.67377	1.31777	3.62289	2.65515	6.47723	1.28517	3.47252	3.91487	5.2835	4.59919	2.65338	0	1.32669	13.1401	0	6.57007	54.9052	67.5913	47.4246	56.6404
Gad1	ENSMUSG00000070880.10_Gad1	29.8468	6.79545	29.8346	22.1589	21.3522	17.0567	19.2044	106.797	147.013	107.098	120.303	200.791	174.555	187.673	74.4571	167.111	172.18	137.916	184.533	211.158	255.748	217.146	168.339	236.701	202.52	3.98007	1.5078	2.74394	105.121	51.4717	78.2964	475.05	408.515	291.217	391.594
Rapgef4	ENSMUSG00000049044.16_Rapgef4	12.7915	7.5505	25.6909	15.3443	316.401	552.637	434.519	768.94	765.109	834.627	789.559	798.345	746.6	772.472	747.279	749.994	649.662	715.645	661.133	590.723	669.572	640.476	689.017	668.892	678.954	13.2669	10.5546	11.9108	521.851	543.752	532.802	737.64	777.135	879.579	798.118
Scrn3	ENSMUSG00000008226.14_Scrn3	25.5829	35.4873	35.6357	32.2353	42.7044	52.1448	47.4246	31.4771	20.3886	45.5475	32.4711	146.176	117.635	131.905	52.7969	70.855	85.6552	69.769	50.4479	76.4313	78.3951	68.4248	125.276	100.387	112.831	31.8406	30.1561	30.9983	30.0346	21.1166	25.5756	89.5194	137.491	104.482	110.497
Hoxd11	ENSMUSG00000042499.13_Hoxd11	30.1367	5.57227	38.901	24.87	41.7338	28.8551	35.2944	43.8431	27.9002	22.0967	31.28	18.7405	27.5113	23.1259	44.39	34.7591	43.4865	40.8785	41.1549	73.8404	48.8363	54.6105	13.0496	36.4192	24.7344	0	0	0	0	0	0	13.1295	2.308	5.18707	6.87486
Pde11a	ENSMUSG00000075270.11_Pde11a	0	0.75505	0.828738	0.527929	5.82332	0.487335	3.15533	28.1045	40.7772	38.1614	35.6811	69.6075	48.382	58.9947	54.1506	50.8017	55.3464	53.4329	61.0685	77.7268	52.6918	63.829	70.4676	78.1959	74.3317	3.98007	1.5078	2.74394	7.50865	10.5583	9.03347	45.3565	62.3159	40.0145	49.229
Ttn	ENSMUSG00000051747.15_Ttn	9.38041	6.79545	9.94486	8.70691	664.829	689.578	677.204	112.418	139.501	121.87	124.596	132.79	101.507	117.148	105.594	147.058	946.16	399.604	106.206	275.93	187.634	189.923	76.9924	96.1598	86.5761	11.9402	13.5702	12.7552	50.6834	44.8727	47.7781	111.004	140.788	80.0291	110.607
Ccdc141	ENSMUSG00000044033.16_Ccdc141	8.52765	6.0404	7.45865	7.34223	428.985	862.582	645.783	843.136	654.581	662.285	720.001	132.79	129.019	130.904	92.0561	100.267	72.4775	88.2667	71.6891	85.4995	53.977	70.3885	58.723	35.9278	47.3254	11.9402	21.1092	16.5247	65.7007	109.542	87.6215	85.9386	218.6	180.065	161.535
Zfp385b	ENSMUSG00000027016.17_Zfp385b	3.41106	2.26515	6.62991	4.10204	16.4994	5.36068	10.93	103.425	153.451	132.949	129.942	177.231	184.99	181.111	192.235	215.239	169.993	192.489	201.792	199.499	210.767	204.019	159.205	203.943	181.574	10.6135	1.5078	6.06067	106.998	80.507	93.7526	142.037	90.3415	218.598	150.326
Pde1a	ENSMUSG00000059173.19_Pde1a	0	0	0	0	16.4994	8.28469	12.3921	86.562	101.943	76.3228	88.276	101.734	118.583	110.159	120.485	127.004	118.599	122.03	120.809	110.113	133.657	121.527	93.9568	106.198	100.078	0	0	0	16.8945	54.1113	35.5029	32.227	36.5982	22.2303	30.3518
Zfp804a	ENSMUSG00000070866.4_Zfp804a	5.96935	3.0202	7.45865	5.48273	240.697	140.352	190.525	536.235	492.546	462.861	497.214	404.794	425.951	415.373	304.597	390.371	322.854	339.274	273.481	312.203	263.459	283.047	259.686	229.832	244.759	34.494	51.2653	42.8796	311.609	299.592	305.6	144.425	157.933	148.943	150.433
Lrrc55	ENSMUSG00000075224.10_Lrrc55	10.2332	2.26515	4.14369	5.54734	21.3522	22.9047	22.1285	237.202	154.524	184.652	192.126	41.7645	55.0226	48.3936	23.014	37.4328	56.6642	39.037	38.4997	59.5905	42.4105	46.8336	16.9644	33.2861	25.1253	18.5737	10.5546	14.5642	13.1401	1.31979	7.22996	112.198	82.7581	65.9499	86.9686
Ptprj	ENSMUSG00000025314.16_Ptprj	134.737	106.462	118.51	119.903	178.582	109.65	144.116	292.287	322.998	246.203	287.163	251.658	214.398	233.028	285.645	260.693	279.368	275.235	265.515	256.498	258.318	260.111	232.282	211.869	222.075	226.864	206.569	216.717	865.372	1266.74	1066.06	578.892	656.79	701.67	645.784
Nr1h3	ENSMUSG00000002108.10_Nr1h3	3.41106	9.81564	0.828738	4.68515	2.91166	9.74669	6.32918	5.62091	3.21925	6.15507	4.99841	10.7088	7.58933	9.14909	36.5517	28.0746	27.6732	30.7665	35.8446	50.5224	47.5512	44.6394	35.2338	37.5129	36.3733	0	1.5078	0.753902	0	0	0	3.58078	4.61599	0	2.73226
Chst1	ENSMUSG00000027221.5_Chst1	20.4663	18.1212	16.5748	18.3874	63.086	138.403	100.745	125.908	106.235	140.336	124.16	88.348	74.9446	81.6463	158.391	108.288	104.104	123.594	131.43	124.363	125.946	127.246	105.701	122.577	114.139	23.8804	10.5546	17.2175	50.6834	36.954	43.8187	212.459	151.668	106.705	156.944
Cd44	ENSMUSG00000005087.17_Cd44	9.38041	12.0808	6.62991	9.3637	32.9988	21.9301	27.4644	55.0849	49.3619	60.3196	54.9221	29.4493	36.998	33.2237	31.1366	20.0533	39.5332	30.241	31.8618	58.2951	46.266	45.4743	19.5743	34.8711	27.2227	0	3.01561	1.5078	771.514	1105.98	938.747	1891.84	2130.28	2071.86	2031.33
Kcna4	ENSMUSG00000042604.5_Kcna4	0.852765	0	0.828738	0.560501	102.879	44.8348	73.8567	129.281	174.913	99.7121	134.635	156.349	125.224	140.787	56.8582	89.5714	118.599	88.343	115.499	110.113	132.372	119.328	87.432	84.0077	85.7199	17.247	37.6951	27.471	35.6661	51.4717	43.5689	59.6796	46.4896	110.41	72.1932
Gm13912	ENSMUSG00000086758.1_Gm13912	0	0	0	0	0	0.974669	0.487335	8.99346	11.8039	9.84811	10.2152	12.3152	24.6653	18.4902	20.3065	16.0426	25.0377	20.4623	10.6206	22.0226	19.2775	17.3069	19.5743	29.0593	24.3168	0	0	0	46.9291	88.4257	67.6774	63.2604	96.6061	316.411	158.759
Bdnf	ENSMUSG00000048482.14_Bdnf	14.497	3.0202	3.31495	6.94405	17.47	4.87335	11.1717	32.6013	18.2424	38.1614	29.6684	20.8823	23.7166	22.2995	18.9527	22.7271	15.8133	19.1644	33.1894	15.5454	24.4182	24.3843	26.0991	36.9845	31.5418	1.32669	0	0.663346	67.5778	26.3957	46.9868	59.6796	49.457	118.562	75.8994
Lpcat4	ENSMUSG00000027134.4_Lpcat4	53.7242	58.8939	43.9231	52.1804	48.5277	14.62	31.5739	145.019	128.77	118.177	130.656	149.388	167.914	158.651	222.018	263.367	243.788	243.057	245.602	222.817	187.634	218.684	146.155	175.941	161.048	37.1474	40.7107	38.929	103.244	105.583	104.413	119.359	63.305	106.705	96.4566
Gm21985	ENSMUSG00000096764.1_Gm21985	9.3463	0	0	3.11543	20.1681	11.696	15.9321	32.1066	0	11.3499	14.4855	9.52017	12.105	10.8126	4.80587	0	26.8826	10.5628	10.6073	0	0	3.53578	4.5543	1.81753	3.18591	2.33498	0	1.16749	2.40277	0	1.20138	42.098	91.334	35.2795	56.2371
Fmn1	ENSMUSG00000044042.19_Fmn1	9.38041	9.06059	14.9173	11.1194	41.7338	37.5248	39.6293	209.098	325.145	268.361	267.534	583.632	535.048	559.34	854.226	851.597	774.85	826.891	866.908	899.04	967.73	911.226	1010.04	989.072	999.554	19.9004	3.01561	11.458	215.874	180.811	198.342	920.26	1003.98	1482.02	1135.42
Gjd2	ENSMUSG00000068615.4_Gjd2	15.3498	4.5303	16.5748	12.1516	44.6455	14.62	29.6328	62.9542	54.7273	68.9367	62.2061	77.6391	73.0473	75.3432	51.4431	58.823	43.4865	51.2509	38.4997	33.6816	42.4105	38.1973	43.0635	46.4948	44.7792	11.9402	12.0624	12.0013	18.7716	48.8321	33.8019	27.4526	36.5982	51.1297	38.3935
Gpr176	ENSMUSG00000040133.2_Gpr176	0	0.75505	4.97243	1.90916	15.5289	5.36068	10.4448	20.2353	23.6079	33.2374	25.6935	31.5911	34.152	32.8715	23.014	17.3795	17.131	19.1749	23.8964	11.659	17.9923	17.8492	15.6595	28.0026	21.831	3.98007	4.52341	4.25174	3.75432	1.31979	2.53706	79.9707	60.3376	57.7988	66.0357
Pak6	ENSMUSG00000074923.10_Pak6	13.6442	1.5101	12.4311	9.19514	53.3805	40.4488	46.9146	113.542	129.843	113.253	118.88	95.3087	91.0719	93.1903	184.112	163.1	168.675	171.962	152.671	174.885	93.8171	140.458	129.191	146.353	137.772	55.721	25.6327	40.6768	328.503	250.759	289.631	169.49	84.4067	136.346	130.081
Disp2	ENSMUSG00000040035.14_Disp2	422.971	192.538	723.489	446.332	401.809	219.788	310.799	1331.03	1194.34	1493.22	1339.53	1787.31	1859.39	1823.35	2474.68	2029.39	1975.34	2159.81	2015.26	2042.92	1882.77	1980.32	1897.41	1911.04	1904.22	557.21	529.239	543.225	809.057	1232.68	1020.87	1934.81	1423.04	1444.97	1600.94
Rhov	ENSMUSG00000034226.7_Rhov	5.11659	3.77525	0.828738	3.24019	12.6172	11.2087	11.9129	30.3529	20.3886	35.6994	28.8136	48.1898	44.5873	46.3886	24.3678	21.3902	9.22441	18.3275	29.2067	37.5679	21.8478	29.5408	18.2694	35.9278	27.0986	6.63346	21.1092	13.8713	22.5259	35.6342	29.0801	90.713	101.882	80.7701	91.1215
Exd1	ENSMUSG00000048647.9_Exd1	1.70553	2.26515	4.97243	2.98104	7.76443	3.41134	5.58789	10.1176	19.3155	12.3101	13.9144	25.7012	22.768	24.2346	75.8109	58.823	51.3931	62.009	78.327	64.7723	73.2545	72.1179	99.1766	92.9897	96.0832	3.98007	7.53902	5.75954	20.6488	15.8374	18.2431	10.7423	21.4314	14.0792	15.4176
Pla2g4e	ENSMUSG00000050211.14_Pla2g4e	0	0	0	0	39.7927	24.8541	32.3234	150.64	157.743	105.867	138.084	150.995	119.532	135.263	216.603	185.56	160.768	187.644	165.947	217.544	240.326	207.939	202.268	175.307	188.787	1.32669	3.01561	2.17115	1.87716	2.63957	2.25837	2.38718	6.59427	13.3382	7.43988
Ttbk2	ENSMUSG00000090100.7_Ttbk2	656.569	530.913	555.702	581.061	525.07	437.758	481.414	1069.88	898.118	972.217	980.073	1219.27	1319.32	1269.3	1228.26	1325.98	1152.38	1235.54	1100.3	1114.03	1138.97	1117.76	1415.37	1334.82	1375.09	474.226	733.576	603.901	945.057	1092.49	1018.78	1095.44	1590.99	1229.07	1305.17
Ppip5k1	ENSMUSG00000033526.16_Ppip5k1	99.7735	70.9747	85.36	85.3694	125.201	145.226	135.214	442.928	430.307	478.864	450.7	821.369	698.218	759.793	1141.22	973.254	1025.23	1046.57	1379.35	1347.26	1208.06	1311.56	1212.3	1171.35	1191.83	291.872	263.866	277.869	349.152	304.871	327.011	626.636	901.262	547.606	691.835
Ckmt1	ENSMUSG00000000308.14_Ckmt1	3.41106	0.75505	12.4311	5.53239	193.14	109.163	151.152	215.843	209.251	265.899	230.331	796.738	1029.3	913.02	347.918	398.392	378.201	374.837	317.291	317.384	285.307	306.661	351.033	288.479	319.756	26.5338	42.2185	34.3762	26.2803	102.943	64.6118	251.848	293.445	190.44	245.244
Slc28a2	ENSMUSG00000027219.13_Slc28a2	0	0	0	0	0	0	0	1.12418	5.36542	1.23101	2.57354	4.75473	0.948666	2.8517	0	0	5.27109	1.75703	1.32758	1.29545	0	0.874341	3.91487	1.0567	2.48578	0	1.5078	0.753902	3.75432	3.03551	3.39492	38.2904	282.251	67.6764	129.406
Gatm	ENSMUSG00000027199.14_Gatm	9.38041	6.79545	4.97243	7.04943	313.489	556.049	434.769	192.235	145.939	148.953	162.376	98.5214	111.943	105.232	31.1366	53.4755	56.6642	47.0921	47.7928	44.0452	52.6918	48.1766	61.3329	70.2706	65.8018	14.5936	10.5546	12.5741	24.4031	25.0759	24.7395	25.0654	49.7868	44.4606	39.7709
Slc30a4	ENSMUSG00000005802.12_Slc30a4	56.2825	67.1994	43.0944	55.5254	122.29	129.144	125.717	119.163	111.601	131.718	120.827	105.482	97.7126	101.597	92.0561	76.2026	79.0663	82.4417	110.189	82.9086	102.813	98.6369	129.191	140.541	134.866	72.968	61.8199	67.394	152.05	186.09	169.07	300.785	232.118	352.721	295.208
Shc4	ENSMUSG00000035109.14_Shc4	20.4663	11.3257	23.2047	18.3323	33.9694	19.006	26.4877	37.098	35.4118	49.2405	40.5834	39.6227	40.7926	40.2077	27.0753	41.4435	40.8509	36.4566	41.1549	63.4769	47.5512	50.7276	44.3685	40.683	42.5257	2.65338	9.04682	5.8501	150.173	153.095	151.634	112.198	126.28	206.001	148.16
Slc27a2	ENSMUSG00000027359.16_Slc27a2	0	1.5101	0	0.503366	20.3816	17.544	18.9628	39.3464	64.3851	59.0886	54.2734	79.7809	35.1006	57.4408	67.6883	32.0853	51.3931	50.3889	49.1203	51.8178	56.5473	52.4952	52.1982	54.9485	53.5733	0	0	0	18.7716	7.91872	13.3452	4.77437	0	2.22303	2.33247
Blvra	ENSMUSG00000001999.15_Blvra	12.7915	10.5707	13.2598	12.2073	45.616	49.2208	47.4184	4.49673	16.0963	23.3893	14.6607	20.8823	18.9733	19.9278	25.7216	44.1173	28.991	32.9433	26.5515	24.6135	28.2737	26.4796	31.3189	34.8711	33.095	17.247	4.52341	10.8852	18.7716	10.5583	14.665	21.4847	27.6959	20.0073	23.0626
Kcnip3	ENSMUSG00000079056.12_Kcnip3	11.9387	20.3863	18.2322	16.8524	11.6466	7.79735	9.722	44.9673	48.2888	46.7785	46.6782	27.843	36.0493	31.9462	43.3205	41.4435	30.3088	38.3576	25.224	25.9089	32.1292	27.754	20.8793	21.134	21.0067	1.32669	0	0.663346	9.38581	1.31979	5.3528	3.58078	2.308	1.48202	2.45693
Mal	ENSMUSG00000027375.14_Mal	5.11659	0.75505	0	1.95721	179.552	234.895	207.224	93.3071	76.189	78.7848	82.7603	895.26	730.473	812.866	368.224	542.776	556.1	489.033	122.137	180.067	176.068	159.424	78.2973	72.384	75.3407	0	0	0	1.87716	2.63957	2.25837	0	0.989141	2.22303	1.07072
Zc3h6	ENSMUSG00000042851.17_Zc3h6	19.6136	16.6111	20.7185	18.981	69.8799	58.4801	64.18	128.157	129.843	131.718	129.906	248.981	209.655	229.318	243.326	253.755	227.975	241.685	242.84	265.45	253.178	253.823	215.318	268.233	241.775	164.297	155.002	159.65	114.507	64.6695	89.5882	268.976	460.28	353.462	360.906
Slc20a1	ENSMUSG00000027397.14_Slc20a1	428.941	465.866	338.125	410.977	212.551	247.566	230.059	475.529	415.284	471.478	454.097	801.557	716.243	758.9	939.514	887.693	877.636	901.614	833.718	857.585	776.24	822.515	1087.03	1113.23	1100.13	460.362	468.927	464.644	993.019	702.127	847.573	1444.25	1515.69	1449.42	1469.79
Lzts3	ENSMUSG00000037703.14_Lzts3	40.0799	36.9974	51.3818	42.8197	46.5866	53.1195	49.853	166.379	186.717	156.339	169.811	164.381	139.454	151.917	185.466	187.164	158.133	176.921	252.24	304.43	219.763	258.811	216.623	224.021	220.322	51.741	63.3277	57.5343	191.471	192.689	192.08	120.553	171.121	125.231	138.968
Gfra4	ENSMUSG00000027316.15_Gfra4	3.41106	3.0202	4.97243	3.80123	5.82332	5.84801	5.83567	20.2353	16.0963	34.4684	23.6	28.9139	20.8706	24.8923	46.028	28.0746	43.4865	39.1964	26.5515	44.0452	28.2737	32.9568	33.9289	38.5696	36.2492	1.32669	4.52341	2.92505	22.5259	13.1979	17.8619	25.0654	12.5291	23.7123	20.4356
Siglec1	ENSMUSG00000027322.11_Siglec1	0.852765	2.26515	0	1.0393	5.82332	6.82268	6.323	2.24836	8.58468	8.61709	6.48338	21.4284	18.9733	20.2009	1.35377	5.34755	9.22441	5.30857	5.31031	9.06812	7.711	7.36314	26.0991	17.4356	21.7673	5.30677	6.03121	5.66899	1.87716	10.5583	6.21773	83.5634	228.201	45.9574	119.241
Prnp	ENSMUSG00000079037.9_Prnp	110.859	69.4646	144.2	108.175	322.224	474.664	398.444	274.3	268.271	244.972	262.514	192.759	215.347	204.053	139.438	179.143	162.086	160.222	110.189	133.431	161.931	135.184	160.51	202.887	181.698	63.6812	90.4682	77.0747	198.979	492.28	345.63	344.948	244.318	185.993	258.42
Slc23a2	ENSMUSG00000027340.15_Slc23a2	173.111	126.093	123.482	140.895	254.285	367.938	311.111	348.496	326.218	375.459	350.058	478.15	437.335	457.743	503.601	641.706	438.818	528.042	444.738	523.36	484.508	484.202	687.712	603.905	645.808	177.777	153.796	165.786	392.327	397.256	394.791	959.648	988.811	925.521	957.994
Gpcpd1	ENSMUSG00000027346.15_Gpcpd1	156.909	122.318	122.653	133.96	714.328	865.506	789.917	1246.72	1097.77	1078.37	1140.95	1711.27	1588.07	1649.67	1543.29	1557.47	1564.2	1554.99	999.665	1000.08	1006.29	1002.01	1231.88	1092.63	1162.25	435.155	336.24	385.697	497.448	549.031	523.24	756.738	804.501	1035.19	865.476
Chgb	ENSMUSG00000027350.8_Chgb	77.6016	43.0378	148.344	89.6612	495.953	476.126	486.039	414.823	362.703	453.013	410.18	1217.06	1057.76	1137.41	364.163	414.435	405.874	394.824	432.79	400.293	485.793	439.625	391.487	340.258	365.872	265.338	348.302	306.82	396.081	914.612	655.347	689.896	1815.4	539.455	1014.92
Bmp2	ENSMUSG00000027358.6_Bmp2	0	5.28535	0.828738	2.03803	15.5289	37.5248	26.5268	6.74509	11.8039	16.0032	11.5174	9.10252	14.23	11.6663	8.1226	4.01066	7.90663	6.67996	9.29304	7.77268	6.42583	7.83052	5.21982	7.39691	6.30837	0	0	0	18.7716	27.7155	23.2436	35.8078	35.6091	31.8634	34.4268
Tmx4	ENSMUSG00000034723.11_Tmx4	160.32	107.972	203.041	157.111	482.365	416.184	449.274	935.319	973.288	908.488	939.032	1267.93	1218.09	1243.01	584.827	729.94	654.933	656.567	614.668	669.746	693.99	659.468	799.938	840.606	820.272	597.011	631.769	614.39	942.335	1197.05	1069.69	1998.07	3125.69	2591.31	2571.69
Ndufaf5	ENSMUSG00000027384.6_Ndufaf5	38.3744	48.3232	29.0058	38.5678	147.524	101.366	124.445	111.294	106.235	129.256	115.595	234.524	231.474	232.999	129.962	128.341	126.506	128.27	124.792	107.522	132.372	121.562	147.46	137.899	142.68	62.3545	39.2029	50.7787	82.5951	129.339	105.967	96.681	97.2655	125.231	106.392
Macrod2	ENSMUSG00000068205.14_Macrod2	28.1412	22.6515	15.746	22.1796	714.328	356.242	535.285	441.804	581.612	531.798	518.404	859.92	800.674	830.297	479.233	505.343	532.881	505.819	500.496	498.747	479.2	492.814	501.103	457.023	479.063	148.589	186.47	167.53	668.063	817.344	742.704	574.118	663.054	661.974	633.049
Dzank1	ENSMUSG00000037259.15_Dzank1	34.1106	14.3459	33.1495	27.202	107.731	52.1448	79.9381	580.078	526.884	557.649	554.87	718.028	667.861	692.945	559.105	569.514	591.68	573.433	558.91	496.156	560.333	538.466	580.705	620.812	600.759	155.223	155.304	155.263	341.644	430.25	385.947	555.02	494.9	512.779	520.9
Dtd1	ENSMUSG00000027430.12_Dtd1	29.8468	39.2626	36.4645	35.1913	161.112	137.916	149.514	74.196	104.089	75.0918	84.459	150.995	142.3	146.647	71.7496	77.5395	81.7019	76.997	62.3961	66.0678	60.4028	62.9556	103.092	86.1211	94.6063	34.494	31.6639	33.0789	69.455	97.6642	83.5596	89.5194	109.465	48.9066	82.6303
Napb	ENSMUSG00000027438.14_Napb	139.853	89.8509	174.864	134.856	224.198	129.144	176.671	458.666	362.703	443.165	421.511	575.065	581.532	578.299	389.885	397.056	444.089	410.343	382.342	376.975	461.375	406.897	501.103	532.577	516.84	253.398	245.772	249.585	384.818	376.139	380.479	732.866	844.726	549.088	708.893
C530025M09Rik	ENSMUSG00000074737.2_C530025M09Rik	0	1.5101	4.14369	1.8846	1.94111	3.41134	2.67622	11.2418	15.0232	34.4684	20.2445	57.2923	65.4579	61.3751	39.2592	48.1279	23.7199	37.0357	25.224	42.7497	38.555	35.5096	65.2478	44.3814	54.8146	5.30677	4.52341	4.91509	13.1401	15.8374	14.4888	25.0654	14.1777	17.0432	18.7621
Zfp345	ENSMUSG00000074731.3_Zfp345	0.852765	0	1.65748	0.836747	3.88222	2.92401	3.40311	2.24836	1.07308	3.69304	2.33816	1.76161	2.846	2.3038	0	5.34755	1.31777	2.22177	10.6206	2.59089	7.711	6.97417	3.91487	3.7143	3.81459	9.28684	7.53902	8.41293	41.2976	34.3145	37.806	55.514	97.1633	81.926	78.2011
Snph	ENSMUSG00000027457.15_Snph	26.4357	24.1616	36.4645	29.0206	88.3204	49.7081	69.0143	1119.69	1137.47	1025.43	1094.2	1472.47	1310.11	1391.29	2650.67	2070.84	2219.13	2313.55	2413.53	2219.1	1866.06	2166.23	2037.04	2179.97	2108.51	91.5417	91.976	91.7588	484.308	414.413	449.36	492.954	450.719	585.398	509.69
Snta1	ENSMUSG00000027488.12_Snta1	28.1412	21.8964	33.1495	27.7291	12.6172	13.158	12.8876	20.2353	23.6079	29.5443	24.4625	44.9772	38.8953	41.9362	59.5657	52.1386	42.1687	51.291	55.7582	31.0907	42.4105	43.0865	57.4181	60.232	58.825	7.96015	9.04682	8.50348	16.8945	17.1572	17.0258	27.4526	47.8085	23.7123	32.9911
Epb41l1	ENSMUSG00000027624.20_Epb41l1	259.24	118.543	411.883	263.222	495.953	340.159	418.056	1532.26	1393.94	1338.11	1421.44	1904.57	1745.55	1825.06	2306.82	1999.98	2175.64	2160.81	2554.26	2557.21	2265.75	2459.07	2127.08	2193.18	2160.13	692.533	734.3	713.417	1788.94	1938.77	1863.85	1653.13	1910.69	1334.56	1632.79
Slc32a1	ENSMUSG00000037771.11_Slc32a1	11.9387	3.77525	35.6357	17.1166	25.2344	14.62	19.9272	62.9542	76.189	40.6234	59.9222	92.0961	97.7126	94.9043	43.3205	57.4862	32.9443	44.5837	25.224	49.227	69.399	47.95	48.2834	61.817	55.0502	0	0	0	0	1.31979	0.659893	20.2911	17.4748	7.4101	15.0587
L3mbtl1	ENSMUSG00000035576.13_L3mbtl1	14.497	18.1212	8.28738	13.6352	19.4111	11.2087	15.3099	200.104	206.032	158.801	188.312	256.477	193.528	225.002	529.322	355.612	312.312	399.082	419.514	413.247	286.592	373.118	311.884	253.608	282.746	3.98007	4.52341	4.25174	163.313	194.009	178.661	90.713	121.335	117.08	109.709
Rims4	ENSMUSG00000035226.5_Rims4	20.4663	17.3661	24.8622	20.8982	20.3816	14.62	17.5008	67.4509	55.8004	56.6266	59.9593	74.4265	55.9713	65.1989	40.613	54.8124	30.3088	41.9114	53.1031	46.6361	42.4105	47.3832	27.4041	40.1546	33.7794	21.2271	22.617	21.9221	26.2803	40.9134	33.5968	189.781	288.17	109.669	195.873
Dbndd2	ENSMUSG00000017734.15_Dbndd2	46.9021	22.2966	30.6633	33.2873	65.9977	48.2461	57.1219	149.224	162.948	201.886	171.353	306.273	294.086	300.18	200.357	241.977	143.637	195.324	192.499	132.136	172.212	165.615	160.51	171.656	166.083	45.1075	73.8823	59.4949	122.016	137.258	129.637	163.522	301.029	217.857	227.469
Kcnb1	ENSMUSG00000050556.9_Kcnb1	61.399	53.6085	87.0175	67.3417	161.112	92.1062	126.609	694.744	635.266	581.038	637.016	517.237	503.742	510.489	541.506	554.808	535.016	543.777	625.289	575.178	591.177	597.214	583.315	665.193	624.254	220.231	214.108	217.169	747.111	750.959	749.035	613.506	671.297	709.146	664.65
Cebpb	ENSMUSG00000056501.3_Cebpb	9.38041	12.8358	13.2598	11.8254	6.79388	11.2087	9.00129	14.6144	9.65776	8.61709	10.9631	26.2367	35.1006	30.6687	16.2452	24.064	22.4021	20.9038	22.5688	28.4998	20.5627	23.8771	19.5743	30.6443	25.1093	11.9402	6.03121	8.98572	65.7007	26.3957	46.0482	83.5515	85.0661	37.7915	68.803
Ripor3	ENSMUSG00000074577.9_Ripor3	0	0	0.828738	0.276246	0	1.462	0.731002	1.12418	0	1.23101	0.785065	2.14177	0	1.07088	0	1.33689	1.31777	0.884887	0	0	0	0	11.7446	6.34021	9.0424	0	0	0	28.1574	2.63957	15.3985	56.0988	104.849	54.8347	71.9275
Gm20716	ENSMUSG00000093752.1_Gm20716	156.499	108.455	63.962	109.639	215.356	284.667	250.011	218.26	291.868	409.263	306.464	373.294	293.859	333.577	250.149	445.183	606.531	433.954	264.068	396.096	443.28	367.814	423.315	231.491	327.403	166.394	179.504	172.949	149.891	98.1525	124.022	403.124	366.061	432.928	400.704
Nfatc2	ENSMUSG00000027544.16_Nfatc2	6.82212	10.5707	9.11612	8.83631	29.1166	25.8287	27.4727	227.085	191.009	160.032	192.709	212.035	158.427	185.231	419.667	268.714	267.508	318.63	383.67	334.225	273.74	330.545	207.488	260.477	233.982	2.65338	6.03121	4.3423	11.263	10.5583	10.9106	59.6796	77.4827	58.5398	65.234
Bcas1	ENSMUSG00000013523.13_Bcas1	0.852765	3.0202	0.828738	1.56723	23.2933	19.006	21.1497	69.6993	91.2122	93.557	84.8228	275.217	335.828	305.523	62.2732	101.603	65.8886	76.5884	33.1894	25.9089	28.2737	29.124	31.3189	31.1727	31.2458	0	0	0	0	0	0	0	0.659427	2.22303	0.960819
Gm14443	ENSMUSG00000078902.3_Gm14443	3.41106	6.0404	1.65748	3.70298	35.9105	23.8745	29.8925	170.876	145.939	177.266	164.694	503.964	456.289	480.127	494.125	601.599	471.762	522.495	588.116	554.451	569.329	570.632	673.775	623.454	648.614	229.518	135.702	182.61	242.154	179.491	210.822	421.839	540.401	717.29	559.843
Zfp968	ENSMUSG00000078898.9_Zfp968	5.10806	12.6697	3.68789	7.15523	17.1303	19.7468	18.4385	22.1464	28.8123	42.1868	31.0485	49.009	35.224	42.1165	48.9522	42.1387	39.2564	43.4491	39.0308	39.7184	23.7884	34.1792	32.5456	45.4963	39.0209	27.3033	19.9482	23.6258	24.6284	39.1581	31.8932	26.6052	27.8311	98.9174	51.1179
Gm14296	ENSMUSG00000074527.11_Gm14296	7.11206	34.5058	14.0886	18.5688	192.791	112.716	152.753	342.729	416.496	454.773	404.666	412.269	997.38	704.825	1137.43	1019.04	1168.14	1108.21	484.937	1008.36	472.132	655.144	1159.73	1071.86	1115.8	236.151	232.428	234.289	258.598	344.306	301.452	459.652	924.405	936.644	773.567
Gm14412	ENSMUSG00000078868.3_Gm14412	0	0	0	0	11.6855	12.6707	12.1781	129.416	107.308	137.873	124.866	269.916	288.878	279.397	281.962	392.791	375.222	349.992	418.226	380.058	353.421	383.902	514.048	472.99	493.519	41.2203	86.563	63.8916	148.577	146.496	147.537	287.465	176.413	331.55	265.143
Gm14418	ENSMUSG00000078867.9_Gm14418	3.10406	0	2.48622	1.86343	8.43411	15.3998	11.9169	30.1506	25.9257	30.2337	28.77	78.3459	77.1645	77.7552	89.2538	94.4243	85.7211	89.7997	45.6288	116.279	56.4702	72.7928	91.4513	83.5322	87.4918	23.5753	19.707	21.6411	0	34.8556	17.4278	67.6886	61.762	86.9575	72.136
Zfp970	ENSMUSG00000078866.10_Zfp970	6.88181	8.00352	4.61607	6.50047	30.1745	40.8776	35.5261	70.1377	55.0814	76.1135	67.1109	67.8084	87.7231	77.7658	91.0001	113.542	125.689	110.077	82.3496	81.5095	69.8616	77.9069	106.132	138.296	122.214	55.0312	55.7586	55.3949	89.0338	64.7355	76.8847	124.981	93.6189	145.09	121.23
Gm14403	ENSMUSG00000094786.1_Gm14403	1.09154	4.5303	0	1.87395	18.7414	18.8745	18.8079	11.2418	13.3599	26.9715	17.1911	53.405	45.536	49.4705	54.7192	74.117	58.1138	62.3167	57.6301	42.97	65.8005	55.4669	69.7368	66.9156	68.3262	22.3548	9.24283	15.7988	11.263	1.51775	6.39036	30.1501	30.2875	55.1534	38.5303
Gm14322	ENSMUSG00000078864.10_Gm14322	2.01252	5.28535	0	2.43262	17.7708	16.3696	17.0702	26.0585	33.0939	37.1027	32.0851	126.637	114.362	120.5	95.5488	119.959	116.412	110.64	76.8401	64.6816	99.0349	80.1856	117.276	98.6589	107.968	34.0031	32.1614	33.0823	44.7891	14.5968	29.693	111.028	45.118	102.919	86.3549
Gm14325	ENSMUSG00000095362.7_Gm14325	10.958	31.0778	5.67686	15.9042	101.442	68.3194	84.8809	136.397	113.897	111.899	120.731	260.423	259.327	259.875	215.289	243.862	236.751	231.967	196.309	200.742	256.879	217.977	264.358	227.471	245.914	56.5038	64.8054	60.6546	84.7539	62.5975	73.6757	206.802	161.975	256.641	208.473
Fam217b	ENSMUSG00000070476.10_Fam217b	34.1106	17.3661	30.6633	27.38	39.7927	21.9301	30.8614	51.7124	74.0428	50.4715	58.7422	76.5683	68.3039	72.4361	73.1034	70.855	84.3374	76.0986	91.6028	97.1585	109.239	99.3335	101.787	79.2526	90.5196	14.5936	28.6483	21.6209	28.1574	39.5936	33.8755	107.423	77.4827	76.324	87.0767
B230312C02Rik	ENSMUSG00000084843.1_B230312C02Rik	6.82212	9.81564	0.828738	5.82217	37.8516	17.0567	27.4542	43.8431	61.1658	78.7848	61.2646	360.353	270.37	315.361	108.301	105.614	118.599	110.838	120.809	89.3858	95.1023	101.766	142.24	130.503	136.371	1.32669	10.5546	5.94066	24.4031	47.5123	35.9577	269.752	1450.41	87.4392	602.534
Mrgbp	ENSMUSG00000027569.15_Mrgbp	140.706	126.093	132.598	133.133	108.702	113.062	110.882	123.66	133.062	156.339	137.687	164.916	142.3	153.608	249.093	217.913	210.844	225.95	221.705	226.703	232.615	227.008	199.658	205	202.329	127.362	155.304	141.333	161.436	106.903	134.169	359.271	404.229	300.85	354.783
Eef1a2	ENSMUSG00000016349.10_Eef1a2	21.3191	4.5303	42.2657	22.705	397.927	166.668	282.298	527.241	470.011	494.867	497.373	1164.59	1260.78	1212.68	515.785	569.514	608.811	564.703	483.238	458.588	597.602	513.143	703.371	769.278	736.325	43.7808	42.2185	42.9997	373.555	793.192	583.374	1087.36	1503.16	649.866	1080.13
Dgkk	ENSMUSG00000062393.13_Dgkk	6.82212	21.1414	2.48622	10.1499	49.4982	25.3414	37.4198	623.921	451.769	654.899	576.863	225.421	351.955	288.688	75.8109	70.855	65.8886	70.8515	58.4134	66.0678	53.977	59.486	48.2834	44.3814	46.3324	3.98007	25.6327	14.8064	135.156	191.369	163.262	229.17	334.33	205.26	256.253
Syp	ENSMUSG00000031144.15_Syp	229.394	112.502	412.712	251.536	309.607	164.232	236.919	758.823	712.528	715.219	728.857	961.119	853.799	907.459	670.114	661.759	682.606	671.493	691.667	660.678	601.458	651.268	572.876	562.693	567.784	241.458	303.068	272.263	634.481	968.723	801.602	994.262	1600.76	766.945	1120.66
Pcsk1n	ENSMUSG00000039278.10_Pcsk1n	51.1659	18.1212	97.7911	55.6927	121.319	72.6128	96.966	251.817	203.886	193.269	216.324	214.712	185.939	200.325	182.758	164.437	217.432	188.209	176.568	147.681	215.908	180.052	139.63	206.057	172.843	76.9481	91.976	84.462	193.348	595.224	394.286	390.305	253.879	172.655	272.28
Lancl3	ENSMUSG00000047344.9_Lancl3	1.70553	0	0.828738	0.844756	23.2933	15.5947	19.444	73.0718	76.189	57.8576	69.0395	77.1037	96.7639	86.9338	66.3345	96.2559	80.3841	80.9915	55.7582	67.3632	69.399	64.1735	87.432	84.0077	85.7199	2.65338	6.03121	4.3423	33.7889	11.8781	22.8335	71.6155	89.6821	57.7988	73.0321
Xk	ENSMUSG00000015342.6_Xk	14.497	16.6111	9.94486	13.6843	22.3227	28.2654	25.2941	28.1045	41.8503	50.4715	40.1421	58.3632	56.92	57.6416	48.7356	46.7911	48.7576	48.0947	49.1203	36.2725	43.6957	43.0295	28.709	50.1933	39.4512	1.32669	1.5078	1.41725	20.6488	18.477	19.5629	60.8732	60.0079	64.4679	61.783
Dynlt3	ENSMUSG00000031176.8_Dynlt3	14.497	16.6111	16.5748	15.8943	191.199	270.471	230.835	180.993	150.232	167.418	166.214	307.344	321.598	314.471	142.145	183.154	171.31	165.536	120.809	121.772	177.353	139.978	155.29	162.204	158.747	63.6812	63.3277	63.5045	41.2976	77.8674	59.5825	274.526	374.555	242.31	297.13
Sytl5	ENSMUSG00000054453.11_Sytl5	0.852765	3.0202	0	1.29099	6.79388	0	3.39694	22.4836	31.1194	17.2342	23.6124	18.7405	15.1787	16.9596	12.1839	20.0533	27.6732	19.9701	27.8791	19.4317	33.4143	26.9084	11.7446	16.9072	14.3259	0	0	0	20.6488	23.7562	22.2025	51.3245	38.5765	37.7915	42.5642
Slc9a7	ENSMUSG00000037341.14_Slc9a7	12.7915	9.06059	18.2322	13.3614	78.6149	40.4488	59.5318	156.261	170.62	147.722	158.201	217.39	196.374	206.882	177.343	221.923	216.115	205.127	185.861	199.499	213.338	199.566	180.084	192.32	186.202	42.4541	61.8199	52.137	120.138	203.247	161.693	142.037	139.469	148.943	143.483
Syn1	ENSMUSG00000037217.15_Syn1	127.915	58.1388	169.891	118.648	244.58	124.758	184.669	526.117	512.934	461.63	500.227	581.49	672.604	627.047	771.647	640.369	591.68	667.898	655.823	645.132	595.032	631.996	501.103	541.559	521.331	206.964	152.288	179.626	482.431	714.005	598.218	666.025	421.374	319.375	468.925
Agtr2	ENSMUSG00000068122.10_Agtr2	0	0	0	0	26.205	13.158	19.6815	30.3529	23.6079	30.7753	28.2454	47.6544	58.8173	53.2358	31.1366	29.4115	32.9443	31.1641	31.8618	29.7953	32.1292	31.2621	44.3685	30.6443	37.5064	1.32669	3.01561	2.17115	1.87716	10.5583	6.21773	2.38718	4.9457	16.3022	7.87837
Il13ra1	ENSMUSG00000017057.9_Il13ra1	1.70553	3.0202	0	1.57524	42.7044	57.0181	49.8613	39.3464	60.0927	44.3165	47.9185	8.03164	12.3327	10.1821	8.1226	6.68444	5.27109	6.69271	11.9482	7.77268	6.42583	8.71557	9.13469	6.86856	8.00162	0	0	0	88.2266	104.263	96.2449	124.134	145.074	139.31	136.172
Zcchc12	ENSMUSG00000036699.12_Zcchc12	5.11659	1.5101	5.80117	4.14262	62.1154	53.6068	57.8611	193.359	174.913	163.725	177.332	82.9936	103.405	93.1991	83.9335	64.1706	59.2997	69.1346	83.6373	79.0222	93.8171	85.4922	67.8577	108.312	88.0848	29.1872	28.6483	28.9177	195.225	249.44	222.332	214.847	146.723	143.756	168.442
Akap17b	ENSMUSG00000059708.12_Akap17b	69.0739	60.404	45.5806	58.3528	164.024	116.473	140.248	335.006	341.241	324.987	333.745	336.793	270.37	303.582	265.338	260.693	274.097	266.709	270.826	309.612	323.862	301.433	220.538	291.121	255.829	197.677	174.905	186.291	431.747	411.773	421.76	359.271	663.714	533.527	518.837
Tenm1	ENSMUSG00000016150.15_Tenm1	5.96935	6.79545	6.62991	6.4649	268.843	94.5429	181.693	836.391	992.603	834.627	887.874	520.45	432.592	476.521	580.766	588.23	549.511	572.836	590.772	544.087	654.15	596.336	536.337	493.479	514.908	95.5218	75.3902	85.456	3159.26	3258.55	3208.91	929.808	801.204	1321.22	1017.41
Arhgef6	ENSMUSG00000031133.12_Arhgef6	2.55829	0.75505	2.48622	1.93319	78.6149	78.9482	78.7815	209.098	149.159	152.646	170.301	237.201	223.885	230.543	314.074	348.928	270.143	311.048	272.153	224.112	313.581	269.949	274.041	241.985	258.013	19.9004	15.078	17.4892	45.0519	21.1166	33.0842	167.103	149.031	226.008	180.714
Mcf2	ENSMUSG00000031139.15_Mcf2	5.96935	4.5303	3.31495	4.60487	17.47	21.9301	19.7	53.9607	54.7273	70.1678	59.6186	80.3164	75.8933	78.1048	75.8109	61.4968	71.1597	69.4891	67.7064	77.7268	55.2622	66.8984	58.723	89.2912	74.0071	11.9402	7.53902	9.73962	37.5432	18.477	28.0101	29.8398	34.2902	29.6404	31.2568
Cdr1	ENSMUSG00000090546.2_Cdr1	0	0	0	0	4.85277	3.41134	4.13206	96.6796	112.674	93.557	100.97	47.1189	36.0493	41.5841	74.4571	76.2026	109.375	86.6783	49.1203	89.3858	82.2506	73.5856	104.396	51.25	77.8232	1.32669	4.52341	2.92505	16.8945	15.8374	16.366	72.8091	99.9032	9.63313	60.7818
Slitrk2	ENSMUSG00000036790.5_Slitrk2	121.945	76.26	68.7853	88.9969	187.317	115.011	151.164	284.418	306.902	359.456	316.925	202.933	258.986	230.959	169.221	208.554	197.666	191.814	143.378	120.476	116.95	126.935	126.581	171.186	148.883	26.5338	24.1248	25.3293	268.434	201.927	235.181	230.363	187.277	295.663	237.768
Aff2	ENSMUSG00000031189.12_Aff2	22.1719	23.4065	12.4311	19.3365	229.051	99.4162	164.233	310.274	284.367	274.516	289.719	277.359	270.37	273.864	219.31	220.586	237.199	225.698	254.895	244.839	241.611	247.115	178.779	188.093	183.436	46.4342	64.8355	55.6349	193.348	129.339	161.343	167.103	79.461	149.684	132.083
Mamld1	ENSMUSG00000059401.14_Mamld1	22.1719	3.0202	25.6909	16.961	142.671	150.586	146.629	347.372	334.802	350.839	344.338	312.698	254.242	283.47	266.692	263.367	288.592	272.884	269.498	260.385	280.166	270.016	217.928	239.871	228.899	18.5737	10.5546	14.5642	30.0346	54.1113	42.0729	74.0027	43.5222	114.116	77.2135
Mtm1	ENSMUSG00000031337.16_Mtm1	21.3191	12.8358	6.62991	13.595	110.643	90.1569	100.4	220.34	273.637	214.196	236.057	476.008	503.742	489.875	356.04	433.151	368.976	386.056	347.825	270.748	364.987	327.854	364.083	427.964	396.023	126.036	113.085	119.56	80.718	72.5883	76.6531	208.879	238.383	363.095	270.119
Prrg3	ENSMUSG00000033361.13_Prrg3	92.0986	95.1362	104.421	97.2186	195.081	345.033	270.057	218.091	201.74	152.646	190.826	141.357	120.481	130.919	182.758	165.774	151.544	166.692	167.275	134.726	183.779	161.927	118.751	138.956	128.854	86.2349	43.7263	64.9806	50.6834	21.1166	35.9	127.714	160.571	139.31	142.532
Gabra3	ENSMUSG00000031343.13_Gabra3	11.9387	10.5707	14.9173	12.4756	63.086	30.2147	46.6504	154.013	171.694	153.877	159.861	125.294	95.8153	110.554	59.5657	90.9083	109.375	86.6164	108.861	81.6131	164.501	118.325	121.361	137.899	129.63	2.65338	10.5546	6.604	46.9291	27.7155	37.3223	15.5167	32.3119	28.1584	25.329
Atp2b3	ENSMUSG00000031376.15_Atp2b3	9.38041	2.26515	5.80117	5.81558	85.4087	51.1701	68.2894	410.326	436.745	450.551	432.541	671.98	584.378	628.179	695.836	632.348	649.662	659.282	689.012	639.95	606.599	645.187	518.067	557.938	538.003	22.5538	40.7107	31.6322	153.927	131.979	142.953	179.039	214.314	197.85	197.067
Mpp1	ENSMUSG00000031402.12_Mpp1	54.5769	57.3838	53.0393	55	293.107	427.88	360.493	161.882	151.305	150.184	154.457	155.814	160.325	158.069	127.254	129.678	139.684	132.205	102.223	143.795	116.95	120.989	123.971	139.485	131.728	70.3146	63.3277	66.8212	148.296	179.491	163.893	177.845	183.98	145.979	169.268
F8	ENSMUSG00000031196.13_F8	6.82212	2.26515	5.80117	4.96281	34.9399	30.2147	32.5773	140.523	123.405	132.949	132.292	184.728	166.965	175.846	247.739	236.629	212.161	232.177	241.619	240.953	209.482	230.685	185.304	186.508	185.906	21.2271	37.6951	29.4611	105.121	63.3498	84.2354	124.134	104.849	155.612	128.198
Rab39b	ENSMUSG00000031202.5_Rab39b	70.7795	46.8131	72.1002	63.2309	66.9682	22.9047	44.9365	56.2091	35.4118	75.0918	55.5709	136.002	125.224	130.613	89.3485	100.267	113.328	100.981	55.7582	62.1814	115.665	77.8682	67.8577	82.951	75.4044	65.0079	70.8667	67.9373	31.9118	48.8321	40.3719	139.65	120.016	183.77	147.812
Mageb16	ENSMUSG00000046942.17_Mageb16	0	0	0	0	16.1112	0	8.0556	14.4907	25.3999	16.8895	18.9267	30.5845	23.84	27.2122	6.78237	15.7886	13.1909	11.9206	26.4586	34.6532	16.5786	25.8968	28.8656	34.1737	31.5197	47.7609	12.1227	29.9418	37.9562	8.48623	23.2212	56.0988	89.6821	46.528	64.103
Gk	ENSMUSG00000025059.16_Gk	26.4357	32.4671	23.2047	27.3692	29.1166	26.3161	27.7163	122.536	174.913	160.032	152.493	191.688	193.528	192.608	216.603	247.324	189.759	217.895	176.568	137.317	201.771	171.885	187.914	207.113	197.514	34.494	22.617	28.5555	75.0865	89.7455	82.416	124.134	173.759	180.806	159.566
Il1rapl1	ENSMUSG00000052372.10_Il1rapl1	0	0	0.828738	0.276246	245.55	79.9229	162.736	516	537.615	507.177	520.264	417.645	412.67	415.157	345.21	283.42	301.77	310.133	319.946	290.18	343.139	317.755	351.033	336.031	343.532	26.5338	72.3745	49.4542	508.711	401.215	454.963	317.496	317.844	718.779	451.373
Gm27000	ENSMUSG00000097961.1_Gm27000	5.90966	8.63022	5.72658	6.75549	12.0834	5.16087	8.62213	144.615	60.3288	76.6921	93.8786	39.3978	48.9512	44.1745	160.733	122.94	121.933	135.202	110.415	81.6649	64.2712	85.4502	152.014	187.406	169.71	44.4707	30.1561	37.3134	230.159	188.347	209.253	231.951	25.8265	90.1438	115.974
Pcyt1b	ENSMUSG00000035246.16_Pcyt1b	115.976	55.8737	152.488	108.112	95.1143	60.4295	77.7719	157.385	105.162	171.111	144.553	197.578	218.193	207.886	220.664	251.335	227.975	233.324	236.309	233.18	224.904	231.464	211.403	245.155	228.279	70.3146	78.4058	74.3602	206.488	207.207	206.847	226.783	248.274	194.145	223.067
Ar	ENSMUSG00000046532.8_Ar	0.852765	1.5101	1.65748	1.34011	2.91166	1.462	2.18683	68.5751	53.6542	100.943	74.3908	124.758	153.684	139.221	147.56	173.795	134.413	151.923	139.396	170.999	169.642	160.012	157.9	164.317	161.108	0	0	0	1.87716	9.23851	5.55783	40.5821	21.4314	24.4533	28.8223
Nlgn3	ENSMUSG00000031302.16_Nlgn3	66.8738	64.451	67.3847	66.2365	207.854	117.301	162.578	560.641	516.926	541.609	539.725	289.187	247.118	268.153	278.456	244.517	230.465	251.146	295.784	250.423	303.608	283.271	155.459	216.28	185.87	71.4423	25.693	48.5676	259.161	325.209	292.185	188.946	214.235	164.415	189.199
Nap1l2	ENSMUSG00000082229.1_Nap1l2	45.1965	22.6515	82.0451	49.9644	406.662	260.237	333.449	337.255	258.613	334.836	310.235	887.228	764.625	825.926	219.31	237.966	280.685	245.987	221.705	225.408	219.763	222.292	255.771	250.966	253.369	84.9083	101.023	92.9655	152.05	167.613	159.832	438.048	1178.73	624.671	747.149
Tex16	ENSMUSG00000034555.14_Tex16	2.55829	3.77525	4.14369	3.49241	9.70554	2.43667	6.07111	50.5882	62.2389	96.019	69.6154	12.8506	13.2813	13.066	12.1839	14.7058	9.22441	12.038	11.9482	16.8408	6.42583	11.7383	2.60991	5.81186	4.21088	0	0	0	1.87716	13.1979	7.53751	68.0348	74.1856	59.2808	67.167
4933403O08Rik	ENSMUSG00000079460.11_4933403O08Rik	0.852765	1.5101	0	0.787621	0.970554	2.92401	1.94728	62.9542	35.4118	96.019	64.795	17.1342	18.9733	18.0537	9.47636	4.01066	7.90663	7.13122	3.98273	11.659	17.9923	11.2114	10.4396	10.567	10.5033	0	0	0	5.63149	0	2.81574	35.8078	83.7473	34.0865	51.2138
Pabpc5	ENSMUSG00000034732.4_Pabpc5	5.96935	2.26515	0.828738	3.02108	8.73498	5.84801	7.2915	16.8627	10.7308	19.6962	15.7633	21.9531	15.1787	18.5659	24.3678	29.4115	21.0844	24.9546	23.8964	18.1362	16.7072	19.5799	13.0496	8.98196	11.0158	3.98007	4.52341	4.25174	11.263	14.5177	12.8903	41.7757	54.4027	61.5038	52.5608
Pcdh11x	ENSMUSG00000034755.18_Pcdh11x	4.26382	3.77525	5.80117	4.61341	491.1	173.978	332.539	863.372	803.74	933.108	866.74	455.126	482.871	468.998	196.296	259.356	246.423	234.025	203.119	238.362	267.315	236.265	160.51	173.299	166.904	17.247	22.617	19.932	1550.54	1367.3	1458.92	700.639	863.85	1502.77	1022.42
Nap1l3	ENSMUSG00000055733.6_Nap1l3	15.3498	12.8358	18.2322	15.4726	181.494	98.4416	139.968	200.104	142.72	178.497	173.774	368.384	329.187	348.786	79.8722	133.689	134.413	115.991	71.6891	95.863	145.224	104.259	97.8717	125.747	111.81	82.2549	81.4214	81.8381	112.63	110.862	111.746	239.912	578.977	253.425	357.438
Diaph2	ENSMUSG00000034480.18_Diaph2	41.7855	29.4469	21.5472	30.9265	451.308	770.476	610.892	297.908	287.587	265.899	283.798	313.769	314.008	313.889	270.753	278.073	234.563	261.13	288.084	282.407	307.155	292.549	356.253	278.969	317.611	108.789	63.3277	86.0582	230.891	269.236	250.064	263.784	421.704	535.009	406.832
Pcdh19	ENSMUSG00000051323.16_Pcdh19	92.9513	57.3838	53.0393	67.7915	157.23	94.5429	125.886	308.026	350.899	269.592	309.505	145.64	124.275	134.958	143.499	128.341	98.8329	123.558	122.137	125.658	116.95	121.582	90.0419	124.162	107.102	13.2669	28.6483	20.9576	994.896	1674.81	1334.85	379.562	216.952	359.39	318.635
Drp2	ENSMUSG00000000223.13_Drp2	135.59	91.361	180.665	135.872	205.757	169.592	187.675	322.64	377.726	268.361	322.909	462.622	386.107	424.365	429.144	350.264	416.416	398.608	477.928	515.588	439.527	477.681	391.487	396.263	393.875	183.083	123.64	153.362	294.714	195.328	245.021	525.181	336.638	472.764	444.861
Taf7l	ENSMUSG00000009596.9_Taf7l	0	0	0	0	0	0	0	4.49673	0	1.23101	1.90925	2.14177	0	1.07088	1.35377	0	0	0.451255	0	0	0	0	0	1.0567	0.52835	10.6135	6.03121	8.32237	86.3495	23.7562	55.0528	66.8412	101.882	52.6117	73.7781
Zmat1	ENSMUSG00000052676.16_Zmat1	6.82212	4.5303	4.97243	5.44161	110.643	111.6	111.121	295.66	280.075	299.136	291.624	314.84	275.113	294.977	319.489	282.083	329.443	310.338	304.015	286.294	339.284	309.864	258.381	257.307	257.844	80.9282	84.437	82.6826	213.996	134.618	174.307	282.881	550.292	411.26	414.811
Tceal6	ENSMUSG00000031409.1_Tceal6	2.66915	2.12169	0.861888	1.88424	44.1214	25.5363	34.8289	45.8104	38.4164	51.2717	45.1662	90.5701	83.6249	87.0975	37.7971	59.1439	28.846	41.929	26.8038	31.8421	32.0135	30.2198	35.821	27.9656	31.8933	0	0	0	2.70311	6.77051	4.73681	21.9144	49.1999	18.5623	29.8922
Tceal5	ENSMUSG00000054034.10_Tceal5	2.66915	4.5907	9.83712	5.69899	38.6572	46.5989	42.628	33.1521	52.0982	34.0498	39.7667	159.358	112.047	135.703	72.3994	62.8872	75.3107	70.1991	64.7592	37.2959	32.4762	44.8437	62.9511	41.8559	52.4035	22.1425	18.0936	20.1181	2.30891	14.94	8.62445	47.1946	61.8015	69.2177	59.4046
Tceal3	ENSMUSG00000044550.11_Tceal3	13.4225	10.6462	13.3344	12.4677	89.0095	73.5778	81.2936	60.436	48.9756	95.6374	68.3497	162.368	174.308	168.338	59.0242	51.7643	44.7515	51.8467	35.8844	59.1112	43.4772	46.1576	33.0284	40.0754	36.5519	8.37142	7.53902	7.95522	34.4084	32.4008	33.4046	45.4759	51.5474	27.0839	41.3691
Rab9b	ENSMUSG00000043463.6_Rab9b	9.38041	3.0202	13.2598	8.55347	71.821	27.2907	49.5559	53.9607	72.9697	40.6234	55.8513	66.9303	77.7906	72.3605	60.9195	58.823	47.4398	55.7274	74.3443	41.4543	77.11	64.3029	53.5032	47.0232	50.2632	19.9004	21.1092	20.5048	46.9291	29.0353	37.9822	87.1322	53.7433	77.065	72.6469
Zcchc18	ENSMUSG00000031428.11_Zcchc18	103.185	67.9545	127.626	99.5882	391.133	286.553	338.843	866.744	816.617	802.621	828.661	1018.95	784.547	901.747	932.745	828.87	755.083	838.899	935.942	974.176	840.499	916.872	660.308	703.763	682.035	218.904	183.952	201.428	786.531	653.294	719.913	673.186	496.549	578.729	582.821
Fam199x	ENSMUSG00000042595.7_Fam199x	196.989	204.618	102.764	168.124	247.491	282.654	265.073	295.66	296.171	315.139	302.324	537.049	534.099	535.574	333.026	411.761	355.798	366.862	274.808	243.544	295.588	271.314	288.395	316.482	302.439	161.856	158.319	160.088	189.593	216.445	203.019	384.337	489.625	635.786	503.249
Rnf128	ENSMUSG00000031438.11_Rnf128	8.52765	14.3459	5.80117	9.55825	3.88222	4.38601	4.13411	32.6013	18.2424	20.9272	23.9236	50.3316	44.5873	47.4594	43.3205	29.4115	31.6265	34.7862	15.9309	41.4543	50.1215	35.8356	30.014	38.0412	34.0276	22.5538	4.52341	13.5386	3.75432	11.8781	7.8162	57.2924	55.3919	70.3959	61.0268
Nxt2	ENSMUSG00000042271.13_Nxt2	10.2332	16.6111	14.0886	13.6443	19.4111	18.0314	18.7212	15.7385	19.3155	14.7722	16.6087	37.481	35.1006	36.2908	28.4291	38.7697	40.8509	36.0166	26.5515	27.2044	28.2737	27.3432	40.4536	19.549	30.0013	1.32669	1.5078	1.41725	7.50865	15.8374	11.673	8.35515	25.7177	14.0792	16.0507
Pak3	ENSMUSG00000031284.16_Pak3	99.7735	71.7297	111.051	94.1847	512.452	237.819	375.136	1081.46	1009.77	971.269	1020.83	785.494	808.263	796.879	648.454	724.593	641.755	671.601	619.978	558.337	636.157	604.824	725.555	643.531	684.543	420.561	441.786	431.174	1122.54	1307.91	1215.23	1267.6	1317.21	1489.43	1358.08
Rtl4	ENSMUSG00000071679.4_Rtl4	0	0.75505	0	0.251683	0.970554	0.487335	0.728944	25.8562	32.1925	30.7753	29.608	41.7645	37.9466	39.8556	40.613	42.7804	25.0377	36.1437	25.224	33.6816	20.5627	26.4894	35.2338	31.701	33.4674	0	0	0	0	0	0	1.19359	0	0	0.397864
Htr2c	ENSMUSG00000041380.13_Htr2c	0	0	0	0	0	3.89868	1.94934	134.902	155.597	105.867	132.122	261.831	202.066	231.949	211.187	225.934	167.357	201.493	269.498	243.544	231.33	248.124	310.579	300.631	305.605	0	0	0	13.1401	21.1166	17.1284	26.259	9.5617	21.4893	19.1033
Iqsec2	ENSMUSG00000041115.16_Iqsec2	32.4051	19.6313	23.2047	25.0803	59.2038	61.4041	60.304	234.954	199.594	201.886	212.145	214.177	217.244	215.711	450.804	364.97	358.434	391.403	349.153	388.634	293.018	343.601	264.906	282.668	273.787	33.1673	15.078	24.1227	172.699	224.364	198.531	167.103	106.827	110.41	128.114
Rragb	ENSMUSG00000041658.12_Rragb	51.1659	79.2802	61.3266	63.9242	64.0566	28.7527	46.4046	161.882	157.743	195.731	171.786	200.255	203.015	201.635	120.485	149.731	125.188	131.802	144.706	121.772	146.509	137.662	152.68	159.033	155.857	51.741	36.1873	43.9641	82.5951	122.74	102.668	115.778	142.107	75.583	111.156
Sat1	ENSMUSG00000025283.15_Sat1	22.1719	24.9166	22.3759	23.1548	628.919	1299.72	964.32	131.529	92.2853	129.256	117.69	268.257	279.856	274.057	112.363	116.309	139.684	122.785	107.534	108.817	92.532	102.961	159.205	173.299	166.252	27.8605	28.6483	28.2544	193.348	131.979	162.663	231.557	183.65	231.195	215.467
Ptchd1	ENSMUSG00000041552.7_Ptchd1	1.70553	1.5101	2.48622	1.90061	55.3216	26.3161	40.8188	132.653	126.624	131.718	130.332	99.5923	85.3799	92.4861	104.24	129.678	119.917	117.945	95.5855	145.09	124.661	121.779	138.325	162.204	150.264	1.32669	1.5078	1.41725	137.033	91.0653	114.049	90.713	88.0335	111.151	96.6327
Map7d2	ENSMUSG00000041020.14_Map7d2	66.5156	97.4014	80.3876	81.4349	500.806	328.951	414.878	707.11	758.671	908.488	791.423	1972.57	1920.1	1946.33	973.358	1034.75	881.59	963.233	872.218	842.04	903.472	872.577	1049.18	865.438	957.311	250.745	307.592	279.168	369.801	529.234	449.518	828.353	2280.96	884.766	1331.36
Ppef1	ENSMUSG00000062168.12_Ppef1	0.852765	0.75505	0	0.535938	20.3816	10.7214	15.5515	5.62091	8.58468	6.15507	6.78688	4.81898	6.64066	5.72982	10.8301	5.34755	2.63554	6.27107	15.9309	2.59089	7.711	8.74427	2.60991	6.86856	4.73923	1.32669	0	0.663346	3.75432	0	1.87716	78.7771	95.2872	77.806	83.9568
Reps2	ENSMUSG00000040855.15_Reps2	0.852765	0.75505	4.97243	2.19341	43.6749	16.082	29.8785	105.673	119.112	86.1709	103.652	285.391	302.624	294.008	284.291	323.527	287.274	298.364	307.998	284.998	309.725	300.907	383.657	380.941	382.299	1.32669	3.01561	2.17115	120.138	141.217	130.678	120.553	73.8559	136.346	110.251
Grpr	ENSMUSG00000031364.2_Grpr	0	0	0	0	0.970554	0	0.485277	0	5.36542	2.46203	2.60915	2.67721	3.79466	3.23594	2.70753	1.33689	1.31777	1.7874	2.65515	0	2.57033	1.74183	0	2.64175	1.32088	0	0	0	1.87716	13.1979	7.53751	101.455	102.211	101.518	101.728
Ap1s2	ENSMUSG00000031367.15_Ap1s2	45.1965	70.9747	55.5255	57.2322	493.041	630.611	561.826	273.176	283.294	259.744	272.071	375.881	472.436	424.158	199.004	255.345	205.572	219.974	148.689	158.044	186.349	164.361	191.829	175.941	183.885	83.5816	76.898	80.2398	326.626	402.535	364.581	384.337	432.584	624.671	480.531
Pir	ENSMUSG00000031379.13_Pir	10.2332	10.5707	15.746	12.1833	7.76443	18.0314	12.8979	17.9869	13.9501	12.3101	14.749	23.5595	27.5113	25.5354	40.613	30.7484	43.4865	38.2826	26.5515	38.8634	56.5473	40.6541	53.5032	54.9485	54.2258	2.65338	1.5078	2.08059	5.63149	0	2.81574	14.3231	12.5291	11.1151	12.6558
Frmpd4	ENSMUSG00000049176.16_Frmpd4	0	0	0	0	25.2344	12.6707	18.9525	121.412	160.963	134.18	138.852	239.878	195.425	217.652	217.956	229.945	234.563	227.488	191.171	204.681	192.775	196.209	244.027	229.832	236.93	2.65338	1.5078	2.08059	13.1401	15.8374	14.4888	7.16155	3.62685	14.8202	8.5362
Arhgap6	ENSMUSG00000031355.16_Arhgap6	2.55829	3.77525	1.65748	2.66367	22.3227	19.006	20.6644	167.503	141.647	192.038	167.063	111.907	159.376	135.642	117.778	106.951	84.3374	103.022	111.516	97.1585	111.809	106.828	96.5667	150.052	123.309	0	0	0	15.0173	25.0759	20.0466	2.38718	9.5617	10.3741	7.44101
Ralyl	ENSMUSG00000039717.16_Ralyl	4.26382	6.0404	4.97243	5.09222	64.0566	30.2147	47.1356	221.464	291.879	253.589	255.644	264.509	260.883	262.696	242.324	236.629	263.554	247.503	238.964	231.885	235.185	235.345	279.261	288.479	283.87	3.98007	7.53902	5.75954	198.979	153.095	176.037	165.909	136.172	276.397	192.826
Car2	ENSMUSG00000027562.12_Car2	11.9387	27.9368	14.0886	17.988	260.108	552.15	406.129	120.287	72.9697	62.7817	85.3463	119.939	111.943	115.941	58.2119	82.887	80.3841	73.8277	84.9649	72.545	95.1023	84.2041	100.482	108.312	104.397	0	0	0	56.3149	51.4717	53.8933	25.0654	19.4531	56.3167	33.6118
Crh	ENSMUSG00000049796.4_Crh	0	0	0	0	0.970554	0.487335	0.728944	4.49673	10.7308	11.0791	8.7689	3.21265	1.89733	2.55499	1.35377	2.67377	1.31777	1.78177	0	0	2.57033	0.856778	3.91487	1.0567	2.48578	0	0	0	7.50865	3.95936	5.734	65.6476	58.3593	48.9066	57.6378
Naaladl2	ENSMUSG00000102758.3_Naaladl2	0	4.5303	0.828738	1.78635	3.88222	4.38601	4.13411	56.2091	34.3387	52.9336	47.8271	62.6468	59.766	61.2064	83.9335	110.962	79.0663	91.3205	83.6373	84.204	78.3951	82.0788	78.2973	84.5361	81.4167	6.63346	3.01561	4.82453	45.0519	44.8727	44.9623	35.8078	62.3159	68.9139	55.6792
Nlgn1	ENSMUSG00000063887.13_Nlgn1	58.8408	24.1616	34.807	39.2698	405.691	200.782	303.237	939.816	966.849	976.194	960.953	1078.92	1048.28	1063.6	728.326	772.721	855.234	785.427	743.443	812.245	769.815	775.167	977.412	988.544	982.978	354.227	410.122	382.175	1336.54	1119.18	1227.86	1488.41	1977.62	2457.19	1974.41
A830092H15Rik	ENSMUSG00000074664.3_A830092H15Rik	0.852765	1.5101	0.828738	1.06387	23.2933	18.5187	20.906	28.1045	48.2888	55.3956	43.9296	50.3316	65.4579	57.8948	74.4571	98.9297	86.973	86.7866	70.3616	110.113	78.3951	86.2899	61.3329	54.9485	58.1407	3.98007	22.617	13.2986	73.2093	62.03	67.6197	337.787	649.866	629.858	539.17
Nceh1	ENSMUSG00000027698.14_Nceh1	20.4663	21.1414	17.4035	19.6704	31.0577	23.8794	27.4686	183.242	167.401	172.342	174.328	208.823	221.039	214.931	157.037	145.721	184.488	162.415	159.309	146.385	160.646	155.447	173.559	167.487	170.523	18.5737	15.078	16.8259	46.9291	124.06	85.4945	202.911	424.012	251.202	292.708
Pld1	ENSMUSG00000027695.16_Pld1	8.52765	9.06059	6.62991	8.07272	69.8799	130.606	100.243	67.4509	53.6542	54.1646	58.4232	117.797	148.941	133.369	117.778	112.299	126.506	118.861	107.534	112.704	106.669	108.969	150.07	111.482	130.776	3.98007	10.5546	7.26735	31.9118	35.6342	33.773	21.4847	22.4205	13.3382	19.0811
Tnik	ENSMUSG00000027692.16_Tnik	227.688	50.5883	312.434	196.904	1780.97	1238.8	1509.89	3043.16	3310.47	3030.75	3128.13	4652.99	4065.03	4359.01	2539.66	2320.84	2826.62	2562.37	2681.7	2544.26	2634.59	2620.18	2778.25	2987.29	2882.77	2120.05	1816.9	1968.48	3395.79	3180.69	3288.24	3533.03	5937.48	5300.44	4923.65
Eif5a2	ENSMUSG00000050192.8_Eif5a2	93.8041	83.0554	65.4703	80.7766	50.4688	64.3282	57.3985	61.83	53.6542	67.7057	61.0633	157.42	155.581	156.501	113.716	116.309	125.188	118.405	92.9304	69.9541	107.954	90.2795	100.482	91.4046	95.9431	17.247	22.617	19.932	58.192	58.0706	58.1313	64.454	70.8884	77.065	70.8025
Cldn11	ENSMUSG00000037625.7_Cldn11	0.852765	3.0202	3.31495	2.39597	25.2344	12.6707	18.9525	19.1111	28.9733	43.0855	30.3899	180.98	214.398	197.689	127.254	125.667	143.637	132.186	23.8964	40.1588	33.4143	32.4898	20.8793	24.3041	22.5917	0	0	0	7.50865	0	3.75432	9.54874	18.1342	11.1151	12.9327
Slc7a14	ENSMUSG00000069072.9_Slc7a14	83.5709	40.7727	115.195	79.8461	100.938	54.5815	77.7595	721.725	680.336	745.994	716.018	1244.37	1328.13	1286.25	1489.14	1532.07	1425.83	1482.35	1162.96	1133.52	1350.71	1215.73	1584.22	1382.69	1483.45	209.617	398.06	303.839	572.534	669.132	620.833	1377.41	1515.69	1230.08	1374.39
Gm15496	ENSMUSG00000085953.2_Gm15496	0.852765	0	0	0.284255	0.970554	0	0.485277	14.6144	5.36542	13.5411	11.1736	23.024	18.9733	20.9987	28.4291	37.4328	48.7576	38.2065	31.8618	23.318	35.9847	30.3882	26.0991	29.0593	27.5792	1.32669	0	0.663346	9.38581	5.27915	7.33248	16.7103	7.2537	21.4893	15.1511
Usp13	ENSMUSG00000056900.13_Usp13	110.859	104.952	101.106	105.639	129.084	57.5055	93.2946	357.49	368.068	382.845	369.468	403.188	429.746	416.467	563.167	668.444	473.08	568.23	537.669	465.065	525.633	509.456	456.735	402.603	429.669	236.151	236.725	236.438	441.133	336.546	388.839	575.312	606.014	606.146	595.824
Ccdc39	ENSMUSG00000027676.11_Ccdc39	20.4663	15.856	4.14369	13.4887	210.61	152.048	181.329	290.039	382.018	358.225	343.427	646.814	630.863	638.839	307.305	287.431	317.583	304.106	357.118	339.407	340.569	345.698	392.792	337.616	365.204	76.9481	85.9448	81.4464	277.82	208.526	243.173	223.202	384.446	291.958	299.869
Atp11b	ENSMUSG00000037400.17_Atp11b	262.651	240.861	167.405	223.639	906.497	720.28	813.389	4730.56	4318.09	4697.55	4582.07	4165.21	3737.74	3951.47	5053.61	4205.85	3506.59	4255.35	3366.73	3598.75	3509.79	3491.76	3847.01	4169.74	4008.38	2104.13	1681.2	1892.67	4178.56	3366.78	3772.67	3697.75	3831.93	5215.23	4248.3
Mccc1	ENSMUSG00000027709.9_Mccc1	144.117	157.05	125.139	142.102	184.405	182.263	183.334	287.791	405.626	400.079	364.499	523.127	443.027	483.077	617.317	621.653	587.726	608.899	631.926	572.587	602.743	602.419	669.442	657.268	663.355	303.812	304.576	304.194	835.337	843.344	839.34	687.509	721.743	752.866	720.706
Fgf2	ENSMUSG00000037225.13_Fgf2	5.96935	2.3482	4.14369	4.15375	13.5878	15.1074	14.3476	15.7385	18.2424	13.5411	15.8407	24.7535	17.076	20.9147	16.2452	15.5614	26.3554	19.3873	18.5861	32.3862	23.133	24.7017	28.709	29.5876	29.1483	0	1.5078	0.753902	7.50865	13.1979	10.3533	27.4526	61.9862	31.8634	40.4341
D3Ertd751e	ENSMUSG00000025766.14_D3Ertd751e	36.6689	22.6515	14.9173	24.7459	56.2921	71.1508	63.7215	169.751	182.424	182.19	178.122	322.872	332.982	327.927	208.48	204.544	237.199	216.741	233.653	217.635	203.056	218.115	230.977	221.379	226.178	88.8883	140.226	114.557	73.2093	81.8268	77.5181	177.845	341.254	380.138	299.746
Pcdh10	ENSMUSG00000049100.15_Pcdh10	143.264	59.6489	203.87	135.594	786.149	348.444	567.296	921.829	1008.7	1075.91	1002.14	608.263	612.838	610.55	425.082	402.403	417.734	415.073	363.756	339.407	439.527	380.897	392.792	445.399	419.096	289.219	417.661	353.44	1565.55	1973.08	1769.32	657.669	835.165	974.428	822.421
Slc7a11	ENSMUSG00000027737.10_Slc7a11	5.11659	3.77525	7.45865	5.45016	60.1743	38.4994	49.3369	21.3595	21.4617	14.7722	19.1978	10.1734	14.23	12.2017	6.76883	16.0426	10.5422	11.1179	3.98273	12.9545	15.422	10.7864	13.0496	4.75515	8.90236	10.6135	9.04682	9.83017	170.822	117.461	144.141	140.844	131.885	175.619	149.45
Noct	ENSMUSG00000023087.15_Noct	125.186	132.889	91.99	116.688	107.731	105.752	106.742	124.784	133.062	158.801	138.882	187.405	206.809	197.107	240.97	314.169	285.957	280.365	219.05	230.589	271.17	240.27	232.282	267.245	249.764	128.689	137.21	132.95	444.887	406.494	425.691	529.955	667.011	1075.95	757.637
Postn	ENSMUSG00000027750.16_Postn	25.5829	26.4267	9.11612	20.3753	331.929	264.135	298.032	125.908	174.913	113.253	138.025	156.349	166.017	161.183	148.914	151.068	163.404	154.462	195.154	264.271	218.478	225.968	97.8717	150.58	124.226	3.98007	1.5078	2.74394	95.7353	1.31979	48.5275	31.0334	15.4965	6.66909	17.733
Smad9	ENSMUSG00000027796.2_Smad9	7.67488	6.79545	1.65748	5.37593	26.205	10.7214	18.4632	116.915	108.382	124.332	116.543	160.097	159.376	159.737	204.419	252.672	206.89	221.327	156.654	217.635	221.049	198.446	195.743	254.665	225.204	63.6812	33.1717	48.4264	31.9118	51.4717	41.6917	173.071	187.607	145.238	168.639
Tm4sf1	ENSMUSG00000027800.14_Tm4sf1	1.70553	1.5101	0.828738	1.34812	98.0259	115.986	107.006	46.0915	50.435	24.6203	40.3822	17.1342	23.7166	20.4254	14.8914	16.0426	18.4488	16.461	21.2412	15.5454	16.7072	17.8312	14.3545	17.4356	15.895	0	0	0	328.503	172.892	250.698	169.49	173.1	144.497	162.362
Gm40055	ENSMUSG00000105003.1_Gm40055	0	0	0	0	0	0.487335	0.243667	7.86927	9.65776	13.5411	10.3561	54.6151	78.7393	66.6772	100.179	113.635	104.104	105.973	131.43	113.999	101.528	115.652	177.474	148.466	162.97	0	0	0	7.50865	1.31979	4.41422	7.16155	5.93485	20.7483	11.2816
1700007F19Rik	ENSMUSG00000100666.1_1700007F19Rik	0	0	0	0	0	0	0	1.12418	2.14617	7.38608	3.55214	20.3468	20.8706	20.6087	33.8441	60.1599	30.3088	41.4376	35.8446	20.7271	42.4105	32.9941	69.1627	55.4768	62.3197	0	0	0	9.38581	6.59893	7.99237	4.77437	0.329714	14.0792	6.39442
Gpr149	ENSMUSG00000043441.5_Gpr149	0	0	0	0	15.5289	2.43667	8.98277	43.8431	46.1426	40.6234	43.5364	72.2847	79.6879	75.9863	43.3205	41.4435	32.9443	39.2361	65.0513	59.5905	56.5473	60.3964	57.4181	86.6495	72.0338	0	0	0	11.263	10.5583	10.9106	14.3231	2.63771	9.63313	8.86465
E130311K13Rik	ENSMUSG00000048581.12_E130311K13Rik	11.9387	4.5303	2.48622	6.31841	16.4994	21.4427	18.9711	17.9869	13.9501	27.0823	19.6731	25.7012	22.768	24.2346	14.8914	12.032	15.8133	14.2456	10.6206	7.77268	11.5665	9.9866	20.8793	11.6237	16.2515	15.9203	7.53902	11.7297	31.9118	15.8374	23.8746	31.0334	52.7542	49.6477	44.4784
Vmn2r3	ENSMUSG00000091572.9_Vmn2r3	0	0	0	0	2.91166	0.487335	1.6995	1.12418	5.36542	0	2.1632	8.56708	11.384	9.97553	0	0	2.63554	0.878515	2.65515	0	1.28517	1.31344	2.60991	1.58505	2.09748	0	0	0	41.2976	43.553	42.4253	31.0095	60.7959	102.556	64.7871
Kcnab1	ENSMUSG00000027827.17_Kcnab1	23.8774	14.3459	56.3542	31.5259	61.1449	41.4234	51.2842	472.156	445.33	444.396	453.961	405.33	441.13	423.23	583.473	586.894	496.8	555.722	391.635	463.77	508.926	454.777	455.43	435.889	445.659	17.247	7.53902	12.393	61.9464	83.1466	72.5465	52.5181	54.4027	95.5903	67.5037
Lekr1	ENSMUSG00000074579.14_Lekr1	2.55829	9.06059	1.65748	4.42545	54.351	49.7081	52.0296	112.418	155.597	145.26	137.758	241.485	219.142	230.313	152.976	157.753	197.666	169.465	173.913	152.863	168.357	165.044	148.765	165.374	157.069	54.3943	67.8511	61.1227	56.3149	76.5476	66.4312	138.457	297.072	314.929	250.153
Gm37305	ENSMUSG00000103041.1_Gm37305	29.8468	21.8964	24.8622	25.5351	29.1166	29.7274	29.422	42.7189	46.1426	72.6298	53.8304	71.7493	69.2526	70.5009	52.7969	64.1706	55.3464	57.438	58.4134	58.2951	51.4067	56.0384	52.1982	54.9485	53.5733	61.0278	67.8511	64.4395	37.5432	25.0759	31.3096	95.4874	201.125	115.598	137.403
Lxn	ENSMUSG00000047557.2_Lxn	24.7302	12.8358	19.061	18.8757	389.192	612.579	500.886	134.902	123.405	145.26	134.522	51.9379	63.5606	57.7493	62.2732	57.4862	63.2531	61.0042	41.1549	51.8178	47.5512	46.8413	50.8933	31.1727	41.033	18.5737	22.617	20.5954	52.5605	35.6342	44.0974	89.5194	52.0948	31.8634	57.8259
Iqcj	ENSMUSG00000051777.6_Iqcj	0	0	0	0	37.211	15.9115	26.5613	32.7025	47.7093	35.5517	38.6545	30.124	16.1273	23.1257	13.5377	12.6336	15.8133	13.9948	25.224	27.2044	21.8478	24.7587	19.6265	16.2415	17.934	9.28684	24.1248	16.7058	34.5773	61.5153	48.0463	33.707	42.7408	165.838	80.7619
Schip1	ENSMUSG00000027777.15_Schip1	81.8654	52.0984	91.1612	75.0417	383.543	452.773	418.158	221.127	275.289	248.32	248.245	264.23	342.468	303.349	200.357	217.271	191.077	202.902	163.292	156.749	195.345	171.795	167.465	206.157	186.811	141.956	171.89	156.923	353.995	430.528	392.261	469.153	492.045	460.041	473.746
Slitrk3	ENSMUSG00000048304.8_Slitrk3	3.41106	1.5101	6.62991	3.85035	85.4087	44.8348	65.1218	245.072	219.982	263.437	242.83	248.445	228.628	238.537	284.291	283.42	288.592	285.434	284.101	282.407	275.026	280.511	214.013	215.567	214.79	37.1474	58.8043	47.9758	304.1	385.378	344.739	243.493	113.751	258.612	205.285
Rxfp1	ENSMUSG00000034009.14_Rxfp1	0	0	0	0	8.73498	1.462	5.09849	35.9738	22.5348	48.0095	35.506	24.6303	34.152	29.3912	66.3345	61.4968	104.104	77.3118	123.465	130.84	115.665	123.323	14.3545	71.8557	43.1051	0	0	0	0	2.63957	1.31979	243.493	241.021	177.101	220.538
Glrb	ENSMUSG00000028020.16_Glrb	16.2025	8.30554	12.4311	12.313	32.9988	17.0567	25.0278	254.065	312.268	340.991	302.441	442.811	417.413	430.112	265.338	292.778	337.35	298.489	230.998	259.089	332.858	274.315	302.75	302.745	302.747	33.1673	21.1092	27.1383	69.455	95.0246	82.2398	244.686	305.974	289.735	280.132
Gucy1b1	ENSMUSG00000028005.13_Gucy1b1	10.2332	5.28535	14.0886	9.86902	117.437	137.428	127.433	188.863	181.351	214.196	194.803	163.31	173.606	168.458	151.622	153.742	167.357	157.574	146.033	138.613	150.364	145.004	164.424	157.977	161.201	45.1075	52.7731	48.9403	73.2093	134.618	103.914	120.553	121.994	112.633	118.393
Map9	ENSMUSG00000033900.13_Map9	66.5156	61.9141	48.8956	59.1084	205.757	150.586	178.172	460.915	372.36	402.541	411.939	433.173	441.13	437.151	419.667	486.627	423.005	443.1	431.462	389.929	421.535	414.309	477.614	427.964	452.789	233.498	200.538	217.018	506.834	551.671	529.252	587.247	915.285	600.218	700.917
Sh3d19	ENSMUSG00000028082.14_Sh3d19	146.676	161.581	60.4979	122.918	292.137	366.476	329.306	306.902	355.191	252.358	304.817	219.531	216.296	217.914	178.697	205.881	198.984	194.52	173.913	198.203	178.638	183.585	156.595	168.544	162.569	72.968	45.2341	59.1011	275.943	171.572	223.758	222.008	200.796	214.152	212.319
Sema4a	ENSMUSG00000028064.17_Sema4a	28.994	10.5707	38.122	25.8956	6.79388	16.082	11.438	44.9673	59.0196	49.2405	51.0758	34.2683	24.6653	29.4668	37.9054	29.4115	57.982	41.7663	98.2407	66.0678	68.1138	77.4741	44.3685	70.2706	57.3196	43.7808	36.1873	39.984	182.085	120.101	151.093	205.298	142.107	134.864	160.756
Lmna	ENSMUSG00000028063.15_Lmna	16.2025	11.3257	38.122	21.8834	244.58	235.87	240.225	142.771	120.185	178.497	147.151	132.79	171.709	152.249	146.207	125.667	133.095	134.99	180.55	178.772	158.075	172.466	214.013	180.696	197.354	41.1274	42.2185	41.673	420.484	418.372	419.428	575.312	688.112	354.944	539.456
Rit1	ENSMUSG00000028057.14_Rit1	84.4237	65.6893	107.736	85.9497	180.523	192.984	186.754	120.287	91.2122	115.715	109.072	183.121	148.941	166.031	207.126	203.207	233.246	214.526	204.447	220.226	174.783	199.818	214.013	225.606	219.809	103.482	93.4838	98.4829	135.156	121.42	128.288	269.752	283.883	226.749	260.128
Adam15	ENSMUSG00000028041.17_Adam15	59.6935	51.3434	58.0117	56.3495	250.403	345.52	297.962	250.693	211.398	204.348	222.146	178.302	149.889	164.096	318.135	287.431	316.265	307.277	436.773	401.588	300.729	379.697	275.346	295.348	285.347	61.0278	54.2809	57.6544	354.784	302.231	328.507	323.464	206.401	174.878	234.914
Zbtb7b	ENSMUSG00000028042.15_Zbtb7b	15.3498	24.1616	21.5472	20.3528	7.76443	18.0314	12.8979	24.732	18.2424	43.0855	28.6866	40.1582	41.7413	40.9497	86.641	78.8764	68.5242	78.0138	63.7237	71.2495	61.688	65.5537	83.5172	49.1366	66.3269	10.6135	13.5702	12.0919	28.1574	39.5936	33.8755	52.5181	21.4314	37.7915	37.247
Sprr1a	ENSMUSG00000050359.7_Sprr1a	0	0	0	0	0	0	0	1.12418	1.07308	0	0.732422	0.535442	0.948666	0.742054	0	0	1.31777	0.439257	0	1.29545	0	0.431815	1.30496	0	0.652478	1.32669	0	0.663346	43.1747	71.2685	57.2216	1401.28	605.354	452.757	819.796
Tchh	ENSMUSG00000052415.5_Tchh	8.52765	7.5505	8.28738	8.12184	117.437	109.65	113.544	37.098	78.3352	44.3165	53.2499	146.176	51.228	98.7019	33.8441	20.0533	10.5422	21.4799	23.8964	29.7953	17.9923	23.8947	70.4676	37.5129	53.9902	17.247	49.7575	33.5022	180.208	307.51	243.859	108.617	314.547	158.576	193.913
Them4	ENSMUSG00000028145.9_Them4	17.0553	19.6313	31.4921	22.7262	56.2921	35.5754	45.9338	100.052	72.9697	78.7848	83.9356	69.0721	68.3039	68.688	59.5657	70.855	54.0287	61.4831	79.6546	60.886	75.8248	72.1218	48.2834	59.1753	53.7293	45.1075	25.6327	35.3701	88.2266	100.304	94.2652	64.454	60.997	98.5543	74.6684
Lingo4	ENSMUSG00000044505.5_Lingo4	27.2885	21.8964	15.746	21.6436	1.94111	0.487335	1.21422	41.5947	32.1925	44.3165	39.3679	97.986	81.5853	89.7856	123.193	124.331	130.459	125.994	118.154	104.931	122.091	115.059	144.85	129.974	137.412	0	0	0	15.0173	2.63957	8.82844	15.5167	7.91313	8.89212	10.774
Mtmr11	ENSMUSG00000045934.15_Mtmr11	11.9387	24.9166	15.746	17.5338	17.47	32.1641	24.817	43.8431	39.7041	23.3893	35.6455	42.8354	32.2546	37.545	78.5184	65.5075	56.6642	66.8967	130.103	108.817	73.2545	104.058	86.1271	97.2165	91.6718	11.9402	16.5858	14.263	52.5605	25.0759	38.8182	105.036	56.381	81.5111	80.9761
Sv2a	ENSMUSG00000038486.9_Sv2a	82.7182	43.7929	163.261	96.5908	142.671	109.65	126.161	321.516	292.952	356.994	323.821	496.355	343.417	419.886	353.333	328.874	399.285	360.497	363.756	383.452	391.976	379.728	313.189	365.09	339.14	124.709	150.78	137.745	292.837	322.028	307.433	570.537	693.388	392.735	552.22
Ankrd35	ENSMUSG00000038354.13_Ankrd35	0.852765	6.79545	3.31495	3.65439	2.91166	8.28469	5.59817	64.0784	70.8236	55.3956	63.4325	606.121	449.668	527.894	537.445	382.35	379.518	433.104	443.411	393.816	329.003	388.743	404.536	384.57	394.553	2.65338	1.5078	2.08059	20.6488	35.6342	28.1415	45.3565	92.9792	48.9066	62.4141
Syt6	ENSMUSG00000027849.19_Syt6	19.6136	19.6313	14.9173	18.0541	39.7927	25.3414	32.5671	91.0587	78.3352	45.5475	71.6471	57.8278	53.1253	55.4765	93.4098	74.8657	94.8796	87.7184	91.6028	81.6131	89.9616	87.7258	60.028	82.4227	71.2253	29.1872	42.2185	35.7028	373.555	386.698	380.126	242.299	200.796	301.591	248.229
Ptpn22	ENSMUSG00000027843.13_Ptpn22	1.70553	0.75505	0	0.820193	1.94111	2.43667	2.18889	11.2418	11.8039	20.9272	14.6577	29.4493	25.614	27.5317	63.627	102.94	80.3841	82.3171	82.3098	76.4313	75.8248	78.1886	79.6023	58.1186	68.8604	3.98007	9.04682	6.51345	5.63149	7.91872	6.7751	9.54874	9.5617	22.2303	13.7802
Ppm1j	ENSMUSG00000002228.7_Ppm1j	0.852765	0	0	0.284255	9.70554	22.9047	16.3051	11.2418	7.51159	7.38608	8.71316	25.7012	16.1273	20.9143	28.4291	28.0746	34.2621	30.2553	23.8964	36.2725	32.1292	30.766	23.4892	32.2294	27.8593	1.32669	0	0.663346	3.75432	6.59893	5.17663	133.682	140.128	128.195	134.002
AI504432	ENSMUSG00000056145.5_AI504432	28.994	26.4267	0.828738	18.7498	44.6455	30.2147	37.4301	94.4313	115.893	130.487	113.604	96.9151	90.1233	93.5192	36.5517	57.4862	27.6732	40.5703	50.4479	42.7497	51.4067	48.2014	49.5883	48.0799	48.8341	14.5936	9.04682	11.8202	54.4377	43.553	48.9953	45.3565	47.4788	70.3959	54.4104
Kcna2	ENSMUSG00000040724.5_Kcna2	6.82212	0	0.828738	2.55028	118.408	54.0941	86.2508	496.888	540.835	749.687	595.803	1844.6	1952.35	1898.48	1711.16	2141.69	1946.35	1933.07	1666.11	1606.35	1890.48	1720.98	1696.44	1598.79	1647.62	26.5338	27.1405	26.8371	127.647	219.085	173.366	506.083	818.679	915.888	746.883
Kcnc4	ENSMUSG00000027895.10_Kcnc4	0.852765	0	0	0.284255	12.6172	5.36068	8.98894	76.4444	78.3352	142.798	99.1924	127.435	115.737	121.586	87.9948	93.5821	102.786	94.7877	66.3788	89.3858	83.5358	79.7668	86.1271	101.972	94.0494	1.32669	0	0.663346	30.0346	51.4717	40.7531	32.227	37.9171	20.7483	30.2974
Slc6a17	ENSMUSG00000027894.14_Slc6a17	32.4051	15.101	63.8129	37.1063	51.4394	62.3788	56.9091	357.49	368.068	331.143	352.233	410.684	342.468	376.576	526.615	434.488	424.323	461.809	489.876	467.656	537.2	498.244	533.727	503.518	518.622	23.8804	27.1405	25.5105	58.192	73.9081	66.05	237.525	169.803	197.109	201.479
Csf1	ENSMUSG00000014599.10_Csf1	63.9573	39.2626	38.9507	47.3902	64.0566	65.3028	64.6797	87.6862	77.2621	99.7121	88.2201	62.1113	72.0986	67.105	87.9948	73.5288	65.8886	75.8041	59.7409	51.8178	65.5435	59.0341	96.5667	102.5	99.5334	15.9203	27.1405	21.5304	405.467	343.145	374.306	674.38	911.658	661.722	749.253
Gpr61	ENSMUSG00000046793.8_Gpr61	5.96935	3.77525	2.48622	4.07694	6.79388	5.36068	6.07728	84.3136	84.7737	114.484	94.5238	126.9	106.251	116.575	127.254	114.972	119.917	120.715	131.43	150.272	115.665	132.456	130.496	106.198	118.347	9.28684	3.01561	6.15122	50.6834	46.1925	48.438	133.682	172.111	176.36	160.718
5330417C22Rik	ENSMUSG00000040412.17_5330417C22Rik	6.82212	9.06059	11.6023	9.16168	24.2638	14.1327	19.1983	104.549	74.0428	67.7057	82.0992	59.4341	42.69	51.062	71.7496	61.4968	75.113	69.4531	102.223	110.113	115.665	109.334	67.8577	98.2732	83.0654	13.2669	6.03121	9.64906	50.6834	62.03	56.3567	90.713	67.921	45.9426	68.1922
Amy1	ENSMUSG00000074264.12_Amy1	1.70553	0.75505	0	0.820193	36.2793	20.5606	28.42	267.938	253.344	210.713	243.998	287.447	222.87	255.158	395.259	231.429	381.627	336.105	247.805	288.535	365.99	300.777	358.576	318.162	338.369	35.8207	21.1092	28.465	307.254	176.838	242.046	376.578	454.978	399.716	410.424
Rnpc3	ENSMUSG00000027981.14_Rnpc3	83.5709	82.3004	56.3542	74.0752	754.722	571.551	663.136	1806.18	1900.34	1676.43	1794.31	2308.91	2232.28	2270.6	2118.68	2064.01	1937.65	2040.11	1864.37	1924.09	1924.18	1904.21	1563.62	1495.14	1529.38	797.342	821.753	809.547	1431	1057.16	1244.08	1313.55	1584.96	2152.32	1683.61
Olfm3	ENSMUSG00000027965.15_Olfm3	1.70553	0.75505	0	0.820193	239.727	73.1002	156.413	133.778	168.474	153.877	152.043	198.114	204.912	201.513	56.8582	68.1813	63.2531	62.7642	53.1031	53.1133	77.11	61.1088	78.2973	59.7036	69.0005	2.65338	3.01561	2.83449	28.1574	18.477	23.3172	39.3885	78.8016	60.7628	59.651
Slc35a3	ENSMUSG00000027957.13_Slc35a3	86.982	89.0958	62.9841	79.6873	130.054	183.238	156.646	265.307	291.879	258.513	271.9	359.271	289.343	324.307	277.522	324.864	366.341	322.909	321.274	330.339	353.421	335.011	347.118	320.054	333.586	86.2349	69.3589	77.7969	191.471	192.689	192.08	227.976	270.035	430.527	309.513
Palmd	ENSMUSG00000033377.14_Palmd	0	0	0	0	724.033	1739.3	1231.67	781.306	644.924	619.2	681.81	541.868	716.243	629.055	567.228	549.461	449.36	522.016	407.566	467.656	391.976	422.399	514.153	390.451	452.302	0	0	0	58.192	30.3551	44.2736	171.877	204.093	108.928	161.633
Plppr4	ENSMUSG00000044667.12_Plppr4	1.70553	2.26515	0	1.32356	59.2038	10.7214	34.9626	428.313	496.838	540.415	488.522	304.131	307.368	305.75	330.319	385.024	330.761	348.701	382.342	318.68	373.983	358.335	250.552	259.948	255.25	7.96015	1.5078	4.73398	735.848	688.929	712.388	780.609	1430.3	1173.02	1127.98
Plppr5	ENSMUSG00000033342.15_Plppr5	0	0	0.828738	0.276246	20.3816	6.33535	13.3585	133.778	95.5045	119.408	116.23	43.3708	42.69	43.0304	25.7216	30.7484	47.4398	34.6366	37.1721	32.3862	53.977	41.1784	36.5388	31.1727	33.8557	14.5936	7.53902	11.0663	289.083	414.413	351.748	247.074	256.187	515.002	339.421
Snx7	ENSMUSG00000028007.13_Snx7	17.0553	17.3661	14.9173	16.4462	96.0848	143.276	119.681	46.0915	51.5081	35.6994	44.433	64.2531	82.5339	73.3935	52.7969	61.4968	38.2154	50.8364	50.4479	60.886	37.2698	49.5346	54.8081	63.9304	59.3693	5.30677	4.52341	4.91509	165.19	122.74	143.965	132.489	237.394	185.993	185.292
Tmem56	ENSMUSG00000028132.15_Tmem56	0.852765	0	5.80117	2.21798	19.4111	4.87335	12.1422	129.281	97.6507	113.253	113.395	134.931	133.762	134.347	113.716	127.004	131.777	124.166	83.6373	81.6131	116.95	94.0669	105.701	122.577	114.139	1.32669	9.04682	5.18675	60.0692	67.3091	63.6892	120.553	95.617	151.907	122.692
Arhgap29	ENSMUSG00000039831.16_Arhgap29	86.982	110.992	71.2715	89.7486	1487.86	2558.02	2022.94	725.097	485.034	509.639	573.257	179.373	180.247	179.81	127.254	135.026	168.675	143.651	169.93	172.294	203.056	181.76	100.482	125.747	113.115	100.829	60.3121	80.5703	122.016	54.1113	88.0634	128.908	197.498	195.627	174.011
Gclm	ENSMUSG00000028124.15_Gclm	94.1964	86.3399	71.9345	84.1569	182.386	187.434	184.91	179.869	145.972	139.166	155.002	181.89	193.376	187.633	192.83	164.437	197.943	185.07	145.051	157.125	179.242	160.473	201.524	210.822	206.173	43.7808	55.7887	49.7848	152.05	102.811	127.431	119.407	126.28	154.189	133.292
Sec24d	ENSMUSG00000039234.11_Sec24d	13.6442	16.6111	9.11612	13.1238	124.231	169.592	146.912	119.163	106.235	137.873	121.091	134.931	136.608	135.77	170.575	164.437	176.581	170.531	127.447	165.817	123.376	138.88	197.048	189.678	193.363	2.65338	6.03121	4.3423	131.401	108.223	119.812	159.941	65.2833	126.713	117.312
Prss12	ENSMUSG00000027978.9_Prss12	8.52765	4.5303	1.65748	4.90514	51.4394	39.4741	45.4567	112.418	101.943	103.405	105.922	110.301	126.173	118.237	139.438	165.774	106.74	137.317	116.827	111.408	93.8171	107.351	176.169	115.18	145.675	3.98007	1.5078	2.74394	516.22	914.612	715.416	72.8091	86.0553	65.2089	74.6911
Ndst3	ENSMUSG00000027977.15_Ndst3	52.0186	12.8358	55.5255	40.1266	283.402	167.643	225.522	889.228	918.56	855.554	887.781	689.114	629.914	659.514	699.897	775.395	668.111	714.467	643.875	638.655	656.72	646.417	461.954	499.291	480.623	107.462	40.7107	74.0863	1323.4	1344.86	1334.13	760.318	591.506	1115.96	822.595
Pla2g12a	ENSMUSG00000027999.15_Pla2g12a	42.6382	57.3838	54.6967	51.5729	81.5265	90.6442	86.0854	58.4575	74.0428	65.2437	65.9147	58.8987	78.7393	68.819	82.5797	88.2346	79.0663	83.2935	83.6373	72.545	70.6841	75.6222	69.1627	72.9124	71.0375	21.2271	19.6014	20.4143	61.9464	71.2685	66.6074	83.5515	56.0513	86.6981	75.4336
Col25a1	ENSMUSG00000058897.18_Col25a1	11.9387	9.06059	1.65748	7.55226	37.8516	35.0881	36.4698	191.111	244.663	152.646	196.14	208.287	128.07	168.178	86.641	82.887	101.468	90.3322	119.482	101.045	158.075	126.201	82.2122	147.41	114.811	1.32669	1.5078	1.41725	45.0519	32.9947	39.0233	9.54874	12.5291	6.66909	9.58231
Cyp2u1	ENSMUSG00000027983.13_Cyp2u1	10.2332	9.81564	5.80117	8.61666	26.205	14.1327	20.1688	43.8431	49.3619	44.3165	45.8405	70.143	83.4826	76.8128	82.5797	60.1599	79.0663	73.9353	73.0167	67.3632	68.1138	69.4979	67.8577	84.0077	75.9327	29.1872	25.6327	27.4099	20.6488	18.477	19.5629	76.3899	52.0948	50.3887	59.6244
Sgms2	ENSMUSG00000050931.7_Sgms2	5.11659	1.5101	4.14369	3.59013	11.6466	33.6261	22.6364	69.6993	67.6043	62.7817	66.6951	68.5366	67.3553	67.946	56.8582	56.1493	79.0663	64.0246	41.1549	64.7723	52.6918	52.873	88.737	77.6675	83.2023	1.32669	0	0.663346	37.5432	48.8321	43.1877	53.7117	59.6782	51.8707	55.0868
Gm26691	ENSMUSG00000097911.2_Gm26691	0.852765	3.0202	0.828738	1.56723	6.79388	6.82268	6.80828	67.4509	67.6043	51.7026	62.2526	112.978	109.097	111.037	108.301	89.5714	89.6085	95.8271	87.6201	82.9086	97.6726	89.4004	53.5032	57.0619	55.2825	7.96015	10.5546	9.25738	18.7716	10.5583	14.665	26.259	38.9062	45.9426	37.0359
Manba	ENSMUSG00000028164.15_Manba	11.9387	6.79545	5.80117	8.17844	105.79	96.9796	101.385	145.019	125.551	104.636	125.069	125.294	112.891	119.092	161.098	151.068	146.273	152.813	168.602	152.863	168.357	163.274	211.403	193.376	202.39	41.1274	10.5546	25.841	60.0692	39.5936	49.8314	95.4874	57.0405	124.49	92.3392
Dnajb14	ENSMUSG00000074212.7_Dnajb14	149.942	186.497	92.8187	143.086	194.111	254.934	224.523	333.534	338.172	285.201	318.969	719.565	681.967	700.766	431.905	478.94	476.309	462.385	395.153	446.255	431.932	424.447	425.416	416.044	420.73	157.876	165.858	161.867	148.296	179.491	163.893	457.206	1010.08	367.378	611.554
Clca3a1	ENSMUSG00000056025.12_Clca3a1	0	1.5101	3.31495	1.60835	14.4321	13.158	13.7951	38.2222	65.1577	55.0509	52.8103	70.2179	80.4469	75.3324	135.377	128.047	146.47	136.631	76.3224	80.3177	52.589	69.743	57.1179	70.2283	63.6731	0	0	0	22.5259	42.1804	32.3532	108.354	91.8714	156.538	118.921
Clca3a2	ENSMUSG00000028262.13_Clca3a2	0	0	0	0	2.06728	0.487335	1.27731	0	1.37355	4.03772	1.80376	5.27946	7.77906	6.52926	2.70753	5.64166	12.9801	7.10975	5.98737	0	3.95831	3.31523	4.21501	4.26907	4.24204	0	0	0	5.63149	25.1287	15.3801	190.044	196.298	376.233	254.192
Col24a1	ENSMUSG00000028197.4_Col24a1	13.6442	11.3257	10.7736	11.9145	16.4994	10.7214	13.6104	858.875	600.927	640.127	699.976	350.179	398.44	374.309	982.834	664.433	768.261	805.176	939.924	997.494	764.674	900.697	640.733	599.678	620.206	14.5936	16.5858	15.5897	37.5432	55.431	46.4871	231.557	347.518	151.166	243.414
Znhit6	ENSMUSG00000074182.8_Znhit6	64.8101	83.8105	58.0117	68.8774	348.429	595.035	471.732	85.4378	118.039	128.025	110.501	504.922	374.723	439.823	111.009	124.331	88.2907	107.877	131.43	150.272	138.798	140.167	185.304	138.428	161.866	151.243	155.304	153.273	223.382	267.917	245.65	206.491	485.338	275.656	322.495
Ttll7	ENSMUSG00000036745.15_Ttll7	97.2152	55.8737	104.421	85.8366	240.697	138.403	189.55	491.268	496.838	536.722	508.276	905.433	972.383	938.908	808.198	965.233	869.73	881.054	748.753	831.676	819.936	800.122	957.838	884.987	921.412	169.817	179.429	174.623	217.751	213.805	215.778	704.219	634.369	578.729	639.106
Gm10287	ENSMUSG00000070342.3_Gm10287	0	1.5101	1.65748	1.05586	50.4688	14.1327	32.3007	220.34	241.444	193.269	218.351	200.255	211.552	205.904	159.744	172.458	154.179	162.127	126.12	132.136	154.22	137.492	105.701	80.3093	93.0053	2.65338	6.03121	4.3423	129.524	234.922	182.223	27.4526	75.5044	90.4032	64.4534
Gm30382	ENSMUSG00000106515.4_Gm30382	0	1.5101	0	0.503366	39.7927	16.082	27.9374	116.915	145.939	153.877	138.91	150.459	134.711	142.585	128.608	88.2346	113.328	110.057	100.896	124.363	124.661	116.64	99.1766	73.9691	86.5729	5.30677	4.52341	4.91509	150.173	209.846	180.01	40.5821	89.3524	93.3672	74.4339
Dnajb4	ENSMUSG00000028035.13_Dnajb4	110.859	104.197	82.8738	99.31	208.669	160.333	184.501	222.588	200.667	295.443	239.566	470.118	514.177	492.148	509.016	508.017	465.174	494.069	460.669	462.474	492.219	471.787	610.719	584.884	597.802	237.478	291.006	264.242	182.085	200.608	191.346	537.117	774.497	758.794	690.136
Nexn	ENSMUSG00000039103.12_Nexn	18.7608	33.9772	2.48622	18.4081	41.7338	67.2522	54.493	120.287	91.2122	150.184	120.561	643.098	621.481	632.289	423.729	501.333	388.743	437.935	343.842	224.216	313.581	293.88	272.736	222.446	247.591	19.9004	19.6014	19.7509	35.6661	64.6695	50.1678	268.558	994.416	449.052	570.676
Ak5	ENSMUSG00000039058.11_Ak5	0	0.75505	1.65748	0.804175	131.025	56.5308	93.7778	104.549	151.305	145.26	133.704	447.094	423.105	435.1	220.664	188.501	176.581	195.249	157.982	205.976	179.923	181.294	174.864	203.943	189.404	21.2271	7.53902	14.383	80.718	158.374	119.546	157.554	168.154	124.49	150.066
Erich3	ENSMUSG00000078161.8_Erich3	9.38041	3.77525	8.28738	7.14768	75.7032	42.8854	59.2943	263.059	300.464	352.07	305.197	796.203	565.405	680.804	522.554	469.247	571.913	521.238	681.047	673.632	580.895	645.191	499.798	541.031	520.414	17.247	18.0936	17.6703	30.0346	36.954	33.4943	153.973	320.152	201.555	225.227
4930570G19Rik	ENSMUSG00000085084.7_4930570G19Rik	6.82212	5.28535	2.48622	4.86456	18.4405	7.31002	12.8753	105.673	101.943	80.0159	95.8773	82.9936	74.9446	78.9691	83.9335	89.5714	86.973	86.826	88.9476	90.6812	91.2468	90.2919	60.028	77.1392	68.5836	13.2669	19.6014	16.4342	58.192	58.0706	58.1313	81.1643	81.4393	157.835	106.813
Negr1	ENSMUSG00000040037.13_Negr1	34.9633	51.3434	18.2322	34.8463	407.633	121.834	264.733	679.006	699.651	590.886	656.514	462.087	408.875	435.481	360.102	405.077	421.687	395.622	394.29	375.679	506.356	425.442	315.799	334.446	325.123	72.968	51.2653	62.1167	726.462	1207.6	967.033	470.275	423.682	701.736	531.898
Zranb2	ENSMUSG00000028180.18_Zranb2	492.045	555.716	318.236	455.332	1754.76	1296.31	1525.54	2392.26	2544.28	2684.84	2540.46	6603.61	6449.03	6526.32	3813.56	3748.63	3700.3	3754.16	3062.72	2899.21	3178.22	3046.71	3522.08	3072.89	3297.48	1781.75	1676.68	1729.21	1383.47	1191.77	1287.62	2383.6	4895.92	4040.73	3773.42
Ptger3	ENSMUSG00000040016.16_Ptger3	0	2.26515	0	0.75505	14.5583	13.6454	14.1018	31.4771	30.0464	18.4652	26.6629	11.2443	11.384	11.3141	5.41506	4.01066	6.58886	5.3382	6.63788	0	14.1368	6.9249	7.82973	4.2268	6.02827	0	3.01561	1.5078	15.0173	44.8727	29.945	32.227	39.2359	36.3095	35.9241
B230334C09Rik	ENSMUSG00000104597.1_B230334C09Rik	44.3438	11.3257	12.4311	22.7002	373.663	169.105	271.384	863.372	1075.23	978.656	972.419	615.759	649.836	632.797	530.676	661.759	676.017	622.818	540.324	535.019	579.61	551.651	508.933	525.709	517.321	314.426	297.037	305.732	625.095	761.517	693.306	740.027	912.647	1430.89	1027.85
Lrrc7	ENSMUSG00000028176.13_Lrrc7	63.9573	16.6111	47.2381	42.6022	867.675	470.765	669.22	1605.33	1955.16	1718.49	1759.66	1144.78	1185.83	1165.3	1039.69	1171.11	1150.42	1120.41	1176.23	1095.95	1238.9	1170.36	955.228	1005.98	980.603	902.15	732.792	817.471	1606.85	1710.44	1658.65	1622.09	1475.8	2557.22	1885.04
Penk	ENSMUSG00000045573.9_Penk	2.55829	0	4.14369	2.234	27.1755	11.2087	19.1921	252.941	236.079	296.674	261.898	202.933	151.787	177.36	120.485	157.753	135.731	137.989	260.205	152.863	259.604	224.224	86.1271	185.451	135.789	0	0	0	3.75432	5.27915	4.51674	0	2.63771	0	0.879236
Fam110b	ENSMUSG00000049119.14_Fam110b	44.3438	25.6717	69.614	46.5432	194.111	122.808	158.46	251.817	298.317	326.219	292.118	366.243	396.542	381.392	295.121	399.729	296.499	330.45	369.066	349.77	403.542	374.126	435.855	455.438	445.647	130.016	120.624	125.32	296.592	343.145	319.868	321.076	349.496	666.168	445.58
Ubxn2b	ENSMUSG00000028243.5_Ubxn2b	132.179	131.379	100.277	121.278	103.849	87.2329	95.5411	151.765	150.232	195.731	165.909	197.578	228.628	213.103	174.636	232.618	216.115	207.79	156.654	155.454	190.205	167.437	182.694	193.905	188.299	55.721	40.7107	48.2159	138.91	122.74	130.825	143.231	117.708	213.411	158.117
Gem	ENSMUSG00000028214.13_Gem	3.41106	1.5101	0.828738	1.91663	23.2933	26.8034	25.0483	49.464	39.7041	46.7785	45.3155	174.019	170.76	172.389	155.683	196.522	167.357	173.188	156.654	133.431	123.376	137.82	172.254	160.09	166.172	6.63346	4.52341	5.57843	13.1401	7.91872	10.5294	16.7103	19.1234	11.8562	15.8966
Triqk	ENSMUSG00000055963.12_Triqk	3.41106	3.77525	3.31495	3.50042	27.1755	14.1327	20.6541	42.7189	41.8503	20.9272	35.1655	19.8114	18.0247	18.918	21.6603	17.3795	31.6265	23.5554	17.2585	11.659	17.9923	15.6366	20.8793	23.2474	22.0634	14.5936	10.5546	12.5741	9.38581	5.27915	7.33248	27.4526	53.0839	38.5325	39.6897
Necab1	ENSMUSG00000040536.15_Necab1	0	0.75505	0	0.251683	30.0872	18.5187	24.3029	95.5555	83.7006	59.0886	79.4482	96.9151	103.405	100.16	48.7356	66.8444	60.6175	58.7325	76.9994	69.9541	91.2468	79.4001	54.8081	63.4021	59.1051	1.32669	1.5078	1.41725	3.75432	0	1.87716	10.7423	0	2.22303	4.32179
Calb1	ENSMUSG00000028222.2_Calb1	2.55829	2.26515	7.45865	4.09403	18.4405	18.0314	18.2359	34.8496	41.8503	56.6266	44.4422	71.7493	75.8933	73.8213	10.8301	12.032	22.4021	15.0881	5.31031	10.3636	8.99616	8.22335	11.7446	14.7938	13.2692	31.8406	4.52341	18.182	16.8945	63.3498	40.1221	62.0668	60.0079	231.195	117.757
Mmp16	ENSMUSG00000028226.15_Mmp16	136.442	106.462	66.2991	103.068	302.813	153.51	228.162	638.535	633.12	642.589	638.081	572.388	470.538	521.463	338.441	434.488	420.369	397.766	388.98	384.748	382.98	385.569	387.572	392.564	390.068	287.892	393.537	340.714	994.896	810.349	902.623	1234.17	2458.02	1771.75	1821.31
Rmdn1	ENSMUSG00000028229.11_Rmdn1	10.2332	3.0202	4.14369	5.79902	39.7927	36.5501	38.1714	38.2222	37.558	62.7817	46.1873	56.2214	59.766	57.9937	62.2732	73.5288	81.7019	72.5013	78.327	54.4087	64.2583	65.6647	95.2618	69.7423	82.502	23.8804	34.6795	29.28	43.1747	43.553	43.3638	68.0348	70.8884	69.6549	69.526
Ndufaf4	ENSMUSG00000028261.13_Ndufaf4	73.3378	98.9115	65.4703	79.2399	170.817	209.554	190.186	149.516	122.332	163.725	145.191	213.642	249.499	231.57	181.405	208.554	210.844	200.268	199.136	164.522	232.615	198.758	143.545	172.242	157.894	71.6413	66.3433	68.9923	140.787	112.182	126.485	235.138	306.963	358.649	300.25
Fut9	ENSMUSG00000055373.8_Fut9	33.2578	42.2828	18.2322	31.2576	153.348	49.7081	101.528	527.241	520.446	494.867	514.185	506.528	538.842	522.685	392.592	546.787	509.978	483.119	395.618	393.816	494.789	428.074	472.394	416.34	444.367	74.2947	67.8511	71.0729	1458.56	1772.47	1615.51	1850.07	1927.51	3465.7	2414.43
Lingo2	ENSMUSG00000045083.14_Lingo2	0.852765	0	0.828738	0.560501	216.434	102.828	159.631	471.032	723.259	448.089	547.46	620.578	522.715	571.646	416.96	474.595	449.36	446.972	487.221	563.519	593.747	548.162	510.238	576.959	543.598	7.96015	10.5546	9.25738	99.4896	135.938	117.714	62.0668	65.2833	169.691	99.0138
Phf24	ENSMUSG00000036062.13_Phf24	25.5829	1.5101	20.7185	15.9372	223.227	123.296	173.262	1115.19	1246.92	1196.54	1186.22	1118	939.179	1028.59	1765.31	1453.2	1437.69	1552.07	1609.02	1545.47	1359.71	1504.73	1612.93	1615.7	1614.31	291.872	271.405	281.638	752.742	651.975	702.358	706.607	596.122	856.607	719.779
Zcchc7	ENSMUSG00000035649.17_Zcchc7	137.295	169.886	77.9014	128.361	941.437	688.116	814.777	2327.06	2546.43	2656.53	2510	3929.61	3694.11	3811.86	3125.85	3203.18	2863.52	3064.18	2309.98	2235.94	2488.08	2344.67	2393.29	2389.2	2391.24	1158.2	1191.16	1174.68	1728.87	1280.19	1504.53	2141.3	4710.62	4786.92	3879.62
Frmpd1	ENSMUSG00000035615.12_Frmpd1	41.7855	25.6717	53.868	40.4417	32.9988	26.8034	29.9011	129.281	141.647	161.263	144.064	140.821	151.787	146.304	247.739	164.437	213.479	208.552	241.619	248.726	200.486	230.277	122.666	156.392	139.529	15.9203	3.01561	9.46795	13.1401	32.9947	23.0674	151.586	80.4501	105.223	112.42
Tmod1	ENSMUSG00000028328.13_Tmod1	0	1.5101	1.65748	1.05586	6.79388	15.1074	10.9506	60.7058	70.8236	62.7817	64.7704	152.066	149.889	150.977	273.461	256.682	262.237	264.127	215.067	238.362	222.334	225.254	326.239	226.134	276.186	5.30677	0	2.65338	35.6661	39.5936	37.6298	140.844	180.683	163.763	161.763
Gabbr2	ENSMUSG00000039809.10_Gabbr2	24.7302	9.81564	36.4645	23.6701	106.761	58.4801	82.6205	462.039	536.542	412.389	470.323	404.259	332.033	368.146	301.89	274.062	287.274	287.742	406.238	398.997	377.839	394.358	260.991	359.807	310.399	92.8684	82.9292	87.8988	471.168	977.962	724.565	459.533	511.056	409.778	460.123
Stx17	ENSMUSG00000061455.13_Stx17	85.2765	62.6691	72.929	73.6248	152.377	203.706	178.041	311.398	247.882	280.671	279.984	324.478	277.959	301.219	245.032	212.565	262.237	239.944	185.861	226.703	260.889	224.484	237.502	254.137	245.819	42.4541	63.3277	52.8909	116.384	91.0653	103.725	257.816	249.593	263.058	256.823
Grin3a	ENSMUSG00000039579.15_Grin3a	5.11659	2.26515	5.80117	4.3943	167.906	45.3221	106.614	720.601	718.967	684.443	708.004	543.474	480.025	511.749	517.139	628.337	453.314	532.93	428.807	475.429	506.356	470.197	497.188	498.763	497.976	5.30677	12.0624	8.68459	140.787	192.689	166.738	62.0668	49.7868	113.374	75.076
Ppp3r2	ENSMUSG00000028310.2_Ppp3r2	0	0	0	0	18.4405	4.87335	11.6569	111.294	149.159	160.032	140.161	93.7024	77.7906	85.7465	117.778	109.625	112.011	113.138	100.896	101.045	105.384	102.441	131.801	121.521	126.661	2.65338	1.5078	2.08059	13.1401	25.0759	19.108	4.77437	6.59427	17.0432	9.47062
Slc44a1	ENSMUSG00000028412.17_Slc44a1	104.037	125.338	69.614	99.6632	279.519	539.479	409.499	391.215	371.287	372.997	378.5	428.889	337.725	383.307	249.093	296.789	288.592	278.158	233.653	212.453	248.037	231.381	285.785	297.461	291.623	62.3545	30.1561	46.2553	441.133	601.823	521.478	648.121	544.027	632.081	608.076
Frrs1l	ENSMUSG00000045589.7_Frrs1l	168.847	137.419	107.736	138.001	116.466	99.9036	108.185	132.653	186.717	153.877	157.749	375.345	344.366	359.855	234.201	359.623	208.208	267.344	176.568	244.839	215.908	212.438	285.785	314.897	300.341	41.1274	36.1873	38.6574	76.9637	97.6642	87.3139	164.716	136.501	169.691	156.969
Epb41l4b	ENSMUSG00000028434.12_Epb41l4b	74.1905	45.303	80.3876	66.627	38.8222	38.0121	38.4171	614.928	501.13	501.022	539.027	410.684	373.774	392.229	342.503	381.013	347.892	357.136	378.359	395.111	390.691	388.054	313.189	338.673	325.931	102.155	67.8511	85.0032	234.645	209.846	222.246	407.015	392.359	443.865	414.413
Ptpn3	ENSMUSG00000038764.14_Ptpn3	40.0799	32.4671	58.8404	43.7958	115.496	67.7395	91.6177	116.915	98.7238	163.725	126.454	206.681	203.963	205.322	208.48	171.122	183.17	187.591	187.188	151.567	197.916	178.89	191.829	214.51	203.169	62.3545	34.6795	48.517	193.348	192.689	193.018	287.656	227.173	267.505	260.778
Pakap	ENSMUSG00000090053.9_Pakap	2.55829	6.0404	0.828738	3.14248	73.568	42.286	57.927	243.97	231.99	225.903	233.954	331.444	324.463	327.953	225.619	255.426	237.568	239.537	272.591	257.638	205.19	245.14	241.834	178.366	210.1	2.65338	1.5078	2.08059	161.079	185.509	173.294	180.185	459.413	242.725	294.108
Pakap	ENSMUSG00000089945.13_Pakap	0	0	0	0	68.3658	34.2547	51.3103	120.467	185.472	280.339	195.426	304.345	290.946	297.646	259.002	278.434	167.462	234.966	234.198	303.497	235.173	257.623	238.742	296.579	267.66	0	9.18252	4.59126	170.371	117.619	143.995	337.44	426.729	407.904	390.691
Susd1	ENSMUSG00000038578.15_Susd1	16.2025	21.8964	9.94486	16.0146	49.4982	39.4741	44.4862	44.9673	49.3619	49.2405	47.8566	62.6468	77.7906	70.2187	41.9667	49.4648	46.122	45.8512	45.1376	62.1814	57.8325	55.0505	66.5527	70.799	68.6759	2.65338	4.52341	3.5884	101.367	131.979	116.673	29.8398	28.0257	31.8634	29.9096
Col27a1	ENSMUSG00000045672.15_Col27a1	75.896	97.4014	48.8956	74.0643	25.2344	25.8287	25.5316	101.176	63.312	56.6266	73.705	88.8834	49.3306	69.107	189.527	129.678	97.5151	138.907	220.378	278.521	142.653	213.851	114.836	81.366	98.101	6.63346	10.5546	8.59404	90.1038	19.7968	54.9503	39.3885	85.7255	42.9786	56.0309
Pappa	ENSMUSG00000028370.7_Pappa	175.67	260.492	144.2	193.454	212.551	86.2582	149.405	1225.36	963.63	1363.96	1184.32	688.043	1022.66	855.353	812.26	967.906	625.942	802.036	690.34	599.792	569.329	619.82	826.037	721.198	773.618	108.789	57.2965	83.0426	1197.63	1298.67	1248.15	3198.83	2659.14	2849.18	2902.38
Rasef	ENSMUSG00000043003.14_Rasef	2.55829	0.75505	1.65748	1.65694	7.76443	7.31002	7.53722	16.8627	17.1694	6.15507	13.3957	3.7481	8.53799	6.14304	12.1839	4.01066	9.22441	8.47299	3.98273	5.18178	6.42583	5.19678	3.91487	7.39691	5.65589	0	0	0	35.6661	11.8781	23.7721	32.227	48.4679	48.1656	42.9535
Frmd3	ENSMUSG00000049122.17_Frmd3	8.52765	2.26515	6.62991	5.80757	215.463	93.0809	154.272	148.392	179.205	182.19	169.929	134.931	135.659	135.295	105.594	105.614	117.282	109.497	126.12	101.045	114.38	113.848	84.8221	90.3479	87.585	72.968	63.3277	68.1479	311.609	302.231	306.92	242.299	252.231	301.591	265.374
Lurap1l	ENSMUSG00000048706.3_Lurap1l	11.9387	4.5303	9.11612	8.52837	70.8504	46.7841	58.8173	73.0718	76.189	91.095	80.1186	145.64	117.635	131.637	87.9948	94.919	94.8796	92.5978	53.1031	85.4995	96.3875	78.33	100.482	105.67	103.076	13.2669	10.5546	11.9108	11.263	6.59893	8.93095	23.8718	18.1342	36.3095	26.1052
Ttc39b	ENSMUSG00000038172.14_Ttc39b	40.0799	27.1818	28.1771	31.8129	137.819	135.479	136.649	740.836	648.143	663.516	684.165	621.649	623.274	622.461	629.501	735.288	719.504	694.764	758.046	671.041	652.865	693.984	766.009	789.356	777.682	165.836	188.475	177.156	213.996	257.358	235.677	463.114	462.588	629.117	518.273
Sh3gl2	ENSMUSG00000028488.15_Sh3gl2	22.1719	11.3257	27.3484	20.282	83.4676	37.0374	60.2525	230.457	225.348	224.044	226.616	410.684	314.957	362.821	200.357	232.618	242.47	225.149	260.205	226.703	239.041	241.983	262.296	255.722	259.009	62.3545	30.1561	46.2553	46.9291	149.136	98.0325	146.812	121.664	197.109	155.195
Slc24a2	ENSMUSG00000037996.17_Slc24a2	18.7608	11.3257	14.9173	15.0013	118.408	44.3474	81.3775	863.372	965.776	1010.66	946.603	1491.21	1362.28	1426.75	1169.65	1300.79	1240.02	1236.82	1019.58	879.608	1345.57	1081.59	1308.87	1284.95	1296.91	46.4342	61.8199	54.1271	182.085	236.242	209.163	971.584	939.684	1089.28	1000.18
Cdkn2b	ENSMUSG00000073802.5_Cdkn2b	0	1.5101	0	0.503366	0.970554	13.6454	7.30796	23.6078	22.5348	16.0032	20.7153	4.81898	0.948666	2.88382	1.35377	1.33689	0	0.896884	0	0	0	0	0	1.58505	0.792526	2.65338	0	1.32669	31.9118	50.1519	41.0318	48.9373	39.8953	35.5685	41.467
Mysm1	ENSMUSG00000062627.9_Mysm1	214.044	245.391	96.9624	185.466	448.396	413.26	430.828	856.627	964.703	1038.98	953.435	867.952	874.67	871.311	1011.26	951.864	976.469	979.865	837.701	698.246	933.031	822.992	798.633	752.899	775.766	639.465	536.778	588.122	987.387	754.918	871.153	1137.49	1933.11	1800.65	1623.75
Cyp2j6	ENSMUSG00000052914.4_Cyp2j6	7.67488	6.79545	7.45865	7.30966	49.4982	60.4295	54.9639	57.3333	65.4581	60.3196	61.037	63.7176	60.7146	62.2161	28.4291	28.0746	28.991	28.4982	29.2067	28.4998	37.2698	31.6588	41.7586	40.1546	40.9566	0	0	0	7.50865	5.27915	6.3939	5.96796	10.2211	5.92808	7.37239
Kank4	ENSMUSG00000035407.8_Kank4	2.55829	2.26515	11.6023	5.47526	118.408	325.052	221.73	104.549	101.943	92.326	99.606	56.7569	38.8953	47.8261	43.3205	28.0746	40.8509	37.4154	43.81	46.6361	61.688	50.7114	18.2694	51.7783	35.0239	0	6.03121	3.01561	112.63	159.694	136.162	5.96796	6.92399	17.0432	9.97839
Jak1	ENSMUSG00000028530.14_Jak1	359.014	360.159	356.357	358.51	1132.64	1334.32	1233.48	728.47	643.851	811.238	727.853	1003.42	1030.25	1016.84	1055.94	990.633	1025.23	1023.93	809.822	770.791	774.955	785.189	1072.67	890.799	981.736	318.406	211.092	264.749	3416.44	4472.76	3944.6	1586.28	1893.55	1630.96	1703.6
Dnajc6	ENSMUSG00000028528.17_Dnajc6	85.2765	20.3863	137.571	81.0778	187.317	109.65	148.484	347.372	374.506	311.446	344.442	355.534	368.082	361.808	274.814	284.757	313.63	291.067	264.188	334.225	332.858	310.424	335.374	357.165	346.269	114.095	104.038	109.067	178.33	229.643	203.987	272.139	253.22	242.31	255.89
Lepr	ENSMUSG00000057722.17_Lepr	0.852765	1.5101	2.48622	1.61636	69.8799	102.34	86.1101	82.0653	103.016	75.0918	86.7244	56.7569	33.2033	44.9801	66.3345	73.5288	64.5708	68.1447	78.327	63.4769	98.9578	80.2539	70.4676	81.366	75.9168	7.96015	6.03121	6.99568	105.121	27.7155	66.4183	66.8412	86.0553	97.8133	83.5699
Pde4b	ENSMUSG00000028525.16_Pde4b	52.8714	12.0808	61.3266	42.0929	275.637	353.318	314.477	339.503	372.36	368.073	359.979	342.148	381.364	361.756	222.018	262.03	263.554	249.201	227.016	221.521	187.634	212.057	272.736	297.461	285.099	172.47	167.366	169.918	450.519	490.961	470.74	1104.07	1327.76	1110.03	1180.62
Wdr78	ENSMUSG00000035126.19_Wdr78	27.2885	32.4671	29.8346	29.8634	58.2332	41.9108	50.072	86.562	84.7737	86.1709	85.8355	122.616	145.146	133.881	135.377	167.111	152.862	151.783	143.378	143.795	179.923	155.699	134.41	130.503	132.457	22.5538	40.7107	31.6322	80.718	88.4257	84.5718	144.425	100.233	177.842	140.833
Fyb2	ENSMUSG00000078612.9_Fyb2	0	0.75505	0.828738	0.527929	0.970554	0.974669	0.972611	2.24836	0	4.92405	2.39081	14.4569	19.922	17.1895	44.6743	26.7377	39.5332	36.9817	23.8964	31.0907	12.8517	22.6129	61.3329	43.3247	52.3288	0	1.5078	0.753902	0	0	0	2.38718	9.89141	0	4.09286
Prkaa2	ENSMUSG00000028518.8_Prkaa2	69.9267	41.5277	66.2991	59.2512	116.466	53.6068	85.0366	193.359	210.325	193.269	198.984	242.555	214.398	228.477	213.895	212.565	263.554	230.005	221.705	269.453	239.041	243.4	223.147	250.966	237.057	72.968	72.3745	72.6713	127.647	184.77	156.209	248.267	225.524	291.958	255.25
Mroh7	ENSMUSG00000047502.14_Mroh7	0	2.26515	0.828738	1.0313	0	0.487335	0.243667	10.1176	5.36542	7.38608	7.62305	8.03164	10.4353	9.23348	29.7828	24.064	28.991	27.6126	34.517	47.9315	30.844	37.7642	13.0496	35.9278	24.4887	1.32669	4.52341	2.92505	1.87716	2.63957	2.25837	16.7103	18.1342	2.96404	12.6029
Acot11	ENSMUSG00000034853.16_Acot11	25.5829	28.6919	17.4035	23.8928	17.47	2.43667	9.95332	33.7255	55.8004	30.7753	40.1004	63.7176	67.3553	65.5365	78.5184	58.823	102.786	80.0426	55.7582	86.7949	84.821	75.7914	80.9073	82.951	81.9291	6.63346	15.078	10.8557	37.5432	52.7915	45.1674	35.8078	28.0257	44.4606	36.098
Podn	ENSMUSG00000028600.15_Podn	0.852765	2.26515	0	1.0393	2.91166	3.41134	3.1615	11.2418	10.7308	8.61709	10.1966	14.4569	7.58933	11.0231	25.7216	30.7484	43.4865	33.3188	39.8273	50.5224	29.5588	39.9695	36.5388	30.6443	33.5915	2.65338	4.52341	3.5884	16.8945	30.3551	23.6248	11.9359	11.54	1.48202	8.31931
3110021N24Rik	ENSMUSG00000094958.1_3110021N24Rik	5.96935	9.06059	5.80117	6.9437	9.70554	4.87335	7.28944	12.366	20.3886	19.6962	17.4836	63.1822	74.9446	69.0634	58.2119	80.2132	61.9353	66.7868	46.4652	33.6816	69.399	49.8486	71.7726	60.7603	66.2664	10.6135	9.04682	9.83017	7.50865	9.23851	8.37358	21.4847	13.5183	40.0145	25.0058
Ttc39aos1	ENSMUSG00000085873.1_Ttc39aos1	2.55829	1.5101	1.65748	1.90862	1.94111	1.462	1.70156	23.6078	19.3155	11.0791	18.0008	29.4493	31.306	30.3777	92.0561	64.1706	50.0753	68.7673	42.4825	63.4769	41.1253	49.0282	43.0635	47.5515	45.3075	2.65338	1.5078	2.08059	7.50865	2.63957	5.07411	17.9039	39.8953	28.1584	28.6525
Ttc39a	ENSMUSG00000028555.15_Ttc39a	4.26382	6.0404	0.828738	3.71099	19.4111	4.87335	12.1422	89.9346	101.943	132.949	108.276	118.868	140.403	129.635	174.636	192.512	204.255	190.467	159.309	205.976	196.63	187.305	156.595	175.941	166.268	1.32669	1.5078	1.41725	33.7889	23.7562	28.7725	90.713	81.4393	82.2521	84.8015
Agbl4	ENSMUSG00000061298.14_Agbl4	0	0	0	0	31.0577	6.82268	18.9402	131.529	160.963	131.718	141.403	266.65	269.421	268.036	216.603	212.565	238.517	222.561	264.188	218.93	236.471	239.863	244.027	207.113	225.57	21.2271	22.617	21.9221	18.7716	39.5936	29.1826	70.4219	66.9319	99.2953	78.883
Cyp4x1	ENSMUSG00000047155.13_Cyp4x1	5.11659	0	8.28738	4.46799	53.3805	29.2401	41.3103	70.8235	74.0428	68.9367	71.2677	75.4867	62.6119	69.0493	85.2873	72.1919	72.4775	76.6522	76.9994	88.0903	62.9732	76.021	62.6379	89.2912	75.9646	15.9203	12.0624	13.9914	73.2093	65.9893	69.5993	95.4874	45.1675	85.9571	75.5373
Rimkla	ENSMUSG00000048899.8_Rimkla	40.9327	15.101	48.8956	34.9764	75.7032	33.6261	54.6646	200.104	166.328	144.029	170.154	293.958	328.238	311.098	310.012	328.874	354.481	331.122	309.325	288.885	323.862	307.357	288.395	301.688	295.042	11.9402	21.1092	16.5247	56.3149	68.6289	62.4719	193.362	146.723	160.058	166.714
Frg2f1	ENSMUSG00000087385.8_Frg2f1	5.11659	2.26515	8.28738	5.22304	8.73498	3.41134	6.07316	21.3595	24.6809	27.0823	24.3742	18.205	12.3327	15.2688	33.8441	26.7377	28.991	29.8576	21.2412	27.2044	43.6957	30.7138	9.13469	22.1907	15.6627	6.63346	6.03121	6.33233	26.2803	27.7155	26.9979	26.259	8.24284	27.4174	20.6397
Hivep3	ENSMUSG00000028634.17_Hivep3	31.5523	12.0808	35.6357	26.4229	134.907	90.6442	112.776	409.202	454.988	354.532	406.241	524.734	443.976	484.355	965.235	651.064	731.364	782.554	821.77	918.471	655.435	798.559	502.408	569.562	535.985	261.358	173.397	217.378	495.571	432.89	464.23	574.118	623.159	590.585	595.954
Gnl2	ENSMUSG00000028869.13_Gnl2	269.474	374.505	260.224	301.401	542.54	548.251	545.395	641.908	498.984	542.877	561.256	728.737	538.842	633.79	683.652	606.947	499.436	596.678	565.548	560.928	559.047	561.841	464.564	386.224	425.394	325.039	287.99	306.515	694.55	467.204	580.877	605.151	969.028	619.484	731.221
Oscp1	ENSMUSG00000042616.8_Oscp1	57.988	63.4242	54.6967	58.703	68.9093	70.6635	69.7864	110.17	103.016	119.408	110.865	172.412	152.735	162.574	197.65	211.228	169.993	192.957	181.878	191.726	172.212	181.939	130.496	160.09	145.293	13.2669	49.7575	31.5122	54.4377	58.0706	56.2542	65.6476	89.3524	67.4319	74.144
5730409E04Rik	ENSMUSG00000073755.4_5730409E04Rik	22.1719	26.4267	33.9783	27.5256	40.7633	41.4234	41.0933	164.131	109.455	113.253	128.946	175.625	182.144	178.884	112.363	121.657	81.7019	105.24	82.3098	76.4313	93.8171	84.1861	147.46	137.899	142.68	3.98007	3.01561	3.49784	30.0346	38.2738	34.1542	195.749	302.347	107.446	201.848
Dlgap3	ENSMUSG00000042388.14_Dlgap3	85.2765	32.4671	109.393	75.7123	34.9399	33.6261	34.283	170.876	153.451	145.26	156.529	117.797	117.635	117.716	152.976	157.753	123.871	144.866	151.344	137.317	114.38	134.347	135.715	146.353	141.034	50.4143	27.1405	38.7774	161.436	207.207	184.321	151.586	143.096	99.2953	131.326
Azin2	ENSMUSG00000028789.16_Azin2	15.3498	15.856	14.9173	15.3744	13.5878	11.696	12.6419	31.4771	49.3619	29.5443	36.7944	62.6468	57.8686	60.2577	82.5797	45.4542	69.8419	65.9586	84.9649	75.1359	65.5435	75.2148	74.3825	80.8376	77.6101	27.8605	9.04682	18.4537	90.1038	87.1059	88.6049	330.625	274.981	237.864	281.157
Sync	ENSMUSG00000001333.9_Sync	1.70553	0.75505	1.65748	1.37269	25.2344	13.6454	19.4399	79.8169	69.7505	80.0159	76.5278	161.704	160.325	161.014	204.419	184.49	139.684	176.198	139.396	132.136	147.794	139.775	147.46	105.142	126.301	7.96015	15.078	11.5191	20.6488	11.8781	16.2634	103.843	152.328	79.288	111.819
Adgrb2	ENSMUSG00000028782.14_Adgrb2	36.6689	29.4469	45.5806	37.2321	89.291	45.3221	67.3065	457.542	424.941	430.855	437.779	354.463	286.497	320.48	530.676	449.194	413.78	464.55	569.53	507.815	466.515	514.62	463.259	529.407	496.333	106.135	43.7263	74.9308	640.112	552.991	596.551	383.143	262.122	263.799	303.022
Col16a1	ENSMUSG00000040690.15_Col16a1	17.0553	5.28535	9.11612	10.4856	56.2921	39.4741	47.8831	191.111	109.455	109.56	136.709	262.902	224.834	243.868	560.459	323.527	391.378	425.121	521.738	582.951	379.124	494.604	288.395	332.332	310.364	5.30677	0	2.65338	409.221	163.654	286.437	316.302	483.36	256.389	352.017
Fabp3	ENSMUSG00000028773.8_Fabp3	3.41106	3.77525	17.4035	8.1966	182.086	87.881	134.983	87.6862	57.9466	84.029	76.5539	103.945	119.532	111.739	20.3065	37.3259	30.3088	29.3137	23.8964	32.3862	44.9808	33.7545	28.696	44.3814	36.5387	7.96015	10.5546	9.25738	5.53763	12.3664	8.95202	106.015	78.1421	64.4679	82.875
Gpr3	ENSMUSG00000049649.8_Gpr3	0.852765	0	2.48622	1.11299	2.91166	0	1.45583	29.2287	30.0464	49.2405	36.1719	31.5911	29.4086	30.4999	32.4904	49.4648	64.5708	48.842	22.5688	68.6586	56.5473	49.2583	40.4536	42.268	41.3608	18.5737	9.04682	13.8102	15.0173	26.3957	20.7065	65.6476	35.9388	47.4246	49.6703
Trnp1	ENSMUSG00000056596.8_Trnp1	2.55829	3.0202	8.28738	4.62196	23.2933	5.84801	14.5707	65.2026	37.558	55.3956	52.7187	107.088	99.6099	103.349	121.839	73.5288	84.3374	93.2351	76.9994	84.204	80.9655	80.723	87.432	99.3299	93.381	9.28684	10.5546	9.92073	48.8062	46.1925	47.4994	90.713	73.1964	54.0937	72.6677
Paqr7	ENSMUSG00000037348.15_Paqr7	12.7915	9.06059	22.3759	14.7427	22.3227	50.6828	36.5028	43.8431	32.1925	30.7753	35.6037	54.0797	33.2033	43.6415	47.3818	37.4328	36.8976	40.5708	33.1894	41.4543	55.2622	43.3019	44.3685	53.3634	48.8659	14.5936	13.5702	14.0819	33.7889	14.5177	24.1533	29.8398	33.9605	32.6044	32.1349
Rcan3	ENSMUSG00000059713.12_Rcan3	96.3624	55.1186	101.106	84.1957	341.635	435.677	388.656	210.222	191.009	209.272	203.501	149.388	159.376	154.382	140.792	140.373	154.179	145.115	157.982	143.795	163.216	154.997	137.02	129.446	133.233	94.1951	94.9916	94.5933	146.419	176.851	161.635	256.622	207.06	165.986	209.89
Tcea3	ENSMUSG00000001604.14_Tcea3	5.11659	5.28535	0.828738	3.74356	5.82332	18.5187	12.171	7.86927	7.51159	1.23101	5.53729	25.7012	36.0493	30.8753	25.7216	29.4115	35.5798	30.2376	25.224	18.1362	24.4182	22.5928	36.5388	14.7938	25.6663	0	0	0	15.0173	10.5583	12.7878	1.19359	0.989141	2.96404	1.71559
Htr1d	ENSMUSG00000070687.11_Htr1d	4.26382	2.26515	1.65748	2.72882	0	2.43667	1.21834	11.2418	9.65776	18.4652	13.1216	54.6151	53.1253	53.8702	54.1506	34.7591	76.4308	55.1135	69.034	82.9086	55.2622	69.0682	49.5883	52.3067	50.9475	0	0	0	0	0	0	3.58078	0.989141	4.44606	3.00533
Rap1gap	ENSMUSG00000041351.16_Rap1gap	27.2885	27.9368	64.6416	39.9556	164.994	103.315	134.155	598.065	476.449	485.019	519.844	673.051	603.352	638.201	901.608	815.501	759.037	825.382	1004.98	1081.7	868.772	985.149	598.975	601.791	600.383	58.3744	43.7263	51.0504	354.784	270.556	312.67	396.273	232.118	246.756	291.716
Kif17	ENSMUSG00000028758.12_Kif17	4.26382	3.77525	3.31495	3.78467	17.47	10.7214	14.0957	39.3464	48.2888	34.4684	40.7012	56.2214	42.69	49.4557	102.886	80.2132	106.74	96.613	132.758	112.704	93.8171	113.093	109.616	109.369	109.492	23.8804	46.7419	35.3112	84.4723	62.03	73.2511	95.4874	50.7759	82.9931	76.4188
Fam43b	ENSMUSG00000078235.3_Fam43b	0	0.75505	0	0.251683	0.970554	1.462	1.21628	73.0718	54.7273	77.5538	68.451	68.5366	53.1253	60.831	73.1034	58.823	61.9353	64.6206	90.2752	82.9086	66.8286	80.0041	76.9924	83.4794	80.2359	1.32669	1.5078	1.41725	1.87716	3.95936	2.91826	63.2604	49.7868	42.2376	51.7616
Pqlc2	ENSMUSG00000028744.15_Pqlc2	35.8161	36.9974	35.6357	36.1498	27.1755	15.5947	21.3851	30.3529	36.4849	41.8545	36.2307	51.4025	70.2013	60.8019	138.084	105.614	98.8329	114.177	123.465	120.476	70.6841	104.875	60.028	61.2887	60.6583	19.9004	27.1405	23.5204	50.6834	35.6342	43.1588	59.6796	42.8628	50.3887	50.977
Arhgef19	ENSMUSG00000028919.11_Arhgef19	6.82212	7.5505	0.828738	5.06712	6.79388	1.462	4.12794	10.1176	11.8039	12.3101	11.4106	26.2367	27.5113	26.874	39.2592	46.7911	28.991	38.3471	74.3443	38.8634	51.4067	54.8714	40.4536	49.6649	45.0593	1.32669	3.01561	2.17115	18.7716	9.23851	14.0051	8.35515	7.2537	8.15111	7.91998
Zfp981	ENSMUSG00000056300.14_Zfp981	0	0	0	0	24.2638	7.31002	15.7869	26.9804	10.7308	18.4652	18.7255	12.2777	17.076	14.6768	0	8.02132	6.58886	4.87006	3.98273	7.77268	7.711	6.4888	3.91487	7.39691	5.65589	18.8125	19.6014	19.207	132.64	63.3498	97.995	64.454	82.979	73.36	73.5977
Zfp989	ENSMUSG00000086147.2_Zfp989	0	0	0	0	3.88222	11.6327	7.75745	20.6962	34.006	19.6962	24.7995	5.66498	7.38062	6.5228	1.35377	0	2.88592	1.41323	5.07134	0	2.57033	2.54723	3.0797	3.9732	3.52645	19.9269	46.5459	33.2364	214.991	97.3343	156.163	49.0328	72.8634	111.744	77.8802
Zfp982	ENSMUSG00000078496.9_Zfp982	5.96935	6.0404	2.48622	4.83199	139.76	115.011	127.385	179.869	139.501	167.418	162.263	180.444	155.581	168.013	92.0561	73.5288	86.973	84.1859	82.3098	66.0678	77.11	75.1625	61.3329	70.2706	65.8018	23.8804	15.078	19.4792	457.896	329.947	393.921	189.781	127.269	206.001	174.35
Zfp984	ENSMUSG00000078495.10_Zfp984	14.7443	16.143	10.5747	13.8207	55.6224	87.8518	71.7371	79.5471	78.6464	57.4145	71.8693	85.976	78.7013	82.3387	29.4579	32.0853	43.1307	34.8913	41.1549	35.5989	41.1253	39.293	51.8459	37.1219	44.4839	44.7228	55.6229	50.1728	175.609	162.03	168.819	129.851	112.67	156.449	132.99
Zfp933	ENSMUSG00000059423.13_Zfp933	49.4603	52.8535	24.8622	42.392	98.0259	90.6442	94.3351	155.137	171.694	200.655	175.829	216.319	206.809	211.564	273.461	327.537	285.957	295.652	242.947	290.18	291.733	274.953	244.027	215.567	229.797	137.976	138.718	138.347	255.294	271.876	263.585	238.718	314.217	419.412	324.116
Plod1	ENSMUSG00000019055.15_Plod1	87.8348	70.9747	70.4428	76.4174	320.283	677.882	499.083	191.111	139.501	172.342	167.651	75.4974	83.4826	79.49	125.9	144.384	105.422	125.235	130.103	137.317	125.946	131.122	83.5172	100.915	92.2161	15.9203	7.53902	11.7297	99.4896	76.5476	88.0186	75.1963	77.8124	47.4246	66.8111
Fbxo2	ENSMUSG00000041556.8_Fbxo2	1.70553	2.26515	2.48622	2.1523	0.970554	2.92401	1.94728	15.7385	16.0963	30.7753	20.87	66.9303	52.1766	59.5535	51.4431	52.1386	42.1687	48.5835	49.1203	34.977	43.6957	42.5977	54.8081	78.7242	66.7662	5.30677	0	2.65338	15.0173	32.9947	24.006	102.649	100.563	41.4965	81.5694
Slc25a33	ENSMUSG00000028982.9_Slc25a33	52.0186	55.1186	54.6967	53.9447	61.1449	59.9421	60.5435	59.5816	47.2157	56.6266	54.4747	207.216	273.216	240.216	85.2873	114.972	88.2907	96.1834	70.3616	108.817	83.5358	87.5716	107.006	128.918	117.962	23.8804	28.6483	26.2644	20.6488	27.7155	24.1822	121.746	70.5587	77.065	89.7901
Slc45a1	ENSMUSG00000039838.11_Slc45a1	40.0799	12.0808	88.675	46.9452	73.7621	47.7588	60.7604	140.523	110.528	187.114	146.055	214.712	243.807	229.26	243.678	216.576	200.301	220.185	236.309	222.817	226.189	228.438	215.318	218.737	217.027	47.7609	58.8043	53.2826	84.4723	89.7455	87.1089	180.232	152.657	160.799	164.563
Chd5	ENSMUSG00000005045.16_Chd5	8.52765	8.30554	20.7185	12.5172	415.397	296.787	356.092	656.522	771.548	581.038	669.703	980.93	734.267	857.599	1036.98	655.075	695.784	795.948	1172.25	1233.26	898.331	1101.28	895.2	936.237	915.718	35.8207	49.7575	42.7891	700.182	739.081	719.631	847.451	1419.42	574.283	947.05
Kcnab2	ENSMUSG00000028931.12_Kcnab2	66.5156	41.5277	76.2439	61.4291	50.4688	33.6261	42.0474	179.869	151.305	216.658	182.611	411.22	466.744	438.982	488.709	524.06	567.96	526.91	452.704	497.451	460.09	470.082	433.245	448.57	440.907	46.4342	28.6483	37.5412	13.1401	35.6342	24.3872	305.56	289.818	193.404	262.927
Smim1	ENSMUSG00000078350.11_Smim1	6.82212	4.5303	14.9173	8.75657	14.5583	11.2087	12.8835	40.4706	42.9234	19.6962	34.3634	46.048	30.3573	38.2027	35.1979	36.096	56.6642	42.6527	57.0858	51.8178	41.1253	50.0097	33.9289	47.5515	40.7402	10.6135	7.53902	9.07627	1.87716	11.8781	6.87762	46.5501	52.7542	8.89212	36.0655
Morn1	ENSMUSG00000029049.14_Morn1	11.9387	18.1212	14.9173	14.9924	25.2344	15.5947	20.4146	34.8496	24.6809	33.2374	30.9226	44.9772	46.4846	45.7309	75.8109	36.096	54.0287	55.3118	65.0513	81.6131	50.1215	65.5953	60.028	61.817	60.9225	14.5936	10.5546	12.5741	33.7889	27.7155	30.7522	25.0654	55.7216	31.1224	37.3032
Fndc10	ENSMUSG00000074738.2_Fndc10	11.0859	13.5909	16.5748	13.7505	32.0283	19.006	25.5172	69.6993	55.8004	52.9336	59.4777	96.3796	87.2773	91.8284	75.8109	68.1813	69.8419	71.278	47.7928	55.7042	71.9693	58.4888	83.5172	82.951	83.2341	13.2669	25.6327	19.4498	45.0519	36.954	41.003	59.6796	21.1017	62.2448	47.6754
Tmem88b	ENSMUSG00000073680.2_Tmem88b	8.52765	6.0404	8.28738	7.61848	11.6466	20.9554	16.301	22.4836	39.7041	27.0823	29.7567	81.3872	60.7146	71.0509	50.0893	74.8657	60.6175	61.8575	61.0685	54.4087	68.1138	61.197	83.5172	70.2706	76.8939	19.9004	13.5702	16.7353	22.5259	18.477	20.5015	52.5181	80.1204	48.1656	60.268
Cfap69	ENSMUSG00000040473.15_Cfap69	20.4663	15.856	9.94486	15.4224	57.2627	27.2907	42.2767	198.98	198.521	157.57	185.024	182.05	148.941	165.495	175.99	189.838	172.628	179.485	215.067	227.999	242.896	228.654	236.197	198.131	217.164	55.721	73.8823	64.8017	167.067	147.816	157.442	102.649	216.292	241.569	186.837
Steap2	ENSMUSG00000015653.13_Steap2	61.399	57.3838	48.0668	55.6165	18.4405	8.77202	13.6063	134.902	165.255	151.415	150.524	212.571	128.07	170.32	131.315	149.731	172.628	151.225	151.344	148.976	219.763	173.361	172.254	164.845	168.55	11.9402	7.53902	9.73962	93.8581	65.9893	79.9237	128.908	189.585	160.799	159.764
Adam22	ENSMUSG00000040537.17_Adam22	122.798	103.442	111.051	112.43	401.809	266.572	334.191	2019.03	2058.18	2176.43	2084.55	3184.81	2709.39	2947.1	2872.69	3030.72	2997.93	2967.12	2704.27	2563.69	2779.81	2682.59	3035.33	3237.73	3136.53	834.489	826.276	830.382	974.247	1098.06	1036.15	1612.54	2066.65	2400.87	2026.69
Slc25a40	ENSMUSG00000054099.11_Slc25a40	25.5829	28.6919	13.2598	22.5115	93.1732	130.118	111.646	222.588	199.594	168.649	196.944	276.824	263.729	270.276	228.786	254.009	242.47	241.755	217.723	198.203	251.893	222.606	251.856	216.095	233.976	123.382	122.132	122.757	242.154	203.419	222.786	250.654	514.683	596.513	453.95
Abcb1b	ENSMUSG00000028970.9_Abcb1b	5.96935	5.61757	3.31495	4.96729	21.1095	10.195	15.6523	104.493	126.667	174.299	135.153	129.818	99.6004	114.709	186.441	113.983	140.395	146.94	184.533	133.133	187.339	168.335	212.369	238.925	225.647	0	1.5078	0.753902	390.056	348.173	369.114	305.333	404.836	405.332	371.834
Abcb4	ENSMUSG00000042476.12_Abcb4	5.11659	6.0404	3.31495	4.82398	2.91166	5.84801	4.37984	87.6862	82.6275	89.864	86.7259	127.435	108.148	117.792	152.976	113.635	135.731	134.114	138.068	174.885	143.939	152.297	137.02	137.508	137.264	1.32669	3.01561	2.17115	15.0173	13.1979	14.1076	27.4526	19.463	44.4606	30.4587
Crot	ENSMUSG00000003623.4_Crot	97.2152	107.217	67.9565	90.7962	139.76	197.858	168.809	351.869	333.729	370.535	352.044	386.054	333.93	359.992	588.888	435.825	459.903	494.872	541.651	408.066	415.109	454.942	345.813	375.657	360.735	104.809	73.8823	89.3455	249.663	190.049	219.856	268.558	387.084	383.843	346.495
Grm3	ENSMUSG00000003974.6_Grm3	0.852765	0	1.65748	0.836747	53.3805	35.5754	44.4779	155.137	182.424	116.946	151.503	111.907	79.6879	95.7977	63.627	76.2026	104.104	81.3112	90.2752	106.227	107.954	101.485	125.276	137.899	131.588	6.63346	0	3.31673	88.2266	93.7049	90.9657	19.0975	18.464	27.4174	21.6596
Sema3e	ENSMUSG00000063531.7_Sema3e	10.2332	24.1616	8.28738	14.2274	67.9388	22.9047	45.4217	94.4313	96.5776	86.1709	92.3933	91.5606	74.9446	83.2526	79.8722	57.4862	98.8329	78.7304	110.189	110.113	110.524	110.275	88.737	89.2912	89.0141	1.32669	3.01561	2.17115	283.451	199.288	241.37	239.912	449.729	524.635	404.759
Hgf	ENSMUSG00000028864.7_Hgf	0.852765	1.5101	0	0.787621	0	0	0	16.8627	31.1194	45.7075	31.2299	53.903	63.2286	58.5658	25.7216	33.4222	26.3554	28.4997	25.224	36.2725	45.8419	35.7794	21.2577	25.7888	23.5233	0	0	0	9.38581	0	4.69291	29.9472	47.149	30.5963	35.8975
4921504A21Rik	ENSMUSG00000097626.5_4921504A21Rik	1.70553	0.75505	0.828738	1.09644	4.85277	3.89868	4.37572	13.4902	26.8271	18.4652	19.5942	60.505	65.4579	62.9815	44.6743	73.5288	43.4865	53.8965	46.4652	53.1133	57.8325	52.4703	45.6735	47.0232	46.3483	0	1.5078	0.753902	11.263	6.59893	8.93095	8.35515	5.27542	13.3382	8.98958
Fam185a	ENSMUSG00000047221.5_Fam185a	33.2578	38.5075	19.061	30.2754	28.1461	26.8034	27.4747	47.2156	43.9965	38.1614	43.1245	59.9695	64.5093	62.2394	51.4431	65.5075	42.1687	53.0398	41.1549	50.5224	41.1253	44.2675	70.4676	66.5722	68.5199	23.8804	13.5702	18.7253	28.1574	65.9893	47.0734	54.9052	42.2033	62.9858	53.3648
Reln	ENSMUSG00000042453.14_Reln	72.485	36.2424	105.25	71.3257	384.339	243.667	314.003	1196.13	1345.65	1247.02	1262.93	503.316	351.006	427.161	462.988	354.275	425.64	414.301	585.461	511.701	575.755	557.639	467.174	486.082	476.628	5.30677	6.03121	5.66899	797.794	582.026	689.91	62.0668	16.8154	143.756	74.2127
6030443J06Rik	ENSMUSG00000097207.7_6030443J06Rik	7.67488	3.77525	5.80117	5.75043	21.3522	6.33535	13.8438	41.5947	74.0428	60.3196	58.6524	82.4581	60.7146	71.5864	74.4571	73.5288	73.7952	73.9271	75.6719	79.0222	91.2468	81.9803	83.5172	80.3093	81.9132	10.6135	16.5858	13.5997	46.9291	87.1059	67.0175	41.7757	54.4027	65.9499	54.0428
Lhfpl3	ENSMUSG00000106379.1_Lhfpl3	0	0	0.828738	0.276246	30.0872	7.79735	18.9423	121.412	84.7737	91.095	99.0934	93.7024	73.9959	83.8492	44.6743	41.4435	51.3931	45.837	54.4306	42.7497	64.2583	53.8129	79.6023	80.8376	80.22	7.96015	4.52341	6.24178	84.4723	122.74	103.606	39.3885	35.6091	80.0291	51.6756
Slc4a2	ENSMUSG00000028962.14_Slc4a2	259.24	274.838	188.124	240.734	104.82	157.409	131.114	294.536	218.909	286.826	266.757	439.063	398.44	418.751	911.084	910.42	784.074	868.526	885.494	958.63	726.119	856.748	970.887	988.544	979.715	79.6015	81.4214	80.5114	339.766	248.12	293.943	794.932	638.655	561.685	665.091
Chpf2	ENSMUSG00000038181.16_Chpf2	216.602	188.007	251.936	218.849	81.5265	77.9735	79.75	176.497	179.205	215.427	190.376	252.729	272.267	262.498	456.219	419.783	404.556	426.853	542.979	529.838	422.82	498.545	409.756	486.611	448.183	139.303	185.46	162.381	292.837	232.282	262.56	458.339	246.296	424.599	376.411
Gm7361	ENSMUSG00000059645.6_Gm7361	0	0	1.65748	0.552492	6.79388	3.89868	5.34628	21.3032	12.877	28.3133	20.8312	39.5317	26.5626	33.0472	36.5517	37.4328	21.0844	31.6896	31.8618	42.7497	24.4182	33.0099	28.709	37.4336	33.0713	0	0	0	3.75432	3.95936	3.85684	42.9693	88.0335	57.0059	62.6696
Htr5a	ENSMUSG00000039106.6_Htr5a	0.852765	0	2.48622	1.11299	7.76443	5.84801	6.80622	20.2353	21.4617	24.6203	22.1057	27.3076	36.998	32.1528	46.028	28.0746	43.4865	39.1964	47.7928	54.4087	62.9732	55.0582	45.6735	45.4381	45.5558	1.32669	3.01561	2.17115	3.75432	1.31979	2.53706	26.259	1.97828	14.0792	14.1055
9530036O11Rik	ENSMUSG00000097726.7_9530036O11Rik	0	0	0	0	0.970554	0	0.485277	25.8562	56.8735	25.8513	36.1936	11.2443	18.0247	14.6345	36.5517	33.4222	46.122	38.6986	41.1549	29.7953	30.844	33.9314	20.8793	28.0026	24.4409	2.65338	0	1.32669	15.0173	7.91872	11.468	38.195	32.3119	45.9426	38.8165
Drc1	ENSMUSG00000073102.7_Drc1	1.70553	0.75505	3.31495	1.92518	27.1755	12.6707	19.9231	46.0915	40.7772	18.4652	35.1113	62.1113	70.2013	66.1563	47.3818	46.7911	34.2621	42.8116	58.4134	59.5905	52.6918	56.8986	31.3189	38.5696	34.9443	10.6135	6.03121	8.32237	31.9118	35.6342	33.773	71.6155	200.796	65.9499	112.787
Otof	ENSMUSG00000062372.13_Otof	0	0	1.65748	0.552492	10.6761	5.84801	8.26205	541.856	618.097	267.13	475.694	715.351	507.536	611.444	740.51	525.397	608.811	624.906	900.097	1250.11	839.214	996.472	473.699	583.827	528.763	0	0	0	7.50865	1.31979	4.41422	0	1.31885	2.22303	1.18063
Kcnk3	ENSMUSG00000049265.7_Kcnk3	2.55829	1.5101	6.62991	3.5661	19.4111	11.2087	15.3099	176.497	160.963	180.959	172.806	130.648	108.148	119.398	135.377	100.267	104.104	113.249	119.482	113.999	104.098	112.527	116.141	136.843	126.492	26.5338	37.6951	32.1145	45.0519	102.943	73.9976	81.1643	68.2507	53.3527	67.5892
Slc35f6	ENSMUSG00000029175.17_Slc35f6	93.8041	89.0958	111.051	97.9836	76.6738	58.4801	67.5769	130.405	133.062	183.421	148.963	265.579	211.552	238.566	219.31	209.891	206.89	212.031	220.378	253.907	245.467	239.917	267.516	256.778	262.147	78.2748	168.874	123.574	138.91	149.136	144.023	266.171	260.144	263.799	263.372
Cgref1	ENSMUSG00000029161.7_Cgref1	8.52765	10.5707	14.9173	11.3385	135.878	82.3595	109.119	86.562	93.3583	99.7121	93.2108	88.348	76.8419	82.595	51.4431	72.1919	48.7576	57.4642	57.0858	45.3406	51.4067	51.2777	31.3189	48.0799	39.6994	67.6613	67.8511	67.7562	174.576	213.805	194.191	238.718	223.216	135.605	199.18
Fosl2	ENSMUSG00000029135.10_Fosl2	15.3498	15.101	18.2322	16.2277	52.4099	78.4609	65.4354	22.4836	21.4617	34.4684	26.1379	44.4417	37.9466	41.1942	73.1034	65.5075	59.2997	65.9702	63.7237	66.0678	53.977	61.2561	80.9073	94.5747	87.741	22.5538	27.1405	24.8471	283.451	203.247	243.349	407.015	588.209	383.102	459.442
Poln	ENSMUSG00000045102.12_Poln	1.70553	0	0	0.56851	7.76443	3.89868	5.83155	16.8627	23.6079	36.9304	25.8003	119.404	110.045	114.724	211.187	181.817	164.722	185.909	159.309	137.317	128.517	141.714	272.736	187.036	229.886	2.65338	4.52341	3.5884	15.0173	2.63957	8.82844	13.1295	20.1125	23.7123	18.9848
Zfyve28	ENSMUSG00000037224.15_Zfyve28	70.7795	50.5883	72.929	64.7656	110.643	54.5815	82.6123	338.379	279.002	343.453	320.278	531.694	522.715	527.205	716.142	684.486	582.455	661.028	650.513	584.246	506.356	580.371	544.167	673.647	608.907	173.797	191.491	182.644	255.294	311.47	283.382	430.887	392.689	400.886	408.154
Cfap99	ENSMUSG00000109572.1_Cfap99	1.70553	0	2.48622	1.39725	0	0.487335	0.243667	8.99346	2.14617	7.38608	6.17523	11.2443	12.3327	11.7885	28.4291	30.7484	30.3088	29.8288	23.8964	29.7953	15.422	23.0379	18.2694	18.4923	18.3808	2.65338	0	1.32669	0	1.31979	0.659893	7.16155	4.61599	9.63313	7.13689
Tnip2	ENSMUSG00000059866.13_Tnip2	0.852765	1.5101	7.45865	3.27384	98.0259	117.448	107.737	89.9346	99.7968	92.326	94.0191	113.514	113.84	113.677	97.4711	80.2132	65.8886	81.191	83.6373	107.522	132.372	107.844	117.446	141.07	129.258	94.1951	46.7419	70.4685	366.047	302.231	334.139	374.788	470.501	275.656	373.648
Grk4	ENSMUSG00000052783.16_Grk4	22.1719	40.7727	11.6023	24.849	28.1461	47.7588	37.9524	113.542	75.1159	76.3228	88.327	55.1506	33.2033	44.1769	41.9667	42.7804	28.991	37.9127	50.4479	54.4087	43.6957	49.5174	19.5743	38.5696	29.072	5.30677	7.53902	6.42289	43.1747	35.6342	39.4045	26.259	102.211	54.8347	61.1017
Dok7	ENSMUSG00000044716.12_Dok7	5.96935	5.28535	2.48622	4.5803	8.73498	5.84801	7.2915	44.9673	51.5081	40.6234	45.6996	64.2531	45.536	54.8945	89.3485	92.2452	88.2907	89.9615	84.9649	84.204	74.5396	81.2362	95.2618	89.8196	92.5407	10.6135	12.0624	11.338	16.8945	10.5583	13.7264	69.2284	37.2576	29.6404	45.3755
Ablim2	ENSMUSG00000029095.17_Ablim2	3.41106	0.75505	8.28738	4.15116	128.113	45.8094	86.9613	871.241	936.803	970.038	926.027	1586.52	1413.51	1500.01	1650.24	1427.8	1461.41	1513.15	1423.16	1489.76	1191.35	1368.09	1470.69	1529.05	1499.87	66.3346	51.2653	58.7999	343.521	457.966	400.743	827.159	792.302	824.003	814.488
Ppp2r2c	ENSMUSG00000029120.10_Ppp2r2c	76.7488	33.9772	120.167	76.9644	181.494	98.4416	139.968	318.143	282.221	267.13	289.165	344.825	359.544	352.185	369.578	298.126	403.238	356.981	399.601	357.543	353.421	370.188	293.615	359.278	326.447	59.7011	79.9136	69.8073	195.225	357.662	276.444	491.76	469.842	355.685	439.096
Jakmip1	ENSMUSG00000063646.18_Jakmip1	6.98414	5.28535	26.5196	12.9297	261.865	175.44	218.653	642.346	617.056	508.901	589.434	1041.94	1075.4	1058.67	919.518	881.396	925.748	908.888	970.605	959.382	824.588	918.192	555.272	635.521	595.396	33.9898	110.869	72.4293	471.093	551.486	511.289	476.542	623.907	459.856	520.102
Fam184b	ENSMUSG00000015879.8_Fam184b	13.6442	7.5505	10.7736	10.6561	162.082	65.3028	113.693	237.202	280.075	296.674	271.317	241.485	245.704	243.594	150.268	151.068	122.553	141.296	134.085	125.658	149.079	136.274	117.446	99.3299	108.388	68.988	72.3745	70.6813	221.505	368.22	294.863	102.649	153.317	196.368	150.778
Kcnip4	ENSMUSG00000029088.16_Kcnip4	0.852765	0	0	0.284255	18.4405	7.31002	12.8753	102.301	92.2853	120.639	105.075	123.687	157.479	140.583	81.226	114.972	85.6552	93.9512	87.6201	66.0678	88.6765	80.7881	138.325	137.371	137.848	6.63346	1.5078	4.07063	91.9809	63.3498	77.6654	40.5821	30.0039	65.2089	45.265
Ppargc1a	ENSMUSG00000029167.13_Ppargc1a	28.994	6.79545	12.4311	16.0735	52.4099	20.468	36.439	240.575	254.321	200.655	231.85	218.996	200.169	209.582	223.371	189.838	227.975	213.728	228.343	200.794	251.893	227.01	198.353	206.585	202.469	67.6613	27.1405	47.4009	54.4377	59.3904	56.9141	142.037	213.984	228.972	194.998
Ccdc149	ENSMUSG00000045790.10_Ccdc149	19.6136	6.79545	15.746	14.0517	32.9988	38.0121	35.5055	64.0784	82.6275	64.0127	70.2395	91.5606	95.8153	93.688	96.1174	106.951	130.459	111.176	102.223	150.272	147.794	133.43	133.105	120.992	127.049	17.247	22.617	19.932	48.8062	48.8321	48.8192	90.713	134.193	82.9931	102.633
Lgi2	ENSMUSG00000039252.11_Lgi2	75.0433	70.2196	86.1888	77.1506	66.9682	32.6514	49.8098	197.856	163.109	172.342	177.769	386.054	328.238	357.146	253.154	339.569	350.527	314.417	318.618	246.135	398.402	321.052	442.38	445.399	443.89	34.494	22.617	28.5555	88.2266	106.903	97.5647	290.043	222.886	301.591	271.507
Sel1l3	ENSMUSG00000029189.10_Sel1l3	24.7302	14.3459	16.5748	18.5503	50.4688	34.1134	42.2911	152.889	130.916	125.563	136.456	207.216	205.861	206.538	280.23	249.998	329.443	286.557	264.188	330.339	269.885	288.137	370.607	324.936	347.771	25.2071	36.1873	30.6972	332.258	424.971	378.615	502.502	664.043	498.7	555.082
Gm45495	ENSMUSG00000106981.1_Gm45495	4.26382	6.0404	4.14369	4.81597	14.5583	10.234	12.3962	7.86927	15.0232	22.1582	15.0169	29.9848	24.6653	27.325	29.7828	36.096	36.8976	34.2588	31.8618	18.1362	30.844	26.9474	28.709	34.8711	31.7901	13.2669	15.078	14.1725	0	0	0	25.0654	67.2616	37.0505	43.1258
Tbc1d19	ENSMUSG00000039178.9_Tbc1d19	105.743	102.687	107.736	105.389	318.342	250.49	284.416	231.581	243.59	257.282	244.151	327.155	382.312	354.734	341.149	411.761	409.827	387.579	407.566	402.884	395.831	402.094	404.536	402.075	403.306	317.079	292.514	304.797	508.711	501.519	505.115	732.866	478.414	754.348	655.209
Stim2	ENSMUSG00000039156.19_Stim2	197.841	181.967	179.836	186.548	257.197	440.063	348.63	399.085	420.649	304.06	374.598	337.329	330.136	333.732	331.673	335.559	313.63	326.954	289.412	227.999	276.311	264.574	270.126	248.853	259.489	112.769	120.624	116.697	270.311	261.318	265.815	274.526	334	262.317	290.281
Arap2	ENSMUSG00000037999.13_Arap2	5.96935	2.26515	4.97243	4.40231	256.42	400.501	328.461	599.189	551.565	481.326	544.027	158.448	175.418	166.933	161.098	232.618	151.544	181.753	181.878	196.908	194.06	190.949	152.68	135.786	144.233	119.402	131.179	125.291	397.958	297.559	347.759	287.656	348.837	427.563	354.685
Tbc1d1	ENSMUSG00000029174.18_Tbc1d1	359.014	384.32	288.401	343.912	314.459	632.073	473.266	406.954	436.745	413.62	419.107	508.135	448.719	478.427	632.209	614.968	533.698	593.625	511.117	471.542	462.66	481.773	619.854	530.464	575.159	141.956	156.812	149.384	390.45	452.687	421.568	460.727	348.837	500.923	436.829
Nsun7	ENSMUSG00000029206.13_Nsun7	0	0	1.65748	0.552492	4.85277	4.87335	4.86306	32.6013	61.1658	30.7753	41.5141	87.8125	78.7393	83.2759	146.207	156.416	118.599	140.407	201.792	217.635	190.205	203.21	176.169	189.678	182.923	17.247	10.5546	13.9008	35.6661	25.0759	30.371	85.9386	94.2981	145.979	108.739
Limch1	ENSMUSG00000037736.20_Limch1	193.578	170.641	189.781	184.667	2519.56	5002.98	3761.27	1478.3	1447.59	1463.67	1463.19	2167.47	1985.56	2076.51	1841.12	1721.91	1479.86	1680.96	1586.45	1548.06	1517.78	1550.76	1755.17	1491.01	1623.09	417.908	239.741	328.824	2130.58	2629.02	2379.8	1756.97	2891.59	2674.3	2440.95
Kctd8	ENSMUSG00000037653.7_Kctd8	9.38041	3.0202	10.7736	7.72474	76.6738	34.6008	55.6373	179.869	210.325	162.494	184.229	153.137	188.785	170.961	194.942	236.629	195.03	208.867	184.533	152.863	181.208	172.868	146.155	177.526	161.84	50.4143	72.3745	61.3944	245.908	583.346	414.627	138.457	153.976	179.324	157.252
Gnpda2	ENSMUSG00000029209.15_Gnpda2	24.7302	29.4469	21.5472	25.2414	121.319	128.656	124.988	77.5686	63.312	83.7089	74.8631	95.8442	110.994	103.419	105.594	139.036	127.824	124.151	92.9304	80.3177	113.095	95.4476	143.545	142.126	142.836	61.0278	57.2965	59.1622	352.906	195.328	274.117	545.472	893.194	441.642	626.769
Gabrg1	ENSMUSG00000001260.10_Gabrg1	1.70553	10.5707	4.97243	5.74955	31.0577	15.5947	23.3262	157.385	208.178	187.114	184.226	189.547	240.012	214.78	154.329	189.838	189.759	177.976	160.637	163.226	161.931	161.931	125.276	120.464	122.87	1.32669	3.01561	2.17115	155.804	134.618	145.211	259.01	258.825	64.4679	194.101
Gabra2	ENSMUSG00000000560.9_Gabra2	0	0	1.65748	0.552492	116.466	55.5561	86.0113	354.117	346.606	333.605	344.776	489.93	455.36	472.645	468.403	434.488	391.378	431.423	387.652	325.157	322.577	345.129	430.635	348.183	389.409	5.30677	1.5078	3.40728	245.908	362.941	304.425	313.915	730.316	453.498	499.243
Gabrb1	ENSMUSG00000029212.11_Gabrb1	0	0	0.828738	0.276246	146.554	55.5561	101.055	717.228	743.647	672.133	711.003	534.907	495.204	515.055	350.625	375.665	492.847	406.379	386.325	322.566	463.945	390.945	434.55	435.889	435.22	1.32669	0	0.663346	366.047	274.516	320.281	380.756	266.409	347.534	331.566
Ociad2	ENSMUSG00000029153.11_Ociad2	23.8774	24.1616	36.4645	28.1678	44.6455	28.7527	36.6991	37.098	30.0464	38.1614	35.1019	137.609	176.452	157.03	89.3485	118.983	81.7019	96.6778	62.3961	66.0678	73.2545	67.2394	109.616	79.7809	94.6986	17.247	30.1561	23.7015	9.38581	29.0353	19.2106	79.9707	89.6821	78.547	82.7333
Scfd2	ENSMUSG00000062110.14_Scfd2	69.9267	67.1994	67.9565	68.3609	98.0259	78.4609	88.2434	79.8169	99.7968	80.0159	86.5432	122.616	102.456	112.536	97.4711	114.972	115.964	109.469	126.12	103.636	118.235	115.997	163.119	154.278	158.699	50.4143	57.2965	53.8554	80.718	97.6642	89.1911	114.585	102.871	125.231	114.229
Lnx1	ENSMUSG00000029228.15_Lnx1	2.55829	3.77525	0	2.11118	16.4994	9.25936	12.8794	119.163	130.916	192.038	147.373	326.62	347.212	336.916	320.843	307.484	279.368	302.565	286.757	265.566	244.182	265.502	409.756	336.031	372.894	2.65338	0	1.32669	13.1401	2.63957	7.88985	63.2604	69.2399	51.8707	61.457
Cep135	ENSMUSG00000036403.15_Cep135	152.645	181.212	88.675	140.844	374.634	636.459	505.546	459.79	413.137	440.703	437.877	938.63	901.233	919.932	542.86	625.663	569.278	579.267	520.41	614.042	580.895	571.782	625.074	595.451	610.262	135.323	90.4682	112.895	287.206	249.44	268.323	368.82	525.234	477.951	457.335
Adamts3	ENSMUSG00000043635.12_Adamts3	57.1352	83.0554	49.7243	63.305	64.0566	29.7274	46.892	230.457	203.886	152.646	195.663	212.035	182.144	197.09	223.371	141.71	167.357	177.479	227.016	186.544	197.916	203.825	228.367	230.889	229.628	70.3146	49.7575	60.0361	174.576	194.009	184.292	101.455	169.143	117.821	129.473
Cdkl2	ENSMUSG00000029403.14_Cdkl2	13.6442	15.856	2.48622	10.6622	80.556	46.2968	63.4264	294.536	257.54	189.576	247.217	283.784	285.548	284.666	154.329	168.448	156.815	159.864	140.723	177.476	164.501	160.9	178.779	221.379	200.079	9.28684	13.5702	11.4285	272.189	232.282	252.235	250.654	330.043	326.785	302.494
Naaa	ENSMUSG00000029413.14_Naaa	23.0246	39.2626	19.8897	27.3923	31.0577	17.0567	24.0572	57.3333	57.9466	70.1678	61.8159	47.6544	68.3039	57.9792	71.7496	68.1813	80.3841	73.4383	66.3788	56.9996	86.1061	69.8282	97.8717	62.3454	80.1085	13.2669	21.1092	17.1881	30.0346	50.1519	40.0932	56.0988	101.552	65.2089	74.2865
Tmem150c	ENSMUSG00000050640.16_Tmem150c	39.2272	26.4267	67.1278	44.2606	42.7044	34.1134	38.4089	193.359	188.863	231.43	204.551	281.107	215.347	248.227	277.522	260.693	322.854	287.023	345.17	229.294	272.455	282.306	223.147	229.304	226.226	66.3346	84.437	75.3858	377.31	411.773	394.542	324.657	388.732	422.376	378.588
4930458D05Rik	ENSMUSG00000087611.1_4930458D05Rik	0	0.75505	0	0.251683	7.76443	1.94934	4.85688	19.1111	17.1694	27.0823	21.1209	38.5519	22.768	30.6599	50.0893	49.4648	60.6175	53.3906	62.3961	50.5224	44.9808	52.6331	49.5883	59.7036	54.646	5.30677	15.078	10.1924	41.2976	32.9947	37.1461	37.0014	41.8736	37.7915	38.8888
Gpat3	ENSMUSG00000029314.14_Gpat3	4.26382	9.06059	6.62991	6.65144	3.88222	2.43667	3.15944	30.3529	23.6079	32.0063	28.6557	48.1898	49.3306	48.7602	50.0893	37.4328	38.2154	41.9125	45.1376	33.6816	43.6957	40.8383	35.2338	45.4381	40.336	13.2669	16.5858	14.9264	56.3149	85.7861	71.0505	60.8732	119.027	100.777	93.5591
Cds1	ENSMUSG00000029330.8_Cds1	17.0553	5.28535	18.2322	13.5243	17.47	12.1834	14.8267	200.104	164.182	172.342	178.876	333.045	343.417	338.231	433.205	425.13	451.996	436.777	307.998	348.475	427.96	361.478	510.238	499.82	505.029	33.1673	16.5858	24.8766	86.3495	89.7455	88.0475	84.7451	78.4718	85.9571	83.058
Aff1	ENSMUSG00000029313.18_Aff1	267.768	234.82	193.096	231.895	217.404	368.425	292.914	209.098	155.597	174.804	179.833	326.62	362.39	344.505	486.002	450.531	387.425	441.319	386.325	370.498	389.405	382.076	461.954	355.58	408.767	159.203	129.671	144.437	202.734	217.765	210.249	555.02	594.474	437.937	529.144
Sparcl1	ENSMUSG00000029309.7_Sparcl1	121.945	192.538	117.681	144.055	6358.1	12542.5	9450.31	4704.7	3879.2	3936.78	4173.56	3906.59	4016.65	3961.62	1420.1	1489.29	1362.58	1423.99	1127.11	1147.77	1407.26	1227.38	1312.79	1178.75	1245.77	54.3943	28.6483	41.5213	58.192	121.42	89.8062	2334.67	4221.65	1570.94	2709.09
Gm26703	ENSMUSG00000097877.2_Gm26703	4.26382	15.101	7.45865	8.94115	5.82332	9.25936	7.54134	28.1045	34.3387	27.0823	29.8418	59.4341	59.766	59.6	78.5184	57.4862	59.2997	65.1014	54.4306	44.0452	42.4105	46.9621	65.2478	65.5155	65.3816	1.32669	0	0.663346	11.263	5.27915	8.27106	60.8732	65.613	120.044	82.1766
Spp1	ENSMUSG00000029304.14_Spp1	4.26382	6.79545	0.828738	3.96267	7.76443	5.36068	6.56256	10.1176	17.1694	19.29	15.5257	129.513	154.538	142.025	75.8109	122.151	110.693	102.885	91.6028	101.045	134.942	109.197	225.366	209.533	217.45	1.32669	0	0.663346	176.453	155.735	166.094	5806.25	7180.12	3915.56	5633.98
Tgfbr3	ENSMUSG00000029287.14_Tgfbr3	99.7735	71.7297	72.8627	81.4553	166.935	187.614	177.275	167.503	146.176	152.646	155.441	114.585	113.84	114.212	146.207	102.94	155.497	134.881	146.033	120.166	118.235	128.145	164.424	177.774	171.099	33.1673	24.1248	28.6461	196.745	129.3	163.022	91.7276	94.6278	142.2	109.518
Brdt	ENSMUSG00000029279.15_Brdt	7.67488	9.81564	17.4035	11.6313	31.0577	35.0881	33.0729	100.052	84.7737	96.019	93.615	102.805	84.4313	93.6181	96.1174	82.887	121.235	100.08	104.879	94.5676	115.665	105.037	84.8221	103.028	93.9252	38.4741	28.6483	33.5612	63.8235	79.1872	71.5054	109.81	205.741	201.555	172.369
Gm42517	ENSMUSG00000105867.2_Gm42517	1.70553	1.5101	1.65748	1.62437	5.82332	0.974669	3.399	17.9869	15.0232	34.4684	22.4928	8.56708	15.1787	11.8729	13.5377	13.3689	17.131	14.6792	13.2758	12.9545	20.5627	15.5976	15.6595	21.6624	18.6609	3.98007	0	1.99004	41.2976	54.1113	47.7044	71.6155	42.8628	47.4246	53.9676
Gm10419	ENSMUSG00000072769.6_Gm10419	3.41106	2.26515	1.65748	2.44456	10.6761	2.92401	6.80005	107.921	85.8468	98.4811	97.4164	271.469	265.626	268.548	492.771	451.868	400.603	448.414	558.91	462.474	467.801	496.395	429.33	463.892	446.611	2.65338	3.01561	2.83449	91.9809	81.8268	86.9039	210.072	186.288	243.792	213.384
Pde6b	ENSMUSG00000029491.7_Pde6b	0	0	0	0	0	0	0	3.37255	0	0	1.12418	7.49619	18.0247	12.7604	41.9667	50.8017	30.3088	41.0257	42.4825	56.9996	34.6995	44.7272	105.701	73.9691	89.8352	0	0	0	1.87716	9.23851	5.55783	59.6796	65.613	51.8707	59.0544
Cplx1	ENSMUSG00000033615.9_Cplx1	34.9633	11.3257	60.4979	35.5957	573.597	303.609	438.603	446.3	399.187	481.326	442.271	2353.8	2717.93	2535.87	504.955	592.241	590.362	562.519	402.256	426.202	553.907	460.788	681.187	621.34	651.264	21.2271	51.2653	36.2462	129.524	393.296	261.41	1068.27	1977.95	579.47	1208.56
Tmem175	ENSMUSG00000013495.15_Tmem175	35.8161	21.8964	43.9231	33.8786	40.7633	42.3981	41.5807	62.9542	76.189	72.6298	70.591	90.4898	76.8419	83.6658	85.2873	129.678	121.235	112.067	120.809	117.886	97.6726	112.123	88.737	115.709	102.223	35.8207	58.8043	47.3125	71.3322	84.4663	77.8993	150.393	66.2724	118.562	111.742
Galnt9	ENSMUSG00000033316.14_Galnt9	75.0433	40.7727	140.057	85.2909	33.9694	16.5694	25.2694	105.673	91.2122	112.022	102.969	136.538	135.659	136.099	185.466	172.458	134.413	164.112	144.706	137.317	145.224	142.416	176.169	173.827	174.998	22.5538	31.6639	27.1088	146.419	233.602	190.01	360.465	448.411	211.188	340.021
Sez6l	ENSMUSG00000058153.15_Sez6l	108.301	55.1186	139.228	100.883	154.318	68.7142	111.516	339.503	258.613	317.601	305.239	259.154	302.624	280.889	498.186	378.339	332.079	402.868	335.877	323.862	335.428	331.722	310.579	337.616	324.098	339.633	333.224	336.429	1054.97	1305.27	1180.12	2138.92	1528.22	1196.73	1621.29
Cit	ENSMUSG00000029516.19_Cit	574.763	698.421	402.767	558.65	376.575	419.595	398.085	1896.49	1697.62	1884.68	1826.27	1888.51	1659.22	1773.86	3877.19	2707.2	2685.62	3090	3710.58	3549.52	2702.7	3320.93	2120.55	1960.71	2040.63	204.31	82.9292	143.62	351.029	157.055	254.042	367.626	389.722	397.181	384.843
Hspb8	ENSMUSG00000041548.4_Hspb8	21.3191	27.1818	8.28738	18.9294	5.82332	15.5947	10.709	57.3333	42.9234	65.2437	55.1668	77.1037	98.6613	87.8825	102.886	113.635	68.5242	95.0153	71.6891	101.045	87.3913	86.7084	137.02	133.673	135.347	1.32669	1.5078	1.41725	50.6834	73.9081	62.2957	130.102	74.1856	48.9066	84.3979
Nos1	ENSMUSG00000029361.18_Nos1	18.7608	11.3257	34.807	21.6312	18.4405	11.2087	14.8246	329.385	380.945	156.339	288.89	315.376	266.575	290.975	412.899	386.36	470.445	423.235	661.133	713.791	613.024	662.649	236.197	345.541	290.869	11.9402	9.04682	10.4935	9.38581	3.95936	6.67259	33.4206	30.6634	6.66909	23.5843
Tesc	ENSMUSG00000029359.13_Tesc	0	0	0	0	2.91166	2.43667	2.67417	41.5947	23.6079	24.6203	29.941	82.9936	127.121	105.057	58.2119	57.4862	55.3464	57.0148	54.4306	55.7042	34.6995	48.2781	71.7726	48.6082	60.1904	2.65338	3.01561	2.83449	5.63149	1.31979	3.47564	29.8398	17.4748	10.3741	19.2296
Sdsl	ENSMUSG00000029596.13_Sdsl	13.6442	8.30554	16.5748	12.8415	2.91166	1.94934	2.4305	12.366	16.0963	16.0032	14.8218	23.024	21.8193	22.4217	27.0753	30.7484	38.2154	32.013	30.5343	23.318	17.9923	23.9482	37.8437	45.4381	41.6409	10.6135	4.52341	7.56847	13.1401	1.31979	7.22996	19.0975	32.3119	10.3741	20.5945
Plbd2	ENSMUSG00000029598.12_Plbd2	276.296	236.33	283.429	265.352	93.1732	119.397	106.285	202.353	177.059	190.807	190.073	320.195	313.06	316.627	601.072	471.921	429.594	500.862	516.427	524.656	456.234	499.106	469.784	507.216	488.5	122.056	105.546	113.801	204.611	209.846	207.228	364.046	281.905	194.886	280.279
Rph3a	ENSMUSG00000029608.10_Rph3a	9.38041	0.75505	22.3759	10.8371	71.821	27.7781	49.7995	689.124	612.731	598.272	633.376	1337	1234.21	1285.61	1807.28	1602.93	1520.71	1643.64	1644.87	1540.29	1382.84	1522.66	1325.84	1310.31	1318.07	11.9402	18.0936	15.0169	31.9118	21.1166	26.5142	22.6783	56.381	112.633	63.8976
P2rx4	ENSMUSG00000029470.15_P2rx4	10.2332	11.3257	9.94486	10.5013	35.9105	20.9554	28.4329	38.2222	56.8735	52.9336	49.3431	85.6708	91.0719	88.3714	184.112	147.058	112.011	147.727	183.206	173.59	156.79	171.195	170.949	160.619	165.784	61.0278	51.2653	56.1466	105.121	76.5476	90.8344	130.102	263.111	176.36	189.858
Gm43409	ENSMUSG00000104606.1_Gm43409	0	0.75505	1.65748	0.804175	2.91166	1.462	2.18683	2.24836	0	7.38608	3.21148	62.1113	63.5606	62.836	2.70753	17.3795	13.1777	11.0883	1.32758	5.18178	7.711	4.74012	6.52478	6.86856	6.69667	0	0	0	5.63149	0	2.81574	34.6142	93.9684	33.3454	53.976
Ccdc62	ENSMUSG00000061882.12_Ccdc62	9.38041	13.2436	5.80117	9.47505	22.3227	29.2401	25.7814	66.4167	77.7664	62.4739	68.8857	77.0609	61.8435	69.4522	47.7473	23.9303	42.1687	37.9488	61.0685	24.1601	59.2976	48.1754	62.7292	54.5046	58.6169	22.5538	38.3585	30.4561	74.5421	63.5873	69.0647	97.5523	164.488	32.1598	98.0666
Abcb9	ENSMUSG00000029408.13_Abcb9	13.6442	8.30554	21.5472	14.499	27.1755	17.0567	22.1161	107.921	98.7238	155.108	120.584	178.302	169.811	174.057	150.268	180.48	131.777	154.175	161.964	163.226	134.942	153.378	178.779	220.322	199.551	34.494	43.7263	39.1101	105.121	105.583	105.352	162.329	135.183	135.605	144.372
Dnah10	ENSMUSG00000038011.15_Dnah10	5.11659	3.77525	2.48622	3.79268	9.70554	15.1074	12.4065	26.9804	22.5348	25.8513	25.1221	25.1658	18.9733	22.0696	41.9667	38.7697	28.991	36.5758	46.4652	36.2725	26.9885	36.5754	19.5743	25.8892	22.7318	23.8804	15.078	19.4792	43.1747	22.4364	32.8056	62.0668	34.9496	40.7555	45.924
Ccdc92	ENSMUSG00000037979.13_Ccdc92	104.89	77.0151	157.46	113.122	177.611	111.112	144.362	151.765	136.282	171.111	153.052	349.108	421.208	385.158	232.848	252.672	238.517	241.345	229.671	194.317	235.185	219.724	217.928	236.173	227.05	76.9481	99.515	88.2316	133.279	172.892	153.085	460.727	558.535	258.612	425.958
Tmem132b	ENSMUSG00000070498.3_Tmem132b	18.7608	14.3459	22.3759	18.4942	152.377	87.2329	119.805	192.235	285.44	268.361	248.679	336.793	381.364	359.078	517.139	446.52	446.725	470.128	399.601	433.974	408.683	414.086	450.21	400.49	425.35	17.247	36.1873	26.7171	364.169	448.727	406.448	328.238	502.484	248.238	359.653
Glt1d1	ENSMUSG00000049971.17_Glt1d1	28.994	43.0378	18.2322	30.088	26.205	17.544	21.8745	79.8169	96.5776	86.1709	87.5218	124.223	107.199	115.711	142.145	117.646	112.011	123.934	173.913	129.545	134.942	146.133	156.595	168.015	162.305	15.9203	51.2653	33.5928	67.5778	80.507	74.0424	94.2938	78.1421	100.036	90.8241
Adgrd1	ENSMUSG00000044017.16_Adgrd1	1.70553	0	0	0.56851	3.88222	0.487335	2.18477	2.24836	1.07308	3.69304	2.33816	4.28354	7.58933	5.93643	6.76883	10.6951	9.22441	8.89611	10.6206	18.1362	11.5665	13.4411	11.7446	8.98196	10.3633	1.32669	0	0.663346	3.75432	1.31979	2.53706	148.005	162.219	85.2161	131.814
Phkg1	ENSMUSG00000025537.12_Phkg1	4.26382	5.28535	0.828738	3.4593	13.5878	7.31002	10.4489	20.2353	37.558	30.7753	29.5229	81.3872	46.4846	63.9359	13.5377	20.0533	13.1777	15.5896	21.2412	20.7271	20.5627	20.8437	11.7446	10.567	11.1558	3.98007	6.03121	5.00564	7.50865	5.27915	6.3939	1063.49	1621.86	296.404	993.919
Zbed5	ENSMUSG00000034173.13_Zbed5	15.2133	14.7008	16.1355	15.3499	26.8455	33.3532	30.0993	41.19	39.4895	44.2057	41.6284	42.8461	35.186	39.0161	38.0679	32.5532	28.0158	32.879	35.1675	45.0038	48.7978	42.9897	53.8294	58.8794	56.3544	33.499	14.8519	24.1754	28.8895	34.6444	31.767	48.6866	71.9105	52.419	57.6721
Caln1	ENSMUSG00000060371.12_Caln1	2.55829	3.0202	2.48622	2.68824	73.7621	32.6514	53.2068	287.791	317.633	301.598	302.341	879.732	924.949	902.341	663.345	804.806	723.457	730.536	647.857	577.769	704.271	643.299	751.655	697.951	724.803	9.28684	6.03121	7.65903	86.3495	96.3444	91.3469	139.65	200.466	128.195	156.104
Hspb1	ENSMUSG00000004951.10_Hspb1	4.4429	4.5303	4.14369	4.3723	57.2627	55.7413	56.502	30.1506	19.5838	13.7627	21.1657	31.8428	44.5873	38.215	20.0628	52.1386	19.3054	30.5023	14.6033	15.9988	25.6391	18.7471	19.7048	22.1749	20.9399	0	0	0	53.2551	40.1611	46.7081	96.1081	49.978	29.2847	58.4569
Rasa4	ENSMUSG00000004952.13_Rasa4	16.2025	7.5505	19.8897	14.5476	32.0283	26.3161	29.1722	61.83	41.8503	30.7753	44.8185	58.3632	45.536	51.9496	69.0421	48.1279	50.0753	55.7484	102.223	103.636	82.2506	96.0366	78.2973	106.198	92.2479	50.4143	61.8199	56.1171	131.401	93.7049	112.553	279.301	158.922	171.914	203.379
Orai2	ENSMUSG00000039747.11_Orai2	82.7182	76.26	82.0451	80.3411	80.556	48.7335	64.6447	125.908	133.062	123.101	127.357	110.301	118.583	114.442	245.032	106.951	151.544	167.842	192.499	185.249	204.341	194.03	160.51	196.018	178.264	38.4741	58.8043	48.6392	108.875	110.862	109.869	111.004	102.541	95.5903	103.045
Vgf	ENSMUSG00000037428.14_Vgf	22.1719	3.0202	35.6357	20.2759	36.881	11.2087	24.0449	272.052	237.152	272.054	260.419	131.719	119.532	125.625	82.5797	80.2132	76.4308	79.7412	95.5855	119.181	110.524	108.43	138.325	132.088	135.206	3.98007	7.53902	5.75954	1043.7	1684.05	1363.88	1339.21	1061.02	1110.77	1170.33
Zan	ENSMUSG00000079173.11_Zan	8.52765	16.6111	8.28738	11.142	4.85277	2.92401	3.88839	8.99346	12.877	13.5411	11.8039	16.5987	12.3327	14.4657	67.6883	29.4383	36.8976	44.6747	29.2067	47.9315	35.9847	37.7076	28.709	28.5309	28.62	1.32669	0	0.663346	5.63149	0	2.81574	19.0975	1.31885	12.5972	11.0045
Pdgfa	ENSMUSG00000025856.15_Pdgfa	33.2578	50.5883	32.3208	38.7223	33.9694	24.8541	29.4117	106.797	87.9929	91.095	95.2951	66.3949	52.1766	59.2857	59.5657	85.5608	59.2997	68.1421	73.0167	71.2495	83.5358	75.934	63.9428	69.7423	66.8425	17.247	4.52341	10.8852	95.7353	137.258	116.497	195.749	212.006	197.85	201.868
6330403L08Rik	ENSMUSG00000075585.3_6330403L08Rik	20.4663	18.8762	17.4035	18.9154	8.73498	17.0567	12.8958	71.9476	80.4813	73.8608	75.4299	88.8834	73.9959	81.4397	54.1506	78.8764	86.973	73.3333	69.034	67.3632	66.8286	67.7419	62.6379	57.5902	60.114	14.5936	18.0936	16.3436	69.455	51.4717	60.4633	170.684	176.397	145.238	164.106
Prkar1b	ENSMUSG00000025855.13_Prkar1b	107.448	36.0687	212.986	118.834	246.521	119.397	182.959	330.51	282.221	299.973	304.235	439.063	468.641	453.852	286.998	299.463	222.704	269.722	307.998	323.862	384.265	338.708	323.629	354.523	339.076	151.243	120.624	135.934	362.292	580.706	471.499	745.995	575.113	352.721	557.943
Adap1	ENSMUSG00000056413.16_Adap1	19.6136	11.3257	33.9783	21.6392	127.143	59.4548	93.2987	159.634	138.428	155.108	151.056	224.886	191.631	208.258	181.405	197.859	169.993	183.086	172.585	145.09	155.505	157.727	220.538	192.848	206.693	34.494	39.2029	36.8484	146.419	246.8	196.609	344.948	223.216	196.368	254.844
Gpr146	ENSMUSG00000044197.8_Gpr146	3.41106	0	14.9173	6.10945	10.6761	34.6008	22.6384	35.9738	21.4617	38.1614	31.8656	12.8506	9.48666	11.1686	10.8301	14.7058	18.4488	14.6616	17.2585	22.0226	26.9885	22.0899	5.21982	15.3222	10.271	22.5538	7.53902	15.0464	13.1401	44.8727	29.0064	68.0348	32.9714	51.8707	50.9589
Elfn1	ENSMUSG00000048988.8_Elfn1	52.8714	28.6919	39.7794	40.4476	20.3816	8.77202	14.5768	78.6927	65.4581	73.8608	72.6706	68.0012	49.3306	58.6659	94.7636	88.2346	55.3464	79.4482	84.9649	60.886	68.1138	71.3216	63.9428	62.3454	63.1441	30.5139	19.6014	25.0577	178.33	182.131	180.23	111.004	109.465	86.6981	102.389
Grid2ip	ENSMUSG00000010825.17_Grid2ip	2.55829	0	1.65748	1.40526	7.76443	3.89868	5.83155	174.248	95.5045	158.801	142.851	315.376	319.7	317.538	1156.12	727.267	567.96	817.114	1062.06	1058.38	636.157	918.866	640.733	640.889	640.811	9.28684	6.03121	7.65903	69.455	31.6749	50.5649	97.8746	77.153	66.6909	80.5728
Rsph10b	ENSMUSG00000075569.10_Rsph10b	1.70553	6.0404	0.828738	2.85822	15.5289	16.8179	16.1734	69.9578	82.8958	51.3579	68.0705	51.8201	40.9824	46.4012	68.4058	66.5235	73.255	69.3948	84.394	81.8592	66.0961	77.4498	71.2767	68.638	69.9573	28.8555	26.6127	27.7341	137.277	98.9444	118.111	78.6339	120.675	85.0086	94.7726
Tmem130	ENSMUSG00000043388.8_Tmem130	19.6136	3.0202	51.3818	24.6719	200.905	114.524	157.714	320.392	344.46	312.677	325.843	272.54	249.499	261.02	209.834	220.586	200.301	210.24	236.309	221.521	226.189	228.006	185.304	199.716	192.51	78.2748	87.4526	82.8637	260.926	436.849	348.887	193.362	329.384	160.799	227.848
Flt3	ENSMUSG00000042817.15_Flt3	0	0	0	0	18.4405	9.25936	13.8499	358.614	311.194	409.927	359.912	773.714	751.343	762.529	1122.27	1156.41	886.861	1055.18	1000.99	1022.11	844.354	955.818	1118.35	1060.4	1089.37	0	0	0	76.9637	85.7861	81.3749	237.525	347.188	383.102	322.605
Flt1	ENSMUSG00000029648.13_Flt1	0	0	0.828738	0.276246	1553.86	3437.17	2495.51	2329.31	1714.79	1631.09	1891.73	79.2455	110.994	95.1197	9.47636	30.7484	17.131	19.1186	3.98273	9.06812	5.14067	6.06384	1.30496	9.51031	5.40763	0	0	0	58.192	42.2332	50.2126	146.812	232.778	108.928	162.839
Slc46a3	ENSMUSG00000029650.10_Slc46a3	4.26382	4.5303	6.62991	5.14134	18.4405	54.5815	36.511	64.0784	64.3851	49.2405	59.2347	18.205	18.0247	18.1148	28.4291	42.7804	48.7576	39.989	39.8273	37.5679	35.9847	37.7933	15.6595	29.5876	22.6235	5.30677	3.01561	4.16119	7.50865	5.27915	6.3939	25.0654	0	11.1151	12.0602
Mtus2	ENSMUSG00000029651.16_Mtus2	41.7855	14.3459	76.2439	44.1251	255.256	201.756	228.506	211.346	210.325	115.715	179.129	258.083	177.401	217.742	338.441	316.842	284.639	313.308	430.135	476.724	358.561	421.807	405.841	384.639	395.24	281.259	156.812	219.035	1038.07	1067.71	1052.89	600.377	708.555	533.527	614.153
Katnal1	ENSMUSG00000041298.15_Katnal1	193.578	149.409	250.072	197.686	195.266	174.276	184.771	249.928	272.016	269.58	263.841	377.744	398.525	388.134	441.517	409.061	450.125	433.568	330.168	383.517	417.846	377.177	358.015	357.35	357.682	198.951	154.776	176.863	221.205	240.135	230.67	390.675	405.943	346.926	381.181
Medag	ENSMUSG00000029659.16_Medag	4.26382	4.5303	6.62991	5.14134	7.76443	4.38601	6.07522	12.366	6.43851	13.5411	10.7819	84.4982	99.8661	92.1821	71.2216	70.4406	80.8717	74.178	71.4767	61.8964	57.4084	63.5938	78.0233	79.8866	78.955	1.32669	7.53902	4.43285	16.031	1.31979	8.67538	28.4075	13.5183	3.31231	15.0794
N4bp2l1	ENSMUSG00000041132.11_N4bp2l1	8.52765	20.3863	11.6023	13.5054	37.8516	23.8794	30.8655	155.137	166.328	195.731	172.399	259.154	239.064	249.109	320.843	323.527	324.172	322.847	306.67	365.316	302.014	324.667	293.132	276.327	284.73	47.7609	73.8823	60.8216	106.116	87.1059	96.611	101.455	146.063	176.36	141.293
Stard13	ENSMUSG00000016128.14_Stard13	42.6382	33.2222	44.7519	40.2041	292.108	425.443	358.775	471.032	444.257	461.63	458.973	306.112	313.06	309.586	477.879	422.456	379.518	426.618	456.686	426.202	406.113	429.667	420.196	472.345	446.271	31.8406	33.1717	32.5061	1118.79	930.45	1024.62	1427.54	1464.59	1609.18	1500.43
Samd9l	ENSMUSG00000047735.14_Samd9l	0	0.75505	0	0.251683	131.995	282.654	207.325	133.778	121.259	109.376	121.471	16.0633	16.1273	16.0953	5.41506	4.01066	3.95332	4.45968	2.65515	10.3636	7.711	6.90991	5.21982	5.81186	5.51584	0	0	0	54.4377	22.4364	38.437	59.6796	81.1096	286.03	142.273
Tmem106b	ENSMUSG00000029571.14_Tmem106b	120.24	98.9115	112.708	110.62	329.988	517.549	423.769	336.13	296.171	315.139	315.814	365.172	386.107	375.639	235.555	263.367	260.919	253.28	196.481	211.158	277.596	228.412	288.395	296.933	292.664	244.111	208.077	226.094	272.189	229.643	250.916	496.534	614.916	518.707	543.386
Cav2	ENSMUSG00000000058.6_Cav2	0.852765	0	2.48622	1.11299	236.815	341.134	288.975	96.6796	87.9929	94.788	93.1535	31.0557	40.7926	35.9241	10.8301	8.02132	13.1777	10.6764	5.31031	12.9545	12.8517	10.3721	13.0496	7.39691	10.2232	1.32669	0	0.663346	22.5259	25.0759	23.8009	75.1963	68.5804	62.2448	68.6739
Cttnbp2	ENSMUSG00000000416.16_Cttnbp2	43.491	29.4469	36.4645	36.4675	414.426	433.728	424.077	988.156	1168.59	972.5	1043.08	958.442	921.155	939.798	1284.72	1351.59	1247.93	1294.75	1494.85	1593.4	1467.66	1518.64	1354.54	1319.29	1336.92	96.8485	140.226	118.537	1375.96	1289.43	1332.7	1489.6	2541.1	1621.33	1884.01
Cped1	ENSMUSG00000062980.15_Cped1	4.26382	2.26515	0	2.17632	73.7621	68.2268	70.9945	32.6013	48.2888	65.2437	48.7113	39.6227	44.5873	42.105	43.3205	46.7911	81.7019	57.2711	55.7582	94.5676	56.5473	68.9577	62.6379	79.2526	70.9452	0	0	0	50.6834	2.63957	26.6615	19.0975	25.7177	18.5252	21.1135
Cadps2	ENSMUSG00000017978.18_Cadps2	26.4357	12.0808	35.6357	24.7174	95.1143	61.8915	78.5029	140.523	128.77	114.484	127.926	68.5366	73.0473	70.7919	41.9667	34.7591	47.4398	41.3885	43.81	50.5224	48.8363	47.7229	50.8933	59.7036	55.2984	47.7609	45.2341	46.4975	581.92	488.321	535.121	446.404	461.929	447.57	451.967
Tmem229a	ENSMUSG00000048022.11_Tmem229a	32.4051	21.1414	19.061	24.2025	14.5583	8.77202	11.6652	61.83	53.6542	50.4715	55.3186	40.1582	67.3553	53.7567	23.014	64.1706	44.8043	43.9963	38.4997	32.3862	50.1215	40.3358	20.8793	31.701	26.2902	18.5737	24.1248	21.3493	20.6488	50.1519	35.4003	58.486	93.309	74.101	75.2987
Grm8	ENSMUSG00000024211.15_Grm8	1.70553	2.26515	0	1.32356	81.5265	50.6828	66.1047	251.817	300.464	217.889	256.723	308.415	247.602	278.008	250.447	229.945	206.89	229.094	307.998	282.407	380.409	323.605	257.076	286.894	271.985	58.3744	73.8823	66.1284	148.296	285.074	216.685	125.327	155.625	260.835	180.596
Gm3294	ENSMUSG00000092090.2_Gm3294	0.852765	0.75505	0	0.535938	20.3816	12.1834	16.2825	62.9542	72.9697	112.022	82.6487	281.643	369.031	325.337	549.629	584.22	434.865	522.905	424.825	401.588	345.71	390.708	339.289	280.554	309.921	45.1075	43.7263	44.4169	3.75432	3.95936	3.85684	157.554	186.948	152.648	165.717
Tspan33	ENSMUSG00000001763.14_Tspan33	17.9081	33.9772	16.5748	22.82	11.6466	9.74669	10.6967	58.4575	94.4314	76.3228	76.4039	67.4657	52.1766	59.8212	96.1174	90.9083	81.7019	89.5759	91.6028	101.045	83.5358	92.0611	61.3329	104.085	82.709	5.30677	15.078	10.1924	28.1574	38.2738	33.2156	35.8078	56.7107	48.1656	46.8947
Strip2	ENSMUSG00000039629.14_Strip2	1.70553	7.5505	5.80117	5.01906	13.5878	3.41134	8.49955	152.889	134.136	114.484	133.836	118.333	92.9693	105.651	71.7496	84.2239	109.375	88.4495	118.154	116.59	133.657	122.801	87.432	114.124	100.778	10.6135	12.0624	11.338	20.6488	38.2738	29.4613	4.77437	34.2902	74.101	37.7219
Gm27019	ENSMUSG00000097998.1_Gm27019	0	0	0	0	0.970554	0	0.485277	6.74509	10.7308	16.0032	11.1597	31.5911	34.152	32.8715	48.7356	84.2239	36.8976	56.619	37.1721	58.2951	43.6957	46.3876	49.5883	44.9098	47.2491	0	0	0	5.63149	15.8374	10.7345	15.5167	12.1994	14.8202	14.1788
Lncpint	ENSMUSG00000044471.12_Lncpint	0.852765	0	0.828738	0.560501	18.4405	7.31002	12.8753	177.621	268.271	321.294	255.729	1138.89	1205.75	1172.32	1776.14	1907.74	1706.52	1796.8	1690.01	1827.87	1576.9	1698.26	1881.75	1749.37	1815.56	26.5338	16.5858	21.5598	336.012	395.936	365.974	509.664	642.612	683.211	611.829
Agbl3	ENSMUSG00000038836.15_Agbl3	11.0859	10.5707	7.45865	9.70509	25.2344	37.5248	31.3796	61.83	52.5811	52.9336	55.7816	63.7176	61.6633	62.6905	47.3818	54.8124	60.6175	54.2706	50.4479	40.1588	57.8325	49.4797	40.4536	40.683	40.5683	38.4741	36.1873	37.3307	80.718	38.2738	59.4959	68.0348	83.7473	104.482	85.4215
Dgki	ENSMUSG00000038665.15_Dgki	48.6076	17.3661	47.2381	37.7373	188.287	249.515	218.901	308.026	365.922	313.908	329.285	457.803	451.565	454.684	399.361	350.264	395.332	381.652	382.342	365.316	346.995	364.884	374.522	386.753	380.637	114.095	141.733	127.914	437.379	471.164	454.271	210.072	299.71	337.9	282.561
Klrg2	ENSMUSG00000071537.6_Klrg2	2.55829	0.75505	1.65748	1.65694	0	6.33535	3.16767	4.49673	7.51159	6.15507	6.05446	13.3861	19.922	16.654	48.7356	62.8337	57.982	56.5171	49.1203	54.4087	52.6918	52.0736	48.2834	59.7036	53.9935	0	0	0	0	5.27915	2.63957	0	6.59427	2.96404	3.1861
Clec2l	ENSMUSG00000079598.4_Clec2l	22.1719	27.9368	20.7185	23.6091	6.79388	4.87335	5.83361	48.3398	80.4813	43.0855	57.3022	89.4189	103.405	96.4117	113.716	104.277	147.59	121.861	74.3443	91.9767	101.528	89.283	65.2478	89.8196	77.5337	1.32669	1.5078	1.41725	15.0173	18.477	16.7472	57.2924	19.1234	37.0505	37.8221
Parp12	ENSMUSG00000038507.6_Parp12	9.38041	11.3257	8.28738	9.66451	41.7338	94.0556	67.8947	58.4575	54.7273	41.8545	51.6797	35.3392	24.6653	30.0023	39.2592	32.0853	40.8509	37.3985	41.1549	55.7042	41.1253	45.9948	40.4536	56.0052	48.2294	7.96015	9.04682	8.50348	28.1574	30.3551	29.2563	26.259	32.9714	46.6836	35.3047
Cntnap2	ENSMUSG00000039419.17_Cntnap2	13.6442	9.06059	32.3208	18.3419	365.899	161.308	263.603	1555.87	1670.79	1654.48	1627.05	1881.01	1934.33	1907.67	1650.24	1763.35	1775.04	1729.54	1546.63	1709.99	1707.99	1654.87	1920.89	1949.61	1935.25	420.561	301.561	361.061	799.671	931.769	865.72	827.159	717.787	829.931	791.626
AI854703	ENSMUSG00000053297.14_AI854703	14.497	16.6111	14.0886	15.0655	9.70554	3.41134	6.55844	61.83	48.2888	51.7026	53.9405	102.269	92.0206	97.145	146.207	167.111	134.413	149.243	126.12	141.204	129.802	132.375	103.092	143.183	123.137	3.98007	12.0624	8.02125	15.0173	7.91872	11.468	52.5181	38.2468	51.1297	47.2982
Ccdc126	ENSMUSG00000050786.8_Ccdc126	11.0859	7.5505	4.14369	7.59338	39.7927	100.878	70.3355	41.5947	60.0927	59.0886	53.592	69.6075	78.7393	74.1734	41.9667	68.1813	75.113	61.7537	38.4997	40.1588	38.555	39.0712	54.8081	53.3634	54.0858	11.9402	25.6327	18.7864	26.2803	27.7155	26.9979	53.7117	49.1273	54.0937	52.3109
Osbpl3	ENSMUSG00000029822.15_Osbpl3	82.7182	96.6463	61.3266	80.2304	47.5571	37.0374	42.2973	120.287	129.843	146.491	132.207	88.348	96.7639	92.556	140.792	113.635	118.599	124.342	118.154	120.476	116.95	118.527	113.531	144.24	128.885	98.1752	73.8823	86.0288	202.734	399.895	301.314	847.451	568.756	679.506	698.571
Nfe2l3	ENSMUSG00000029832.16_Nfe2l3	2.55829	3.0202	7.45865	4.34571	36.881	19.006	27.9435	13.4902	12.877	12.3101	12.8924	10.7088	6.64066	8.67475	8.1226	9.35821	11.8599	9.78025	3.98273	1.29545	1.28517	2.18778	2.60991	1.0567	1.83331	6.63346	21.1092	13.8713	221.505	285.074	253.29	85.9386	60.0079	105.223	83.7233
Snx10	ENSMUSG00000038301.15_Snx10	127.915	124.583	128.454	126.984	132.966	107.214	120.09	328.261	315.487	312.677	318.808	436.386	528.407	482.396	544.214	529.407	521.838	531.82	406.238	459.883	399.687	421.936	515.458	480.799	498.128	252.071	220.139	236.105	403.59	501.519	452.554	725.704	668.33	723.967	706
Tax1bp1	ENSMUSG00000004535.12_Tax1bp1	448.554	401.686	321.55	390.597	1144.28	1365.51	1254.9	658.771	626.681	706.602	664.018	843.857	858.543	851.2	568.582	647.053	643.073	619.569	631.926	585.542	674.712	630.727	677.272	657.796	667.534	691.206	577.489	634.347	777.145	820.907	799.026	1069.46	1846.4	1222.67	1379.51
Ggct	ENSMUSG00000002797.9_Ggct	26.4357	25.6717	13.2598	21.7891	45.616	36.5501	41.0831	57.3333	66.5312	84.9399	69.6015	138.68	133.762	136.221	82.5797	68.1813	100.151	83.6372	79.6546	76.4313	86.1061	80.7307	75.6874	94.0464	84.8669	22.5538	31.6639	27.1088	18.7716	21.1166	19.9441	193.362	432.255	218.598	281.405
Pde1c	ENSMUSG00000004347.17_Pde1c	51.1659	42.2828	56.3542	49.9343	89.291	57.5055	73.3982	185.49	209.251	178.497	191.079	306.808	309.265	308.037	254.508	319.516	259.601	277.875	230.998	235.771	253.178	239.982	271.431	339.729	305.58	46.4342	37.6951	42.0646	58.192	48.8321	53.5121	288.849	588.539	696.549	524.646
Ppm1k	ENSMUSG00000037826.5_Ppm1k	46.0493	32.4671	40.6082	39.7082	42.7044	64.3282	53.5163	73.0718	95.5045	81.2469	83.2744	109.766	92.9693	101.367	121.839	135.026	121.235	126.033	136.74	123.391	105.384	121.838	139.63	157.977	148.804	61.0278	40.7107	50.8692	88.2266	83.1466	85.6866	83.5515	126.61	140.051	116.737
Herc3	ENSMUSG00000029804.17_Herc3	63.9573	40.0176	51.3818	51.7856	164.994	113.062	139.028	568.836	574.1	654.899	599.278	1282.38	1247.5	1264.94	1282.02	1455.87	1175.45	1304.45	1059.41	983.244	1029.42	1024.02	1004.82	1022.89	1013.85	86.2349	159.827	123.031	403.59	411.773	407.682	553.827	421.374	535.009	503.403
Nap1l5	ENSMUSG00000055430.4_Nap1l5	33.2578	20.3863	38.9507	30.865	317.371	163.744	240.558	808.287	740.428	701.678	750.131	1848.35	1744.6	1796.47	675.529	733.951	695.784	701.755	572.186	490.974	623.306	562.155	669.442	602.32	635.881	94.1951	64.8355	79.5153	439.256	679.69	559.473	2474.32	2235.46	1416.07	2041.95
Tigd2	ENSMUSG00000049232.3_Tigd2	33.2578	27.9368	23.2047	28.1331	75.7032	89.6696	82.6864	75.3202	96.5776	104.636	92.178	122.616	140.403	131.509	100.179	139.036	147.59	128.935	164.62	146.385	134.942	148.649	156.595	159.562	158.078	65.0079	64.8355	64.9217	157.682	116.141	136.911	213.653	228.821	314.929	252.468
Gprin3	ENSMUSG00000045441.5_Gprin3	0	1.5101	0.828738	0.779612	118.408	36.0628	77.2352	412.575	437.818	439.472	429.955	365.172	368.082	366.627	293.767	316.842	383.472	331.36	311.981	307.021	335.428	318.143	266.211	355.58	310.895	0	0	0	364.169	459.286	411.728	481.018	512.045	662.463	551.842
Snca	ENSMUSG00000025889.13_Snca	9.38041	12.0808	14.0886	11.8499	263.02	210.529	236.774	89.9346	113.747	130.487	111.39	194.901	194.477	194.689	60.9195	57.4862	59.2997	59.2351	78.327	62.1814	92.532	77.6801	88.737	74.4974	81.6172	47.7609	42.2185	44.9897	67.5778	38.2738	52.9258	359.271	338.286	119.303	272.287
Grid2	ENSMUSG00000071424.10_Grid2	25.5829	10.5707	13.2598	16.4711	449.366	192.497	320.932	1382.74	1459.39	1356.58	1399.57	1235.27	1222.83	1229.05	943.575	1109.62	1110.88	1054.69	1002.32	950.858	1021.71	991.628	918.689	995.412	957.051	325.039	291.006	308.023	1571.18	1490.04	1530.61	744.802	674.924	1343.45	921.059
Krcc1	ENSMUSG00000053012.17_Krcc1	49.4603	53.6085	27.3484	43.4724	166.935	282.654	224.795	64.0784	62.2389	77.7139	68.0104	104.411	97.7126	101.062	74.4571	58.823	72.4775	68.5859	67.7064	58.2951	91.2468	72.4161	69.1627	70.2706	69.7166	59.7011	52.7731	56.2371	73.2093	34.3145	53.7619	94.2938	234.756	108.928	145.993
Tacr1	ENSMUSG00000030043.11_Tacr1	12.7915	7.5505	19.8897	13.4106	49.4982	15.1074	32.3028	176.497	184.571	254.82	205.296	158.491	175.503	166.997	170.575	169.785	139.684	160.014	87.6201	110.113	125.946	107.893	155.29	117.822	136.556	21.2271	6.03121	13.6291	26.2803	44.8727	35.5765	54.9052	45.1708	27.4174	42.4978
Sema4f	ENSMUSG00000000627.15_Sema4f	47.7548	15.101	71.2715	44.7091	84.4382	27.7781	56.1081	105.673	80.4813	71.3988	85.8511	85.1353	80.6366	82.886	100.179	61.4968	93.5618	85.0791	66.3788	121.772	80.9655	89.7054	97.8717	108.312	103.092	51.741	60.3121	56.0265	215.874	320.708	268.291	299.592	278.608	173.396	250.532
Dysf	ENSMUSG00000033788.15_Dysf	111.712	61.9141	138.399	104.009	653.183	1070.67	861.928	297.908	216.763	237.586	250.752	323.407	354.801	339.104	598.365	505.343	426.958	510.222	460.669	523.36	344.425	442.818	544.167	533.106	538.636	148.589	61.8199	105.205	163.313	104.263	133.788	494.147	440.168	354.944	429.753
Sfxn5	ENSMUSG00000033720.12_Sfxn5	66.5156	73.9949	72.929	71.1465	32.9988	19.4934	26.2461	191.111	238.225	216.658	215.331	245.768	257.088	251.428	364.163	278.073	318.901	320.379	323.929	312.203	245.467	293.866	291.005	322.822	306.914	33.1673	34.6795	33.9234	183.962	195.328	189.645	109.81	119.356	170.432	133.2
Rab11fip5	ENSMUSG00000051343.11_Rab11fip5	111.712	59.6489	183.151	118.171	150.436	136.454	143.445	222.588	280.075	254.82	252.494	295.564	290.292	292.928	467.049	377.002	314.948	386.333	391.635	430.088	323.862	381.862	343.203	416.869	380.036	151.243	126.655	138.949	906.669	976.642	941.656	1565.99	1417.77	1061.87	1348.54
Antxr1	ENSMUSG00000033420.12_Antxr1	173.111	118.543	116.023	135.892	242.638	211.503	227.071	504.758	491.473	504.715	500.315	450.307	418.362	434.334	404.776	378.339	347.892	377.002	382.342	405.475	364.987	384.268	403.231	406.302	404.766	123.382	131.179	127.281	610.078	422.332	516.205	338.98	251.242	420.153	336.792
Kbtbd12	ENSMUSG00000033182.12_Kbtbd12	0	0	0.828738	0.276246	0	1.94934	0.974669	1.12418	0	1.23101	0.785065	0.535442	1.89733	1.21639	2.70753	2.67377	0	1.79377	1.32758	2.59089	1.28517	1.73455	6.52478	6.34021	6.43249	0	1.5078	0.753902	52.5605	65.9893	59.2749	93.1002	163.868	68.9139	108.627
Mgll	ENSMUSG00000033174.17_Mgll	11.0859	7.5505	30.6633	16.4333	38.8222	48.7335	43.7778	107.921	96.5776	94.788	99.7624	80.8518	113.84	97.3459	63.627	58.823	59.2997	60.5833	47.7928	68.6586	60.4028	58.9514	31.3189	48.0799	39.6994	29.1872	6.03121	17.6092	52.5605	88.4257	70.4931	199.33	91.3307	114.857	135.172
Cfap100	ENSMUSG00000048794.14_Cfap100	0.852765	3.77525	2.48622	2.37141	13.5878	13.158	13.3729	22.4836	25.754	20.9272	23.055	33.1974	35.1006	34.149	28.4291	41.4435	26.3554	32.076	38.4997	53.1133	37.2698	42.9609	23.4892	20.0773	21.7833	1.32669	4.52341	2.92505	9.38581	15.8374	12.6116	3.58078	9.89141	11.1151	8.19578
Grip2	ENSMUSG00000030098.15_Grip2	28.1412	10.5707	24.0334	20.9151	25.2344	24.3667	24.8006	174.248	156.67	146.491	159.136	215.783	150.838	183.311	346.564	258.019	246.423	283.669	277.464	378.27	250.607	302.114	238.807	243.57	241.188	61.0278	88.9604	74.9941	469.291	287.714	378.502	590.828	388.073	310.483	429.795
4930590J08Rik	ENSMUSG00000034063.8_4930590J08Rik	14.497	12.8358	13.2598	13.5309	5.82332	3.41134	4.61733	21.3595	18.2424	24.6203	21.4074	38.5519	38.8953	38.7236	56.8582	50.8017	52.7109	53.4569	66.3788	46.6361	66.8286	59.9478	66.5527	66.5722	66.5625	15.9203	24.1248	20.0226	24.4031	23.7562	24.0796	51.3245	45.5005	50.3887	49.0712
Fgd5	ENSMUSG00000034037.14_Fgd5	19.6136	10.5707	32.3208	20.835	1043.35	2789.99	1916.67	575.581	431.38	416.082	474.348	118.868	127.121	122.995	135.377	114.972	113.328	121.226	120.809	111.408	96.3875	109.535	96.5667	80.8376	88.7022	71.6413	43.7263	57.6838	2935.88	2803.23	2869.55	757.931	847.364	643.196	749.497
Eogt	ENSMUSG00000035245.12_Eogt	56.2825	46.8131	34.807	45.9675	358.134	738.312	548.223	438.431	400.26	294.212	377.635	136.538	104.353	120.446	166.513	156.416	150.226	157.718	163.292	164.522	151.65	159.821	147.46	112.01	129.735	66.3346	39.2029	52.7687	52.5605	97.6642	75.1124	131.295	91.3307	111.892	111.506
Mitf	ENSMUSG00000035158.15_Mitf	5.96935	9.06059	5.80117	6.9437	17.47	16.082	16.776	103.425	99.7968	92.326	98.5159	136.538	137.557	137.047	154.329	140.373	137.048	143.917	128.775	119.181	141.368	129.775	161.815	127.332	144.573	1.32669	10.5546	5.94066	18.7716	6.59893	12.6853	22.6783	23.7394	32.6044	26.3407
Chl1	ENSMUSG00000030077.11_Chl1	68.2212	43.7929	58.0117	56.6752	479.454	345.033	412.243	732.967	868.125	843.244	814.779	401.046	316.854	358.95	223.371	280.746	292.545	265.554	374.377	319.975	370.128	354.827	230.977	268.93	249.954	524.043	484.005	504.024	3179.91	2491.76	2835.84	6410.78	8535.96	6866.94	7271.23
Gm15631	ENSMUSG00000085067.2_Gm15631	0	0	0	0	5.82332	3.41134	4.61733	24.732	24.6809	30.7753	26.7294	26.7721	34.152	30.462	35.1979	38.7697	35.5798	36.5158	38.4997	32.3862	53.977	41.621	28.709	25.8892	27.2991	0	1.5078	0.753902	3.75432	5.27915	4.51674	7.16155	1.64857	9.63313	6.14775
Sumf1	ENSMUSG00000030101.15_Sumf1	39.2272	42.2828	31.4921	37.6673	99.967	177.39	138.678	87.6862	45.0695	94.788	75.8479	98.5214	106.251	102.386	81.226	50.8017	59.2997	63.7758	66.3788	79.0222	48.8363	64.7458	96.5667	98.8015	97.6841	27.8605	39.2029	33.5317	56.3149	122.74	89.5275	112.198	100.892	84.4751	99.1884
Itpr1	ENSMUSG00000030102.11_Itpr1	227.688	320.141	125.968	224.599	862.822	1862.59	1362.71	843.136	805.886	833.396	827.473	947.733	928.744	938.238	1126.33	1167.1	998.871	1097.44	931.959	900.335	904.757	912.35	1235.79	1193.54	1214.67	139.303	122.132	130.717	332.258	559.59	445.924	325.851	523.585	338.641	396.026
Grm7	ENSMUSG00000056755.13_Grm7	0.852765	0	1.65748	0.836747	164.994	52.1448	108.569	692.496	740.428	834.627	755.85	698.752	586.276	642.514	633.562	687.16	658.886	659.87	661.133	690.473	701.701	684.436	810.378	811.018	810.698	23.8804	31.6639	27.7722	1045.58	811.669	928.624	504.89	866.487	977.392	782.923
Camk1	ENSMUSG00000030272.15_Camk1	70.7795	61.159	72.1002	68.0129	207.699	180.314	194.006	221.464	247.882	274.516	247.954	283.784	269.421	276.603	369.578	245.987	262.237	292.601	361.101	379.566	268.6	336.422	264.906	287.423	276.164	91.5417	99.515	95.5284	407.344	299.592	353.468	606.345	820.327	460.908	629.193
Prrt3	ENSMUSG00000045009.9_Prrt3	8.52765	6.79545	7.45865	7.59391	7.76443	10.7214	9.24289	44.9673	63.312	96.019	68.0994	93.7024	73.0473	83.3748	113.716	113.635	114.646	113.999	111.516	126.954	102.813	113.761	101.787	129.446	115.616	6.63346	9.04682	7.84014	67.5778	44.8727	56.2253	68.0348	38.9062	65.9499	57.6303
Atp2b2	ENSMUSG00000030302.16_Atp2b2	169.7	47.5681	286.743	168.004	598.832	323.59	461.211	2910.51	2539.99	2784.55	2745.02	3067.55	2759.67	2913.61	2550.49	2110.95	2304.78	2322.07	2343.17	2259.26	2112.81	2238.41	2179.28	2221.71	2200.49	1037.47	1141.41	1089.44	872.88	992.48	932.68	2600.84	2491.32	2398.65	2496.93
Hrh1	ENSMUSG00000053004.9_Hrh1	0	2.26515	0	0.75505	6.79388	3.41134	5.10261	11.2418	12.877	14.7722	12.9637	24.0949	28.46	26.2774	25.7216	13.3689	19.7666	19.619	13.2758	19.4317	19.2775	17.3283	15.6595	20.0773	17.8684	0	0	0	31.9118	22.4364	27.1741	124.134	99.5735	101.518	108.408
Syn2	ENSMUSG00000009394.13_Syn2	24.7302	3.77525	17.4035	15.303	130.054	64.3282	97.1912	654.274	754.378	624.124	677.592	608.798	564.456	586.627	445.389	483.953	436.183	455.175	388.98	413.247	478.082	426.77	382.352	494.536	438.444	23.8804	28.6483	26.2644	272.189	347.104	309.646	380.756	406.537	365.318	384.204
Rasgef1a	ENSMUSG00000030134.11_Rasgef1a	0	0	3.31495	1.10498	3.88222	1.94934	2.91578	82.0653	97.6507	59.0886	79.6015	89.9543	55.0226	72.4885	150.268	132.352	162.086	148.235	199.136	239.658	173.497	204.097	131.801	154.278	143.039	18.5737	19.6014	19.0876	24.4031	5.27915	14.8411	83.5515	68.5804	98.5543	83.5621
Csgalnact2	ENSMUSG00000042042.14_Csgalnact2	38.3744	40.7727	28.1771	35.7747	87.3498	120.859	104.104	152.889	139.501	140.336	144.242	155.814	143.249	149.531	165.159	237.966	177.899	193.675	146.033	217.635	183.779	182.482	160.51	144.768	152.639	91.5417	93.4838	92.5127	110.753	79.1872	94.9699	148.005	238.383	204.519	196.969
Lrtm2	ENSMUSG00000055003.14_Lrtm2	11.0859	5.28535	8.28738	8.21956	13.5878	11.2087	12.3982	82.0653	75.1159	81.2469	79.476	48.7253	44.5873	46.6563	47.3818	46.7911	60.6175	51.5968	59.7409	80.3177	65.5435	68.534	52.1982	63.4021	57.8001	41.1274	25.6327	33.38	69.455	87.1059	78.2805	219.621	180.024	137.087	178.91
Clstn3	ENSMUSG00000008153.12_Clstn3	104.89	57.3838	193.925	118.733	174.7	77.9735	126.337	559.843	583.758	632.741	592.114	691.792	685.885	688.838	842.042	862.292	777.486	827.273	840.356	856.29	777.526	824.724	803.853	755.541	779.697	164.51	129.671	147.09	268.434	336.546	302.49	352.11	460.94	294.181	369.077
Eno2	ENSMUSG00000004267.16_Eno2	22.1719	6.79545	47.2381	25.4018	114.525	57.9928	86.2591	921.829	835.933	874.019	877.26	1040.36	964.793	1002.58	1290.14	1211.22	1134.6	1211.99	1226.68	1203.47	1111.67	1180.61	1085.72	1176.64	1131.18	256.051	191.491	223.771	557.517	516.037	536.777	1401.28	1250.6	919.593	1190.49
Pianp	ENSMUSG00000030329.11_Pianp	3.41106	1.5101	3.31495	2.74537	21.3522	10.7214	16.0368	68.5751	64.3851	48.0095	60.3232	61.5759	54.074	57.8249	78.5184	58.823	52.7109	63.3508	70.3616	71.2495	62.9732	68.1948	49.5883	76.0825	62.8354	7.96015	9.04682	8.50348	18.7716	27.7155	23.2436	29.8398	3.95656	22.2303	18.6756
Iffo1	ENSMUSG00000038271.17_Iffo1	139.853	199.333	137.571	158.919	52.4099	47.2714	49.8407	240.575	203.886	191.644	212.035	253.8	266.575	260.187	559.105	395.719	397.967	450.93	471.29	459.883	382.98	438.051	347.118	379.356	363.237	159.203	126.655	142.929	133.279	143.857	138.568	358.078	626.786	324.562	436.475
Vamp1	ENSMUSG00000030337.16_Vamp1	43.491	54.3636	30.6633	42.8393	91.2321	145.226	118.229	375.477	370.214	380.383	375.358	932.741	1069.15	1000.94	856.934	905.073	778.803	846.937	649.185	672.337	679.853	667.125	982.632	1073.08	1027.86	87.5616	108.562	98.0617	106.998	133.298	120.148	244.686	314.877	306.778	288.78
Gm45869	ENSMUSG00000110390.1_Gm45869	0	1.5101	0	0.503366	2.91166	0	1.45583	48.3398	30.0464	52.9336	43.7733	67.4657	38.8953	53.1805	143.499	88.2346	93.5618	108.432	103.551	93.2721	79.6803	92.1678	116.141	84.0077	100.074	1.32669	0	0.663346	11.263	9.23851	10.2507	2.38718	0	9.63313	4.00677
Kcna1	ENSMUSG00000047976.4_Kcna1	1.70553	0	0	0.56851	43.6749	29.2401	36.4575	553.098	541.908	713.988	602.998	1712.34	1564.35	1638.35	1267.12	1330.2	1278.24	1291.86	1173.58	1072.63	1195.2	1147.14	1295.82	1209.92	1252.87	10.6135	3.01561	6.81457	105.121	95.0246	100.073	130.102	235.086	322.339	229.176
Gm26673	ENSMUSG00000097596.1_Gm26673	0	1.5101	0	0.503366	6.79388	7.31002	7.05195	86.562	87.9929	161.263	111.939	381.77	382.312	382.041	970.65	799.459	701.055	823.721	582.806	658.087	471.656	570.85	614.634	534.162	574.398	1.32669	3.01561	2.17115	1.87716	0	0.938581	7.16155	7.2537	2.22303	5.54609
Cracr2a	ENSMUSG00000061414.8_Cracr2a	13.6357	15.471	9.40618	12.8376	12.5298	19.006	15.7679	56.2091	43.9965	52.9336	51.0464	91.5606	51.228	71.3943	92.0561	97.5928	79.8834	89.8441	131.258	130.84	113.737	125.278	96.0708	141.598	118.834	6.03645	3.01561	4.52603	22.5259	6.59893	14.5624	32.227	23.7394	23.6234	26.5299
9330102E08Rik	ENSMUSG00000107879.1_9330102E08Rik	17.9081	15.856	20.7185	18.1609	1.94111	0.974669	1.45789	12.366	8.58468	2.46203	7.80423	21.9531	34.152	28.0526	35.1979	78.8764	40.8509	51.6417	53.1031	34.977	48.8363	45.6388	66.5527	64.9871	65.7699	25.2071	31.6639	28.4355	11.263	3.95936	7.61117	71.6155	67.921	62.9858	67.5075
Smim10l1	ENSMUSG00000072704.6_Smim10l1	159.467	132.134	137.571	143.057	517.305	686.654	601.98	285.542	242.517	260.975	263.011	373.203	406.978	390.091	224.725	223.26	238.517	228.834	196.481	159.34	215.908	190.576	206.183	210.812	208.497	157.876	114.593	136.235	110.753	113.502	112.127	288.849	298.061	315.67	300.86
Hebp1	ENSMUSG00000042770.8_Hebp1	4.26382	4.5303	5.80117	4.8651	53.3805	115.986	84.683	21.3595	27.9002	13.5411	20.9336	16.0633	23.7166	19.89	9.47636	10.6951	6.58886	8.92011	7.96546	9.06812	3.8555	6.96303	7.82973	11.0954	9.46255	7.96015	3.01561	5.48788	11.263	9.23851	10.2507	38.195	43.5222	31.8634	37.8602
BC049715	ENSMUSG00000047515.8_BC049715	18.7608	18.8762	6.62991	14.7557	12.6172	9.25936	10.9383	17.9869	24.6809	22.1582	21.6087	32.1265	32.2546	32.1906	23.014	28.0746	40.8509	30.6465	25.224	28.4998	28.2737	27.3325	52.1982	28.5309	40.3646	6.63346	21.1092	13.8713	20.6488	11.8781	16.2634	33.4206	40.5548	34.8275	36.2676
Rerg	ENSMUSG00000030222.13_Rerg	2.55829	1.5101	1.65748	1.90862	34.9399	32.1641	33.552	43.8431	48.2888	51.7026	47.9448	170.271	214.398	192.335	66.3345	70.855	67.2064	68.132	31.8618	45.3406	65.5435	47.582	95.2618	70.799	83.0304	0	0	0	3.75432	1.31979	2.53706	5.96796	0.329714	1.48202	2.59323
Ptpro	ENSMUSG00000030223.14_Ptpro	118.534	44.5479	174.035	112.372	461.013	226.611	343.812	649.777	627.754	567.497	615.01	176.696	210.604	193.65	196.296	129.678	162.086	162.687	159.309	207.271	146.509	171.03	126.581	104.613	115.597	240.131	247.28	243.705	1043.7	1516.43	1280.07	947.712	770.87	679.506	799.363
Eps8	ENSMUSG00000015766.14_Eps8	4.26382	11.3257	7.45865	7.68274	131.025	77.4862	104.255	206.849	219.982	163.725	196.852	93.167	61.6633	77.4151	70.3958	49.4648	52.7109	57.5238	76.9994	84.204	86.1061	82.4365	65.2478	65.5155	65.3816	41.1274	18.0936	29.6105	523.728	651.975	587.851	533.536	479.074	415.706	476.105
Pde3a	ENSMUSG00000041741.10_Pde3a	6.82212	18.1212	5.80117	10.2482	219.345	218.326	218.836	158.51	127.697	113.253	133.153	68.5366	78.7393	73.6379	56.8582	44.1173	36.8976	45.9577	37.1721	31.0907	38.555	35.6059	46.9784	28.0026	37.4905	10.6135	6.03121	8.32237	33.7889	73.9081	53.8485	26.259	78.1421	51.8707	52.0906
Etnk1	ENSMUSG00000030275.6_Etnk1	582.438	542.126	512.989	545.851	1101.58	1213.46	1157.52	3809.85	3568.01	4121.43	3833.1	4652.99	5260.35	4956.67	4903.34	5731.24	5004.9	5213.16	3839.35	3501.59	4075.26	3805.4	4079.29	4005.95	4042.62	1305.46	1278.62	1292.04	2002.93	2072.07	2037.5	2608	2655.84	3715.42	2993.09
Casc1	ENSMUSG00000043541.16_Casc1	23.0246	46.8131	13.2598	27.6992	25.2344	20.9554	23.0949	51.7124	46.1426	50.4715	49.4422	77.1037	75.8933	76.4985	105.594	70.855	98.8329	91.7606	96.9131	82.9086	60.4028	80.0748	104.396	100.387	102.392	13.2669	21.1092	17.1881	24.4031	22.4364	23.4197	27.4526	47.149	68.1729	47.5915
Bhlhe41	ENSMUSG00000030256.11_Bhlhe41	5.11659	1.5101	18.2322	8.28631	87.3498	39.4741	63.412	177.621	177.059	131.718	162.133	258.083	263.729	260.906	242.324	264.704	226.657	244.562	244.274	239.658	241.611	241.848	236.197	254.665	245.431	253.398	191.491	222.445	461.782	418.372	440.077	1093.33	1122.35	1447.19	1220.96
Sspn	ENSMUSG00000030255.13_Sspn	0.852765	1.5101	0.828738	1.06387	19.4111	23.8794	21.6452	25.8562	21.4617	25.8513	24.3897	12.8506	9.48666	11.1686	2.70753	8.02132	21.0844	10.6044	14.6033	9.06812	6.42583	10.0324	6.52478	20.6057	13.5652	2.65338	0	1.32669	1.87716	17.1572	9.51719	44.1629	51.765	41.4965	45.8082
Itpr2	ENSMUSG00000030287.15_Itpr2	31.5523	33.9772	35.6357	33.7218	436.749	959.074	697.912	392.34	378.799	348.377	373.172	420.322	402.234	411.278	464.342	525.397	545.558	511.765	533.686	480.611	502.5	505.599	519.372	592.809	556.091	42.4541	42.2185	42.3363	123.893	98.984	111.438	227.976	490.284	248.238	322.166
Stk38l	ENSMUSG00000001630.13_Stk38l	127.011	163.634	145.029	145.225	97.0554	96.3607	96.708	180.004	191.202	214.787	195.331	226.765	273.614	250.19	351.153	394.422	299.846	348.474	231.224	277.783	279.986	262.998	342.955	278.113	310.534	96.3974	76.913	86.6552	107.486	162.717	135.101	297.968	276.069	297.886	290.641
Arntl2	ENSMUSG00000040187.15_Arntl2	7.67488	9.81564	4.97243	7.48765	25.2344	13.158	19.1962	134.902	142.72	177.266	151.629	236.13	243.807	239.969	269.399	299.463	245.106	271.323	211.085	242.248	259.604	237.646	250.552	228.247	239.399	29.1872	9.04682	19.117	187.716	118.781	153.249	281.688	248.604	332.713	287.668
Far2	ENSMUSG00000030303.15_Far2	0.852765	0.75505	1.65748	1.08843	300.872	202.244	251.558	444.052	416.357	326.219	395.542	245.768	190.682	218.225	180.051	168.448	185.806	178.102	196.481	182.658	201.771	193.637	159.205	173.827	166.516	1.32669	4.52341	2.92505	26.2803	19.7968	23.0385	26.259	19.1234	48.9066	31.4297
Tmtc1	ENSMUSG00000030306.14_Tmtc1	25.5829	17.3661	45.5806	29.5099	220.316	115.986	168.151	820.653	742.574	956.497	839.908	660.2	738.062	699.131	663.345	806.143	695.784	721.757	708.926	722.859	798.088	743.291	618.549	703.763	661.156	208.291	116.101	162.196	581.92	443.448	512.684	632.604	661.076	580.211	624.63
Bicd1	ENSMUSG00000003452.15_Bicd1	194.43	191.028	96.1336	160.53	1017.14	448.348	732.744	2826.19	2904.84	2922.43	2884.49	4019.03	4043.21	4031.12	3182.7	3507.99	3175.83	3288.84	2782.6	2699.71	3013.72	2832.01	3336.77	2953.48	3145.13	1513.75	1712.86	1613.31	2027.34	1680.09	1853.71	2452.83	4019.54	5034.42	3835.6
Gm21814	ENSMUSG00000096299.3_Gm21814	0.852765	6.79545	0	2.5494	15.5289	23.8794	19.7041	51.7124	64.3851	64.0127	60.0367	174.554	194.477	184.515	60.9195	77.5395	80.3841	72.9477	39.8273	56.9996	66.8286	54.5519	97.8717	93.518	95.6949	11.9402	37.6951	24.8176	39.4204	55.431	47.4257	97.8746	221.568	263.799	194.414
Nlrp12	ENSMUSG00000078817.4_Nlrp12	0	0	0	0	0.970554	0.487335	0.728944	3.37255	2.14617	2.46203	2.66025	2.67721	1.89733	2.28727	1.35377	2.67377	0	1.34251	1.32758	3.88634	3.8555	3.02314	1.30496	8.98196	5.14346	0	0	0	41.2976	29.0353	35.1664	52.5181	75.8341	41.4965	56.6162
Prkcg	ENSMUSG00000078816.9_Prkcg	2.55829	3.77525	6.62991	4.32115	12.6172	6.82268	9.71994	133.778	110.528	86.1709	110.159	55.1506	47.4333	51.2919	92.0561	64.1706	52.7109	69.6459	71.6891	88.0903	61.688	73.8225	58.723	45.4381	52.0806	16.3979	22.617	19.5075	71.3322	50.1519	60.742	112.198	101.882	120.785	111.621
Cacng8	ENSMUSG00000053395.15_Cacng8	3.41106	9.81564	6.62991	6.61887	4.85277	3.89868	4.37572	26.9804	18.2424	27.0823	24.1017	16.5987	14.23	15.4144	58.2119	56.1493	47.4398	53.9337	47.7928	55.7042	25.7033	43.0668	44.3685	59.7036	52.0361	19.9004	13.5702	16.7353	35.6661	30.3551	33.0106	112.198	48.1382	48.1656	69.5005
Peg3	ENSMUSG00000002265.17_Peg3	1171.7	1310.77	645.587	1042.68	4852.77	4158.91	4505.84	9844.46	10707.2	10137.4	10229.7	20883.3	17284.7	19084	21187.8	17283.3	16585.5	18352.2	19306.9	19045.7	18299.5	18884	19644.8	17841.9	18743.3	1828.18	2597.94	2213.06	12642.7	13669	13155.9	13809.9	16810.4	11601.2	14073.9
Gm45351	ENSMUSG00000092178.2_Gm45351	3.22345	5.46656	1.58289	3.4243	7.90031	11.2038	9.55206	11.2418	3.82018	8.08776	7.71659	8.28865	11.9247	10.1067	19.2641	5.4545	0	8.23953	5.82806	13.3301	22.439	13.8657	63.8645	67.9934	65.929	13.174	12.3037	12.7389	15.7682	6.51975	11.144	27.2736	43.3079	49.1438	39.9084
Gm31152	ENSMUSG00000110320.1_Gm31152	0.852765	0	0	0.284255	2.91166	2.43667	2.67417	20.2353	17.1694	33.2374	23.5473	25.1658	15.1787	20.1722	36.5517	49.4648	52.7109	46.2425	34.517	58.2951	50.1215	47.6445	43.0635	44.9098	43.9867	23.8804	37.6951	30.7878	41.2976	67.3091	54.3033	134.876	181.342	154.871	157.03
Npas1	ENSMUSG00000001988.9_Npas1	5.96935	3.77525	3.31495	4.35318	0	0	0	61.83	36.4849	33.2374	43.8507	33.7329	17.076	25.4044	64.9808	57.4862	32.9443	51.8037	75.6719	59.5905	51.4067	62.223	37.8437	57.5902	47.717	1.32669	0	0.663346	0	1.31979	0.659893	34.6142	22.7502	8.89212	22.0855
Gm42372	ENSMUSG00000108348.2_Gm42372	63.9573	53.6085	77.0727	64.8795	75.1015	44.9956	60.0485	194.483	134.221	119.408	149.371	306.68	291.553	299.117	245.032	187.164	155.879	196.025	180.55	256.498	200.486	212.512	226.906	274.468	250.687	58.3744	63.5991	60.9868	18.7716	44.8727	31.8222	167.21	157.231	143.756	156.066
Psg16	ENSMUSG00000066760.12_Psg16	0	0	0	0	15.5289	6.33535	10.9321	65.2026	35.4118	41.8545	47.4896	59.9695	43.6386	51.8041	64.9808	49.4648	72.4775	62.3077	79.6546	80.3177	73.2545	77.7422	66.5527	94.0464	80.2996	1.32669	16.5858	8.95626	18.7716	19.7968	19.2842	59.6796	49.7868	44.4606	51.309
Eml2	ENSMUSG00000040811.15_Eml2	81.0126	54.3636	88.675	74.6837	30.0872	28.2654	29.1763	214.719	217.836	242.51	225.021	291.816	234.32	263.068	354.687	383.687	342.621	360.331	357.118	317.384	339.284	337.929	335.374	413.17	374.272	58.3744	54.2809	56.3277	172.699	155.735	164.217	463.114	292.456	244.533	333.368
Apoe	ENSMUSG00000002985.16_Apoe	38.3744	43.0378	25.6909	35.701	910.379	892.31	901.344	1407.48	1109.57	1137.46	1218.17	1079.45	1274.06	1176.76	324.904	394.382	347.892	355.726	217.723	270.748	343.139	277.203	283.175	423.737	353.456	9.28684	10.5546	9.92073	362.292	815.628	588.96	39.3885	60.6673	124.49	74.8485
Bcl3	ENSMUSG00000053175.17_Bcl3	0	0	0	0	11.6466	2.92401	7.28533	6.74509	5.36542	3.69304	5.26785	1.60633	4.74333	3.17483	6.76883	5.34755	5.27109	5.79582	3.98273	3.88634	0	2.62302	1.30496	2.64175	1.97335	3.98007	0	1.99004	13.1401	17.1572	15.1487	100.262	37.9171	50.3887	62.8558
Atp1a3	ENSMUSG00000040907.15_Atp1a3	623.371	246.901	1299.46	723.245	1033.64	440.063	736.851	2782.35	2572.18	2865.8	2740.11	3274.77	3071.78	3173.27	2402.93	2135.01	2161.15	2233.03	2162.62	2125.83	1894.34	2060.93	1993.97	2336.37	2165.17	701.82	770.487	736.154	1548.66	2490.44	2019.55	2886.11	2828.61	1945.89	2553.54
Sptbn4	ENSMUSG00000011751.16_Sptbn4	6.82212	3.0202	12.5637	7.46866	121.319	149.612	135.465	804.914	774.767	657.361	745.681	1030.73	847.159	938.943	2030.65	1486.62	1358.62	1625.3	2116.16	2248.89	1569.19	1978.08	1609.01	1632.07	1620.54	241.458	271.405	256.431	1295.24	754.918	1025.08	874.903	1189.01	801.032	954.98
Fam98c	ENSMUSG00000030590.15_Fam98c	37.5216	40.0176	45.5806	41.04	25.2344	41.4234	33.3289	96.6796	83.7006	77.5538	85.978	93.167	73.9959	83.5815	132.669	118.983	119.917	123.856	107.534	150.272	92.532	116.779	99.1766	108.312	103.744	29.1872	30.1561	29.6716	35.6661	38.2738	36.9699	87.1322	128.588	69.6549	95.1252
Spred3	ENSMUSG00000037239.8_Spred3	152.645	121.563	166.576	146.928	99.967	84.7962	92.3816	223.712	181.351	226.506	210.523	223.815	204.912	214.363	376.347	431.815	336.032	381.398	394.29	427.497	355.991	392.593	297.53	294.291	295.911	87.5616	93.4838	90.5227	932.95	733.801	833.376	452.371	247.945	462.39	387.569
Zfp14	ENSMUSG00000053985.10_Zfp14	24.7302	21.1414	24.8622	23.5779	32.9988	21.9301	27.4644	127.033	93.3583	115.715	112.035	172.412	154.633	163.522	347.918	346.254	318.901	337.691	260.205	224.112	241.611	241.976	255.771	243.041	249.406	38.4741	45.2341	41.8541	63.8235	36.954	50.3888	96.681	112.432	124.49	111.201
Fxyd5	ENSMUSG00000009687.14_Fxyd5	1.70553	0	0.828738	0.844756	149.465	306.533	227.999	109.046	85.8468	81.2469	92.0464	46.048	55.9713	51.0097	79.8722	60.1599	52.7109	64.2477	42.4825	47.9315	43.6957	44.7032	32.6239	30.6443	31.6341	9.28684	13.5702	11.4285	69.455	34.3145	51.8847	77.5835	46.8193	49.6477	58.0168
Fxyd7	ENSMUSG00000036578.7_Fxyd7	4.26382	0	14.9173	6.3937	72.7915	26.8034	49.7975	80.9411	57.9466	81.2469	73.3782	102.805	151.787	127.296	56.8582	60.1599	48.7576	55.2586	35.8446	51.8178	23.133	36.9318	50.8933	64.9871	57.9402	6.63346	7.53902	7.08624	37.5432	105.583	71.5631	237.525	160.571	99.2953	165.797
Hpn	ENSMUSG00000001249.14_Hpn	13.6442	10.5707	8.28738	10.8341	1.94111	2.43667	2.18889	12.366	4.29234	14.7722	10.4768	39.0873	33.2033	36.1453	69.0421	56.1493	50.0753	58.4222	58.4134	58.2951	37.2698	51.3261	39.1487	42.7964	40.9725	0	0	0	7.50865	2.63957	5.07411	11.9359	27.6959	10.3741	16.6687
Scn1b	ENSMUSG00000019194.15_Scn1b	11.9387	15.856	2.48622	10.0937	23.2933	19.4934	21.3933	127.033	75.1159	132.949	111.699	317.517	364.288	340.903	220.664	183.154	212.161	205.326	173.913	167.113	204.341	181.789	289.7	330.747	310.224	7.96015	6.03121	6.99568	120.138	183.45	151.794	255.429	249.264	188.957	231.217
A230077H06Rik	ENSMUSG00000100600.6_A230077H06Rik	1.70553	2.26515	0	1.32356	21.3522	14.1327	17.7424	125.908	109.455	94.788	110.05	43.3708	43.6386	43.5047	75.8109	68.1813	56.6642	66.8854	78.327	102.34	71.9693	84.2122	35.2338	31.701	33.4674	1.32669	3.01561	2.17115	45.0519	21.1166	33.0842	13.1295	31.3228	26.6764	23.7096
AW146154	ENSMUSG00000074166.7_AW146154	18.9143	27.4309	9.94486	18.7634	38.8222	36.5501	37.6861	42.213	53.6542	56.6266	50.8313	42.2518	33.2033	37.7275	33.2756	42.7269	43.4865	39.8297	38.4997	43.4881	65.5435	49.1771	60.4586	62.5725	61.5156	7.96015	4.65911	6.30963	42.1611	46.826	44.4935	38.5053	18.1342	34.168	30.2692
Syt3	ENSMUSG00000030731.13_Syt3	8.52765	12.0808	12.4311	11.0132	31.0577	8.77202	19.9149	141.647	98.7238	107.098	115.823	179.909	166.017	172.963	265.338	172.458	208.208	215.335	209.757	226.703	182.494	206.318	155.29	218.209	186.749	7.96015	18.0936	13.0269	26.2803	48.8321	37.5562	75.1963	80.4501	49.6477	68.4314
Myh14	ENSMUSG00000030739.18_Myh14	39.2272	30.202	38.122	35.8504	46.5866	46.7841	46.6853	174.248	144.866	156.339	158.484	438.527	361.442	399.985	584.827	493.311	401.921	493.353	683.702	593.314	521.778	599.598	520.677	498.235	509.456	43.7808	30.1561	36.9684	26.2803	81.8268	54.0535	189.781	242.999	61.5038	164.761
Car11	ENSMUSG00000003273.14_Car11	46.9021	20.3863	68.7853	45.3579	24.2638	24.3667	24.3153	38.2222	20.3886	32.0063	30.2057	71.7493	43.6386	57.694	74.4571	48.1279	83.0196	68.5349	100.896	80.3177	68.1138	83.1091	52.1982	80.8376	66.5179	15.9203	15.078	15.4992	31.9118	31.6749	31.7933	163.522	143.755	94.1082	133.795
Kcnc1	ENSMUSG00000058975.7_Kcnc1	91.2458	67.1994	137.571	98.6719	76.6738	57.0181	66.8459	671.137	620.243	649.975	647.118	636.641	507.536	572.089	855.58	680.476	710.279	748.778	889.476	782.45	781.381	817.769	657.698	768.75	713.224	212.271	188.475	200.373	356.661	384.058	370.359	432.08	352.794	472.764	419.213
Ptpn5	ENSMUSG00000030854.17_Ptpn5	96.3624	26.4267	207.185	109.991	249.432	173.491	211.462	626.169	533.323	525.643	561.712	440.134	453.462	446.798	961.174	872.987	697.102	843.754	917.355	981.948	762.104	887.136	647.258	660.966	654.112	119.402	126.655	123.029	1011.79	863.141	937.465	1064.68	712.841	690.621	822.715
Nav2	ENSMUSG00000052512.17_Nav2	919.28	1168.06	809.677	965.673	689.802	428.367	559.084	2448.47	2679.49	2202.28	2443.41	1854.77	1465.69	1660.23	2830.72	2012.02	2111.07	2317.94	2649.84	2739.87	2017.71	2469.14	1913.07	2065.85	1989.46	1337.3	983.088	1160.2	3378.89	3149.01	3263.95	2409.86	3118.43	2616.51	2714.93
Htatip2	ENSMUSG00000039745.8_Htatip2	0.852765	3.77525	7.45865	4.02889	11.6466	11.2087	11.4277	6.74509	7.51159	3.69304	5.98324	20.3468	36.0493	28.1981	18.9527	21.3902	27.6732	22.672	18.5861	23.318	24.4182	22.1074	43.0635	43.8531	43.4583	7.96015	1.5078	4.73398	1.87716	2.63957	2.25837	37.0014	41.8736	28.1584	35.6778
Slc17a6	ENSMUSG00000030500.6_Slc17a6	4.26382	0	8.28738	4.18374	98.9965	67.2522	83.1243	257.438	361.629	262.206	293.758	318.588	188.785	253.686	140.792	136.363	162.086	146.413	128.775	143.795	182.494	151.688	163.119	159.562	161.341	2.65338	0	1.32669	1.87716	0	0.938581	60.8732	89.6821	48.9066	66.4873
Luzp2	ENSMUSG00000063297.7_Luzp2	4.26382	0.75505	4.97243	3.33043	161.112	62.8662	111.989	339.503	343.387	329.912	337.601	298.241	295.984	297.113	174.636	195.186	177.899	182.574	189.843	169.703	206.912	188.82	208.793	186.508	197.65	13.2669	12.0624	12.6647	116.384	142.537	129.461	256.622	342.572	487.584	362.26
Gabrg3	ENSMUSG00000055026.13_Gabrg3	4.26382	2.26515	8.28738	4.93878	65.9977	19.4934	42.7455	691.372	712.528	645.051	682.984	218.46	208.706	213.583	139.438	136.363	198.984	158.261	180.55	213.749	203.056	199.118	131.801	140.013	135.907	0	0	0	760.251	593.904	677.077	346.142	290.478	822.521	486.38
Gabra5	ENSMUSG00000055078.7_Gabra5	1.70553	0	0.828738	0.844756	37.8516	18.5187	28.1852	156.261	126.624	150.184	144.356	118.333	132.813	125.573	82.5797	98.9297	118.599	100.036	80.9822	88.0903	106.669	91.9138	116.141	107.255	111.698	0	1.5078	0.753902	33.7889	89.7455	61.7672	20.2911	13.848	28.8994	21.0128
Gabrb3	ENSMUSG00000033676.13_Gabrb3	150.087	76.26	140.886	122.411	289.225	197.37	243.298	886.98	874.564	817.393	859.645	670.909	637.503	654.206	741.864	754.004	849.963	781.944	692.995	593.314	724.834	670.381	598.975	595.979	597.477	264.012	294.022	279.017	632.604	1045.27	838.937	492.954	579.966	795.845	622.921
Gm38393	ENSMUSG00000000948.16_Gm38393	130.004	112.238	74.0975	105.447	846.983	385.433	616.208	2877.93	2931.34	2928.72	2912.66	3348.85	3379.22	3364.04	2227.24	2363.84	2286.52	2292.54	1893.07	1714.91	2060.85	1889.61	2083.15	2043.27	2063.21	1376.46	1469.25	1422.85	2045.6	2308.95	2177.28	3306.94	4801.76	9401.75	5836.82
Snrpn	ENSMUSG00000102252.5_Snrpn	418.528	336.526	640.399	465.151	737.931	380.028	558.98	1498.51	1469.41	1443.15	1470.36	1284.24	1208.14	1246.19	1436.05	1299.23	1321.54	1352.27	1213.72	1214.09	1162.36	1196.72	1177.93	1166.47	1172.2	664.752	842.877	753.814	1783.55	1982.99	1883.27	1716.89	1473.45	2068.28	1752.87
Gm44644	ENSMUSG00000109121.1_Gm44644	0	0	0	0	12.6172	2.43667	7.52694	70.8235	101.943	57.8576	76.8747	38.5519	27.5208	33.0363	41.9667	50.8017	51.3931	48.0539	46.4652	45.3406	55.2622	49.0227	30.014	36.9845	33.4993	0	0	0	11.263	9.23851	10.2507	4.77437	3.62685	20.0073	9.46949
Gm44643	ENSMUSG00000108867.1_Gm44643	0	0	0	0	44.6455	18.5187	31.5821	26.9804	59.0196	38.1614	41.3871	135.467	100.559	118.013	40.613	38.7697	31.6265	37.0031	43.81	28.4998	38.555	36.9549	28.709	32.2294	30.4692	2.65338	0	1.32669	30.0346	13.1979	21.6162	9.54874	8.57255	11.1151	9.74548
A230006K03Rik	ENSMUSG00000068151.7_A230006K03Rik	0	0	0	0	274.667	104.777	189.722	772.313	837.006	938.032	849.117	3556.41	3295.66	3426.03	1547.35	1589.56	1388.93	1508.62	1549.28	1361.51	1121.95	1344.25	2052.7	1304.5	1678.6	1.32669	0	0.663346	206.488	161.014	183.751	1278.34	2880.71	1683.57	1947.54
B230209E15Rik	ENSMUSG00000109006.2_B230209E15Rik	0	0	0	0	0	0.974669	0.487335	34.8496	30.0464	40.6234	35.1731	51.4025	43.6386	47.5205	37.9054	50.8017	43.4865	44.0645	58.4134	59.5905	53.977	57.327	144.85	96.1598	120.505	0	0	0	202.734	134.618	168.676	285.269	796.588	482.397	521.418
Aldh1a3	ENSMUSG00000015134.15_Aldh1a3	2.55829	9.81564	3.31495	5.22963	11.6466	7.31002	9.47833	3.37255	7.51159	17.2342	9.37277	148.318	145.146	146.732	12.1839	25.4009	25.0377	20.8741	15.9309	16.8408	17.9923	16.9213	58.723	34.3428	46.5329	2.65338	1.5078	2.08059	1.87716	2.63957	2.25837	74.9695	89.7283	40.7555	68.4844
Adamts17	ENSMUSG00000058145.16_Adamts17	18.7608	15.101	11.6023	15.1547	82.4971	64.3282	73.4126	188.863	168.474	192.038	183.125	140.821	111.943	126.382	255.862	213.902	187.124	218.962	201.792	221.521	237.756	220.356	134.41	156.92	145.665	11.9402	10.5546	11.2474	204.611	279.795	242.203	183.813	217.281	238.605	213.233
Synm	ENSMUSG00000030554.16_Synm	98.0679	60.404	153.317	103.929	954.054	2009.77	1481.91	619.424	603.073	514.564	579.02	478.685	552.124	515.405	280.23	291.441	255.648	275.773	311.981	295.362	208.197	271.846	315.799	293.763	304.781	209.617	179.429	194.523	137.033	174.212	155.622	347.335	790.653	351.239	496.409
Mctp2	ENSMUSG00000032776.9_Mctp2	4.26382	1.5101	0	1.92464	31.0577	19.006	25.0319	100.052	65.4581	119.408	94.9729	99.5923	126.173	112.882	144.853	156.416	138.366	146.545	171.257	167.113	151.65	163.34	207.488	228.776	218.132	30.5139	3.01561	16.7648	22.5259	15.8374	19.1817	81.1643	106.168	155.612	114.315
Slco3a1	ENSMUSG00000025790.14_Slco3a1	195.283	121.563	228.732	181.859	146.554	170.08	158.317	186.614	244.663	222.813	218.03	304.131	300.727	302.429	400.715	475.932	350.527	409.058	390.308	349.77	409.968	383.349	349.728	395.206	372.467	61.0278	82.9292	71.9785	90.1038	110.862	100.483	119.359	154.965	182.288	152.204
Akap13	ENSMUSG00000066406.16_Akap13	852.765	961.178	665.477	826.473	1631.5	2609.19	2120.34	1952.7	1690.11	1674.18	1772.33	1570.45	1564.35	1567.4	1828.94	1606.94	1477.22	1637.7	1465.64	1593.4	1402.12	1487.05	1734.29	1584.52	1659.4	668.652	473.45	571.051	1411.63	651.975	1031.8	1686.55	2170.18	1674.68	1843.8
Agbl1	ENSMUSG00000025754.11_Agbl1	0	0	1.65748	0.552492	0.970554	0.487335	0.728944	16.8627	8.58468	39.3924	21.6133	32.662	32.2546	32.4583	52.7969	81.5501	60.6175	64.9882	38.4997	33.6816	62.9732	45.0515	65.2478	63.4021	64.3249	18.5737	6.03121	12.3024	15.0173	9.23851	12.1279	48.9373	28.0257	85.9571	54.3067
Ntrk3	ENSMUSG00000059146.12_Ntrk3	170.553	85.3206	188.124	147.999	420.25	226.123	323.187	2003.29	2293.18	1994.24	2096.91	2094.65	2051.02	2072.83	2991.82	2823.51	2904.37	2906.57	2883.5	2855.16	2846.64	2861.77	2476.81	2687.19	2582	297.179	271.405	284.292	1201.38	1231.36	1216.37	1396.5	1604.72	1866.6	1622.61
Gm26633	ENSMUSG00000097441.1_Gm26633	0	0	0	0	0	2.43667	1.21834	15.7385	18.2424	25.8513	19.9441	69.6075	68.3039	68.9557	94.7636	105.614	92.2441	97.5406	119.482	82.9086	78.3951	93.5952	78.2973	64.4588	71.3781	0	0	0	0	0	0	4.77437	11.54	2.22303	6.17913
Acan	ENSMUSG00000030607.7_Acan	0	2.26515	0	0.75505	8.73498	3.89868	6.31683	48.3398	63.312	65.2437	58.9652	118.333	76.8419	97.5874	135.377	128.341	112.011	125.243	127.447	121.772	125.946	125.055	131.801	134.729	133.265	0	0	0	11.263	19.7968	15.5299	26.259	66.9319	14.8202	36.0037
Cpeb1	ENSMUSG00000025586.17_Cpeb1	3.41106	0.75505	2.48622	2.21744	21.3522	12.6707	17.0114	250.693	311.194	312.677	291.521	470.654	453.462	462.058	760.816	763.363	719.504	747.894	641.22	607.564	652.865	633.883	870.406	759.768	815.087	152.57	57.2965	104.933	343.521	278.475	310.998	566.956	427.968	589.844	528.256
Tm6sf1	ENSMUSG00000038623.9_Tm6sf1	30.6995	32.4671	14.0886	25.7517	226.139	400.102	313.12	200.104	188.863	227.737	205.568	329.297	293.138	311.217	338.441	360.96	346.574	348.658	330.567	265.022	346.995	314.195	214.013	279.497	246.755	37.1474	21.1092	29.1283	120.138	106.903	113.521	350.522	231.789	479.181	353.831
Adamtsl3	ENSMUSG00000070469.12_Adamtsl3	1.70553	0	0	0.56851	29.1166	15.1074	22.112	349.621	309.048	460.399	373.023	183.121	230.526	206.824	251.8	187.164	181.853	206.939	172.585	137.317	131.087	146.996	140.935	174.884	157.91	11.9402	42.2185	27.0794	15.0173	55.431	35.2242	66.8412	67.921	68.1729	67.645
Cemip	ENSMUSG00000052353.13_Cemip	0.852765	2.26515	0	1.0393	32.9988	8.28469	20.6418	141.647	145.939	110.791	132.793	61.0404	43.6386	52.3395	47.3818	38.7697	50.0753	45.409	63.7237	69.9541	46.266	59.9813	39.1487	42.268	40.7084	1.32669	0	0.663346	501.202	417.053	459.127	512.051	733.613	453.498	566.387
Gm2115	ENSMUSG00000097789.2_Gm2115	0.852765	0	0	0.284255	6.79388	4.87335	5.83361	33.7255	46.1426	36.9304	38.9328	71.2138	32.2546	51.7342	52.7969	58.823	61.9353	57.8517	73.0167	73.8404	70.6841	72.5138	86.1271	69.7423	77.9347	0	0	0	106.998	14.5177	60.758	38.195	26.3771	53.3527	39.3082
Grm5	ENSMUSG00000049583.15_Grm5	3.41106	2.26515	6.62991	4.10204	109.673	26.3161	67.9943	556.47	914.268	475.171	648.636	575.601	380.415	478.008	341.149	351.601	471.762	388.171	525.72	507.815	709.412	580.982	459.344	550.013	504.679	1.32669	6.03121	3.67895	63.8235	71.2685	67.546	20.2911	10.5508	62.9858	31.2759
Me3	ENSMUSG00000030621.17_Me3	9.38041	26.4267	10.7736	15.5269	42.7044	19.4934	31.0989	310.274	336.948	313.908	320.377	495.284	441.13	468.207	342.503	302.137	387.425	344.021	427.48	424.906	502.5	451.629	459.344	468.119	463.731	22.5538	7.53902	15.0464	13.1401	26.3957	19.7679	52.5181	85.3958	46.6836	61.5325
Ccdc81	ENSMUSG00000039391.11_Ccdc81	0.852765	1.5101	0	0.787621	3.88222	4.38601	4.13411	16.8627	9.65776	11.0791	12.5332	35.8746	19.922	27.8983	25.7216	44.1173	30.3088	33.3825	57.0858	29.7953	32.1292	39.6701	31.3189	28.5309	29.9249	10.6135	4.52341	7.56847	11.263	10.5583	10.9106	7.16155	40.2251	34.8275	27.4047
Sytl2	ENSMUSG00000030616.16_Sytl2	26.4357	20.3863	19.061	21.961	102.879	116.96	109.919	493.516	497.911	428.393	473.273	519.379	446.822	483.1	460.28	434.488	430.912	441.893	420.842	523.36	465.23	469.811	478.919	504.575	491.747	59.7011	51.2653	55.4832	324.749	442.129	383.439	516.825	664.373	567.613	582.937
Dlg2	ENSMUSG00000052572.19_Dlg2	17.9081	9.81564	7.45865	11.7274	427.044	157.896	292.47	2180.91	2308.2	2198.59	2229.24	2357.55	2207.55	2282.55	1907.46	2002.66	1883.1	1931.07	1801.52	1681.49	1976.59	1819.87	2133.6	2059.19	2096.4	120.729	144.749	132.739	818.443	776.035	797.239	655.282	735.261	1117.44	835.995
Gm45159	ENSMUSG00000109125.1_Gm45159	0.852765	3.0202	0	1.29099	149.465	69.6888	109.577	933.071	1056.99	941.725	977.261	1893.32	1756.93	1825.13	1587.97	1879.66	1622.18	1696.6	1595.75	1509.19	1704.13	1603.02	1697.75	1712.38	1705.07	66.3346	167.366	116.85	1924.09	2128.82	2026.45	463.114	823.295	1339	875.138
Gm32647	ENSMUSG00000108532.1_Gm32647	0	0	0	0	4.85277	3.41134	4.13206	174.248	179.205	92.326	148.593	146.711	97.7126	122.212	131.315	127.004	138.366	132.229	175.24	159.34	176.068	170.216	167.034	155.863	161.449	10.6135	3.01561	6.81457	5.63149	22.4364	14.0339	15.5167	7.91313	62.2448	28.5582
Usp35	ENSMUSG00000035713.15_Usp35	55.4297	41.5277	87.8463	61.6012	34.9399	40.9361	37.938	74.196	62.2389	91.095	75.8433	132.254	91.0719	111.663	205.772	136.363	125.188	155.774	177.895	217.635	133.657	176.396	190.524	175.412	182.968	124.709	131.179	127.944	167.067	129.339	148.203	299.592	433.244	257.13	329.989
Kctd21	ENSMUSG00000044952.5_Kctd21	22.1719	20.3863	39.7794	27.4459	15.5289	17.544	16.5365	7.86927	19.3155	18.4652	15.2167	23.024	32.2546	27.6393	29.7828	34.7591	57.982	40.8413	51.7755	45.3406	66.8286	54.6483	41.7586	59.1753	50.4669	6.63346	22.617	14.6253	35.6661	22.4364	29.0512	47.7437	20.772	48.1656	38.8938
Thrsp	ENSMUSG00000035686.8_Thrsp	0.852765	0	0	0.284255	0	0.974669	0.487335	6.74509	2.14617	6.15507	5.01544	38.0164	50.2793	44.1479	41.9667	48.1279	57.982	49.3589	47.7928	32.3862	44.9808	41.7199	60.028	49.1366	54.5823	0	0	0	0	0	0	1.19359	0.329714	5.92808	2.48379
P4ha3	ENSMUSG00000051048.17_P4ha3	21.3191	21.1414	10.7736	17.7447	18.4405	33.1387	25.7896	14.6144	27.9002	25.8513	22.7886	21.9531	16.1273	19.0402	35.1979	21.3902	26.3554	27.6479	38.4997	37.5679	41.1253	39.0643	26.0991	23.2474	24.6733	0	1.5078	0.753902	58.192	72.5883	65.3901	72.8091	38.2468	37.0505	49.3688
Plekhb1	ENSMUSG00000030701.17_Plekhb1	1.70553	12.0808	1.65748	5.14793	32.9988	33.1387	33.0688	42.7189	27.9002	40.6234	37.0808	117.797	130.916	124.357	101.532	81.5501	94.8796	92.6541	59.7409	81.6131	97.6726	79.6756	71.7726	101.443	86.6079	0	3.01561	1.5078	11.263	25.0759	18.1695	0	5.93485	8.15111	4.69532
Atg16l2	ENSMUSG00000047767.17_Atg16l2	36.6689	36.9974	25.6909	33.1191	33.9694	39.4741	36.7217	73.0718	96.5776	78.7848	82.8114	153.137	164.119	158.628	258.569	173.795	217.432	216.599	234.981	277.225	218.478	243.562	234.892	245.683	240.288	66.3346	52.7731	59.5538	88.2266	85.7861	87.0064	140.844	122.324	123.749	128.972
Stard10	ENSMUSG00000030688.15_Stard10	21.3191	22.6515	15.746	19.9055	16.4994	9.74669	13.1231	24.732	24.6809	22.1582	23.8571	57.2923	55.9713	56.6318	33.8441	52.1386	32.9443	39.6424	70.3616	60.886	52.6918	61.3131	70.4676	75.5541	73.0109	7.96015	12.0624	10.0113	56.3149	43.553	49.9339	79.9707	30.6634	45.9426	52.1922
Arap1	ENSMUSG00000032812.18_Arap1	44.3438	39.2626	25.6909	36.4324	57.2627	64.3282	60.7954	80.9411	69.7505	70.1678	73.6198	53.5442	42.69	48.1171	123.193	92.2452	88.2907	101.243	132.758	145.09	133.657	137.168	86.1271	99.3299	92.7285	33.1673	21.1092	27.1383	84.4723	81.8268	83.1495	362.852	388.073	188.216	313.047
Trim68	ENSMUSG00000073968.4_Trim68	21.3191	30.202	22.3759	24.6323	46.5866	46.7841	46.6853	44.9673	52.5811	34.4684	44.0056	38.0164	39.844	38.9302	47.3818	42.7804	57.982	49.3814	23.8964	42.7497	37.2698	34.6386	31.3189	35.3995	33.3592	45.1075	30.1561	37.6318	33.7889	65.9893	49.8891	96.681	79.1313	91.1442	88.9855
Olfr78	ENSMUSG00000043366.16_Olfr78	0	0	0	0	0.970554	0	0.485277	9.85908	8.58468	1.23101	6.55825	2.95029	1.89733	2.42381	4.0613	4.01066	0	2.69065	6.63788	2.59089	0	3.07626	6.52478	1.66959	4.09718	0	0	0	0	0	0	101.372	85.6596	227.838	138.29
Olfr560	ENSMUSG00000110008.5_Olfr560	0	0	0	0	0	0	0	2.50693	0	7.38608	3.29767	5.08135	0	2.54067	0	5.34755	1.31777	2.22177	0	0	1.28517	0.428389	0	0.972165	0.486082	0	0	0	1.87716	0	0.938581	47.8272	92.056	126.364	88.7492
Cckbr	ENSMUSG00000030898.15_Cckbr	0.852765	0	0	0.284255	9.70554	1.462	5.58377	3.37255	7.51159	9.84811	6.91075	31.0557	16.1273	23.5915	31.1366	16.0426	17.131	21.4368	14.6033	23.318	20.5627	19.4947	19.5743	22.1907	20.8825	0	0	0	13.1401	5.27915	9.20964	175.458	147.052	101.518	141.343
Nrip3	ENSMUSG00000034825.14_Nrip3	8.52765	6.79545	6.62991	7.31767	134.907	82.3595	108.633	283.294	319.779	348.377	317.15	684.295	741.857	713.076	438.62	584.22	564.007	528.949	521.738	536.315	537.2	531.751	438.465	388.866	413.666	21.2271	21.1092	21.1682	307.855	300.911	304.383	772.254	971.336	815.111	852.9
Ampd3	ENSMUSG00000005686.17_Ampd3	28.994	21.1414	19.8897	23.3417	33.9694	27.7781	30.8737	156.261	127.697	141.567	141.842	140.821	171.709	156.265	224.725	225.934	229.292	226.65	220.378	200.794	213.338	211.503	225.757	193.376	209.567	34.494	48.2497	41.3718	9.38581	19.7968	14.5913	294.817	287.84	249.72	277.459
Mrvi1	ENSMUSG00000005611.15_Mrvi1	1.70553	1.5101	4.14369	2.45311	51.4394	74.0748	62.7571	48.3398	22.5348	46.7785	39.2177	135.467	141.351	138.409	201.711	216.576	173.946	197.411	168.602	169.703	146.509	161.605	275.346	215.567	245.456	0	0	0	0	9.23851	4.61925	10.7423	8.57255	5.18707	8.16732
Arntl	ENSMUSG00000055116.8_Arntl	23.8774	23.4065	29.8346	25.7062	89.291	83.8215	86.5562	112.418	149.159	146.491	136.023	168.129	179.298	173.713	128.608	176.469	144.955	150.011	131.43	120.476	138.798	130.235	113.531	147.938	130.735	13.2669	22.617	17.942	20.6488	27.7155	24.1822	87.1322	52.7542	71.1369	70.3411
Btbd10	ENSMUSG00000038187.14_Btbd10	118.534	102.687	130.112	117.111	239.727	261.699	250.713	198.98	197.448	180.959	192.462	201.862	239.064	220.463	207.126	240.64	197.666	215.144	201.792	205.976	213.338	207.035	228.367	246.18	237.273	123.382	108.562	115.972	168.945	252.079	210.512	216.04	333.34	291.217	280.199
Calca	ENSMUSG00000030669.13_Calca	4.26382	3.0202	4.97243	4.08548	30.0872	7.31002	18.6986	48.3398	36.4849	105.867	63.5639	81.3872	114.789	98.0879	58.2119	65.5075	43.4865	55.7353	58.4134	33.6816	57.8325	49.9758	139.63	87.7062	113.668	3.98007	1.5078	2.74394	5.63149	46.1925	25.912	124.134	175.408	70.3959	123.312
Calcb	ENSMUSG00000030666.11_Calcb	0	0	0	0	16.4994	0.487335	8.49337	47.2156	21.4617	65.2437	44.6403	59.4341	88.2259	73.83	32.4904	42.7804	56.6642	43.9783	27.8791	32.3862	25.7033	28.6562	96.5667	62.8737	79.7202	0	0	0	0	2.63957	1.31979	7.16155	2.96742	0.74101	3.62333
Nucb2	ENSMUSG00000030659.14_Nucb2	35.8161	25.6717	32.3208	31.2695	246.521	298.249	272.385	195.608	196.374	254.82	215.601	268.792	251.396	260.094	121.839	117.646	159.45	132.978	159.309	141.204	140.083	146.865	123.971	119.407	121.689	88.8883	141.733	115.311	326.626	311.47	319.048	250.654	475.117	217.116	314.296
Xylt1	ENSMUSG00000030657.11_Xylt1	98.9207	114.768	58.0117	90.5666	70.8504	95.0302	82.9403	215.843	305.829	230.199	250.624	252.729	165.068	208.898	199.004	184.49	206.89	196.795	257.55	261.68	244.182	254.471	155.29	191.263	173.276	43.7808	34.6795	39.2301	300.346	217.765	259.055	132.489	166.176	214.152	170.939
Syt17	ENSMUSG00000058420.8_Syt17	22.1719	12.0808	19.061	17.7712	27.1755	10.7214	18.9484	124.784	120.185	120.639	121.87	66.3949	61.6633	64.0291	39.2592	41.4435	52.7109	44.4712	51.7755	51.8178	43.6957	49.0963	33.9289	32.7577	33.3433	55.721	39.2029	47.462	138.91	135.938	137.424	255.429	126.94	203.037	195.135
Tmc5	ENSMUSG00000030650.18_Tmc5	0.852765	3.0202	2.48622	2.11973	1.94111	1.94934	1.94522	2.24836	4.29234	2.46203	3.00091	2.14177	1.89733	2.01955	2.70753	4.01066	7.90663	4.87494	7.96546	7.77268	1.28517	5.67443	6.52478	6.34021	6.43249	0	0	0	11.263	6.59893	8.93095	42.9693	38.2468	50.3887	43.8683
Lyrm1	ENSMUSG00000030922.12_Lyrm1	3.41106	6.79545	13.2598	7.82211	12.6172	8.77202	10.6946	22.4836	13.9501	27.0823	21.172	27.3076	23.7166	25.5121	37.9054	57.4862	26.3554	40.5823	33.1894	40.1588	47.5512	40.2998	49.5883	40.683	45.1357	6.63346	7.53902	7.08624	9.38581	13.1979	11.2918	42.9693	31.6525	50.3887	41.6702
Cacng3	ENSMUSG00000066189.9_Cacng3	0.852765	0	0	0.284255	44.6455	15.1074	29.8764	179.869	185.644	168.649	178.054	106.018	118.583	112.3	82.5797	56.1493	71.1597	69.9629	84.9649	82.9086	80.9655	82.9463	71.7726	73.9691	72.8708	17.247	13.5702	15.4086	127.647	149.136	138.391	229.17	187.607	145.238	187.338
Gm45847	ENSMUSG00000109814.1_Gm45847	2.55829	0.75505	0	1.10445	8.73498	4.87335	6.80416	35.9738	41.8503	33.8775	37.2339	103.876	73.4457	88.6608	136.311	121.51	132.897	130.239	165.828	149.598	151.984	155.803	178.44	152.968	165.704	27.8605	7.6898	17.7752	3.75432	0	1.87716	68.0348	50.4462	50.2256	56.2355
Il4ra	ENSMUSG00000030748.9_Il4ra	28.994	18.8762	17.4035	21.7579	82.4971	176.902	129.7	94.4313	72.9697	81.2469	82.8826	43.9063	36.0493	39.9778	77.1647	70.855	38.2154	62.0784	37.1721	56.9996	52.6918	48.9545	65.2478	82.4227	73.8352	46.4342	45.2341	45.8341	189.593	281.115	235.354	1126.75	1003.65	621.707	917.369
Nupr1	ENSMUSG00000030717.9_Nupr1	0	0	0	0	27.1755	14.1327	20.6541	6.74509	5.36542	1.23101	4.44718	2.14177	10.4353	6.28855	0	0	2.63554	0.878515	5.31031	2.59089	3.8555	3.9189	2.60991	4.75515	3.68253	0	0	0	7.50865	2.63957	5.07411	77.5835	182.332	95.5903	118.502
Ypel3	ENSMUSG00000042675.15_Ypel3	62.2518	58.1388	86.1888	68.8598	123.26	113.062	118.161	84.3136	61.1658	73.8608	73.1134	122.081	119.532	120.806	147.56	153.742	118.599	139.967	143.378	142.499	125.946	137.275	114.836	125.747	120.292	61.0278	34.6795	47.8536	31.9118	63.3498	47.6308	137.263	110.784	78.547	108.865
Gm42742	ENSMUSG00000107068.1_Gm42742	96.1833	55.3451	106.468	85.9988	157.113	253.516	205.315	449.92	298.339	287.909	345.389	381.305	288.603	334.954	475.294	380.037	233.101	362.81	506.882	506.299	471.219	494.8	479.571	551.054	515.312	156.364	171.362	163.863	360.096	220.048	290.072	793.476	840.75	618.039	750.755
Prrt2	ENSMUSG00000045114.10_Prrt2	8.78348	10.7217	22.3759	13.9604	133.082	59.5328	96.3076	931.463	672.802	622.154	742.14	448.096	451.859	449.977	728.069	519.02	556.759	601.282	584.386	645.909	527.201	585.832	242.382	264.682	253.532	85.8767	24.1098	54.9933	266.313	288.189	277.251	494.589	855.554	598.343	649.495
Gm49388	ENSMUSG00000108815.1_Gm49388	0	0	10.9311	3.64369	225.605	351.373	288.489	177.913	61.7024	140.089	126.568	293.481	244.452	268.967	369.24	215.894	241.693	275.609	323.796	266.149	182.404	257.45	248.986	120.036	184.511	53.2799	148.926	101.103	229.69	190.63	210.16	336.092	540.76	295.641	390.831
Stx1b	ENSMUSG00000030806.6_Stx1b	133.884	100.422	177.35	137.219	209.64	131.093	170.366	564.339	521.519	562.573	549.477	1127.64	1075.79	1101.71	915.146	827.533	784.074	842.251	756.719	763.018	718.408	746.048	789.498	693.724	741.611	202.984	209.585	206.284	362.292	347.104	354.698	833.127	1050.8	551.311	811.745
Stx4a	ENSMUSG00000030805.14_Stx4a	53.7242	49.0782	39.7794	47.5273	158.2	260.724	209.462	93.3071	66.5312	54.1646	71.3343	160.633	154.633	157.633	177.343	140.373	154.179	157.299	151.344	165.817	140.083	152.415	155.29	161.675	158.482	35.8207	27.1405	31.4806	35.6661	47.5123	41.5892	148.005	151.009	124.49	141.168
Htra1	ENSMUSG00000006205.13_Htra1	5.11659	3.0202	8.28738	5.47472	68.9093	77.9735	73.4414	133.778	104.089	102.174	113.347	157.42	204.912	181.166	209.834	205.881	198.984	204.899	163.292	142.499	191.49	165.76	245.332	238.286	241.809	2.65338	1.5078	2.08059	125.77	65.9893	95.8796	79.9707	59.3485	17.7842	52.3678
Ptpre	ENSMUSG00000041836.10_Ptpre	3.41106	4.5303	9.11612	5.68583	44.6455	57.9928	51.3191	183.242	187.79	220.351	197.128	152.066	88.2259	120.146	111.009	109.625	127.824	116.152	148.689	125.658	195.345	156.564	82.2122	147.938	115.075	23.8804	15.078	19.4792	50.6834	58.0706	54.377	133.682	114.411	137.087	128.393
Tcerg1l	ENSMUSG00000091002.2_Tcerg1l	35.8161	16.6111	45.5806	32.6693	89.291	48.2461	68.7685	264.183	272.563	249.896	262.214	194.901	179.298	187.099	184.112	132.352	131.777	149.414	155.326	134.726	127.231	139.095	126.581	143.711	135.146	39.8007	70.8667	55.3337	103.244	186.09	144.667	107.423	134.853	205.26	149.179
Jakmip3	ENSMUSG00000056856.13_Jakmip3	7.67488	1.5101	9.11612	6.10037	131.995	67.7395	99.8674	537.359	526.884	476.402	513.549	706.248	566.354	636.301	770.293	588.23	611.446	656.657	754.064	748.768	645.154	715.995	566.351	600.206	583.278	106.135	90.4682	98.3017	553.763	407.814	480.788	461.92	587.55	587.621	545.697
Adgra1	ENSMUSG00000025475.17_Adgra1	5.11659	3.0202	12.4311	6.85595	71.821	55.5561	63.6886	294.536	358.41	385.307	346.084	286.462	332.982	309.722	614.61	481.279	412.463	502.784	560.237	645.132	439.527	548.299	334.069	334.974	334.521	31.8406	25.6327	28.7366	195.225	159.694	177.46	380.756	309.271	334.936	341.655
Kndc1	ENSMUSG00000066129.15_Kndc1	12.7915	3.77525	17.4035	11.3234	107.731	77.9735	92.8525	583.45	589.123	489.943	554.172	929.528	855.697	892.612	2194.45	1625.65	1647.22	1822.44	1922.33	1947.06	1578.18	1815.86	1375.42	1538.03	1456.73	108.789	126.655	117.722	540.623	525.275	532.949	378.369	321.141	355.685	351.732
Adam8	ENSMUSG00000025473.16_Adam8	33.2578	33.9772	25.6909	30.9753	5.82332	10.234	8.02867	10.1176	13.9501	4.92405	9.66393	22.4886	20.8706	21.6796	50.0893	49.4648	46.122	48.5587	47.7928	77.7268	43.6957	56.4051	33.9289	39.6263	36.7776	35.8207	31.6639	33.7423	105.121	51.4717	78.2964	439.242	386.754	248.979	358.325
Sprn	ENSMUSG00000045733.7_Sprn	3.41106	0	2.48622	1.96576	39.7927	15.5947	27.6937	100.052	99.7968	161.263	120.371	107.624	125.224	116.424	96.1174	137.699	119.917	117.911	123.465	125.658	147.794	132.306	93.9568	141.07	117.513	14.5936	4.52341	9.55851	9.38581	3.95936	6.67259	50.1309	19.4531	72.619	47.401
Zfp941	ENSMUSG00000060314.13_Zfp941	73.3378	26.4267	111.88	70.5481	227.11	103.456	165.283	308.026	326.872	264.225	299.708	673.731	478.991	576.361	430.498	397.056	504.707	444.087	483.557	466.361	424.105	458.007	607.17	617.113	612.142	350.751	313.623	332.187	282.4	262.638	272.519	911.833	1025.73	853.591	930.385
Cend1	ENSMUSG00000060240.12_Cend1	75.896	33.9772	125.139	78.3376	167.906	77.9735	122.94	408.078	355.191	414.851	392.707	526.875	608.095	567.485	388.531	433.151	451.996	424.559	330.567	270.748	361.132	320.816	221.842	244.626	233.234	59.7011	73.8823	66.7917	65.7007	102.943	84.322	611.119	429.617	421.635	487.457
Ifitm10	ENSMUSG00000045777.14_Ifitm10	3.41106	3.77525	2.48622	3.22417	2.91166	4.87335	3.8925	22.4836	21.687	30.4799	24.8835	76.0328	98.5284	87.2806	100.869	78.8764	86.7621	88.8359	82.3098	63.4769	71.9693	72.5853	83.5172	79.1892	81.3532	0	0	0	20.6488	52.026	36.3374	95.3322	86.9982	62.3708	81.5671
Gm49369	ENSMUSG00000110040.1_Gm49369	0	0	9.77911	3.2597	1.88287	0	0.941437	20.8311	5.75173	6.61054	11.0645	0	16.0135	8.00674	28.8623	8.19512	19.8456	18.9677	0	15.7267	11.1552	8.96065	0	11.7928	5.89639	17.8175	20.7624	19.29	3.82941	27.2536	15.5415	132.131	324.352	73.8046	176.763
Ano1	ENSMUSG00000031075.19_Ano1	8.52765	29.4469	9.11612	15.6969	39.7927	54.5815	47.1871	53.9607	54.7273	41.8545	50.1808	20.3468	23.7166	22.0317	23.014	13.3689	34.2621	23.5483	29.2067	29.7953	26.9885	28.6635	13.0496	22.1907	17.6201	1.32669	6.03121	3.67895	178.33	153.095	165.713	422.532	638.985	573.542	545.019
Bc1	ENSMUSG00000115783.1_Bc1	49.4603	68.7095	84.5313	67.5671	8.73498	3.41134	6.07316	114.667	78.3352	148.953	113.985	70.143	60.7146	65.4288	89.3485	176.469	227.975	164.597	156.654	80.3177	271.17	169.381	40.4536	32.7577	36.6057	0	3.01561	1.5078	5.63149	9.23851	7.435	14.3231	31.9822	34.8275	27.0443
Plekhg1	ENSMUSG00000040624.18_Plekhg1	117.682	73.9949	68.7853	86.8205	657.065	949.815	803.44	942.064	911.049	776.769	876.627	224.886	262.78	243.833	144.853	143.047	105.422	131.107	139.396	106.227	125.946	123.856	84.8221	82.4227	83.6224	46.4342	21.1092	33.7717	289.083	215.125	252.104	232.751	127.599	189.699	183.349
Syne1	ENSMUSG00000096054.3_Syne1	86.1292	34.7323	125.968	82.2766	1569.39	864.531	1216.96	10466.1	11889.8	10192.8	10849.6	12800.3	11370.7	12085.5	18742.9	17879.5	17405.1	18009.2	23685.3	23527.9	20184.8	22466	18380.3	17809.1	18094.7	806.628	897.143	851.886	16149.2	11808.1	13978.7	10558.5	12897.4	8807.64	10754.5
Vip	ENSMUSG00000019772.5_Vip	0	0	0	0	0	0.974669	0.487335	4.49673	0	2.46203	2.31958	1.07088	3.79466	2.43277	1.35377	0	1.31777	0.890513	3.98273	1.29545	5.14067	3.47295	0	2.1134	1.0567	0	0	0	18.7716	14.5177	16.6446	1262.82	1399.96	783.247	1148.68
Rgs17	ENSMUSG00000019775.17_Rgs17	8.52765	4.5303	6.62991	6.56262	102.879	57.0181	79.9484	519.372	459.28	402.541	460.398	315.911	298.83	307.37	339.795	457.215	413.78	403.597	323.929	347.18	430.531	367.213	258.381	253.608	255.995	161.856	183.952	172.904	249.663	275.835	262.749	512.051	915.944	655.053	694.349
Lrp11	ENSMUSG00000019796.12_Lrp11	82.7182	53.6085	96.1336	77.4868	94.1437	72.6128	83.3783	149.516	123.405	114.484	129.135	163.31	181.195	172.253	139.438	152.405	169.993	153.945	175.24	107.522	160.646	147.803	157.9	181.753	169.826	79.6015	52.7731	66.1873	153.927	269.236	211.582	214.847	166.835	152.648	178.11
Ust	ENSMUSG00000047712.8_Ust	68.2212	56.6287	56.3542	60.4014	60.1743	34.1134	47.1439	122.536	77.2621	104.636	101.478	177.231	183.093	180.162	89.3485	121.657	86.973	99.3261	67.7064	50.5224	95.1023	71.1104	79.6023	81.8943	80.7483	15.9203	33.1717	24.546	11.263	22.4364	16.8497	39.3885	93.9684	42.9786	58.7785
Stxbp5	ENSMUSG00000019790.17_Stxbp5	187.608	162.336	122.653	157.532	353.282	333.824	343.553	1676.16	1642.89	1809.59	1709.55	1351.46	1161.17	1256.31	1294.2	1211.22	1126.7	1210.71	1129.77	944.38	1078.25	1050.8	1192.73	1396.43	1294.58	672.633	729.777	701.205	936.704	793.192	864.948	1474.09	1450.41	1638.37	1520.96
Adgb	ENSMUSG00000050994.20_Adgb	2.55829	0.75505	1.65748	1.65694	0.970554	0	0.485277	10.1176	20.3886	24.6203	18.3755	22.4886	24.6653	23.5769	55.5044	50.8017	52.7109	53.0057	74.3443	54.4087	47.5512	58.7681	101.787	88.7629	95.2747	2.65338	0	1.32669	13.1401	2.63957	7.88985	2.38718	20.772	7.4101	10.1897
Grm1	ENSMUSG00000019828.13_Grm1	0	0	0	0	27.1755	4.87335	16.0244	146.144	187.79	201.886	178.607	297.171	273.216	285.193	246.385	256.682	230.61	244.559	285.429	309.612	316.151	303.731	352.338	387.281	369.809	0	0	0	0	5.27915	2.63957	11.9359	33.9605	14.8202	20.2389
Phactr2	ENSMUSG00000062866.16_Phactr2	150.087	162.336	85.36	132.594	1017.14	1771.95	1394.54	537.359	503.277	450.551	497.062	509.741	591.019	550.38	341.149	457.215	388.743	395.702	379.687	291.475	390.691	353.951	384.962	395.206	390.084	30.5139	19.6014	25.0577	129.524	175.532	152.528	434.468	642.942	494.254	523.888
Fuca2	ENSMUSG00000019810.15_Fuca2	24.7302	20.3863	30.6633	25.2599	71.821	61.4041	66.6126	80.9411	65.4581	88.633	78.3441	162.774	152.735	157.755	102.886	102.94	125.188	110.338	103.551	97.1585	75.8248	92.1781	113.531	131.031	122.281	50.4143	58.8043	54.6093	28.1574	38.2738	33.2156	134.876	170.462	148.202	151.18
Ccdc28a	ENSMUSG00000059554.12_Ccdc28a	11.0859	6.0404	9.11612	8.74749	18.4405	33.1387	25.7896	37.098	39.7041	66.4747	47.7589	149.924	149.889	149.907	219.31	189.838	218.75	209.299	177.895	182.658	164.501	175.018	220.538	213.454	216.996	21.2271	40.7107	30.9689	67.5778	38.2738	52.9258	179.039	216.952	211.929	202.64
Hebp2	ENSMUSG00000019853.6_Hebp2	29.8468	24.9166	28.1771	27.6468	9.70554	10.7214	10.2134	21.3595	48.2888	65.2437	44.964	41.2291	40.7926	41.0108	62.2732	48.1279	48.7576	53.0529	43.81	36.2725	50.1215	43.4013	60.028	63.9304	61.9792	25.2071	16.5858	20.8965	5.63149	11.8781	8.75478	41.7757	57.0405	46.6836	48.4999
Map3k5	ENSMUSG00000071369.11_Map3k5	17.9081	12.8358	16.5748	15.7729	56.2921	35.0881	45.6901	102.301	99.7968	109.56	103.886	102.805	76.8419	89.8234	98.8249	100.267	127.824	108.972	88.9476	110.113	107.954	102.338	88.737	97.2165	92.9767	51.741	36.1873	43.9641	279.697	267.917	273.807	174.264	159.581	137.828	157.225
Map7	ENSMUSG00000019996.17_Map7	94.6569	77.0151	64.6416	78.7712	182.464	335.286	258.875	231.581	248.956	265.899	248.812	405.865	279.856	342.861	247.739	205.881	255.648	236.423	264.188	297.953	280.166	280.769	354.948	320.18	337.564	17.247	9.04682	13.1469	204.611	211.166	207.888	217.234	476.106	283.807	325.716
Pde7b	ENSMUSG00000019990.15_Pde7b	3.41106	0.75505	0.828738	1.66495	162.082	256.338	209.21	200.104	207.105	183.421	196.877	224.35	302.624	263.487	262.631	282.083	258.283	267.666	209.757	178.772	214.623	201.05	227.062	218.737	222.9	0	1.5078	0.753902	114.507	76.5476	95.5273	21.4847	42.2033	40.0145	34.5675
Ahi1	ENSMUSG00000019986.17_Ahi1	226.835	212.169	204.698	214.568	1722.73	792.893	1257.81	6333.64	6383.78	7101.72	6606.38	3823.06	3513.86	3668.46	2768.45	2736.61	2548.57	2684.54	2720.2	2796.87	2925.04	2814.04	2457.23	2450.49	2453.86	646.099	637.801	641.95	5456.91	4916.21	5186.56	2461.19	3718.18	3530.91	3236.76
Akap7	ENSMUSG00000039166.16_Akap7	28.994	36.9974	45.5806	37.1907	105.79	149.612	127.701	269.804	284.367	281.902	278.691	340.006	264.678	302.342	360.102	322.19	307.041	329.777	396.945	382.157	335.428	371.51	365.388	346.598	355.993	143.283	131.179	137.231	176.453	164.973	170.713	189.781	372.906	317.893	293.527
Arhgap18	ENSMUSG00000039031.16_Arhgap18	17.9081	12.8358	5.80117	12.1817	797.795	1456.16	1126.98	600.313	533.323	545.339	559.658	354.463	339.622	347.043	561.813	548.124	537.651	549.196	521.738	533.724	535.914	530.459	592.45	521.482	556.966	75.6214	43.7263	59.6739	168.945	171.572	170.258	164.716	184.64	297.886	215.747
Rspo3	ENSMUSG00000019880.10_Rspo3	13.6442	9.81564	3.31495	8.92494	16.4994	11.696	14.0977	50.5882	38.631	35.6994	41.6395	36.9455	36.0493	36.4974	13.5377	25.4009	18.4488	19.1291	18.5861	12.9545	17.9923	16.511	26.0991	31.1727	28.6359	0	0	0	174.576	187.41	180.993	257.816	490.284	320.857	356.319
Gm20300	ENSMUSG00000111080.1_Gm20300	22.1719	12.8358	27.3484	20.7854	40.7633	28.2654	34.5143	92.1829	79.4082	72.6298	81.407	139.75	132.813	136.282	120.485	144.384	126.506	130.458	110.189	128.249	138.798	125.745	103.092	119.936	111.514	63.6812	52.7731	58.2271	69.455	69.9487	69.7018	125.327	135.842	196.368	152.512
Ncoa7	ENSMUSG00000039697.16_Ncoa7	101.479	99.6665	91.99	97.7118	356.193	332.362	344.278	689.124	723.259	667.209	693.197	906.504	869.927	888.215	805.491	812.827	733.999	784.106	678.392	606.269	718.408	667.689	712.506	667.307	689.906	237.478	230.694	234.086	767.759	926.49	847.125	1095.72	1923.88	1390.88	1470.16
Tpd52l1	ENSMUSG00000000296.8_Tpd52l1	14.497	15.856	10.7736	13.7089	237.786	322.128	279.957	98.928	67.6043	108.329	91.6205	280.572	361.442	321.007	148.914	141.71	158.133	149.586	106.206	102.34	91.2468	99.9311	203.573	120.464	162.019	11.9402	3.01561	7.47791	9.38581	19.7968	14.5913	19.0975	33.9605	2.96404	18.674
Nkain2	ENSMUSG00000069670.8_Nkain2	5.96935	0.75505	8.28738	5.00393	63.086	29.7274	46.4067	130.405	149.159	194.5	158.021	194.901	215.347	205.124	139.438	156.416	144.955	146.936	152.671	108.817	164.501	141.997	195.743	192.32	194.031	33.1673	33.1717	33.1695	251.54	299.592	275.566	132.489	84.077	124.49	113.685
Clvs2	ENSMUSG00000019785.14_Clvs2	8.52765	3.0202	20.7185	10.7554	100.938	44.3474	72.6425	184.366	199.594	240.048	208.002	299.312	333.93	316.621	345.21	377.002	394.014	372.075	331.894	413.247	409.968	385.037	426.721	376.714	401.717	30.5139	51.2653	40.8896	152.05	174.212	163.131	128.908	159.581	294.922	194.47
Fam229b	ENSMUSG00000051736.8_Fam229b	5.96935	3.77525	12.4311	7.39189	18.4405	10.234	14.3373	31.4771	30.0464	50.4715	37.3317	65.8594	51.228	58.5437	98.8249	64.1706	104.104	89.0332	75.6719	69.9541	79.6803	75.1021	52.1982	54.4201	53.3092	17.247	22.617	19.932	15.0173	21.1166	18.0669	41.7757	48.4679	57.0578	49.1005
Ddo	ENSMUSG00000063428.8_Ddo	0.852765	1.5101	0	0.787621	1.94111	1.462	1.70156	14.6144	5.36542	11.0791	10.353	16.5987	21.8193	19.209	29.7828	44.1173	40.8509	38.2504	43.81	55.7042	32.1292	43.8811	75.6874	73.9691	74.8283	1.32669	0	0.663346	28.1574	29.0353	28.5964	10.7423	14.5074	14.8202	13.3566
Crybg1	ENSMUSG00000019866.15_Crybg1	2.55829	2.26515	2.48622	2.43655	2.91166	6.33535	4.62351	25.8562	18.2424	4.92405	16.3409	23.5595	18.9733	21.2664	29.7828	40.1066	40.8509	36.9135	30.5343	16.8408	26.9885	24.7879	18.2694	24.8325	21.5509	1.32669	0	0.663346	9.38581	14.5177	11.9517	28.6462	28.3554	14.8202	23.9406
Grik2	ENSMUSG00000056073.16_Grik2	68.2212	55.8737	40.6082	54.901	398.898	219.788	309.343	1200.63	1442.23	1239.63	1294.16	1576.88	1581.43	1579.15	1191.31	1292.77	1207.08	1230.39	1173.58	1151.65	1118.09	1147.77	1334.97	1314.01	1324.49	202.984	208.077	205.53	882.266	733.801	808.034	686.316	720.754	958.126	788.398
Lilrb4a	ENSMUSG00000112148.1_Lilrb4a	0	0	0	0	3.88222	1.462	2.67211	2.24836	0	1.23101	1.15979	0	0	0	0	0	1.31777	0.439257	0	0	1.58075	0.526918	2.60991	0.914046	1.76198	0	0	0	38.1627	10.3207	24.2417	251.717	128.463	111.589	163.923
Fam184a	ENSMUSG00000019856.14_Fam184a	41.7855	29.4469	29.8346	33.689	365.899	287.04	326.469	687.999	720.04	779.231	729.09	1372.87	1354.69	1363.78	859.641	907.746	856.552	874.647	792.563	781.154	864.917	812.878	973.497	813.66	893.578	248.091	309.1	278.595	1421.01	1317.15	1369.08	848.644	1285.55	1081.13	1071.78
Man1a	ENSMUSG00000003746.16_Man1a	26.4357	35.4873	19.061	26.9947	205.757	365.014	285.385	361.987	448.549	371.766	394.101	407.472	469.59	438.531	323.55	398.392	333.396	351.78	335.877	332.93	381.694	350.167	425.416	420.039	422.727	10.6135	3.01561	6.81457	912.301	708.725	810.513	245.88	501.165	432.009	393.018
Pkib	ENSMUSG00000019876.15_Pkib	0	0.75505	0.828738	0.527929	2.91166	1.462	2.18683	33.7255	65.4581	48.0095	49.0644	76.0328	72.0986	74.0657	60.9195	66.8444	40.8509	56.2049	69.034	67.3632	59.1177	65.1716	49.5883	57.5902	53.5893	5.30677	0	2.65338	50.6834	59.3904	55.0369	125.327	226.843	225.267	192.479
Gcc2	ENSMUSG00000038039.13_Gcc2	156.056	171.396	87.0175	138.157	641.536	770.963	706.25	736.339	753.305	716.45	735.365	813.337	777.906	795.622	741.864	798.122	872.365	804.117	821.77	755.245	903.472	826.829	732.08	653.041	692.561	456.382	443.294	449.838	499.325	461.925	480.625	686.316	1168.51	961.09	938.637
Sh3rf3	ENSMUSG00000037990.18_Sh3rf3	34.1106	17.3661	55.5255	35.6674	33.9694	24.8541	29.4117	152.889	119.112	162.494	144.832	137.609	101.507	119.558	204.419	169.785	141.002	171.735	161.964	190.431	185.064	179.153	139.63	131.559	135.595	38.4741	7.53902	23.0065	60.0692	55.431	57.7501	90.713	59.3485	92.6262	80.8959
Cdh23	ENSMUSG00000012819.15_Cdh23	1.70553	0	1.65748	1.121	2.91166	6.82268	4.86717	83.1895	120.185	33.2374	78.8708	47.6544	24.6653	36.1598	75.8109	64.1706	75.113	71.6982	116.827	101.045	95.1023	104.325	66.5527	90.3479	78.4503	5.30677	15.078	10.1924	41.2976	10.5583	25.9279	60.8732	76.4936	58.5398	65.3022
Gm47903	ENSMUSG00000112267.1_Gm47903	0	0.75505	0	0.251683	2.91166	33.1387	18.0252	3.37255	5.36542	6.15507	4.96434	3.21265	1.89733	2.55499	2.70753	1.33689	1.31777	1.7874	0	3.88634	3.8555	2.58061	2.60991	0.52835	1.56913	1.32669	3.01561	2.17115	7.50865	1.31979	4.41422	57.2924	117.048	62.9858	79.1089
Zfp365	ENSMUSG00000037855.15_Zfp365	13.6442	21.1414	10.7736	15.1864	27.1755	22.9047	25.0401	46.0915	49.3619	68.9367	54.7967	207.752	235.269	221.51	96.1174	128.341	122.553	115.67	112.844	113.999	111.809	112.884	169.644	162.732	166.188	11.9402	13.5702	12.7552	116.384	155.735	136.059	170.684	238.713	188.216	199.204
A930033H14Rik	ENSMUSG00000090622.1_A930033H14Rik	11.0859	8.30554	9.11612	9.50254	26.205	36.0628	31.1339	37.098	45.0695	73.8608	52.0094	48.7253	36.998	42.8616	60.9195	68.1813	64.5708	64.5572	70.3616	59.5905	68.1138	66.022	62.6379	66.5722	64.605	25.2071	15.078	20.1426	69.455	62.03	65.7425	100.262	104.519	110.41	105.064
Slc16a9	ENSMUSG00000037762.6_Slc16a9	0	0.75505	4.14369	1.63291	10.6761	20.9554	15.8157	59.5816	37.558	38.1614	45.1003	10.1734	8.53799	9.3557	23.014	13.3689	9.22441	15.2024	13.2758	9.06812	23.133	15.159	10.4396	17.9639	14.2018	2.65338	1.5078	2.08059	33.7889	125.38	79.5843	69.2284	77.153	60.7628	69.048
Bicc1	ENSMUSG00000014329.14_Bicc1	46.9021	55.1186	31.4921	44.5042	95.1143	79.9229	87.5186	111.294	96.5776	70.1678	92.6798	97.986	52.1766	75.0813	93.4098	88.2346	127.824	103.156	126.12	121.772	137.513	128.468	100.482	137.371	118.926	15.9203	13.5702	14.7453	195.225	96.3444	145.785	74.0027	85.3958	67.4319	75.6101
Zwint	ENSMUSG00000019923.14_Zwint	631.899	505.883	828.738	655.507	1407.3	1106.24	1256.77	1383.87	1206.15	1430.43	1340.15	1803.91	2066.19	1935.05	1309.09	1368.97	1404.75	1360.94	1158.97	1095.95	1276.17	1177.03	1222.73	1308.71	1265.72	1198	1252.92	1225.46	1554.29	1856.93	1705.61	2531.59	3538.56	2129.66	2733.27
Pcdh15	ENSMUSG00000052613.16_Pcdh15	15.3498	6.0404	12.4311	11.2737	785.178	345.52	565.349	2351.79	2555.01	2508.81	2471.87	2458.22	2531.99	2495.1	1797.8	1947.84	1821.16	1855.6	1727.18	1720.35	1709.27	1718.93	1823.02	1757.82	1790.42	199.004	241.248	220.126	4893.76	4278.75	4586.26	2841.94	2939.4	4636.5	3472.61
Gnaz	ENSMUSG00000040009.6_Gnaz	108.301	54.3636	203.041	121.902	208.669	121.834	165.251	209.098	209.251	214.196	210.849	207.752	201.117	204.434	192.235	177.806	179.217	183.086	200.464	174.885	205.627	193.659	129.191	146.881	138.036	86.2349	81.4214	83.8282	185.839	384.058	284.948	236.331	205.082	206.001	215.805
Susd2	ENSMUSG00000006342.15_Susd2	39.2272	38.5075	33.1495	36.9614	57.2627	20.468	38.8654	305.777	260.76	313.908	293.482	390.337	356.698	373.518	591.596	506.68	444.089	514.122	570.858	588.133	528.203	562.398	332.764	402.075	367.419	19.9004	27.1405	23.5204	18.7716	32.9947	25.8831	217.234	160.241	191.922	189.799
Chchd10	ENSMUSG00000049422.7_Chchd10	17.9081	17.3661	14.0886	16.4542	105.79	63.3535	84.5719	46.0915	27.9002	56.6266	43.5394	238.807	255.191	246.999	21.6603	38.7697	36.8976	32.4425	38.4997	22.0226	39.8402	33.4542	60.028	71.8557	65.9418	21.2271	13.5702	17.3986	18.7716	21.1166	19.9441	108.617	44.5113	81.5111	78.2131
S100b	ENSMUSG00000033208.7_S100b	0	0.75505	0	0.251683	1.94111	6.82268	4.3819	73.0718	55.8004	152.646	93.8393	343.754	407.926	375.84	277.522	274.062	226.657	259.414	201.792	195.612	214.623	204.009	247.942	210.812	229.377	0	0	0	0	0	0	42.9693	24.7285	24.4533	30.7171
Col6a1	ENSMUSG00000001119.7_Col6a1	8.52765	7.5505	12.4311	9.50307	140.73	120.859	130.795	363.111	228.567	192.038	261.239	167.058	94.8666	130.962	182.758	143.047	126.506	150.77	216.395	279.816	187.634	227.949	137.02	178.054	157.537	15.9203	12.0624	13.9914	476.799	179.491	328.145	1209.11	1292.48	541.678	1014.42
Adarb1	ENSMUSG00000020262.15_Adarb1	105.743	129.113	74.5865	103.148	181.494	131.093	156.293	704.862	699.651	710.295	704.936	1338.61	1222.83	1280.72	1259	1232.61	1135.92	1209.18	1200.13	1194.4	1130.95	1175.16	1406.74	1338.84	1372.79	262.685	242.756	252.721	1497.98	1414.81	1456.39	2101.92	2621.88	1981.46	2235.09
Hcn2	ENSMUSG00000020331.9_Hcn2	31.5523	14.3459	32.3208	26.073	29.1166	16.082	22.5993	204.601	145.939	194.5	181.68	225.957	184.041	204.999	169.221	203.207	205.572	192.667	176.568	172.294	228.76	192.541	169.644	234.588	202.116	53.0677	63.3277	58.1977	82.5951	204.567	143.581	253.042	189.256	151.166	197.821
Grin3b	ENSMUSG00000035745.9_Grin3b	6.82212	7.5505	6.62991	7.00084	1.94111	1.462	1.70156	2.24836	4.29234	4.92405	3.82158	55.1506	43.6386	49.3946	139.438	147.058	112.011	132.835	155.326	141.204	113.095	136.542	110.921	151.108	131.015	0	0	0	1.87716	1.31979	1.59847	4.77437	6.92399	0.74101	4.14646
Cbarp	ENSMUSG00000035640.18_Cbarp	156.909	99.6665	225.417	160.664	133.936	83.3342	108.635	395.712	404.553	451.782	417.349	333.581	330.136	331.858	358.748	350.264	351.845	353.619	383.67	353.657	336.714	358.013	305.36	430.606	367.983	163.183	188.475	175.829	737.725	828.826	783.275	549.052	355.761	267.505	390.773
Adamtsl5	ENSMUSG00000043822.18_Adamtsl5	0	0.75505	0	0.251683	1.94111	0	0.970554	0	0	1.23101	0.410338	4.81898	10.4353	7.62715	37.9054	29.4115	23.7199	30.3456	75.6719	54.4087	38.555	56.2119	107.006	112.539	109.773	0	0	0	3.75432	1.31979	2.53706	4.77437	2.63771	0	2.47069
Izumo4	ENSMUSG00000055862.7_Izumo4	18.7608	9.81564	16.5748	15.0504	22.3227	12.6707	17.4967	39.3464	40.7772	27.0823	35.7353	60.505	52.1766	56.3408	94.7636	86.8977	73.7952	85.1522	107.534	112.704	77.11	99.1158	113.531	126.804	120.168	33.1673	19.6014	26.3844	86.3495	75.2278	80.7887	75.1963	34.9496	59.2808	56.4756
Matk	ENSMUSG00000004933.17_Matk	3.41106	9.81564	5.80117	6.34262	31.0577	21.4427	26.2502	202.353	185.644	136.642	174.88	221.673	143.249	182.461	223.371	163.1	167.357	184.61	241.619	297.953	249.322	262.965	189.219	245.683	217.451	65.0079	40.7107	52.8593	140.787	83.1466	111.967	268.558	319.163	203.037	263.586
Nfic	ENSMUSG00000055053.18_Nfic	84.4237	34.7323	130.941	83.3655	231.962	290.939	261.451	394.588	320.852	328.681	348.04	366.778	385.158	375.968	388.531	391.708	386.107	388.782	427.48	308.316	331.573	355.79	264.906	331.276	298.091	58.3744	57.2965	57.8355	135.156	153.095	144.125	262.59	316.525	220.08	266.398
Tle2	ENSMUSG00000034771.15_Tle2	12.7915	18.1212	12.4311	14.4479	51.4394	43.3728	47.4061	110.17	103.016	52.9336	88.7065	88.8834	68.3039	78.5937	158.391	147.058	142.319	149.256	248.257	253.907	232.615	244.926	123.971	179.639	151.805	9.28684	9.04682	9.16683	52.5605	23.7562	38.1584	44.1629	23.08	27.4174	31.5534
Ankrd24	ENSMUSG00000054708.17_Ankrd24	41.7855	37.7525	24.8622	34.8	68.9093	89.1822	79.0458	524.993	438.892	322.525	428.803	353.927	247.602	300.765	694.482	501.333	590.362	595.392	1038.16	1029.88	812.225	960.09	570.266	609.716	589.991	179.103	161.335	170.219	407.344	238.881	323.113	416.564	509.737	291.958	406.086
Slc41a2	ENSMUSG00000034591.5_Slc41a2	11.0859	0	6.62991	5.90528	90.2615	12.1834	51.2224	142.771	164.182	184.652	163.868	145.105	134.711	139.908	131.315	179.143	141.002	150.487	140.723	142.499	156.79	146.671	167.034	152.165	159.6	45.1075	49.7575	47.4325	311.609	281.115	296.362	420.144	377.522	371.246	389.638
1500009L16Rik	ENSMUSG00000087651.3_1500009L16Rik	27.2885	27.1818	19.8897	24.7867	94.1437	89.6696	91.9066	51.7124	53.6542	43.0855	49.484	73.891	54.074	63.9825	44.6743	33.4222	30.3088	36.1351	66.3788	72.545	59.1177	66.0138	44.3685	43.3247	43.8466	15.9203	19.6014	17.7609	35.6661	60.7102	48.1881	57.2924	71.5479	45.2016	58.014
Tcp11l2	ENSMUSG00000020034.7_Tcp11l2	13.6442	6.0404	19.061	12.9152	48.5277	67.2522	57.8899	25.8562	27.9002	27.0823	26.9462	36.4101	23.7166	30.0634	32.4904	42.7804	44.8043	40.025	33.1894	24.6135	32.1292	29.9774	31.3189	39.0979	35.2084	35.8207	27.1405	31.4806	24.4031	29.0353	26.7192	64.454	107.487	62.2448	78.0618
Fbxo7	ENSMUSG00000001786.14_Fbxo7	40.9327	46.8131	45.5806	44.4421	60.1743	54.5815	57.3779	51.7124	80.4813	67.7057	66.6331	81.9227	75.8933	78.908	67.6883	72.1919	54.0287	64.6363	99.5682	86.7949	71.9693	86.1108	96.5667	67.1005	81.8336	25.2071	22.617	23.9121	73.2093	75.2278	74.2186	59.6796	44.5113	70.3959	58.1956
Gnptab	ENSMUSG00000035311.16_Gnptab	154.35	174.416	146.687	158.485	258.167	284.116	271.142	442.928	371.287	451.782	421.999	530.623	409.824	470.224	410.191	413.098	390.061	404.45	420.842	384.748	370.128	391.906	374.522	367.204	370.863	145.936	143.241	144.589	433.624	522.636	478.13	315.108	284.873	363.836	321.272
Ano4	ENSMUSG00000035189.17_Ano4	3.41106	3.0202	3.31495	3.24874	145.583	65.7902	105.687	330.51	375.58	407.465	371.185	1104.62	1099.5	1102.06	1011.26	967.906	865.776	948.315	777.96	760.427	737.685	758.691	1025.7	818.415	922.055	27.8605	34.6795	31.27	581.92	642.736	612.328	836.708	1212.69	1159.68	1069.69
Ikbip	ENSMUSG00000019975.12_Ikbip	45.1965	31.7121	33.1495	36.686	122.29	127.194	124.742	82.0653	78.3352	102.174	87.5248	90.4898	79.6879	85.0888	89.3485	77.5395	63.2531	76.7137	96.9131	76.4313	109.239	94.1945	56.1131	59.1753	57.6442	71.6413	67.8511	69.7462	129.524	80.507	105.016	115.778	167.165	168.95	150.631
Tmcc3	ENSMUSG00000020023.18_Tmcc3	23.8774	25.6717	26.5196	25.3562	57.2627	52.1448	54.7037	75.3202	91.2122	84.9399	83.8241	138.68	150.838	144.759	90.7023	81.5501	98.8329	90.3618	57.0858	76.4313	92.532	75.3497	69.1627	70.2706	69.7166	11.9402	15.078	13.5091	11.263	59.3904	35.3267	39.3885	37.2576	39.2735	38.6399
Eea1	ENSMUSG00000036499.9_Eea1	143.264	148.745	101.106	131.038	685.211	691.528	688.369	1126.43	1179.32	1203.93	1169.89	1218.67	1128.91	1173.79	1013.97	1093.57	1031.82	1046.45	1020.91	1006.56	975.441	1000.97	935.653	833.737	884.695	707.127	646.847	676.987	985.51	868.42	926.965	1357.11	1933.11	1543.52	1611.25
Kitl	ENSMUSG00000019966.18_Kitl	58.8408	80.7903	22.3759	54.0023	511.482	969.308	740.395	596.941	555.858	593.348	582.049	320.73	400.337	360.533	284.291	375.665	338.667	332.875	314.636	237.067	285.307	279.003	319.714	300.631	310.173	5.30677	19.6014	12.4541	93.8581	141.217	117.538	102.649	82.7581	76.324	87.2437
Cep290	ENSMUSG00000019971.10_Cep290	135.59	144.214	48.0668	109.29	395.015	439.088	417.052	514.875	560.15	619.2	564.742	1034.47	959.101	996.788	790.599	823.523	769.579	794.567	846.994	853.699	844.354	848.349	1075.28	810.49	942.887	435.155	452.341	443.748	508.711	442.129	475.42	670.799	1328.09	947.752	982.212
Mgat4c	ENSMUSG00000019888.16_Mgat4c	0.852765	0	1.65748	0.836747	119.378	42.8854	81.1318	296.784	316.56	221.582	278.309	229.169	208.706	218.938	201.711	215.239	220.068	212.339	181.878	182.658	204.341	189.626	180.084	181.753	180.918	10.6135	4.52341	7.56847	20.6488	18.477	19.5629	10.7423	26.3771	23.7123	20.2772
Lrriq1	ENSMUSG00000019892.13_Lrriq1	5.11659	2.26515	0	2.46058	12.6172	19.4934	16.0553	57.3333	49.3619	82.4779	63.0577	144.569	149.889	147.229	184.112	160.426	147.59	164.043	188.516	165.817	178.638	177.657	211.403	174.356	192.879	18.5737	21.1092	19.8415	86.3495	79.1872	82.7683	106.23	288.829	177.842	190.967
Slc6a15	ENSMUSG00000019894.14_Slc6a15	23.0246	27.9368	22.3759	24.4458	137.819	60.4295	99.1241	318.143	230.713	285.595	278.151	383.912	371.877	377.895	387.177	332.885	407.192	375.751	297.377	358.839	291.733	315.983	335.374	351.881	343.628	245.438	146.257	195.847	313.486	372.18	342.833	508.47	799.556	477.21	595.079
Ppfia2	ENSMUSG00000053825.15_Ppfia2	41.7855	7.5505	65.4703	38.2688	870.587	488.309	679.448	886.98	996.895	982.349	955.408	1438.2	1293.98	1366.09	705.312	782.079	876.319	787.903	671.754	751.359	701.701	708.271	809.073	784.6	796.837	561.19	361.873	461.532	1255.82	1128.42	1192.12	1076.62	1448.76	1211.55	1245.64
Kcnc2	ENSMUSG00000035681.7_Kcnc2	2.55829	0	3.31495	1.95775	55.3216	25.3414	40.3315	183.242	195.301	203.117	193.887	112.443	84.4313	98.4371	79.8722	105.614	135.731	107.072	119.482	106.227	124.661	116.79	114.836	159.033	136.935	31.8406	37.6951	34.7678	103.244	167.613	135.428	114.585	77.8124	149.684	114.027
Kcnmb4	ENSMUSG00000054934.10_Kcnmb4	31.5523	40.0176	54.6967	42.0889	166.935	194.934	180.935	30.3529	25.754	30.7753	28.9608	44.9772	58.8173	51.8972	47.3818	78.8764	61.9353	62.7312	54.4306	49.227	43.6957	49.1178	83.5172	71.3273	77.4222	45.1075	48.2497	46.6786	82.5951	83.1466	82.8709	163.522	129.907	133.382	142.27
Tbc1d30	ENSMUSG00000052302.6_Tbc1d30	167.142	89.8509	195.582	150.858	146.554	106.726	126.64	227.085	284.367	327.45	279.634	382.841	363.339	373.09	398.007	381.013	395.332	391.451	435.445	344.589	379.124	386.386	317.104	354.523	335.814	172.47	135.702	154.086	249.663	279.795	264.729	398.66	306.963	316.411	340.678
Slc16a7	ENSMUSG00000020102.15_Slc16a7	14.497	3.0202	5.80117	7.77279	62.1154	39.4741	50.7948	177.621	208.178	150.184	178.661	111.372	91.0719	101.222	66.3345	60.1599	67.2064	64.5669	57.0858	72.545	65.5435	65.0581	61.3329	56.5335	58.9332	38.4741	37.6951	38.0846	105.121	125.38	115.25	120.553	83.4175	133.382	112.451
Arhgap9	ENSMUSG00000040345.10_Arhgap9	0	0	0	0	0.970554	0	0.485277	0	0	1.23101	0.410338	10.7088	13.2813	11.9951	27.0753	25.4009	30.3088	27.595	22.5688	15.5454	21.8478	19.9873	14.3545	17.4356	15.895	0	0	0	0	0	0	3.58078	0	0	1.19359
Itga7	ENSMUSG00000025348.9_Itga7	7.67488	3.0202	10.7736	7.15623	18.4405	13.158	15.7993	52.8366	46.1426	54.1646	51.0479	114.049	124.275	119.162	230.14	208.554	179.217	205.971	209.757	225.408	147.794	194.32	217.928	231.418	224.673	19.9004	4.52341	12.2119	336.012	277.155	306.584	1073.04	1506.79	586.88	1055.57
Vmn2r84	ENSMUSG00000070601.5_Vmn2r84	0	0	0	0	5.20217	0.667648	2.93491	109.585	98.8096	88.7437	99.0462	192.433	181.053	186.743	166.635	219.089	170.23	185.318	194.649	214.707	216.396	208.584	213.465	164.333	188.899	1.36649	4.52341	2.94495	13.1401	2.83754	7.98884	19.9091	13.2281	38.1768	23.7714
Vmn2r85	ENSMUSG00000092048.3_Vmn2r85	0	0	0	0	10.6761	2.25636	6.46623	136.566	75.3627	106.384	106.104	167.47	176.566	172.018	154.275	182.498	214.23	183.668	179.143	192.944	212.322	194.803	202.503	154.632	178.568	5.51904	12.6203	9.06967	17.4388	20.2719	18.8554	32.7999	6.47228	30.9372	23.4031
Vmn2r86	ENSMUSG00000092162.3_Vmn2r86	0	0	0.828738	0.276246	13.5683	4.87335	9.22084	63.4938	54.9312	82.047	66.824	109.953	92.9029	101.428	81.8216	101.924	121.762	101.836	96.0103	155.674	140.096	130.593	102.217	112.956	107.587	8.65003	4.52341	6.58672	13.9473	13.1979	13.5726	13.8218	6.73275	26.5504	15.7016
Col4a1	ENSMUSG00000031502.11_Col4a1	411.033	540.615	304.976	418.875	8031.33	17714.6	12873	3845.83	3238.57	2725.46	3269.95	538.655	566.354	552.504	794.661	656.412	546.875	665.983	787.253	891.267	636.157	771.559	703.371	818.415	760.893	43.7808	25.6327	34.7067	1830.23	331.266	1080.75	1130.33	1411.83	893.658	1145.27
Col4a2	ENSMUSG00000031503.13_Col4a2	319.787	351.098	310.777	327.221	6055.29	14895.9	10475.6	3337.7	2753.53	2384.47	2825.23	616.83	591.968	604.399	1095.2	796.785	686.559	859.514	1451.04	1592.1	1061.55	1368.23	964.362	1019.19	991.775	34.494	18.0936	26.2938	1122.54	199.288	660.915	800.9	1266.43	636.527	901.286
Gas6	ENSMUSG00000031451.6_Gas6	15.3498	6.0404	17.4035	12.9312	192.17	300.198	246.184	324.889	275.783	348.377	316.349	568.64	516.074	542.357	475.172	403.74	429.594	436.169	367.739	479.315	456.234	434.429	456.735	580.129	518.432	46.4342	30.1561	38.2951	178.33	178.171	178.251	296.011	353.123	347.534	332.223
Csmd1	ENSMUSG00000060924.15_Csmd1	6.82212	1.5101	7.45865	5.26362	564.862	200.782	382.822	1492.91	1701.91	1631.09	1608.64	1293.09	1185.83	1239.46	1254.94	1183.15	1234.75	1224.28	1184.2	1202.17	1201.63	1196	1273.64	1478.85	1376.24	132.669	165.858	149.264	1565.55	1466.28	1515.92	1059.91	770.211	1330.85	1053.66
Gm31371	ENSMUSG00000110591.1_Gm31371	1.06596	0	0	0.355319	0	1.39378	0.696888	20.5051	27.8787	35.8717	28.0852	29.9526	25.1871	27.5699	45.9197	56.0557	48.6522	50.2092	48.7486	39.7443	32.8489	40.4473	46.2346	23.855	35.0448	11.8474	6.34785	9.0976	7.13322	32.7175	19.9254	25.5548	35.8761	86.4462	49.2924
Gm15319	ENSMUSG00000074449.3_Gm15319	2.02958	0	0	0.676527	16.9362	3.79146	10.3638	64.7641	65.3186	113.389	81.1571	97.4398	113.906	105.673	109.872	217.284	182.169	169.775	155.194	113.805	160.659	143.219	168.979	132.257	150.618	17.3001	22.4964	19.8982	85.974	83.1466	84.5603	135.7	208.956	294.5	213.052
Gm21119	ENSMUSG00000095294.2_Gm21119	2.02958	0	2.48622	1.50526	6.35713	2.86553	4.61133	133.643	153.633	100.094	129.123	111.249	122.093	116.671	66.1315	189.25	146.549	133.977	155.884	117.795	125.445	133.041	193.708	139.601	166.654	25.9368	22.4813	24.2091	93.5765	105.596	99.5863	160.24	177.297	281.547	206.361
Tacc1	ENSMUSG00000065954.11_Tacc1	311.259	299.755	262.71	291.241	788.09	1531.21	1159.65	883.607	875.637	893.716	884.32	925.244	917.36	921.302	1034.28	1030.74	971.198	1012.07	963.821	1063.56	949.738	992.373	1029.61	995.412	1012.51	286.565	271.405	278.985	493.694	463.245	478.469	572.924	826.335	635.786	678.349
Star	ENSMUSG00000031574.8_Star	18.7608	21.8964	2.48622	14.3812	4.85277	9.25936	7.05606	22.4836	22.5348	29.5443	24.8542	38.0164	35.1006	36.5585	28.4291	32.0853	43.4865	34.667	23.8964	31.0907	32.1292	29.0387	20.8793	22.7191	21.7992	21.2271	9.04682	15.1369	9.38581	13.1979	11.2918	53.7117	91.9901	80.7701	75.4906
Gm45470	ENSMUSG00000109674.1_Gm45470	0	0	0	0	0.970554	0	0.485277	35.9738	21.4617	50.4715	35.969	52.4734	55.9713	54.2223	101.532	86.8977	94.8796	94.4366	79.6546	93.2721	77.11	83.3456	91.3469	65.5155	78.4312	10.6135	15.078	12.8458	24.4031	15.8374	20.1203	40.5821	43.8519	54.8347	46.4229
Unc5d	ENSMUSG00000063626.6_Unc5d	17.9081	9.81564	38.122	21.9486	253.315	131.093	192.204	594.692	636.339	614.276	615.102	352.857	278.908	315.882	310.012	264.704	305.723	293.48	252.24	244.839	259.604	252.227	242.722	287.423	265.072	39.8007	108.562	74.1813	767.759	633.498	700.628	355.691	408.845	474.987	413.174
Wrn	ENSMUSG00000031583.13_Wrn	97.2152	92.8711	50.553	80.2131	151.406	197.858	174.632	201.229	182.424	194.5	192.718	194.366	177.401	185.883	230.14	216.576	187.124	211.28	200.464	199.499	214.623	204.862	203.573	217.68	210.627	47.7609	72.3745	60.0677	125.77	105.583	115.676	115.778	245.307	217.857	192.981
Tex15	ENSMUSG00000009628.14_Tex15	2.55829	8.30554	0.828738	3.89753	52.4099	36.0628	44.2363	148.392	179.205	167.418	165.005	66.9303	61.6633	64.2968	47.3818	41.4435	55.3464	48.0572	83.6373	53.1133	61.688	66.1462	40.4536	46.4948	43.4742	1.32669	9.04682	5.18675	37.5432	36.954	37.2486	32.227	35.6091	34.8275	34.2212
AI429214	ENSMUSG00000074384.4_AI429214	3.41106	8.30554	4.97243	5.56301	25.2344	33.1387	29.1866	5.62091	15.0232	9.84811	10.1641	13.3861	10.4353	11.9107	20.3065	14.7058	18.4488	17.8204	13.2758	18.1362	21.8478	17.7533	7.82973	5.2835	6.55662	1.32669	9.04682	5.18675	7.50865	13.1979	10.3533	27.4526	38.9062	44.4606	36.9398
Sgcz	ENSMUSG00000039539.13_Sgcz	3.41106	0	0.828738	1.41327	268.843	93.5682	181.206	609.307	563.369	791.542	654.739	596.483	723.832	660.157	588.888	676.465	641.755	635.703	512.445	494.86	506.356	504.554	626.379	595.451	610.915	41.1274	22.617	31.8722	302.223	324.668	313.445	227.976	211.346	341.606	260.309
Slc7a2	ENSMUSG00000031596.15_Slc7a2	20.4663	20.3863	24.8622	21.9049	41.7338	66.2775	54.0057	118.039	112.674	115.715	115.476	145.64	176.452	161.046	134.023	131.015	65.8886	110.309	118.154	101.045	107.954	109.051	76.9924	108.312	92.6521	26.5338	22.617	24.5754	221.505	248.12	234.813	62.0668	76.4936	69.6549	69.4051
Fam149a	ENSMUSG00000070044.15_Fam149a	53.7242	58.1388	51.3818	54.4149	45.616	55.5561	50.5861	100.052	92.2853	100.943	97.7602	72.8202	71.1499	71.9851	70.3958	74.8657	100.151	81.8041	63.7237	63.4769	87.3913	71.5306	78.2973	82.951	80.6242	11.9402	7.53902	9.73962	58.192	63.3498	60.7709	68.0348	38.9062	84.4751	63.8054
1700029J07Rik	ENSMUSG00000071103.10_1700029J07Rik	2.55829	6.0404	1.65748	3.41872	29.1166	27.7781	28.4473	65.2026	52.5811	39.3924	52.392	67.4657	55.9713	61.7185	32.4904	49.4648	51.3931	44.4494	37.1721	49.227	43.6957	43.3649	50.8933	31.701	41.2972	53.0677	28.6483	40.858	88.2266	55.431	71.8288	120.553	139.799	111.892	124.081
Cfap97	ENSMUSG00000031631.15_Cfap97	82.7182	96.6463	53.0393	77.4679	146.175	173.408	159.792	146.144	110.474	128.025	128.214	154.743	166.017	160.38	109.655	96.2559	134.413	113.441	108.861	119.181	116.95	114.997	106.798	86.1211	96.4594	62.3545	78.4058	70.3801	112.63	54.1113	83.3705	142.037	177.716	169.691	163.148
Glra3	ENSMUSG00000038257.9_Glra3	0	0	0	0	23.2933	7.79735	15.5453	71.9476	85.8468	77.5538	78.4494	102.269	68.3039	85.2867	51.4431	52.1386	50.0753	51.219	74.3443	64.7723	64.2583	67.7916	62.6379	64.4588	63.5483	0	0	0	521.851	663.853	592.852	266.171	251.571	334.936	284.226
Mfap3l	ENSMUSG00000031647.10_Mfap3l	258.388	123.073	214.643	198.701	208.669	154.485	181.577	275.425	291.879	334.836	300.713	627.003	723.832	675.418	529.322	589.567	581.138	566.676	411.549	480.611	478.082	456.747	566.351	469.704	518.027	509.45	545.825	527.637	491.817	584.666	538.241	1663.87	2369.98	1500.54	1844.8
Nek1	ENSMUSG00000031644.19_Nek1	191.019	151.01	134.256	158.762	928.82	648.155	788.487	1749.23	1873.61	1916.69	1846.51	3107.17	2904.82	3005.99	2596.52	3226.56	3184.38	3002.49	3110.51	3172.55	3130.67	3137.91	3203.67	2970.91	3087.29	1442.47	1280.52	1361.49	2404.64	2135.41	2270.03	3089.02	4431.02	4082.96	3867.67
Anxa10	ENSMUSG00000031635.14_Anxa10	0	0	0	0	0	0	0	0	0	0	0	0.535442	0	0.267721	2.70753	0	0	0.902511	0	0	0	0	3.91487	0	1.95743	0	0	0	9.38581	1.31979	5.3528	56.0988	81.4393	51.8707	63.1363
Spock3	ENSMUSG00000054162.15_Spock3	11.9387	9.06059	17.4035	12.8009	322.224	174.953	248.588	415.947	429.234	386.538	410.573	677.335	725.729	701.532	310.012	326.2	308.359	314.857	335.877	273.339	339.284	316.167	362.778	314.369	338.573	264.012	310.607	287.31	709.567	1224.76	967.165	578.892	989.141	652.83	740.288
Tll1	ENSMUSG00000053626.5_Tll1	17.0553	4.5303	9.94486	10.5101	26.205	50.6828	38.4439	35.9738	45.0695	66.4747	49.1727	109.23	101.507	105.369	64.9808	104.277	88.2907	85.8496	112.844	81.6131	113.095	102.517	100.482	82.951	91.7163	2.65338	24.1248	13.3891	58.192	131.979	95.0854	210.072	275.641	264.54	250.084
2022-03-01	ENSMUSG00000036469.16_March1	0	0	0.828738	0.276246	416.368	157.409	286.888	172	247.882	187.114	202.332	177.767	161.273	169.52	100.179	93.5821	94.8796	96.2135	116.827	163.226	181.208	153.754	112.226	151.108	131.667	18.5737	9.04682	13.8102	809.057	876.338	842.698	695.864	655.8	811.406	721.023
Npy1r	ENSMUSG00000036437.6_Npy1r	3.41106	0.75505	1.65748	1.94119	14.5583	11.696	13.1272	51.7124	49.3619	44.3165	48.4636	16.5987	26.5626	21.5807	12.1839	18.7164	15.8133	15.5712	14.6033	12.9545	17.9923	15.1834	10.4396	19.549	14.9943	0	0	0	97.6124	141.217	119.415	165.909	119.828	191.922	159.22
Psd3	ENSMUSG00000030465.19_Psd3	360.719	303.53	216.301	293.517	557.098	349.419	453.258	1486.17	1177.17	1482.14	1381.83	699.288	778.855	739.071	513.077	585.557	629.895	576.176	544.306	562.224	641.298	582.609	668.137	596.508	632.323	355.553	337.748	346.651	1432.27	1739.48	1585.88	1571.96	1479.75	1772.5	1608.07
Csgalnact1	ENSMUSG00000036356.15_Csgalnact1	0.852765	2.26515	0.828738	1.31555	69.8799	87.7202	78.8	119.163	137.355	155.108	137.209	133.325	121.429	127.377	142.145	133.689	110.693	128.842	144.706	81.6131	114.38	113.566	182.694	144.24	163.467	5.30677	1.5078	3.40728	155.804	244.161	199.983	194.556	247.615	265.282	235.817
Tmem59l	ENSMUSG00000035964.8_Tmem59l	24.7302	13.5909	39.7794	26.0335	53.3805	10.234	31.8072	93.3071	93.3583	104.636	97.1005	123.687	99.6099	111.649	100.179	90.9083	100.151	97.0792	62.3961	91.9767	113.095	89.1558	100.482	120.464	110.473	7.96015	9.04682	8.50348	43.1747	19.7968	31.4858	64.454	12.8588	34.8275	37.3801
Rab3a	ENSMUSG00000031840.12_Rab3a	144.97	61.9141	274.312	160.399	426.073	160.333	293.203	408.078	318.706	387.769	371.518	464.229	578.686	521.457	259.923	255.345	288.592	267.954	213.74	211.158	312.295	245.731	270.126	330.219	300.172	86.2349	98.0072	92.1211	153.927	267.917	210.922	396.273	523.915	248.238	389.475
Ocel1	ENSMUSG00000002396.8_Ocel1	24.7302	28.6919	29.0058	27.476	45.616	22.9047	34.2604	35.9738	46.1426	46.7785	42.965	63.1822	44.5873	53.8847	56.8582	40.1066	32.9443	43.303	31.8618	68.6586	39.8402	46.7869	39.1487	63.9304	51.5395	23.8804	25.6327	24.7565	50.6834	30.3551	40.5192	68.0348	96.2764	64.4679	76.2597
Gtpbp3	ENSMUSG00000007610.15_Gtpbp3	104.037	144.97	133.427	127.478	79.5854	75.5369	77.5611	137.15	129.843	135.411	134.135	173.483	154.633	164.058	224.725	189.838	221.386	211.983	199.136	239.658	187.634	208.809	198.353	232.474	215.414	50.4143	34.6795	42.5469	131.401	98.984	115.193	112.198	96.9358	82.9931	97.3755
Jak3	ENSMUSG00000031805.17_Jak3	1.70553	1.5101	2.48622	1.90061	61.1449	101.205	81.1748	85.9325	53.6542	43.0855	60.8907	19.8114	28.46	24.1357	66.3345	33.4222	27.6732	42.4766	52.1207	46.6361	55.2622	51.3396	35.2338	37.0268	36.1303	11.9402	10.5546	11.2474	162.506	128.547	145.527	65.6476	42.5331	34.3903	47.5236
Nr3c2	ENSMUSG00000031618.13_Nr3c2	5.11659	8.30554	6.62991	6.68401	46.5866	20.9554	33.771	577.83	659.947	690.598	642.792	612.546	587.224	599.885	690.421	782.079	612.764	695.088	720.874	708.609	720.978	716.821	806.463	863.853	835.158	9.28684	0	4.64342	50.6834	22.4364	36.5599	66.8412	59.3485	106.705	77.6317
Mmaa	ENSMUSG00000037022.3_Mmaa	17.0553	31.7121	32.3208	27.0294	56.2921	47.7588	52.0255	76.4444	77.2621	80.0159	77.9074	191.688	179.298	185.493	201.711	247.324	270.143	239.726	195.154	256.498	253.178	234.943	242.722	190.206	216.464	47.7609	60.3121	54.0365	138.91	91.0653	114.988	156.361	236.405	206.742	199.836
Inpp4b	ENSMUSG00000037940.17_Inpp4b	14.497	3.77525	8.28738	8.85321	245.55	158.384	201.967	504.758	547.273	541.646	531.226	594.341	556.867	575.604	360.102	393.045	503.389	418.845	350.48	330.339	516.637	399.152	297.53	287.423	292.476	58.3744	147.765	103.07	152.05	118.781	135.415	157.554	254.539	390.512	267.535
Clgn	ENSMUSG00000002190.13_Clgn	35.8161	24.9166	27.3484	29.3604	45.616	30.2147	37.9154	136.026	149.159	168.649	151.278	262.367	239.064	250.715	323.55	344.917	292.545	320.337	347.825	307.021	289.162	314.669	382.352	295.876	339.114	27.8605	27.1405	27.5005	67.5778	93.7049	80.6413	118.166	328.065	123.008	189.746
Nfix	ENSMUSG00000001911.16_Nfix	0	0	0	0	69.8799	37.0374	53.4586	113.542	135.209	89.864	112.872	59.9695	72.0986	66.0341	77.1647	73.5288	63.2531	71.3155	74.3443	67.3632	61.688	67.7985	43.0635	63.4021	53.2328	5.30677	6.03121	5.66899	71.3322	130.659	100.996	10.7423	22.0908	21.4893	18.1075
Adcy7	ENSMUSG00000031659.13_Adcy7	12.7915	12.8358	3.31495	9.64742	3.88222	7.79735	5.83978	37.098	50.435	39.3924	42.3085	58.8987	32.2546	45.5767	36.5517	26.7377	68.5242	43.9379	57.0858	69.9541	50.1215	59.0538	60.028	61.817	60.9225	2.65338	0	1.32669	5.63149	9.23851	7.435	74.0027	68.9101	34.0865	58.9998
Nod2	ENSMUSG00000055994.15_Nod2	3.41106	1.5101	8.28738	4.40285	4.85277	2.92401	3.88839	3.37255	1.07308	3.69304	2.71289	2.67721	1.89733	2.28727	10.8301	4.01066	14.4955	9.77876	15.9309	14.2499	6.42583	12.2022	13.0496	23.7758	18.4127	21.2271	12.0624	16.6447	16.8945	7.91872	12.4066	70.4219	49.7868	52.6117	57.6068
4930488L21Rik	ENSMUSG00000097520.2_4930488L21Rik	0	0.75505	4.14369	1.63291	47.5571	27.2907	37.4239	56.2091	60.0927	54.1646	56.8221	186.869	209.655	198.262	113.716	80.2132	98.8329	97.5875	79.6546	84.204	77.11	80.3229	95.2618	72.384	83.8229	15.9203	13.5702	14.7453	56.3149	52.7915	54.5532	32.227	56.381	68.9139	52.5073
Mt3	ENSMUSG00000031760.9_Mt3	1.70553	0.75505	2.48622	1.64893	31.0577	3.41134	17.2345	12.366	12.877	27.0823	17.4418	68.5366	66.4066	67.4716	27.0753	25.4009	51.3931	34.6231	27.8791	20.7271	28.2737	25.6266	57.4181	58.6469	58.0325	2.65338	3.01561	2.83449	16.8945	62.03	39.4622	77.5835	49.1273	64.4679	63.7262
Mt2	ENSMUSG00000031762.7_Mt2	0.852765	3.0202	8.28738	4.05345	0.970554	3.41134	2.19095	12.366	11.8039	3.69304	9.28766	31.5911	36.998	34.2945	1.35377	4.01066	22.4021	9.25552	3.98273	10.3636	12.8517	9.06599	14.3545	17.4356	15.895	0	0	0	9.38581	18.477	13.9314	119.359	40.5548	62.2448	74.0529
Mt1	ENSMUSG00000031765.8_Mt1	2.55829	3.0202	1.65748	2.41199	11.6466	14.1327	12.8897	35.9738	40.7772	25.8513	34.2008	108.695	127.121	117.908	40.613	48.1279	67.2064	51.9824	31.8618	31.0907	47.5512	36.8346	46.9784	72.384	59.6812	2.65338	1.5078	2.08059	58.192	60.7102	59.4511	291.237	121.335	166.727	193.099
Nup93	ENSMUSG00000032939.14_Nup93	420.413	460.58	358.844	413.279	457.131	400.102	428.616	409.202	429.234	504.715	447.717	933.276	966.691	949.983	1445.82	1482.61	1449.55	1459.33	1346.16	1200.88	978.012	1175.02	1736.9	1554.94	1645.92	273.298	262.358	267.828	852.232	766.796	809.514	1995.69	1224.56	1892.54	1704.26
C78859	ENSMUSG00000110710.1_C78859	6.82212	18.1212	2.48622	9.14317	236.815	125.732	181.274	502.509	522.592	711.526	578.876	1677.01	1988.4	1832.7	2118.64	2327.52	2350.91	2265.69	1796.21	1703.51	1886.62	1795.45	2012.24	1793.22	1902.73	171.143	125.148	148.145	501.202	646.695	573.949	1709.22	953.225	1936.26	1532.9
Slc12a3	ENSMUSG00000031766.4_Slc12a3	0	5.28535	0	1.76178	6.79388	0	3.39694	38.2222	37.558	51.7026	42.4942	59.4341	65.4579	62.446	112.363	114.972	135.731	121.022	123.465	165.817	128.517	139.266	126.581	114.124	120.352	2.65338	1.5078	2.08059	43.1747	26.3957	34.7852	176.652	214.314	154.871	181.946
Cx3cl1	ENSMUSG00000031778.13_Cx3cl1	20.4663	22.6515	17.4035	20.1738	48.5277	69.6888	59.1083	161.882	165.255	217.889	181.676	299.848	253.294	276.571	193.589	159.09	227.975	193.551	169.93	165.817	223.619	186.455	178.779	184.923	181.851	0	0	0	13.1401	35.6342	24.3872	93.1002	68.5804	85.2161	82.2989
Kifc3	ENSMUSG00000031788.14_Kifc3	13.6442	11.3257	20.7185	15.2295	69.8799	97.4669	83.6734	124.784	128.77	93.557	115.704	86.2062	71.1499	78.6781	93.4098	64.1706	71.1597	76.2467	96.9131	123.067	95.1023	105.028	67.8577	91.933	79.8953	15.9203	21.1092	18.5148	120.138	158.374	139.256	153.973	88.3633	108.187	116.841
Ndrg4	ENSMUSG00000036564.17_Ndrg4	201.252	99.6665	348.07	216.33	338.723	151.561	245.142	1085.96	923.926	970.038	993.308	1354.13	1408.77	1381.45	1493.2	1435.82	1423.19	1450.74	1427.14	1523.44	1416.25	1455.61	1595.96	1764.16	1680.06	209.617	229.186	219.402	611.955	712.685	662.32	1894.23	1258.19	1129.3	1427.24
Bean1	ENSMUSG00000031872.14_Bean1	9.38041	2.26515	13.2598	8.30179	28.1461	14.62	21.383	252.941	213.544	185.883	217.456	108.159	97.7126	102.936	162.452	155.079	148.908	155.48	127.447	123.067	147.794	132.77	74.3825	123.106	98.7441	9.28684	13.5702	11.4285	127.647	97.6642	112.656	223.202	113.421	191.922	176.182
Car7	ENSMUSG00000031883.13_Car7	2.55829	1.5101	3.31495	2.46112	13.5878	6.82268	10.2052	16.8627	17.1694	24.6203	19.5508	54.6151	54.074	54.3445	67.6883	46.7911	55.3464	56.6086	51.7755	64.7723	62.9732	59.8403	62.6379	70.799	66.7184	9.28684	6.03121	7.65903	15.0173	5.27915	10.1482	25.0654	29.3445	14.0792	22.8297
Nol3	ENSMUSG00000014776.7_Nol3	9.38041	6.0404	13.2598	9.56021	25.2344	15.5947	20.4146	15.7385	13.9501	17.2342	15.6409	87.2771	92.0206	89.6488	50.0893	62.8337	64.5708	59.1646	51.7755	59.5905	43.6957	51.6872	39.1487	56.5335	47.8411	15.9203	24.1248	20.0226	35.6661	36.954	36.3101	102.649	104.849	53.3527	86.9502
Slc9a5	ENSMUSG00000014786.8_Slc9a5	69.0739	98.9115	53.868	73.9511	28.1461	29.2401	28.6931	125.908	151.305	128.025	135.08	187.405	137.557	162.481	404.776	300.8	225.339	310.305	388.98	400.293	287.877	359.05	337.984	323.351	330.667	37.1474	33.1717	35.1595	227.137	149.136	188.136	164.716	134.193	125.972	141.627
Plekhg4	ENSMUSG00000014782.16_Plekhg4	5.96935	10.5707	1.65748	6.06584	3.88222	1.94934	2.91578	24.732	31.1194	13.5411	23.1309	8.03164	15.1787	11.6051	52.7969	58.823	32.9443	48.1881	66.3788	60.886	60.4028	62.5559	44.3685	39.6263	41.9974	3.98007	3.01561	3.49784	71.3322	27.7155	49.5238	26.259	31.9822	21.4893	26.5768
Carmil2	ENSMUSG00000050357.9_Carmil2	59.6935	41.5277	65.4703	55.5639	47.5571	42.3981	44.9776	57.3333	56.8735	67.7057	60.6375	94.7733	99.6099	97.1916	105.594	113.635	93.5618	104.264	91.6028	103.636	111.809	102.349	84.8221	95.6314	90.2268	29.1872	49.7575	39.4724	73.2093	50.1519	61.6806	101.455	88.0335	80.7701	90.0863
Dpep2	ENSMUSG00000053687.15_Dpep2	0	1.5101	0	0.503366	2.91166	4.38601	3.64884	1.12418	1.07308	7.38608	3.19445	67.4818	110.045	88.7635	2.70753	12.032	13.1777	9.30575	9.29304	9.06812	3.8555	7.40555	13.0496	13.2088	13.1292	0	0	0	0	0	0	158.807	190.268	48.1656	132.414
Calb2	ENSMUSG00000003657.9_Calb2	0.852765	1.5101	1.65748	1.34011	3.88222	4.38601	4.13411	21.3595	39.7041	34.4684	31.844	147.247	177.401	162.324	67.6883	98.9297	94.8796	87.1659	57.0858	66.0678	95.1023	72.752	96.5667	84.5361	90.5514	0	0	0	0	0	0	7.16155	2.96742	5.18707	5.10535
Clec18a	ENSMUSG00000033633.15_Clec18a	0	0	0	0	0.970554	0	0.485277	1.12418	5.36542	0	2.1632	3.7481	6.64066	5.19438	10.8301	5.34755	9.22441	8.46736	6.63788	12.9545	8.99616	9.5295	7.82973	14.2655	11.0476	0	0	0	3.75432	0	1.87716	59.6796	54.073	37.7915	50.5147
Fa2h	ENSMUSG00000033579.16_Fa2h	0	0	0	0	0.970554	0	0.485277	15.7385	10.7308	20.9272	15.7989	89.4189	86.3286	87.8737	47.3818	77.5395	88.2907	71.0707	23.8964	15.5454	38.555	25.9989	18.2694	17.9639	18.1166	0	0	0	7.50865	0	3.75432	1.19359	0.329714	0	0.507769
Vat1l	ENSMUSG00000046844.6_Vat1l	122.798	64.1792	121.825	102.934	187.317	76.9989	132.158	354.117	363.776	398.848	372.247	339.47	387.056	363.263	249.093	254.009	260.919	254.673	253.567	231.885	271.17	252.207	352.338	345.013	348.675	205.637	171.89	188.763	279.697	681.01	480.354	700.639	763.617	446.088	636.781
Maf	ENSMUSG00000055435.6_Maf	34.1106	35.4873	36.4645	35.3541	219.345	126.707	173.026	145.019	181.351	162.494	162.955	241.485	292.189	266.837	314.074	360.96	291.228	322.087	273.481	248.726	267.315	263.174	206.183	227.191	216.687	33.1673	36.1873	34.6773	63.8235	84.4663	74.1449	94.2938	224.205	107.446	141.982
Cdyl2	ENSMUSG00000031758.10_Cdyl2	38.3744	43.0378	44.7519	42.0547	103.849	141.327	122.588	97.8038	81.5544	104.636	94.6648	84.0645	91.0719	87.5682	59.5657	82.887	46.122	62.8582	61.0685	64.7723	56.5473	60.7961	65.2478	58.6469	61.9473	35.8207	37.6951	36.7579	73.2093	84.4663	78.8378	115.778	124.961	107.446	116.062
6430548M08Rik	ENSMUSG00000031824.15_6430548M08Rik	237.921	148.745	262.71	216.459	149.465	181.776	165.621	296.784	317.633	288.057	300.825	286.997	291.24	289.119	392.592	348.928	375.565	372.362	388.98	396.407	376.554	387.313	370.607	382.526	376.567	119.402	167.366	143.384	354.784	372.18	363.482	729.285	904.404	527.599	720.429
Zfp469	ENSMUSG00000043903.4_Zfp469	4.26382	3.0202	4.14369	3.80924	43.6749	61.8915	52.7832	88.8104	59.0196	91.095	79.6417	43.3708	34.152	38.7614	89.3485	64.1706	69.8419	74.4537	112.844	137.317	105.384	118.515	67.8577	86.1211	76.9894	15.9203	6.03121	10.9758	206.488	60.7102	133.599	469.082	485.338	454.239	469.553
4732419C18Rik	ENSMUSG00000097203.2_4732419C18Rik	0.852765	1.5101	0	0.787621	2.91166	1.94934	2.4305	11.2418	1.07308	3.69304	5.33598	3.7481	1.89733	2.82271	10.8301	1.33689	14.4955	8.8875	2.65515	2.59089	7.711	4.31901	0	3.1701	1.58505	0	1.5078	0.753902	0	0	0	64.454	57.0405	73.36	64.9515
Kcnk1	ENSMUSG00000033998.9_Kcnk1	2.55829	9.06059	3.31495	4.97795	14.5583	3.89868	9.22849	52.8366	82.6275	73.8608	69.7749	136.538	142.3	139.419	98.8249	85.5608	102.786	95.724	86.2925	84.204	106.669	92.3884	86.1271	106.198	96.1628	10.6135	13.5702	12.0919	30.0346	58.0706	44.0526	77.5835	61.9862	83.7341	74.4346
Slc35f3	ENSMUSG00000057060.8_Slc35f3	0	0	0	0	18.4405	3.89868	11.1696	140.523	114.82	120.639	125.327	350.715	339.622	345.169	286.998	259.356	251.694	266.016	171.257	213.749	170.927	185.311	236.197	217.68	226.939	1.32669	0	0.663346	1.87716	10.5583	6.21773	56.0988	159.252	84.4751	99.9419
Kctd6	ENSMUSG00000021752.13_Kctd6	40.9327	37.7525	46.4093	41.6982	30.0872	39.4741	34.7806	79.8169	99.7968	112.022	97.212	184.192	197.323	190.757	300.536	271.388	280.685	284.203	172.585	208.567	167.072	182.741	221.842	226.662	224.252	68.988	69.3589	69.1734	86.3495	72.5883	79.4689	156.361	143.096	191.181	163.546
4930452B06Rik	ENSMUSG00000021747.12_4930452B06Rik	46.0493	36.2424	33.1495	38.4804	29.1166	51.6575	40.387	76.4444	41.8503	54.1646	57.4864	88.8834	92.0206	90.452	87.9948	68.1813	61.9353	72.7038	70.3616	72.545	87.3913	76.766	82.2122	97.7448	89.9785	17.247	21.1092	19.1781	37.5432	38.2738	37.9085	83.5515	99.5735	95.5903	92.9051
Gm3839	ENSMUSG00000097148.2_Gm3839	1.21093	2.88429	2.00555	2.03359	7.21121	18.6162	12.9137	73.1168	82.6704	108.169	87.9855	3.41612	5.17023	4.29318	35.9289	71.978	45.0546	50.9872	31.0122	25.7923	56.7915	37.8653	1.61815	2.4357	2.02692	0	0	0	8.93529	6.73091	7.8331	3.97466	0.54073	5.11297	3.20945
3830406C13Rik	ENSMUSG00000033111.16_3830406C13Rik	10.2332	22.6515	13.2598	15.3815	102.879	84.7962	93.8375	77.5686	98.7238	100.943	92.4118	142.942	118.583	130.762	109.655	102.9	109.349	107.301	114.172	79.0222	89.9616	94.3852	125.276	106.198	115.737	54.3943	49.7575	52.0759	67.5778	47.5123	57.5451	106.23	111.773	148.943	122.315
Ngly1	ENSMUSG00000021785.8_Ngly1	36.6689	30.957	31.4921	33.0393	77.6443	87.2329	82.4386	147.268	171.694	142.798	153.92	137.609	133.762	135.685	136.73	127.004	147.59	137.108	127.447	103.636	122.091	117.725	178.779	173.299	176.039	41.1274	45.2341	43.1808	131.401	130.659	131.03	125.327	154.306	160.799	146.811
Thrb	ENSMUSG00000021779.17_Thrb	4.26382	0.75505	0.828738	1.9492	6.79388	2.43667	4.61527	86.562	99.7968	146.491	110.95	246.303	244.756	245.53	270.753	232.618	289.91	264.427	191.171	204.681	239.041	211.631	215.318	184.923	200.12	0	0	0	28.1574	34.3145	31.2359	59.6796	81.4393	100.777	80.6321
Nr1d2	ENSMUSG00000021775.11_Nr1d2	29.8468	40.0176	24.8622	31.5755	55.3216	50.1955	52.7585	182.117	170.62	188.345	180.361	363.565	277.959	320.762	295.121	350.264	374.247	339.878	330.567	336.816	322.577	329.986	313.189	398.376	355.783	30.5139	31.6639	31.0889	86.3495	36.954	61.6517	120.553	262.452	181.547	188.184
Nkiras1	ENSMUSG00000021772.15_Nkiras1	17.9081	24.1616	34.807	25.6256	81.5265	51.1701	66.3483	101.176	121.259	123.101	115.179	227.028	248.55	237.789	228.786	271.388	205.572	235.249	196.481	178.772	195.345	190.199	210.098	210.283	210.191	38.4741	51.2653	44.8697	31.9118	47.5123	39.712	136.07	145.074	108.187	129.777
Anxa7	ENSMUSG00000021814.17_Anxa7	28.994	44.5479	21.5472	31.6964	137.819	216.377	177.098	224.836	157.743	230.199	204.26	207.752	211.552	209.652	280.23	276.736	295.181	284.049	310.653	279.816	258.318	282.929	305.36	276.856	291.108	61.0278	30.1561	45.5919	178.33	162.334	170.332	372.401	227.832	354.944	318.392
Camk2g	ENSMUSG00000021820.18_Camk2g	214.897	216.699	240.334	223.977	477.512	287.527	382.52	1146.67	1073.08	1068.52	1096.09	1152.81	1111.84	1132.32	1271.19	1101.6	939.572	1104.12	1040.82	1002.68	993.434	1012.31	1147.06	1223.66	1185.36	411.274	390.521	400.898	1516.75	1587.7	1552.23	1037.23	1210.05	915.147	1054.14
Kcnma1	ENSMUSG00000063142.15_Kcnma1	97.2152	18.1212	123.482	79.6061	838.558	411.31	624.934	2590.12	2646.23	2716.85	2651.06	2425.55	2538.63	2482.09	1987.33	2169.77	2249.44	2135.51	1948.88	1864.15	2160.36	1991.13	1979.62	2104.42	2042.02	513.43	488.528	500.979	1212.65	1453.09	1332.87	1637.61	2289.86	2357.89	2095.12
Gm26660	ENSMUSG00000097601.2_Gm26660	11.9387	6.79545	3.31495	7.3497	9.70554	2.43667	6.07111	25.8562	31.1194	14.7722	23.9159	39.6227	36.0493	37.836	90.7023	66.8444	67.2064	74.9177	119.482	99.7494	61.688	93.6397	49.5883	52.3067	50.9475	7.96015	16.5858	12.273	7.50865	15.8374	11.673	22.6783	22.4205	32.6044	25.9011
Arhgef3	ENSMUSG00000021895.10_Arhgef3	3.41106	0.75505	3.31495	2.49369	73.7621	85.2835	79.5228	107.921	92.2853	87.4019	95.8696	69.0721	59.766	64.419	52.7969	69.5181	46.122	56.1457	70.3616	51.8178	68.1138	63.4311	75.6874	59.7036	67.6955	0	1.5078	0.753902	5.63149	3.95936	4.79542	22.6783	23.7394	24.4533	23.6237
Erc2	ENSMUSG00000040640.11_Erc2	123.651	78.5251	119.338	107.171	1919.76	816.285	1368.02	2151.68	2403.71	2285.99	2280.46	2150.34	1590.91	1870.62	1387.61	1258.01	1271.65	1305.76	1360.77	1393.9	1418.82	1391.16	1387.17	1303.44	1345.3	1665	1726.43	1695.72	3769.34	3824.74	3797.04	3223.89	5991.23	4863.25	4692.79
Cacna1d	ENSMUSG00000015968.18_Cacna1d	13.6442	12.0808	17.4035	14.3762	302.813	144.738	223.776	1270.33	1326.33	1341.8	1312.82	1581.16	1519.76	1550.46	2534.25	2340.89	2180.91	2352.02	1907.73	1820.1	1639.87	1789.23	1586.83	1452.44	1519.63	55.721	51.2653	53.4932	833.46	809.029	821.245	847.451	887.259	1121.15	951.953
Mapk8	ENSMUSG00000021936.14_Mapk8	503.984	419.052	579.288	500.775	438.69	349.906	394.298	881.359	915.341	834.627	877.109	750.69	713.397	732.043	999.079	897.051	935.618	943.916	950.545	822.608	1010.14	927.765	840.392	826.869	833.63	595.684	542.809	569.247	720.83	539.793	630.312	1145.85	972.985	1752.49	1290.44
Ldb3	ENSMUSG00000021798.14_Ldb3	0.852765	1.5101	1.65748	1.34011	8.73498	3.41134	6.07316	25.8562	17.1694	16.0032	19.6762	23.5595	16.1273	19.8434	56.8582	52.1386	54.0287	54.3418	59.7409	76.4313	70.6841	68.9521	78.2973	65.5155	71.9064	2.65338	12.0624	7.3579	9.38581	3.95936	6.67259	33.4206	24.3988	27.4174	28.4123
Nrg3	ENSMUSG00000041014.17_Nrg3	5.96935	3.77525	5.80117	5.18192	358.134	104.29	231.212	1518.77	1708.35	1610.17	1612.43	797.809	715.294	756.552	1153.41	1167.1	1154.37	1158.29	1181.54	1075.22	1337.86	1198.21	707.286	793.054	750.17	100.829	125.148	112.988	495.571	484.362	489.966	744.802	510.726	1123.37	792.966
AC160336.1	ENSMUSG00000115801.1_AC160336.1	4.26382	6.0404	2.48622	4.26348	28.1461	25.8287	26.9874	5.62091	26.8271	20.9272	17.7917	70.5874	70.2108	70.3991	28.4291	32.0853	18.4488	26.3211	35.8446	37.5809	30.844	34.7565	48.2834	56.5335	52.4084	17.247	12.0624	14.6547	16.8945	31.6749	24.2847	81.1643	150.465	53.4713	95.0335
Samd4	ENSMUSG00000021838.17_Samd4	22.1719	28.6919	16.5748	22.4795	162.082	139.378	150.73	419.32	370.214	365.611	385.048	377.487	364.288	370.887	396.653	403.74	338.667	379.687	420.842	391.225	341.854	384.64	386.267	341.843	364.055	72.968	42.2185	57.5933	289.083	302.231	295.657	379.562	420.385	432.009	410.652
Fbxo34	ENSMUSG00000037536.14_Fbxo34	95.467	112.502	162.433	123.467	132.966	183.223	158.095	177.621	164.182	172.317	171.373	167.583	190.682	179.132	222.018	192.512	222.651	212.393	240.291	216.34	177.353	211.328	255.758	196.013	225.886	95.5218	88.9604	92.2411	223.382	244.161	233.771	259.01	358.399	262.317	293.242
Ktn1	ENSMUSG00000021843.17_Ktn1	672.831	698.421	342.269	571.174	3227.09	4537.08	3882.09	2318.06	2029.2	2276.14	2207.8	3046.67	2896.28	2971.47	1864.14	2076.19	1753.95	1898.09	1777.63	1728.13	1790.24	1765.33	1759.08	1623.09	1691.09	2260.68	2112.43	2186.56	5361.18	5990.51	5675.84	3240.6	7118.19	4236.35	4865.05
Gm26782	ENSMUSG00000097431.2_Gm26782	28.994	22.6515	33.9783	28.5413	88.3204	71.6382	79.9793	111.294	119.112	146.491	125.632	356.605	277.01	316.808	186.82	233.955	200.301	207.025	219.05	193.021	244.182	218.751	223.147	250.438	236.793	46.4342	48.2497	47.3419	46.9291	52.7915	49.8603	152.78	207.39	168.209	176.126
Ndrg2	ENSMUSG00000004558.15_Ndrg2	8.52765	6.0404	14.9173	9.82844	50.4688	25.8287	38.1488	233.83	166.328	161.263	187.14	204.539	212.501	208.52	190.881	228.608	188.441	202.643	258.877	261.68	223.619	248.059	206.183	247.268	226.726	14.5936	4.52341	9.55851	9.38581	17.1572	13.2715	201.717	141.117	128.936	157.257
Slc7a8	ENSMUSG00000022180.7_Slc7a8	28.994	14.3459	62.1554	35.1651	268.843	332.362	300.603	326.013	251.102	274.516	283.877	239.343	243.807	241.575	307.305	283.42	287.274	292.666	232.326	244.839	232.615	236.593	250.552	218.209	234.38	55.721	81.4214	68.5712	58.192	109.542	83.8672	167.103	125.291	151.166	147.853
Jph4	ENSMUSG00000022208.12_Jph4	25.5829	11.3257	49.7243	28.8777	194.111	187.624	190.867	255.189	283.294	228.968	255.817	411.755	388.953	400.354	614.61	544.113	455.949	538.224	556.255	562.224	424.105	514.194	358.863	368.26	363.562	87.5616	52.7731	70.1674	488.062	398.576	443.319	386.724	280.916	274.915	314.185
Cpne6	ENSMUSG00000022212.15_Cpne6	7.67488	10.5707	5.80117	8.01558	6.79388	7.31002	7.05195	696.993	405.626	565.035	555.885	1192.97	1147.89	1170.43	1647.53	1326.19	1188.63	1387.45	1420.51	1294.15	1106.53	1273.73	1046.57	1049.83	1048.2	5.30677	1.5078	3.40728	13.1401	15.8374	14.4888	29.8398	45.1708	34.8275	36.6127
Emc9	ENSMUSG00000022217.14_Emc9	8.52765	6.79545	16.5748	10.6326	40.7633	27.7781	34.2707	65.2026	85.8468	103.405	84.8181	173.483	194.477	183.98	161.098	147.058	106.74	138.298	159.309	138.613	122.091	140.004	121.361	133.673	127.517	45.1075	42.2185	43.663	18.7716	18.477	18.6243	167.103	140.128	173.396	160.209
Parp4	ENSMUSG00000054509.7_Parp4	22.1719	16.6111	17.4035	18.7288	98.0259	215.889	156.958	94.4313	84.7737	87.4019	88.869	56.7569	58.8173	57.7871	104.24	69.5181	101.468	91.7422	160.637	160.635	167.072	162.781	200.963	199.716	200.34	2.65338	3.01561	2.83449	20.6488	34.3145	27.4816	28.6462	24.0691	53.3527	35.356
Spryd7	ENSMUSG00000021930.14_Spryd7	30.6995	33.2222	35.6357	33.1858	147.524	138.89	143.207	37.098	45.0695	75.0918	52.4198	106.018	126.173	116.095	43.3205	57.4862	64.5708	55.1258	38.4997	32.3862	51.4067	40.7642	57.4181	69.2139	63.316	18.5737	30.1561	24.3649	26.2803	50.1519	38.2161	115.778	94.2981	51.8707	87.3157
Ints6	ENSMUSG00000035161.7_Ints6	312.112	466.621	135.913	304.882	322.224	377.684	349.954	494.64	495.765	510.87	500.425	511.883	558.764	535.324	499.54	681.813	624.624	601.992	473.945	483.201	514.067	490.404	454.125	455.966	455.046	331.673	330.209	330.941	474.922	286.394	380.658	655.282	714.489	922.557	764.11
Pnoc	ENSMUSG00000045731.6_Pnoc	0	0	5.80117	1.93372	33.9694	10.7214	22.3454	38.2222	41.8503	45.5475	41.8733	12.8506	23.7166	18.2836	10.8301	10.6951	13.1777	11.5676	10.6206	16.8408	12.8517	13.4377	5.21982	8.45361	6.83672	0	0	0	230.891	641.416	436.154	290.043	242.34	247.497	259.96
Clu	ENSMUSG00000022037.15_Clu	4.26382	4.5303	7.45865	5.41759	41.7338	35.0881	38.4109	194.483	167.401	188.345	183.41	243.626	351.006	297.316	171.928	275.399	229.292	225.54	160.637	211.158	230.045	200.613	217.928	226.662	222.295	2.65338	1.5078	2.08059	799.671	1323.75	1061.71	1038.43	1141.8	931.449	1037.22
Ptk2b	ENSMUSG00000059456.13_Ptk2b	4.26382	2.26515	3.31495	3.28131	1.94111	9.25936	5.60023	7.86927	11.8039	4.92405	8.19909	6.96075	15.1787	11.0697	17.599	13.3689	13.1777	14.7152	6.63788	16.8408	6.42583	9.96817	14.3545	13.2088	13.7816	5.30677	4.52341	4.91509	88.2266	141.217	114.722	46.5501	54.7325	34.8275	45.37
Dock5	ENSMUSG00000044447.5_Dock5	86.1292	110.992	80.3876	92.503	150.436	305.071	227.754	77.5686	63.312	75.0918	71.9908	144.569	133.762	139.166	220.664	228.608	181.853	210.375	185.861	177.476	203.056	188.798	285.785	227.719	256.752	50.4143	9.04682	29.7305	76.9637	54.1113	65.5375	57.2924	101.552	25.9353	61.5932
Nefm	ENSMUSG00000022054.11_Nefm	4711.52	1764.55	8601.48	5025.85	19163.6	16811.6	17987.6	7647.81	5635.84	6978.61	6754.09	27993.5	28794.9	28394.2	9806.68	10501.2	9381.22	9896.38	8673.06	8014.93	7662.16	8116.72	9558.8	7441.82	8500.31	6958.5	7701.86	7330.18	10328.1	19982.9	15155.5	14678.8	44247.9	16381.5	25102.7
Slc25a37	ENSMUSG00000034248.7_Slc25a37	106.775	147.295	87.465	113.845	111.138	135.489	123.313	190.976	148.558	154.394	164.643	260.113	216.03	238.071	298.099	304.249	298.607	300.318	299.01	284.182	302.477	295.223	297.66	283.259	290.46	136.477	147.735	142.106	170.202	102.165	136.183	515.978	224.815	584.783	441.859
Piwil2	ENSMUSG00000033644.5_Piwil2	2.55829	2.26515	3.31495	2.7128	1.94111	1.94934	1.94522	12.366	16.0963	7.38608	11.9494	14.9924	5.692	10.3422	43.3205	40.1066	30.3088	37.912	34.517	33.6816	34.6995	34.2994	32.6239	40.683	36.6534	1.32669	4.52341	2.92505	7.50865	11.8781	9.69336	28.6462	32.6416	31.1224	30.8034
Phyhip	ENSMUSG00000003469.9_Phyhip	11.9387	21.8964	14.0886	15.9746	1.94111	5.84801	3.89456	14.6144	22.5348	36.9304	24.6932	88.8834	98.6613	93.7723	73.1034	93.5821	76.4308	81.0388	75.6719	86.7949	84.821	82.4292	109.616	134.729	122.173	6.63346	3.01561	4.82453	0	7.91872	3.95936	93.1002	55.0622	42.2376	63.4666
Lgi3	ENSMUSG00000033595.7_Lgi3	17.0553	3.77525	19.061	13.2972	12.6172	4.87335	8.74527	238.327	232.859	257.282	242.823	324.478	289.343	306.911	396.653	401.066	318.901	372.207	321.274	299.248	358.561	326.361	275.346	361.92	318.633	2.65338	0	1.32669	86.3495	85.7861	86.0678	250.654	157.933	141.533	183.373
Hr	ENSMUSG00000022096.14_Hr	3.41106	4.5303	9.11612	5.68583	8.73498	2.43667	5.58583	41.5947	24.6809	14.7722	27.0159	119.404	110.045	114.724	197.65	172.458	179.217	183.108	168.602	181.362	161.931	170.632	116.141	140.541	128.341	7.96015	7.53902	7.74958	39.4204	17.1572	28.2888	311.528	429.617	179.324	306.823
Sucla2	ENSMUSG00000022110.13_Sucla2	183.344	185.742	156.632	175.239	547.392	647.668	597.53	310.274	265.052	327.45	300.925	590.593	607.146	598.87	268.046	268.714	246.423	261.061	195.154	204.681	267.315	222.383	274.041	265.232	269.636	184.41	138.718	161.564	197.102	225.684	211.393	371.207	554.908	424.599	450.238
Htr2a	ENSMUSG00000034997.5_Htr2a	2.55829	0	2.48622	1.6815	52.4099	30.2147	41.3123	310.274	272.563	331.143	304.66	222.209	264.678	243.443	142.145	160.426	197.666	166.746	116.827	148.976	147.794	137.866	208.793	168.544	188.668	0	0	0	7.50865	2.63957	5.07411	0	0	1.48202	0.494007
Lcp1	ENSMUSG00000021998.16_Lcp1	11.0859	4.5303	10.7736	8.79661	829.824	2094.06	1461.94	338.379	282.221	444.371	354.99	418.716	531.253	474.984	592.949	534.755	488.854	538.853	383.67	343.293	398.402	375.121	540.252	547.899	544.076	0	4.52341	2.2617	7.50865	2.63957	5.07411	22.6783	10.8805	21.4893	18.3494
Dgkh	ENSMUSG00000034731.11_Dgkh	172.258	155.465	98.6199	142.114	452.278	570.669	511.473	815.077	760.817	707.833	761.242	463.704	445.873	454.788	632.209	672.454	570.595	625.086	663.788	645.132	616.88	641.933	720.336	710.584	715.46	852.333	596.788	724.561	1291.96	1704.56	1498.26	1406.05	1353.66	1784.9	1514.87
Vwa8	ENSMUSG00000058997.8_Vwa8	161.173	138.174	139.228	146.192	220.316	224.661	222.488	500.261	497.911	502.253	500.142	829.936	717.191	773.564	809.552	794.111	875.001	826.221	1027.54	1085.58	1085.97	1066.36	1204.47	1270.68	1237.58	165.836	248.787	207.312	396.081	370.86	383.471	572.924	490.614	649.125	570.888
Pcdh17	ENSMUSG00000035566.7_Pcdh17	382.891	189.517	289.23	287.213	436.749	518.524	477.637	1170.27	1181.47	1101.76	1151.17	761.399	755.138	758.269	766.231	838.228	797.252	800.571	712.909	728.041	863.632	768.194	647.258	738.106	692.682	11.9402	21.1092	16.5247	2258.23	2738.56	2498.39	792.545	907.702	996.658	898.968
Tdrd3	ENSMUSG00000022019.16_Tdrd3	199.547	194.803	162.433	185.594	274.667	285.578	280.122	433.934	414.211	372.997	407.047	350.715	326.341	338.528	346.564	323.527	359.752	343.281	278.791	253.907	320.006	284.235	253.161	217.152	235.157	196.35	199.03	197.69	157.682	220.404	189.043	305.56	510.397	503.887	439.948
Klhl1	ENSMUSG00000022076.10_Klhl1	8.52765	8.30554	9.94486	8.92602	57.2627	21.4427	39.3527	112.418	138.428	97.25	116.032	77.6391	78.7393	78.1892	83.9335	117.646	81.7019	94.4271	111.516	113.999	113.095	112.87	96.5667	120.992	108.779	5.30677	4.52341	4.91509	103.244	130.659	116.951	34.6142	31.9822	48.1656	38.254
Tbc1d4	ENSMUSG00000033083.16_Tbc1d4	53.7242	69.4646	45.5806	56.2564	108.702	155.947	132.325	272.052	238.225	312.677	274.318	440.669	369.031	404.85	598.365	602.936	590.362	597.221	532.358	459.883	471.656	487.966	648.563	581.186	614.874	54.3943	36.1873	45.2908	238.4	212.486	225.443	415.37	504.462	450.534	456.789
Lmo7	ENSMUSG00000033060.16_Lmo7	7.67488	14.3459	9.94486	10.6552	93.1732	132.068	112.62	137.15	122.332	82.4779	113.987	39.0873	29.4086	34.248	41.9667	45.4542	30.3088	39.2432	57.0858	51.8178	61.688	56.8639	49.5883	28.5309	39.0596	1.32669	3.01561	2.17115	1081.25	580.706	830.976	2843.14	5181.12	4116.31	4046.86
Abcc4	ENSMUSG00000032849.14_Abcc4	43.491	66.4444	33.1495	47.695	192.17	349.906	271.038	263.059	228.567	225.275	238.967	169.2	134.711	151.955	188.173	200.533	212.161	200.289	208.43	205.976	177.353	197.253	204.878	209.227	207.052	7.96015	4.52341	6.24178	140.787	190.049	165.418	201.717	138.809	135.605	158.71
Pcca	ENSMUSG00000041650.15_Pcca	75.0433	83.0554	58.8404	72.3131	122.29	156.434	139.362	481.15	357.337	439.472	425.986	402.653	425.951	414.302	494.125	441.173	413.78	449.693	391.635	345.884	349.565	362.361	409.756	392.564	401.16	49.0876	27.1405	38.114	58.192	114.821	86.5067	158.748	123.313	194.886	158.982
Ggact	ENSMUSG00000041625.15_Ggact	4.26382	9.81564	4.14369	6.07439	22.3227	32.6514	27.4871	29.2287	52.5811	54.1646	45.3248	51.9379	62.6119	57.2749	21.6603	37.4328	50.0753	36.3895	67.7064	45.3406	38.555	50.534	80.9073	63.9304	72.4188	9.28684	4.52341	6.90512	52.5605	47.5123	50.0364	72.8091	83.4175	82.9931	79.7399
Fgf14	ENSMUSG00000025551.13_Fgf14	17.9081	35.4873	23.2047	25.5334	40.7633	21.9301	31.3467	340.627	358.41	336.067	345.035	250.587	235.269	242.928	305.951	363.633	374.247	347.944	310.653	352.361	348.28	337.098	341.898	319.124	330.511	18.5737	13.5702	16.072	20.6488	27.7155	24.1822	38.195	64.6239	52.6117	51.8102
Kbtbd3	ENSMUSG00000025893.8_Kbtbd3	4.26382	10.5707	9.11612	7.98355	37.8516	45.8094	41.8305	76.4444	76.189	91.095	81.2428	201.862	162.222	182.042	121.839	128.341	138.366	129.515	124.792	115.295	120.806	120.298	137.02	111.482	124.251	42.4541	31.6639	37.059	50.6834	54.1113	52.3973	125.327	208.049	248.238	193.872
Gria4	ENSMUSG00000025892.16_Gria4	37.5216	16.6111	38.9507	31.0278	1334.51	718.331	1026.42	2804.83	2910.2	3193.25	2969.43	4163.06	4086.85	4124.96	2781.99	2887.68	2831.89	2833.85	2530.36	2239.83	2608.89	2459.69	2833.06	2704.63	2768.84	470.975	496.067	483.521	1096.26	996.439	1046.35	698.252	1047.17	1289.66	1011.69
Pdgfd	ENSMUSG00000032006.15_Pdgfd	3.41106	2.26515	0.828738	2.16832	39.7927	98.9289	69.3608	76.4444	69.7505	98.4811	81.5586	220.602	289.343	254.973	159.744	209.891	180.535	183.39	118.154	123.067	113.095	118.105	200.963	150.052	175.507	2.65338	0	1.32669	31.9118	36.954	34.4329	4.77437	4.9457	0	3.24002
Gm32014	ENSMUSG00000111602.1_Gm32014	0	0	0	0	1.94111	3.41134	2.67622	38.2222	60.0927	67.7057	55.3402	77.6391	73.9959	75.8175	40.613	65.5075	67.2064	57.7756	98.2407	77.7268	68.1138	81.3604	62.6379	53.8918	58.2648	1.32669	0	0.663346	7.50865	17.1572	12.3329	48.9373	68.2507	73.36	63.516
Pgr	ENSMUSG00000031870.16_Pgr	3.41106	3.77525	1.65748	2.94793	74.7326	18.5187	46.6257	263.059	262.906	280.671	268.878	316.982	324.444	320.713	273.461	284.757	326.808	295.008	274.808	227.999	331.573	278.127	220.538	240.399	230.469	5.30677	4.52341	4.91509	215.874	204.567	210.22	513.245	608.322	783.988	635.185
Gm16485	ENSMUSG00000078117.2_Gm16485	0	0	0	0	28.1461	2.43667	15.2914	93.3071	140.574	131.718	121.867	176.696	147.992	162.344	152.976	148.394	154.179	151.85	119.482	104.931	141.368	121.927	99.1766	119.936	109.556	1.32669	1.5078	1.41725	58.192	54.1113	56.1516	217.234	399.283	311.965	309.494
Arhgap42	ENSMUSG00000050730.17_Arhgap42	108.301	121.563	91.1612	107.008	330.959	271.445	301.202	290.039	301.537	323.756	305.111	293.958	309.265	301.611	263.984	259.356	274.097	265.812	260.205	200.794	259.604	240.201	262.296	313.84	288.068	68.988	75.3902	72.1891	257.171	207.207	232.189	442.823	569.415	560.203	524.147
Endod1	ENSMUSG00000037419.9_Endod1	29.8468	16.6111	20.7185	22.3921	138.789	198.832	168.811	237.202	228.567	284.364	250.044	518.844	560.662	539.753	347.918	470.584	442.771	420.425	317.291	319.975	434.386	357.217	475.004	494.008	484.506	33.1673	31.6639	32.4156	255.294	430.25	342.772	576.505	515.672	408.296	500.158
Vstm5	ENSMUSG00000031937.7_Vstm5	5.96935	1.5101	4.97243	4.15063	28.1461	15.1074	21.6267	46.0915	68.6774	70.1678	61.6455	55.1506	52.1766	53.6636	66.3345	45.4542	59.2997	57.0295	79.6546	56.9996	57.8325	64.8289	62.6379	70.2706	66.4542	13.2669	21.1092	17.1881	61.9464	92.3851	77.1657	94.2938	82.4284	54.8347	77.1856
Col5a3	ENSMUSG00000004098.7_Col5a3	25.5829	9.06059	14.9173	16.5203	0.970554	8.77202	4.87129	38.2222	25.754	20.9272	28.3011	65.324	44.5873	54.9556	201.711	110.962	106.74	139.804	168.602	189.135	119.52	159.086	211.403	220.322	215.862	2.65338	6.03121	4.3423	131.401	39.5936	85.4975	1367.86	1887.61	448.311	1234.59
Zfp809	ENSMUSG00000057982.8_Zfp809	23.0246	33.2222	14.0886	23.4451	53.3805	83.3342	68.3573	71.9476	74.0428	64.0127	70.0011	88.8834	80.6366	84.76	93.4098	108.288	98.8329	100.177	92.9304	102.34	125.946	107.072	83.5172	85.5928	84.555	23.8804	24.1248	24.0026	91.9809	56.7508	74.3659	101.455	101.552	131.159	111.389
Zfp599	ENSMUSG00000062794.8_Zfp599	40.9327	38.5075	35.6357	38.3587	33.9694	43.8601	38.9147	95.5555	82.6275	72.6298	83.6042	111.372	92.9693	102.171	93.4098	105.614	102.786	100.603	73.0167	63.4769	71.9693	69.4876	50.8933	43.3247	47.109	25.2071	22.617	23.9121	7.50865	22.4364	14.9725	28.6462	93.309	54.8347	58.93
Bmper	ENSMUSG00000031963.8_Bmper	8.52765	6.79545	5.80117	7.04142	40.7633	12.6707	26.717	86.562	103.016	104.636	98.0714	76.0328	63.5606	69.7967	40.613	46.7911	52.7109	46.705	47.7928	54.4087	61.688	54.6298	43.0635	82.951	63.0073	3.98007	3.01561	3.49784	150.173	147.816	148.995	47.7437	64.2942	70.3959	60.8113
Eepd1	ENSMUSG00000036611.5_Eepd1	12.7915	20.3863	14.0886	15.7555	14.5583	15.1074	14.8328	62.9542	56.8735	55.3956	58.4078	42.2999	49.3306	45.8153	52.7969	52.1386	71.1597	58.6984	61.0685	49.227	79.6803	63.3253	49.5883	75.5541	62.5712	3.98007	3.01561	3.49784	7.50865	18.477	12.9928	37.0014	6.59427	17.7842	20.46
Igsf9b	ENSMUSG00000034275.18_Igsf9b	495.456	576.858	463.265	511.86	370.752	198.832	284.792	2303.45	2196.6	2575.28	2358.44	2402.53	2434.28	2418.4	3039.2	3207.19	3186.37	3144.26	3135.74	3017.09	2827.37	2993.4	2625.57	2962.99	2794.28	753.561	654.387	703.974	1835.86	2316.23	2076.05	1607.77	1714.18	1905.88	1742.61
Vwa5a	ENSMUSG00000023186.14_Vwa5a	15.3498	20.3863	18.2322	17.9894	101.908	154.485	128.197	91.0587	133.062	103.405	109.175	157.42	145.146	151.283	254.508	223.26	247.741	241.836	211.085	200.794	145.224	185.701	348.423	302.216	325.32	2.65338	1.5078	2.08059	518.097	494.92	506.508	1108.85	784.389	1007.77	967.003
Olfr920	ENSMUSG00000061039.5_Olfr920	0	0	0	0	0	1.462	0.731002	3.37255	8.58468	6.15507	6.03743	13.9215	6.64066	10.2811	41.9667	29.4115	17.131	29.5031	22.5688	15.5454	17.9923	18.7022	76.9924	32.7577	54.8751	0	0	0	22.5259	14.5177	18.5218	39.3885	130.237	100.036	89.8873
AW551984	ENSMUSG00000038112.15_AW551984	5.11659	7.5505	4.97243	5.87984	274.667	111.6	193.133	563.215	585.904	489.943	546.354	114.585	98.6613	106.623	52.7969	60.1599	57.982	56.9796	47.7928	68.6586	77.11	64.5205	70.4676	66.0438	68.2557	3.98007	7.53902	5.75954	739.602	790.552	765.077	169.49	171.121	197.109	179.24
Jhy	ENSMUSG00000032023.7_Jhy	2.55829	8.30554	1.65748	4.17377	9.70554	8.77202	9.23878	39.3464	36.4849	46.7785	40.8699	33.1974	34.152	33.6747	40.613	38.7697	39.5332	39.6386	37.1721	31.0907	29.5588	32.6072	22.1842	41.7397	31.962	2.65338	3.01561	2.83449	9.38581	0	4.69291	23.8718	60.997	42.2376	42.3688
Gm36855	ENSMUSG00000111110.1_Gm36855	0	0	0	0	0	0.974669	0.487335	0	1.07308	0	0.357695	0	0.948666	0.474333	0	4.01066	0	1.33689	1.32758	2.59089	1.28517	1.73455	1.30496	1.0567	1.18083	0	0	0	0	0	0	57.2924	98.5844	66.6909	74.1892
Gm30373	ENSMUSG00000111758.1_Gm30373	5.11659	4.5303	11.6023	7.08307	5.82332	4.38601	5.10467	12.366	5.36542	12.3101	10.0139	14.4569	17.076	15.7665	25.7216	18.7164	15.8133	20.0837	26.5515	12.9545	12.8517	17.4526	6.52478	8.45361	7.48919	19.9004	40.7107	30.3055	31.9118	35.6342	33.773	71.6155	92.6495	55.5757	73.2803
Thy1	ENSMUSG00000032011.5_Thy1	0	0	0	0	6.79388	2.43667	4.61527	329.385	286.514	327.45	314.449	502.245	535.048	518.646	404.776	453.205	491.529	449.837	428.807	358.839	444.668	410.771	304.055	336.031	320.043	0	1.5078	0.753902	152.05	282.434	217.242	994.262	707.236	421.635	707.711
Gm10687	ENSMUSG00000097617.2_Gm10687	3.41106	3.77525	0.828738	2.67168	6.79388	6.82268	6.80828	32.6013	43.9965	19.6962	32.098	18.7405	19.922	19.3312	62.2732	41.4435	35.5798	46.4322	38.4997	51.8178	15.422	35.2465	35.2338	43.3247	39.2793	10.6135	6.03121	8.32237	16.8945	14.5177	15.7061	41.7757	28.3554	60.0218	43.3843
Mcam	ENSMUSG00000032135.15_Mcam	35.8161	12.8358	29.0058	25.8859	418.309	829.443	623.876	464.287	400.26	492.405	452.318	262.367	284.6	273.483	456.219	346.254	330.761	377.745	337.204	389.929	272.455	333.196	309.275	314.897	312.086	76.9481	37.6951	57.3216	320.995	510.757	415.876	737.64	767.903	449.793	651.779
Tmem25	ENSMUSG00000002032.17_Tmem25	17.0553	22.6515	19.8897	19.8655	13.5878	12.6707	13.1292	184.366	181.351	153.877	173.198	334.116	335.828	334.972	385.823	407.751	324.172	372.582	346.498	367.907	358.561	357.655	268.821	321.237	295.029	31.8406	28.6483	30.2444	56.3149	27.7155	42.0152	150.393	136.831	160.058	149.094
Mpzl3	ENSMUSG00000070305.10_Mpzl3	14.497	12.8358	9.94486	12.4259	2.91166	6.82268	4.86717	23.6078	15.0232	20.9272	19.8527	51.9379	55.9713	53.9546	56.8582	61.4968	63.2531	60.536	41.1549	24.6135	33.4143	33.0609	44.3685	53.8918	49.1301	2.65338	6.03121	4.3423	20.6488	34.3145	27.4816	41.7757	59.3485	80.0291	60.3844
Scn2b	ENSMUSG00000070304.12_Scn2b	35.8161	30.202	60.4979	42.172	86.3793	55.0688	70.724	165.255	148.086	178.497	163.946	274.682	295.984	285.333	166.513	189.838	227.975	194.775	179.223	181.362	201.771	187.452	133.105	192.848	162.977	38.4741	27.1405	32.8073	78.8408	100.304	89.5723	249.461	249.264	174.137	224.287
Scn4b	ENSMUSG00000046480.6_Scn4b	1.70553	4.5303	1.65748	2.6311	4.85277	11.2087	8.03073	91.0587	75.1159	114.484	93.553	342.683	295.035	318.859	320.843	383.687	353.163	352.564	278.791	325.157	321.292	308.413	335.374	368.789	352.081	1.32669	0	0.663346	1.87716	3.95936	2.91826	15.5167	23.08	53.3527	30.6498
Nxpe4	ENSMUSG00000044229.9_Nxpe4	39.2272	33.9772	30.6633	34.6226	98.9965	169.105	134.051	168.627	116.966	151.415	145.669	50.3316	53.1253	51.7284	78.5184	93.5821	68.5242	80.2082	87.6201	88.0903	116.95	97.5535	84.8221	84.0447	84.4334	15.9203	21.1092	18.5148	16.8945	31.6749	24.2847	50.1309	56.7107	72.619	59.8202
Rexo2	ENSMUSG00000032026.7_Rexo2	70.7795	91.361	67.9565	76.699	238.756	315.305	277.031	120.287	122.332	94.788	112.469	95.3087	129.019	112.164	101.532	145.721	121.235	122.829	161.964	145.09	119.52	142.192	107.006	107.784	107.395	43.7808	48.2497	46.0153	91.9809	110.862	101.422	127.714	86.7147	111.892	108.774
Cryab	ENSMUSG00000032060.10_Cryab	0	0.75505	0	0.251683	4.85277	19.4934	12.1731	8.99346	13.9501	3.69304	8.87886	56.7569	52.1766	54.4668	31.1366	37.4328	38.2154	35.595	25.224	34.977	52.6918	37.6309	32.6239	39.6263	36.1251	0	0	0	43.1747	43.553	43.3638	1.19359	0	3.70505	1.63288
Layn	ENSMUSG00000060594.6_Layn	2.55829	2.26515	6.62991	3.81778	65.0271	55.0688	60.048	122.536	101.943	179.728	134.736	42.8354	64.5093	53.6723	43.3205	60.1599	55.3464	52.9423	51.7755	55.7042	34.6995	47.3931	40.4536	46.4948	43.4742	1.32669	1.5078	1.41725	24.4031	55.431	39.9171	9.54874	22.0908	3.70505	11.7815
Fdx1	ENSMUSG00000032051.9_Fdx1	23.8774	15.101	13.2598	17.4127	29.1166	26.8034	27.96	67.4509	60.0927	62.7817	63.4418	53.5442	38.8953	46.2198	40.613	61.4968	54.0287	52.0462	35.8446	40.1588	35.9847	37.3294	58.723	40.683	49.703	17.247	28.6483	22.9476	41.2976	35.6342	38.4659	29.8398	52.7542	62.9858	48.5266
AI593442	ENSMUSG00000078307.3_AI593442	3.41106	0.75505	2.48622	2.21744	149.465	53.1195	101.292	337.255	304.756	418.545	353.518	559.537	576.789	568.163	334.38	397.056	436.183	389.206	331.894	317.384	326.432	325.237	311.884	381.997	346.941	68.988	15.078	42.033	84.4723	167.613	126.043	316.302	205.741	380.138	300.727
Elmod1	ENSMUSG00000041986.16_Elmod1	26.4357	7.5505	33.1495	22.3786	209.64	80.8975	145.269	292.287	258.613	365.611	305.504	420.322	464.846	442.584	304.597	355.612	363.705	341.305	326.584	265.566	329.003	307.051	347.118	299.575	323.346	42.4541	45.2341	43.8441	88.2266	124.06	106.143	125.327	172.77	162.281	153.459
Tnfaip8l3	ENSMUSG00000074345.4_Tnfaip8l3	0	1.5101	1.65748	1.05586	33.9694	16.082	25.0257	4.49673	3.21925	29.5443	12.4201	13.3861	9.48666	11.4364	5.41506	2.67377	22.4021	10.1637	15.9309	1.29545	10.2813	9.16923	11.7446	11.0954	11.42	0	0	0	1.87716	0	0.938581	58.486	38.9062	77.806	58.3994
Gldn	ENSMUSG00000046167.5_Gldn	0.852765	0	0.828738	0.560501	0	0.974669	0.487335	13.4902	15.0232	4.92405	11.1458	38.5519	32.2546	35.4032	29.7828	20.0533	32.9443	27.5935	23.8964	32.3862	33.4143	29.899	16.9644	34.8711	25.9178	0	0	0	1.87716	2.63957	2.25837	170.684	201.455	106.705	159.615
Idh3a	ENSMUSG00000032279.11_Idh3a	200.4	214.434	178.179	197.671	412.485	478.075	445.28	530.614	427.088	435.779	464.493	674.122	741.857	707.989	312.72	338.232	307.041	319.331	339.86	330.339	334.143	334.781	348.423	305.387	326.905	199.004	143.241	171.123	163.313	230.963	197.138	599.183	521.607	642.455	587.749
Acsbg1	ENSMUSG00000032281.11_Acsbg1	7.67488	10.5707	9.94486	9.39681	6.79388	14.1327	10.4633	73.0718	54.7273	39.3924	55.7305	109.23	102.456	105.843	31.1366	49.4648	44.8043	41.8019	31.8618	15.5454	53.977	33.7947	57.4181	47.0232	52.2206	3.98007	0	1.99004	45.0519	106.903	75.9773	2.38718	0	14.8202	5.73579
Dnaja4	ENSMUSG00000032285.15_Dnaja4	15.3498	15.856	19.061	16.7556	71.821	51.6575	61.7392	74.196	92.2853	81.2469	82.576	265.579	210.604	238.092	203.065	188.501	163.404	184.99	152.671	178.772	179.923	170.455	176.169	168.015	172.092	27.8605	30.1561	29.0083	52.5605	40.9134	46.737	126.521	233.108	143.015	167.548
Pstpip1	ENSMUSG00000032322.14_Pstpip1	4.26382	2.26515	0	2.17632	1.94111	1.462	1.70156	16.8627	5.36542	18.4652	13.5645	52.4734	42.69	47.5817	51.4431	37.4328	47.4398	45.4386	58.4134	45.3406	53.977	52.577	78.2973	48.6082	63.4528	0	1.5078	0.753902	5.63149	3.95936	4.79542	11.9359	22.0908	5.92808	13.3183
Nptn	ENSMUSG00000032336.17_Nptn	165.436	168.376	203.041	178.951	490.13	384.02	437.075	701.49	630.974	646.282	659.582	935.953	869.927	902.94	444.035	495.985	465.174	468.398	410.221	398.997	515.352	441.523	580.705	600.206	590.456	306.466	294.022	300.244	574.412	805.07	689.741	774.641	818.679	768.427	787.249
Gramd2	ENSMUSG00000074259.10_Gramd2	3.41106	3.0202	0	2.14375	2.91166	6.33535	4.62351	29.2287	42.9234	38.1614	36.7712	37.481	27.5113	32.4961	69.0421	49.4648	55.3464	57.9511	78.327	69.9541	83.5358	77.2723	46.9784	50.7216	48.85	3.98007	3.01561	3.49784	9.38581	1.31979	5.3528	23.8718	16.156	5.92808	15.3186
9230112J17Rik	ENSMUSG00000111761.1_9230112J17Rik	0	0	0	0	1.94111	3.89868	2.91989	8.99346	7.51159	1.23101	5.91202	13.3861	14.23	13.808	63.627	56.1493	46.122	55.2994	59.7409	71.2495	59.1177	63.3694	45.6735	33.2861	39.4798	2.65338	0	1.32669	1.87716	1.31979	1.59847	3.58078	1.64857	5.92808	3.71914
Larp6	ENSMUSG00000034839.5_Larp6	3.41106	0.75505	9.94486	4.70366	31.0577	16.082	23.5699	40.4706	59.0196	45.5475	48.3459	85.6708	93.9179	89.7944	60.9195	65.5075	56.6642	61.0304	50.4479	47.9315	62.9732	53.7842	73.0775	87.7062	80.3919	9.28684	4.52341	6.90512	24.4031	17.1572	20.7802	102.649	121.335	60.7628	94.9155
2300009A05Rik	ENSMUSG00000032403.8_2300009A05Rik	14.497	27.1818	19.8897	20.5228	32.0283	20.468	26.2482	28.1045	22.5348	43.0855	31.2416	81.9227	84.4313	83.177	59.5657	78.8764	50.0753	62.8391	50.4479	31.0907	53.977	45.1719	61.3329	41.2113	51.2721	27.8605	22.617	25.2388	15.0173	17.1572	16.0873	75.1963	27.0365	77.065	59.766
Pdcd7	ENSMUSG00000041837.4_Pdcd7	127.915	129.869	114.366	124.05	219.345	188.111	203.728	1036.5	960.411	1011.89	1002.93	1197.25	1158.32	1177.79	1198.08	1076.19	958.02	1077.43	877.528	886.085	930.46	898.025	1113.13	981.147	1047.14	110.115	123.64	116.878	947.967	723.243	835.605	377.175	1061.35	781.024	739.849
Ubap1l	ENSMUSG00000086228.2_Ubap1l	2.55829	6.0404	2.48622	3.69497	32.9988	21.4427	27.2208	356.366	391.676	345.915	364.652	275.217	176.452	225.835	588.888	473.258	498.118	520.088	488.548	559.633	394.546	480.909	551.996	502.99	527.493	26.5338	45.2341	35.884	519.974	362.941	441.458	155.167	248.934	194.886	199.662
Rora	ENSMUSG00000032238.17_Rora	26.4357	23.4065	25.6909	25.1777	108.702	95.0302	101.866	480.026	393.822	403.772	425.873	502.78	532.202	517.491	644.393	566.84	566.642	592.625	541.651	585.542	483.223	536.805	507.628	474.459	491.043	107.462	123.64	115.551	131.401	114.821	123.111	256.622	420.055	320.857	332.512
Anxa2	ENSMUSG00000032231.14_Anxa2	35.8161	12.8358	31.4921	26.7147	1086.05	1406.93	1246.49	221.464	145.939	212.965	193.456	144.569	205.861	175.215	167.867	148.394	108.057	141.44	135.413	111.408	107.954	118.258	148.765	148.995	148.88	67.6613	39.2029	53.4321	347.275	501.519	424.397	692.284	519.299	320.116	510.566
Fam81a	ENSMUSG00000032224.15_Fam81a	20.4663	15.856	15.746	17.3561	57.2627	53.6068	55.4347	82.0653	89.066	84.9399	85.3571	92.0961	77.7906	84.9433	33.8441	25.4009	43.4865	34.2438	47.7928	42.7497	43.6957	44.746	37.8437	33.2861	35.5649	2.65338	4.52341	3.5884	24.4031	15.8374	20.1203	33.4206	27.6959	70.3959	43.8375
Cgnl1	ENSMUSG00000032232.14_Cgnl1	41.7855	64.1792	24.8622	43.6089	3168.86	6434.28	4801.57	1367.01	1149.27	1164.54	1226.94	1464.43	1551.07	1507.75	1217.04	1262.02	1125.38	1201.48	1018.25	949.562	958.734	975.516	1334.97	1030.28	1182.63	39.8007	18.0936	28.9472	362.292	80.507	221.4	81.1643	222.227	91.8852	131.759
Rab27a	ENSMUSG00000032202.11_Rab27a	2.55829	2.26515	0.828738	1.88406	18.4405	31.1894	24.815	51.7124	45.0695	54.1646	50.3155	74.9619	57.8686	66.4153	92.0561	80.2132	72.4775	81.5823	112.844	113.999	100.243	109.029	57.4181	71.3273	64.3727	5.30677	4.52341	4.91509	7.50865	9.23851	8.37358	114.585	74.1856	110.41	99.727
Gnb5	ENSMUSG00000032192.9_Gnb5	52.8714	64.1792	90.3325	69.1277	72.7915	32.6514	52.7215	111.294	118.039	93.557	107.63	140.286	92.9693	116.628	138.084	116.309	130.459	128.284	134.085	154.158	105.384	131.209	101.787	128.389	115.088	107.462	81.4214	94.4417	97.6124	117.461	107.537	204.104	223.876	160.058	196.013
Lysmd2	ENSMUSG00000032184.5_Lysmd2	3.41106	9.06059	5.80117	6.09094	32.9988	32.6514	32.8251	57.3333	32.1925	41.8545	43.7934	61.5759	54.074	57.8249	44.6743	54.8124	51.3931	50.2933	43.81	49.227	59.1177	50.7182	79.6023	44.9098	62.256	6.63346	12.0624	9.34794	33.7889	14.5177	24.1533	47.7437	39.5656	56.3167	47.8754
Hcrtr2	ENSMUSG00000032360.16_Hcrtr2	2.55829	0	0	0.852765	46.5866	16.5694	31.578	94.4313	137.355	145.26	125.682	129.042	125.224	127.133	74.4571	73.5288	75.113	74.3663	76.9994	99.7494	84.821	87.1899	74.3825	71.8557	73.1191	18.5737	18.0936	18.3337	322.872	238.881	280.877	139.65	124.302	425.34	229.764
Fbxo9	ENSMUSG00000001366.14_Fbxo9	58.8408	53.6085	75.4152	62.6215	169.847	172.029	170.938	228.209	188.863	203.117	206.73	344.289	351.955	348.122	268.046	237.966	229.292	245.101	213.74	212.453	206.912	211.035	220.538	170.657	195.597	47.7609	24.1248	35.9429	54.4377	121.42	87.929	180.232	230.8	133.382	181.471
Myo6	ENSMUSG00000033577.18_Myo6	162.878	124.583	141.714	143.058	1198.63	2338.23	1768.43	1035.37	1040.89	984.811	1020.36	1965.61	2033.94	1999.77	1104.67	1231.27	956.703	1097.55	1004.98	888.676	1019.14	970.93	1248.84	1208.87	1228.85	470.975	405.599	438.287	587.552	603.143	595.347	914.292	1341.6	1379.02	1211.64
Htr1b	ENSMUSG00000049511.5_Htr1b	2.55829	4.5303	3.31495	3.46785	30.0872	12.1834	21.1353	57.3333	68.6774	80.0159	68.6755	56.2214	97.7126	76.967	37.9054	54.8124	54.0287	48.9155	25.224	28.4998	34.6995	29.4744	18.2694	17.9639	18.1166	0	3.01561	1.5078	11.263	18.477	14.87	4.77437	2.63771	17.0432	8.15177
Hmgn3	ENSMUSG00000066456.14_Hmgn3	59.6935	54.3636	32.3208	48.7926	400.839	367.938	384.388	440.679	406.699	402.541	416.64	625.932	624.222	625.077	311.366	300.8	361.07	324.412	285.429	252.612	245.467	261.169	183.999	216.095	200.047	34.494	57.2965	45.8952	369.801	179.491	274.646	361.658	284.213	371.987	339.286
Sh3bgrl2	ENSMUSG00000032261.16_Sh3bgrl2	40.9327	67.1994	33.1495	47.0939	26.205	50.1955	38.2002	56.2091	57.9466	54.1646	56.1067	84.5999	102.456	93.5279	81.226	106.951	106.74	98.3055	74.3443	106.227	104.098	94.8898	99.1766	119.936	109.556	2.65338	13.5702	8.1118	28.1574	52.7915	40.4745	111.004	121.335	122.267	118.202
Bckdhb	ENSMUSG00000032263.14_Bckdhb	62.2518	84.5655	55.5255	67.4476	73.7621	54.5815	64.1718	49.464	61.1658	78.7848	63.1382	175.09	198.271	186.68	120.485	120.32	100.151	113.652	124.792	108.817	110.524	114.711	142.24	115.18	128.71	6.63346	13.5702	10.1018	30.0346	39.5936	34.8141	37.0014	57.6999	52.6117	49.1043
Me1	ENSMUSG00000032418.15_Me1	31.5523	16.6111	52.8486	33.6707	106.421	61.8915	84.1564	149.404	196.986	149.026	165.139	236.296	248.114	242.205	163.616	147.111	168.556	159.761	164.062	186.518	178.291	176.29	140.387	158.912	149.65	14.5936	20.4458	17.5197	129.731	132.678	131.204	238.468	185.266	159.51	194.415
A330041J22Rik	ENSMUSG00000087466.3_A330041J22Rik	0.852765	0	0.828738	0.560501	1.94111	6.33535	4.13823	21.3595	16.0963	12.3101	16.5886	28.9139	29.4086	29.1613	33.8441	29.4115	32.9443	32.0667	25.224	24.6135	42.4105	30.7493	30.014	26.4175	28.2158	0	0	0	20.6488	3.95936	12.3041	14.3231	8.90227	14.0792	12.4349
Nt5e	ENSMUSG00000032420.8_Nt5e	5.96935	4.5303	2.48622	4.32862	2.91166	3.41134	3.1615	23.6078	23.6079	32.0063	26.4073	69.6075	73.9959	71.8017	51.4431	48.1279	35.5798	45.0503	35.8446	33.6816	32.1292	33.8851	28.709	35.3995	32.0543	0	0	0	16.8945	7.91872	12.4066	109.81	138.809	108.928	119.183
Snx14	ENSMUSG00000032422.17_Snx14	95.5096	88.1218	62.0725	81.9013	162.791	170.08	166.435	653.15	605.778	537.891	598.94	367.736	307.387	337.562	315.427	343.58	358.434	339.147	341.121	338.111	343.024	340.752	296.134	333.331	314.732	179.024	118.272	148.648	429.87	378.66	404.265	351.298	550.618	571.2	491.039
9430037G07Rik	ENSMUSG00000097073.7_9430037G07Rik	3.701	4.07727	4.14369	3.97399	4.28014	6.2525	5.26632	165.749	109.058	155.206	143.338	298.193	303.706	300.95	301.971	426.48	330.036	352.829	301.108	311.697	275.668	296.158	278.582	321.227	299.904	23.1773	12.7259	17.9516	22.5447	10.6243	16.5845	90.534	22.9382	150.447	87.9731
Ankrd34c	ENSMUSG00000047606.4_Ankrd34c	0	0	0	0	0	0	0	50.5882	34.3387	80.0159	54.9809	81.9227	92.9693	87.446	43.3205	60.1599	57.982	53.8208	71.6891	54.4087	62.9732	63.0237	54.8081	65.5155	60.1618	0	0	0	35.6661	43.553	39.6095	163.522	119.027	138.569	140.373
Rasgrf1	ENSMUSG00000032356.12_Rasgrf1	1.70553	0.75505	3.31495	1.92518	21.3522	10.234	15.7931	2050.51	1831.76	1793.59	1891.95	2769.84	2639.19	2704.52	2375.86	2626.98	2416.79	2473.21	2308.66	2111.58	2414.83	2278.35	2299.33	2238.09	2268.71	10.6135	7.53902	9.07627	101.367	91.0653	96.216	193.362	682.177	38.5325	304.691
Tbc1d2b	ENSMUSG00000037410.13_Tbc1d2b	108.301	110.992	97.7911	105.695	157.23	208.092	182.661	300.157	243.59	288.057	277.268	272.005	269.421	270.713	391.238	370.318	337.35	366.302	396.945	338.111	294.303	343.12	357.558	328.634	343.096	55.721	34.6795	45.2003	148.296	184.77	166.533	127.714	110.124	169.691	135.843
Plscr4	ENSMUSG00000032377.8_Plscr4	1.70553	2.26515	0	1.32356	2.91166	3.41134	3.1615	12.366	16.0963	20.9272	16.4632	11.7797	4.74333	8.26153	31.1366	29.4115	23.7199	28.0893	17.2585	33.6816	24.4182	25.1194	14.3545	32.7577	23.5561	0	0	0	1.87716	2.63957	2.25837	0	11.54	0	3.84666
Slc9a9	ENSMUSG00000031129.9_Slc9a9	6.82212	4.5303	14.9173	8.75657	76.6738	42.3981	59.5359	240.575	198.521	263.437	234.177	250.587	263.729	257.158	282.937	191.175	258.283	244.132	208.43	247.43	254.463	236.774	319.714	291.649	305.682	3.98007	7.53902	5.75954	103.244	102.943	103.094	119.359	106.168	138.569	121.365
Chst2	ENSMUSG00000033350.7_Chst2	88.6875	85.3206	87.0175	87.0085	259.138	502.929	381.034	326.013	231.786	299.136	285.645	219.531	209.655	214.593	125.9	221.923	191.077	179.633	131.43	124.363	134.942	130.245	100.482	109.369	104.925	26.5338	16.5858	21.5598	155.804	414.413	285.109	177.845	147.052	145.238	156.712
Pcolce2	ENSMUSG00000015354.8_Pcolce2	5.96935	10.5707	4.97243	7.17083	6.79388	0.974669	3.88427	16.8627	24.6809	20.9272	20.8236	35.8746	29.4086	32.6416	51.4431	29.4115	30.3088	37.0545	31.8618	42.7497	28.2737	34.2951	40.4536	30.116	35.2848	0	3.01561	1.5078	18.7716	36.954	27.8628	25.0654	18.1342	29.6404	24.28
Trpc1	ENSMUSG00000032839.13_Trpc1	45.1965	23.4065	33.1495	33.9175	96.0848	56.0435	76.0641	178.745	184.571	169.88	177.732	281.107	312.111	296.609	261.277	328.874	284.639	291.597	272.153	277.225	323.862	291.08	296.225	310.142	303.183	167.163	192.999	180.081	347.275	393.296	370.286	405.821	502.154	575.765	494.58
Pls1	ENSMUSG00000049493.13_Pls1	7.67488	4.5303	3.31495	5.17338	20.3816	18.0314	19.2065	24.732	47.2157	20.9272	30.9583	115.12	123.327	119.223	63.627	98.9297	101.468	88.0084	80.9822	59.5905	88.6765	76.4164	114.836	109.897	112.367	13.2669	1.5078	7.38736	73.2093	97.6642	85.4368	137.263	140.458	132.641	136.787
Zbtb38	ENSMUSG00000040433.16_Zbtb38	99.7735	80.7903	75.4152	85.3263	336.782	383.532	360.157	590.196	717.893	659.823	655.971	592.735	608.095	600.415	871.825	794.111	864.459	843.465	815.132	785.04	870.058	823.41	819.512	818.943	819.228	136.649	158.319	147.484	245.908	316.749	281.329	731.672	893.194	710.628	778.498
Gm19325	ENSMUSG00000101365.1_Gm19325	10.2332	18.1212	4.14369	10.8327	9.70554	11.696	10.7008	3.37255	10.7308	30.7753	14.9596	40.6936	39.844	40.2688	36.5517	56.1493	48.7576	47.1528	53.1031	37.5679	46.266	45.6457	37.8437	42.7964	40.3201	18.5737	13.5702	16.072	26.2803	26.3957	26.338	44.1629	104.849	62.2448	70.4189
Slc35g2	ENSMUSG00000070287.3_Slc35g2	7.67488	9.06059	14.9173	10.5509	17.47	17.544	17.507	30.3529	39.7041	40.6234	36.8935	41.7645	31.306	36.5352	31.1366	33.4222	40.8509	35.1366	23.8964	34.977	26.9885	28.6206	14.3545	26.9459	20.6502	10.6135	10.5546	10.5841	9.38581	18.477	13.9314	112.198	104.849	103	106.682
Tmem108	ENSMUSG00000042757.16_Tmem108	57.988	68.7095	69.614	65.4372	73.7621	33.6261	53.6941	151.765	173.84	171.111	165.572	226.492	240.012	233.252	240.97	258.019	229.292	242.761	213.74	240.953	177.353	210.682	210.098	218.737	214.417	88.8883	120.624	104.756	84.4723	151.775	118.124	254.235	268.717	322.339	281.764
Acad11	ENSMUSG00000090150.10_Acad11	55.4297	50.5883	54.6967	53.5716	80.556	85.7709	83.1634	65.2026	74.0428	86.1709	75.1388	153.137	143.249	148.193	151.622	179.143	181.853	170.872	201.792	167.113	173.497	180.801	194.438	234.059	214.249	50.4143	54.2809	52.3476	71.3322	89.7455	80.5388	120.553	113.751	145.238	126.514
Aste1	ENSMUSG00000032567.16_Aste1	47.7548	45.303	28.1771	40.4116	51.4394	26.3161	38.8777	50.5882	64.3851	89.864	68.2791	75.4974	75.8933	75.6953	69.0421	89.5714	81.7019	80.1051	91.6028	64.7723	98.9578	85.111	97.8717	90.3479	94.1098	30.5139	37.6951	34.1045	45.0519	36.954	41.003	96.681	87.0444	140.792	108.172
Col6a6	ENSMUSG00000043719.14_Col6a6	1.70553	1.5101	1.65748	1.62437	5.82332	6.82268	6.323	77.5686	149.727	39.3924	88.8961	126.637	60.7146	93.676	94.7636	58.422	49.4033	67.5296	134.085	122.977	103.726	120.263	56.0087	76.1036	66.0562	1.32669	0	0.663346	13.1401	9.23851	11.1893	7.16155	13.848	11.8562	10.9552
Col6a4	ENSMUSG00000032572.9_Col6a4	0	0	1.65748	0.552492	7.76443	3.41134	5.58789	25.8562	18.2424	38.1614	27.42	25.1658	32.2546	28.7102	78.5184	50.8017	25.0377	51.4526	47.7928	55.7042	43.6957	49.0642	69.1627	56.5335	62.8481	7.96015	0	3.98007	16.8945	10.5583	13.7264	15.5167	28.6851	23.7123	22.638
Parp3	ENSMUSG00000023249.15_Parp3	2.55829	4.5303	1.65748	2.91536	2.91166	3.89868	3.40517	1.12418	9.65776	3.69304	4.82499	14.4569	15.1787	14.8178	28.4291	32.0853	9.22441	23.2463	34.517	40.1588	35.9847	36.8868	69.1627	57.0619	63.1123	0	4.52341	2.2617	69.455	31.6749	50.5649	157.554	185.299	120.785	154.546
Dock3	ENSMUSG00000039716.12_Dock3	81.8654	73.2398	106.907	87.3375	660.947	320.666	490.807	1381.62	1487.29	1318.42	1395.78	2354.34	2025.4	2189.87	2117.29	1783.41	1784.26	1894.99	1703.28	1735.9	1781.24	1740.14	1952.21	2081.7	2016.96	439.135	438.771	438.953	1075.61	1033.39	1054.5	979.939	1008.92	1145.6	1044.82
Col7a1	ENSMUSG00000025650.13_Col7a1	16.2025	29.4469	11.6023	19.0839	16.4994	20.9554	18.7274	28.1045	28.9733	27.0823	28.0534	46.5835	19.922	33.2527	74.4571	52.1386	31.6265	52.7408	74.3443	81.6131	43.6957	66.551	90.0419	66.5722	78.3071	19.9004	13.5702	16.7353	101.367	15.8374	58.6021	127.714	247.285	86.6981	153.899
Kif9	ENSMUSG00000032489.17_Kif9	5.11659	3.0202	4.14369	4.09349	9.70554	7.79735	8.75145	23.6078	30.0464	22.1582	25.2708	33.7329	37.9466	35.8398	35.1979	52.1386	43.4865	43.6077	47.7928	49.227	47.5512	48.1903	49.5883	56.0052	52.7967	6.63346	10.5546	8.59404	37.5432	22.4364	29.9898	34.6142	27.0365	25.9353	29.1953
Lrrc2	ENSMUSG00000032495.8_Lrrc2	0	0	0	0	6.79388	4.38601	5.58994	2.24836	4.29234	6.15507	4.23192	4.28354	3.79466	4.0391	4.0613	0	0	1.35377	2.65515	1.29545	5.14067	3.03042	0	5.81186	2.90593	0	0	0	108.875	88.4257	98.6506	163.522	207.39	145.979	172.297
Trank1	ENSMUSG00000062296.8_Trank1	5.96935	1.5101	5.80117	4.42687	46.5866	35.0881	40.8373	1830.17	2795.38	1372.58	1999.38	2843.73	1377.46	2110.6	1543.29	1715.23	2026.73	1761.75	2944.57	2887.55	3173.08	3001.73	2367.19	2745.84	2556.51	141.956	171.89	156.923	602.569	358.982	480.776	1364.28	1840.13	1542.78	1582.4
Stac	ENSMUSG00000032502.8_Stac	4.26382	0	4.97243	3.07875	34.9399	24.3667	29.6533	130.405	149.159	104.636	128.067	61.0404	73.9959	67.5182	43.3205	40.1066	32.9443	38.7905	63.7237	73.8404	55.2622	64.2754	35.2338	58.6469	46.9404	11.9402	7.53902	9.73962	187.716	137.258	162.487	173.071	182.991	180.065	178.709
Ulk4	ENSMUSG00000040936.15_Ulk4	44.3438	46.8131	37.2932	42.8167	27.1755	20.9554	24.0654	92.1829	121.259	84.9399	99.4605	92.0961	110.045	101.071	87.9948	70.855	63.2531	74.0343	75.6719	85.4995	55.2622	72.1445	110.921	85.5928	98.257	27.8605	31.6639	29.7622	97.6124	69.9487	83.7806	58.486	61.3267	70.3959	63.4029
Hhatl	ENSMUSG00000032523.11_Hhatl	0	0.75505	0	0.251683	0	0	0	19.1111	12.877	18.4652	16.8178	33.7329	36.0493	34.8911	41.9667	28.0746	36.8976	35.6463	30.5343	38.8634	23.133	30.8435	28.709	33.8144	31.2617	0	0	0	0	0	0	2.38718	4.61599	10.3741	5.79244
Abhd5	ENSMUSG00000032540.16_Abhd5	52.0186	55.8737	51.3818	53.0914	141.701	210.529	176.115	79.8169	80.4813	94.788	85.0288	71.2138	70.2013	70.7076	69.0421	72.1919	89.6085	76.9475	53.1031	67.3632	61.688	60.7181	61.3329	77.1392	69.236	22.5538	24.1248	23.3393	78.8408	58.0706	68.4557	131.295	95.9467	163.022	130.088
9530059O14Rik	ENSMUSG00000097736.8_9530059O14Rik	1.70553	8.30554	4.14369	4.71826	824.971	379.634	602.302	2472.08	2351.13	3515.77	2779.66	5614.65	7322.75	6468.7	4885.74	6312.78	5641.38	5613.3	3992.02	3878.57	4048.27	3972.95	4226.75	4125.89	4176.32	457.709	502.098	479.903	1454.8	1466.28	1460.54	4446.13	3076.23	6237.08	4586.48
Gm35501	ENSMUSG00000111068.1_Gm35501	0	0	0	0	6.79388	1.94934	4.37161	3.37255	9.65776	13.5411	8.85715	26.2367	20.8706	23.5537	27.0753	45.4542	25.0377	32.5224	23.8964	40.1588	23.133	29.0627	24.7942	39.6263	32.2102	2.65338	3.01561	2.83449	16.8945	19.7968	18.3456	15.5167	21.1017	23.7123	20.1102
Gm39469	ENSMUSG00000110834.1_Gm39469	1.70553	0	3.31495	1.67349	19.4111	18.0314	18.7212	14.6144	15.0232	19.6962	16.4446	23.5595	11.384	17.4717	6.76883	1.33689	18.4488	8.85151	15.9309	15.5454	7.711	13.0624	15.6595	15.3222	15.4908	15.9203	31.6639	23.7921	106.998	118.781	112.89	54.9052	49.7868	49.6477	51.4466
Selenom	ENSMUSG00000075702.9_Selenom	28.994	14.3459	29.8346	24.3915	136.848	161.795	149.322	91.0587	82.6275	76.3228	83.3364	119.404	140.403	129.903	50.0893	45.4542	72.4775	56.007	47.7928	31.0907	47.5512	42.1449	73.0775	73.9691	73.5233	5.30677	16.5858	10.9463	33.7889	31.6749	32.7319	114.585	130.567	76.324	107.158
Osbp2	ENSMUSG00000020435.17_Osbp2	13.6442	12.8358	35.6357	20.7053	29.1166	20.468	24.7923	161.882	185.644	205.579	184.368	183.657	182.144	182.9	186.82	207.218	184.488	192.842	238.964	205.976	191.49	212.143	210.098	200.245	205.171	39.8007	40.7107	40.2557	287.206	155.735	221.47	290.043	233.437	223.044	248.841
Sec14l2	ENSMUSG00000003585.13_Sec14l2	28.994	27.9368	41.4369	32.7892	26.205	40.9361	33.5705	28.1045	30.0464	24.6203	27.5904	49.7961	55.9713	52.8837	54.1506	54.8124	39.5332	49.4987	67.7064	60.886	55.2622	61.2848	32.6239	51.7783	42.2011	5.30677	13.5702	9.4385	13.1401	6.59893	9.86953	31.0334	22.4205	36.3095	29.9211
Cabp7	ENSMUSG00000009075.2_Cabp7	29.8468	22.6515	44.7519	32.4167	11.6466	13.158	12.4023	123.66	100.87	105.867	110.132	170.271	191.631	180.951	108.301	125.667	173.946	135.972	139.396	142.499	151.65	144.515	153.985	169.072	161.528	15.9203	13.5702	14.7453	16.8945	11.8781	14.3863	148.005	192.882	102.259	147.716
Nefh	ENSMUSG00000020396.8_Nefh	8.52765	5.28535	27.3484	13.7205	537.687	271.933	404.81	2030.27	1465.83	1996.7	1830.94	10001	11814.7	10907.8	4162.83	4443.81	3962.54	4189.73	3577.82	3157	3543.2	3426.01	3480.32	2980.95	3230.64	43.7808	25.6327	34.7067	546.254	1070.35	808.301	3386.22	10813	3946.62	6048.6
Adcy1	ENSMUSG00000020431.5_Adcy1	148.381	99.6665	152.488	133.512	172.759	123.783	148.271	907.215	879.929	904.795	897.313	660.2	677.347	668.774	808.198	740.636	785.392	778.075	801.856	743.586	746.682	764.041	815.597	784.6	800.099	191.044	208.077	199.56	411.099	574.107	492.603	486.986	366.312	551.311	468.203
Vwc2	ENSMUSG00000050830.17_Vwc2	2.55829	2.26515	4.97243	3.26529	19.4111	10.234	14.8226	142.771	183.497	126.794	151.021	137.609	133.762	135.685	90.7023	92.2452	98.8329	93.9268	86.2925	79.0222	95.1023	86.8057	91.3469	97.2165	94.2817	0	1.5078	0.753902	15.0173	13.1979	14.1076	46.5501	28.6851	71.1369	48.7907
Cobl	ENSMUSG00000020173.17_Cobl	17.0553	22.6515	5.80117	15.1693	230.992	101.853	166.422	403.581	446.403	428.393	426.126	366.243	362.39	364.316	419.667	418.446	391.378	409.83	471.29	494.86	465.23	477.127	444.99	475.515	460.253	35.8207	15.078	25.4493	341.644	574.107	457.875	261.397	193.212	325.303	259.971
Vstm2a	ENSMUSG00000048834.16_Vstm2a	5.11659	0	3.31495	2.81051	90.2615	57.0181	73.6398	290.039	275.783	260.975	275.599	271.469	272.267	271.868	212.541	286.094	280.685	259.774	189.843	156.749	275.026	207.206	208.793	179.639	194.216	7.96015	22.617	15.2886	99.4896	171.572	135.531	103.843	130.896	138.569	124.436
Plek	ENSMUSG00000020120.15_Plek	4.26382	3.77525	8.28738	5.44215	52.4099	103.315	77.8624	33.7255	40.7772	36.9304	37.1444	46.048	32.2546	39.1513	62.2732	45.4542	48.7576	52.1617	43.81	49.227	64.2583	52.4318	63.9428	55.4768	59.7098	3.98007	24.1248	14.0525	37.5432	19.7968	28.67	32.227	27.3662	37.0505	32.2146
Wdpcp	ENSMUSG00000020319.9_Wdpcp	37.5216	26.4267	28.1771	30.7085	43.6749	41.9108	42.7928	29.2287	46.1426	46.7785	40.7166	48.1898	61.6633	54.9265	55.5044	85.5608	64.5708	68.5453	55.7582	80.3177	47.5512	61.209	67.8577	50.7216	59.2897	13.2669	18.0936	15.6803	39.4204	48.8321	44.1263	27.4526	53.7433	47.4246	42.8735
B3gnt2	ENSMUSG00000051650.11_B3gnt2	0.0341106	6.0404	0.38122	2.15191	167.634	371.178	269.406	73.0718	59.0196	51.7026	61.2647	52.5751	47.4333	50.0042	20.3065	21.3902	34.2621	25.3196	32.592	21.9319	48.0652	34.1964	45.1384	35.1723	40.1554	0	0	0	26.881	28.1774	27.5292	70.4219	75.2176	112.107	85.9156
Zrsr1	ENSMUSG00000044068.7_Zrsr1	42.6382	47.5681	90.3325	60.1796	457.131	426.905	442.018	432.81	412.064	455.475	433.45	942.379	814.904	878.641	343.857	410.424	379.518	377.933	392.963	319.975	355.991	356.31	383.657	325.464	354.56	367.494	387.505	377.499	623.218	772.075	697.647	1617.32	3202.18	1689.5	2169.67
Rel	ENSMUSG00000020275.9_Rel	19.6136	24.9166	10.7736	18.4346	33.9694	31.6767	32.8231	55.0849	47.2157	40.6234	47.6414	81.9227	93.9179	87.9203	87.9948	68.1813	73.7952	76.6571	75.6719	82.9086	79.6803	79.4202	82.2122	109.897	96.0546	26.5338	13.5702	20.052	69.455	29.0353	49.2452	66.8412	89.0227	115.598	90.4871
Ccdc85a	ENSMUSG00000032878.16_Ccdc85a	10.2332	3.77525	15.746	9.91815	406.662	363.064	384.863	560.967	702.87	595.81	619.882	874.377	787.393	830.885	542.86	629.674	624.624	599.053	612.013	584.246	713.267	636.509	587.23	694.253	640.741	43.7808	66.3433	55.0621	1222.03	1348.82	1285.43	1013.36	1159.27	1150.79	1107.81
Pnpt1	ENSMUSG00000020464.15_Pnpt1	113.418	132.134	81.2164	108.923	214.492	285.578	250.035	424.941	418.503	408.696	417.38	505.993	431.643	468.818	484.648	389.034	420.369	431.351	459.342	443.043	429.246	443.877	528.507	490.309	509.408	286.565	224.663	255.614	426.116	315.429	370.772	488.179	596.122	794.362	626.221
Cfap36	ENSMUSG00000020462.14_Cfap36	98.0679	90.6059	102.764	97.1458	587.185	645.231	616.208	258.562	298.317	286.826	281.235	637.712	720.986	679.349	174.636	236.629	218.75	210.005	230.998	218.93	236.471	228.8	251.856	272.101	261.978	153.896	194.507	174.201	230.891	304.871	267.881	350.916	524.904	434.973	436.931
Eml6	ENSMUSG00000044072.14_Eml6	26.4357	13.5909	20.7185	20.2484	520.217	263.161	391.689	1282.69	1355.31	1158.38	1265.46	1265.25	1201.96	1233.61	1414.69	1319.51	1307.23	1347.14	1355.46	1190.52	1141.23	1229.07	1216.22	1312.42	1264.32	236.151	269.897	253.024	1045.58	875.019	960.299	575.312	647.228	753.607	658.715
Acyp2	ENSMUSG00000060923.5_Acyp2	3.41106	4.5303	5.80117	4.58084	95.1143	64.8155	79.9649	21.3595	16.0963	35.6994	24.385	99.5923	112.891	106.242	37.9054	40.1066	32.9443	36.9855	21.2412	44.0452	28.2737	31.1867	37.8437	32.7577	35.3007	0	1.5078	0.753902	16.8945	6.59893	11.7467	23.8718	14.5074	40.7555	26.3783
Gpr75	ENSMUSG00000043999.6_Gpr75	16.2025	18.1212	4.97243	13.0987	10.6761	11.2087	10.9424	51.7124	37.558	52.9336	47.4013	85.6708	67.3553	76.513	104.091	64.1706	79.0663	82.4427	67.7064	103.636	62.9732	78.1051	82.2122	105.961	94.0865	9.28684	27.1405	18.2136	18.7716	22.4364	20.604	60.8732	42.233	85.9571	63.0211
Cpeb4	ENSMUSG00000020300.14_Cpeb4	465.609	348.833	392.822	402.421	501.776	529.733	515.754	951.058	803.74	890.023	881.607	983.608	916.411	950.009	683.652	832.881	847.328	787.953	649.185	690.473	777.526	705.728	709.896	644.059	676.978	679.266	655.894	667.58	677.656	752.278	714.967	1137.49	1435.24	1955.52	1509.42
Stk10	ENSMUSG00000020272.8_Stk10	68.2212	61.159	61.3266	63.5689	232.933	406.924	319.929	107.921	77.2621	88.633	91.2722	180.98	158.427	169.703	161.098	114.972	125.188	133.753	179.223	180.067	142.653	167.314	181.389	181.753	181.571	53.0677	63.3277	58.1977	148.296	161.014	154.655	257.816	364.663	317.893	313.457
Adra1b	ENSMUSG00000050541.14_Adra1b	2.55829	3.77525	5.80117	4.0449	6.79388	1.462	4.12794	70.8235	50.435	49.2405	56.833	36.9455	39.844	38.3947	35.1979	24.064	27.6732	28.9784	29.2067	36.2725	44.9808	36.82	16.9644	38.5696	27.767	5.30677	1.5078	3.40728	30.0346	31.6749	30.8547	48.9373	11.2103	21.4893	27.2123
Sgcd	ENSMUSG00000020354.15_Sgcd	5.11659	5.28535	2.48622	4.29605	180.523	73.1002	126.812	475.529	595.562	574.883	548.658	648.956	773.163	711.059	542.86	569.514	579.82	564.065	392.963	413.247	469.086	425.099	452.82	500.876	476.848	21.2271	34.6795	27.9533	187.716	159.694	173.705	93.1002	142.436	280.102	171.879
Col23a1	ENSMUSG00000063564.13_Col23a1	52.8714	29.4469	44.7519	42.3567	94.1437	126.22	110.182	264.183	237.152	155.108	218.814	168.664	187.836	178.25	226.079	114.972	88.2907	143.114	84.9649	99.7494	75.8248	86.8464	100.482	117.822	109.152	0	1.5078	0.753902	45.0519	14.5177	29.7848	16.7103	80.1204	25.1943	40.675
Jade2	ENSMUSG00000020387.15_Jade2	4.26382	8.30554	7.45865	6.676	24.2638	17.0567	20.6603	70.8235	114.82	92.326	92.6565	126.364	123.327	124.845	247.739	220.586	196.348	221.558	244.274	200.794	224.904	223.324	197.048	243.57	220.309	1.32669	7.53902	4.43285	272.189	215.125	243.657	137.263	156.944	148.202	147.47
2022-09-08	ENSMUSG00000018398.18_Sept8	151.792	139.684	172.378	154.618	379.487	579.441	479.464	485.647	412.064	443.165	446.959	644.673	676.399	660.536	621.379	538.766	490.211	550.118	582.806	490.974	421.535	498.438	550.691	484.497	517.594	177.777	153.796	165.786	351.029	428.931	389.98	467.888	525.893	307.519	433.767
Slc22a4	ENSMUSG00000020334.6_Slc22a4	0	0	0	0	9.70554	1.94934	5.82744	33.7255	50.435	54.1646	46.1083	32.662	33.2033	32.9326	48.7356	68.1813	60.6175	59.1781	71.6891	56.9996	60.4028	63.0305	43.0635	44.9098	43.9867	3.98007	3.01561	3.49784	0	3.95936	1.97968	54.9052	46.4896	27.4174	42.9374
Tnip1	ENSMUSG00000020400.17_Tnip1	64.8101	59.6489	76.2439	66.901	191.199	232.946	212.073	187.738	170.62	182.19	180.183	200.255	175.503	187.879	231.494	188.501	200.301	206.765	203.119	264.271	178.638	215.343	228.367	205.528	216.948	59.7011	49.7575	54.7293	101.367	129.339	115.353	155.167	308.282	102.259	188.57
Anxa6	ENSMUSG00000018340.13_Anxa6	38.3744	23.4065	28.1771	29.986	1303.45	1593.58	1448.52	580.078	447.476	608.121	545.225	732.485	821.545	777.015	625.44	649.727	527.109	600.759	554.927	620.519	560.333	578.593	657.698	561.108	609.403	132.669	90.4682	111.569	611.955	479.083	545.519	1116.01	996.395	700.254	937.553
Gria1	ENSMUSG00000020524.16_Gria1	12.7915	4.5303	18.2322	11.8513	424.132	191.522	307.827	930.823	1037.67	827.241	931.912	912.394	764.625	838.509	534.738	441.173	552.147	509.352	663.788	639.95	643.868	649.202	587.23	655.155	621.192	3.98007	12.0624	8.02125	1436.03	1104.66	1270.35	545.472	801.204	1104.85	817.174
Drc3	ENSMUSG00000056598.16_Drc3	2.55829	0.75505	6.62991	3.31442	10.6761	1.94934	6.31272	25.8562	13.9501	12.3101	17.3721	36.9455	21.8193	29.3824	46.028	29.4115	44.8043	40.0813	35.8446	41.4543	50.1215	42.4734	44.3685	41.2113	42.7899	2.65338	6.03121	4.3423	13.1401	11.8781	12.5091	9.54874	25.0582	13.3382	15.9817
Gm45605	ENSMUSG00000109829.1_Gm45605	4.26382	4.5303	4.97243	4.58885	18.4405	14.1327	16.2866	10.1176	30.0464	36.9304	25.6981	49.2607	47.4333	48.347	47.3818	41.4435	43.4865	44.1039	35.8446	51.8178	43.6957	43.786	30.014	45.4381	37.7261	35.8207	43.7263	39.7735	31.9118	19.7968	25.8543	121.746	92.9792	122.267	112.331
Rnf112	ENSMUSG00000010086.17_Rnf112	4.26382	5.28535	12.4311	7.32675	61.1449	37.5248	49.3348	210.222	233.932	224.044	222.733	310.021	330.136	320.078	667.407	582.883	554.782	601.691	570.858	621.814	546.196	579.623	486.749	511.972	499.36	35.8207	39.2029	37.5118	234.645	91.0653	162.855	257.816	249.264	217.857	241.645
Ttc19	ENSMUSG00000042298.18_Ttc19	82.7182	78.5251	67.1278	76.1237	197.022	157.896	177.459	578.954	591.269	571.19	580.471	807.447	680.193	743.82	782.477	939.832	872.365	864.891	769.994	794.109	709.412	757.838	878.235	813.66	845.948	253.398	272.912	263.155	474.922	525.275	500.099	836.708	850.991	1055.94	914.546
Trim16	ENSMUSG00000047821.16_Trim16	52.0186	41.5277	82.0451	58.5305	250.403	351.856	301.129	197.856	136.282	163.725	165.954	155.814	219.142	187.478	121.839	142.606	149.238	137.894	102.223	79.9161	93.8171	91.9855	134.136	113.384	123.76	50.4143	34.6795	42.5469	159.559	147.565	153.562	157.554	91.5681	125.231	124.784
Fbxw10	ENSMUSG00000090173.8_Fbxw10	0	4.5303	0	1.5101	5.82332	6.33535	6.07934	12.366	13.9501	11.0791	12.4651	48.7253	32.2546	40.4899	96.1174	61.938	49.7459	69.2671	57.0858	61.2876	32.1292	50.1675	82.4863	49.3479	65.9171	0	0	0	39.4204	21.3673	30.3939	17.9039	10.3134	17.0432	15.0869
Pmp22	ENSMUSG00000018217.12_Pmp22	69.0739	78.5251	70.4428	72.6806	50.4688	59.9421	55.2055	41.5947	62.2389	33.2374	45.6903	142.963	142.3	142.631	147.56	148.394	134.413	143.456	124.792	110.113	123.376	119.427	120.056	113.595	116.826	18.5737	24.1248	21.3493	41.2976	81.8268	61.5622	113.391	63.9644	28.8994	68.7517
Shisa6	ENSMUSG00000053930.13_Shisa6	35.8161	23.4065	45.5806	34.9344	53.3805	18.0314	35.7059	557.594	438.892	393.924	463.47	137.609	102.456	120.032	217.956	203.207	226.657	215.94	236.309	176.181	205.627	206.039	142.24	166.43	154.335	86.2349	7.53902	46.887	833.46	1187.81	1010.63	148.005	80.4501	213.411	147.289
Pirt	ENSMUSG00000048070.4_Pirt	0	0	0.828738	0.276246	113.555	66.7648	90.1598	21.3595	11.8039	34.4684	22.5439	20.8823	25.614	23.2481	12.1839	16.0426	21.0844	16.437	13.2758	16.8408	20.5627	16.8931	7.82973	22.7191	15.2744	1.32669	1.5078	1.41725	65.7007	44.8727	55.2867	226.783	193.542	110.41	176.912
Ndel1	ENSMUSG00000018736.14_Ndel1	161.173	154.03	184.809	166.67	324.165	440.063	382.114	222.588	168.474	210.503	200.522	258.083	330.136	294.109	226.079	219.25	279.368	241.565	220.378	205.976	222.334	216.229	216.623	230.889	223.756	135.323	156.812	146.067	396.081	323.348	359.714	496.534	695.366	414.224	535.375
Slc25a35	ENSMUSG00000018740.14_Slc25a35	4.26382	4.5303	8.28738	5.69383	11.6466	10.234	10.9403	35.9738	43.9965	19.6962	33.2222	26.7721	35.1006	30.9364	51.4431	37.4328	48.7576	45.8778	35.8446	45.3406	32.1292	37.7714	30.014	30.6443	30.3292	0	9.04682	4.52341	1.87716	5.27915	3.57815	22.6783	9.23198	28.8994	20.2699
9330160F10Rik	ENSMUSG00000072809.2_9330160F10Rik	2.55829	6.0404	6.62991	5.0762	13.5878	15.5947	14.5912	6.74509	13.9501	17.2342	12.6431	32.1265	47.4333	39.7799	43.3205	30.7484	31.6265	35.2318	41.1549	32.3862	29.5588	34.3666	37.8437	28.5309	33.1873	17.247	19.6014	18.4242	18.7716	13.1979	15.9847	62.0668	53.0839	40.7555	51.9687
Atp1b2	ENSMUSG00000041329.13_Atp1b2	7.67488	11.3257	10.7736	9.92474	124.231	109.65	116.941	444.052	448.549	379.152	423.918	326.62	341.52	334.07	150.268	193.849	245.106	196.407	135.413	180.067	215.908	177.129	147.46	170.129	158.794	19.9004	27.1405	23.5204	106.998	168.933	137.965	34.6142	58.3593	82.9931	58.6555
Zbtb4	ENSMUSG00000018750.14_Zbtb4	51.1659	47.5681	53.868	50.8673	200.905	152.536	176.72	518.248	501.13	485.019	501.466	643.602	647.939	645.77	748.633	786.09	789.346	774.689	683.702	769.495	732.545	728.581	635.513	652.513	644.013	242.785	208.077	225.431	328.503	285.074	306.789	440.436	457.643	563.167	487.082
Acadvl	ENSMUSG00000018574.14_Acadvl	103.185	111.747	145.029	119.987	90.2615	126.707	108.484	139.399	101.943	76.3228	105.888	149.924	130.916	140.42	196.296	177.806	201.619	191.907	212.412	253.907	187.634	217.985	206.183	236.701	221.442	61.0278	24.1248	42.5763	97.6124	75.2278	86.4201	122.94	165.516	70.3959	119.617
P2rx5	ENSMUSG00000005950.14_P2rx5	1.70553	0	0	0.56851	3.88222	1.462	2.67211	16.8627	18.2424	18.4652	17.8568	49.2607	32.2546	40.7577	41.9667	48.1279	52.7109	47.6019	59.7409	66.0678	68.1138	64.6408	62.6379	58.1186	60.3782	0	0	0	16.8945	25.0759	20.9852	23.8718	56.381	32.6044	37.6191
Smyd4	ENSMUSG00000018809.2_Smyd4	32.4051	53.6085	38.122	41.3785	77.6443	74.0748	75.8596	71.9476	83.7006	65.2437	73.6306	91.0252	74.9446	82.9849	86.641	66.8444	84.3374	79.2743	71.6891	79.0222	87.3913	79.3676	78.2973	82.4227	80.36	25.2071	24.1248	24.666	39.4204	29.0353	34.2279	69.2284	39.5656	67.4319	58.742
Pitpna	ENSMUSG00000017781.17_Pitpna	391.419	323.161	445.861	386.814	735.68	1252.94	994.308	693.62	579.466	605.659	626.248	680.012	679.245	679.628	576.704	620.316	587.726	594.915	505.807	503.929	523.063	510.933	548.081	526.765	537.423	192.37	183.952	188.161	339.766	585.985	462.876	761.512	846.375	622.448	743.445
Myo1c	ENSMUSG00000017774.19_Myo1c	78.4543	67.9545	80.3876	75.5988	338.723	596.01	467.367	273.176	231.786	210.503	238.489	119.939	129.967	124.953	205.772	136.363	171.31	171.148	183.206	257.794	185.064	208.688	174.864	168.544	171.704	66.3346	55.7887	61.0616	249.663	220.404	235.033	253.042	200.466	174.137	209.215
Nsrp1	ENSMUSG00000037958.13_Nsrp1	91.2458	108.727	64.6416	88.2048	596.891	1169.6	883.247	119.163	156.67	140.336	138.723	321.265	290.292	305.779	134.023	117.646	162.086	137.918	132.758	145.09	158.075	145.308	126.581	129.974	128.277	163.183	182.444	172.814	180.208	146.496	163.352	261.397	742.185	351.98	451.854
Efcab5	ENSMUSG00000050944.14_Efcab5	6.82212	3.0202	3.31495	4.38576	18.4405	17.544	17.9923	42.7189	27.9002	40.6234	37.0808	68.0012	58.8173	63.4092	117.778	125.667	80.3841	107.943	119.482	117.886	118.235	118.534	95.2618	77.1392	86.2005	19.9004	30.1561	25.0282	63.8235	55.431	59.6273	79.9707	62.6456	77.065	73.2271
Coro6	ENSMUSG00000020836.15_Coro6	1.70553	2.26515	0	1.32356	2.91166	1.462	2.18683	500.261	322.998	313.908	379.056	724.454	542.637	633.545	1846.54	1267.37	1203.13	1439.01	1833.38	1957.42	1498.5	1763.1	1051.79	1104.25	1078.02	7.96015	4.52341	6.24178	31.9118	34.3145	33.1131	201.717	193.872	189.699	195.096
Nufip2	ENSMUSG00000037857.16_Nufip2	589.26	649.343	378.733	539.112	420.25	591.137	505.693	535.111	533.323	563.804	544.079	725.524	807.315	766.42	685.006	798.122	921.123	801.417	622.633	598.496	619.45	613.527	735.995	735.992	735.994	692.533	651.371	671.952	544.377	650.655	597.516	1289.08	1452.72	1762.12	1501.31
Aldoc	ENSMUSG00000017390.15_Aldoc	5.11659	27.1818	19.061	17.1198	95.1143	24.8541	59.9842	347.372	246.809	299.136	297.773	466.37	503.742	485.056	193.589	308.821	292.545	264.985	169.93	196.908	284.022	216.953	297.53	394.678	346.104	41.1274	73.8823	57.5049	90.1038	192.689	141.396	429.693	329.714	227.49	328.966
Ksr1	ENSMUSG00000018334.18_Ksr1	117.682	98.9115	124.311	113.635	103.849	143.276	123.563	251.817	268.271	249.896	256.661	248.445	251.396	249.921	322.196	259.356	282.003	287.852	261.533	286.294	250.607	266.145	254.466	284.253	269.359	76.9481	94.9916	85.9698	180.208	201.927	191.067	347.335	242.999	348.275	312.87
Omg	ENSMUSG00000049612.10_Omg	0	0	0	0	0.970554	2.43667	1.70361	105.673	89.066	84.9399	93.2263	155.278	145.146	150.212	67.6883	73.5288	68.5242	69.9138	50.4479	68.6586	75.8248	64.9771	79.6023	81.366	80.4841	0	0	0	0	0	0	39.3885	61.3267	82.9931	61.2361
Unc45b	ENSMUSG00000018845.14_Unc45b	0	0	0	0	21.3522	36.5501	28.9511	14.6144	23.6079	25.8513	21.3578	4.81898	5.692	5.25549	4.0613	2.67377	1.31777	2.68428	1.32758	0	3.8555	1.72769	5.21982	1.0567	3.13826	0	0	0	0	2.63957	1.31979	28.6462	44.8411	30.3814	34.6229
Dhrs11	ENSMUSG00000034449.7_Dhrs11	14.497	15.856	13.2598	14.5376	14.5583	15.5947	15.0765	39.3464	33.2656	51.7026	41.4382	47.1189	49.3306	48.2248	81.226	70.855	59.2997	70.4602	75.6719	53.1133	55.2622	61.3491	71.7726	64.4588	68.1157	6.63346	7.53902	7.08624	33.7889	23.7562	28.7725	64.454	33.3011	28.1584	41.9711
Ggnbp2	ENSMUSG00000020530.14_Ggnbp2	261.799	234.82	221.273	239.297	427.044	584.314	505.679	610.431	569.808	588.424	589.554	744.265	658.374	701.32	959.82	974.591	828.879	921.097	947.89	751.359	762.104	820.451	661.613	634.021	647.817	331.673	376.951	354.312	550.009	464.565	507.287	714.962	985.184	848.456	849.534
Hsf5	ENSMUSG00000070345.3_Hsf5	4.26382	11.3257	0.828738	5.47277	12.6172	4.87335	8.74527	23.6078	36.4849	56.6266	38.9064	43.3708	41.7413	42.5561	74.4571	44.1173	36.8976	51.824	29.2067	41.4543	37.2698	35.9769	28.709	40.1546	34.4318	3.98007	4.52341	4.25174	28.1574	15.8374	21.9974	3.58078	5.93485	18.5252	9.34696
Car10	ENSMUSG00000056158.14_Car10	0	0	0	0	101.908	60.9168	81.4125	471.032	441.038	464.092	458.721	348.038	322.546	335.292	322.196	271.388	297.817	297.134	286.757	313.498	379.124	326.46	276.651	297.99	287.32	13.2669	10.5546	11.9108	88.2266	50.1519	69.1893	62.0668	55.7216	52.6117	56.8
Rsad1	ENSMUSG00000039096.10_Rsad1	52.8714	43.0378	64.6416	53.5169	13.5878	8.28469	10.9362	66.3267	46.1426	44.3165	52.2619	94.2379	77.7906	86.0142	146.207	86.8977	106.74	113.281	112.844	124.363	93.8171	110.341	109.616	118.351	113.983	13.2669	6.03121	9.64906	24.4031	32.9947	28.6989	34.6142	34.9496	48.9066	39.4902
Pdk2	ENSMUSG00000038967.13_Pdk2	40.0799	18.8762	29.8346	29.5969	80.556	77.4862	79.0211	46.0915	39.7041	64.0127	49.9361	109.23	108.148	108.689	59.5657	77.5395	63.2531	66.7861	96.9131	94.5676	65.5435	85.6747	73.0775	81.8943	77.4859	2.65338	4.52341	3.5884	3.75432	38.2738	21.0141	71.6155	45.1708	29.6404	48.8089
Itga3	ENSMUSG00000001507.16_Itga3	57.988	55.1186	82.0451	65.0506	91.2321	151.074	121.153	311.398	319.779	289.288	306.822	199.185	198.271	198.728	326.258	279.409	226.657	277.441	341.187	309.612	289.162	313.32	284.48	342.899	313.69	159.203	159.827	159.515	486.185	570.148	528.166	408.209	319.163	275.656	334.342
Pnpo	ENSMUSG00000018659.12_Pnpo	43.491	38.5075	38.9507	40.3164	32.0283	27.2907	29.6595	21.3595	27.9002	28.3133	25.8577	42.2999	45.536	43.918	50.0893	64.1706	63.2531	59.171	59.7409	66.0678	56.5473	60.7853	70.4676	76.6108	73.5392	17.247	12.0624	14.6547	18.7716	22.4364	20.604	62.0668	81.4393	52.6117	65.3726
Arhgap23	ENSMUSG00000049807.16_Arhgap23	117.682	46.8131	133.427	99.3072	333.871	459.069	396.47	487.895	452.842	407.465	449.401	407.472	364.288	385.88	666.053	590.904	666.793	641.25	685.03	547.974	595.032	609.345	692.932	679.987	686.459	240.131	322.67	281.4	518.097	417.053	467.575	897.581	752.077	632.081	760.58
Stac2	ENSMUSG00000017400.10_Stac2	82.7182	23.4065	132.598	79.5743	43.6749	26.8034	35.2392	110.17	86.9198	93.557	96.8822	137.073	101.507	119.29	196.296	128.341	164.722	163.12	233.653	295.362	209.482	246.166	178.779	233.003	205.891	72.968	76.898	74.933	67.5778	54.1113	60.8445	305.56	232.448	180.806	239.605
Nr1d1	ENSMUSG00000020889.11_Nr1d1	6.82212	12.8358	9.94486	9.86761	11.6466	8.28469	9.96567	57.3333	36.4849	44.3165	46.0449	56.2214	68.3039	62.2627	59.5657	65.5075	52.7109	59.2614	86.2925	108.817	69.399	88.1696	52.1982	61.2887	56.7434	9.28684	9.04682	9.16683	22.5259	50.1519	36.3389	59.6796	54.4027	43.7196	52.6006
Krt222	ENSMUSG00000035849.14_Krt222	0	0	0	0	32.0283	29.7274	30.8778	149.516	124.478	89.864	121.286	367.849	371.877	369.863	236.909	187.164	193.713	205.929	176.568	177.476	191.49	181.845	164.424	162.204	163.314	0	0	0	7.50865	11.8781	9.69336	107.423	184.64	152.648	148.237
Hap1	ENSMUSG00000006930.15_Hap1	170.553	142.704	133.427	148.895	484.306	268.521	376.414	1064.6	967.922	759.535	930.686	881.338	774.111	827.725	456.219	307.484	317.583	360.429	454.031	515.588	409.968	459.862	356.253	384.639	370.446	65.0079	39.2029	52.1054	628.849	789.232	709.041	204.104	322.79	148.202	225.032
Klhl11	ENSMUSG00000048732.5_Klhl11	203.811	172.151	175.693	183.885	338.723	459.556	399.14	234.954	207.105	215.427	219.162	833.684	784.547	809.115	276.168	275.399	289.91	280.492	257.55	255.203	291.733	268.162	480.224	378.827	429.526	171.143	164.351	167.747	210.242	199.288	204.765	377.175	460.94	367.541	401.885
Ghdc	ENSMUSG00000017747.13_Ghdc	26.4357	23.4065	32.3208	27.3877	23.2933	31.6767	27.485	64.0784	47.2157	57.8576	56.3839	25.1658	36.998	31.0819	44.6743	65.5075	44.8043	51.662	71.6891	77.7268	61.688	70.368	46.9784	41.2113	44.0949	13.2669	3.01561	8.14126	67.5778	75.2278	71.4028	96.681	180.683	83.7341	120.366
Stat3	ENSMUSG00000004040.16_Stat3	177.375	105.707	294.202	192.428	509.541	547.764	528.652	313.647	257.54	275.747	282.311	266.65	322.546	294.598	374.993	332.885	320.219	342.699	371.721	283.703	269.885	308.436	409.756	422.152	415.954	193.697	185.46	189.578	792.162	1045.27	918.717	1030.07	911.328	602.441	847.947
Cntnap1	ENSMUSG00000017167.6_Cntnap1	6.82212	6.79545	17.4035	10.3404	45.616	32.6514	39.1337	476.653	403.48	433.317	437.817	487.788	392.748	440.268	954.405	826.196	631.213	803.938	1010.29	975.471	758.248	914.668	585.925	651.985	618.955	59.7011	63.3277	61.5144	437.379	447.408	442.393	375.982	220.249	309.742	301.991
Gfap	ENSMUSG00000020932.14_Gfap	1.70553	2.26515	0	1.32356	0	0	0	1110.69	803.74	674.595	863.009	841.715	1172.55	1007.13	270.753	437.162	396.649	368.188	223.033	227.999	393.261	281.431	313.189	491.894	402.542	3.98007	0	1.99004	46.9291	89.7455	68.3373	15.5167	6.59427	108.187	43.4328
Fmnl1	ENSMUSG00000055805.15_Fmnl1	0	0	0.828738	0.276246	32.0283	24.3667	28.1975	128.157	99.7968	82.4779	103.477	105.482	67.3553	86.4187	132.669	100.267	108.057	113.664	168.602	136.022	96.3875	133.671	82.2122	91.933	87.0726	19.9004	3.01561	11.458	122.016	83.1466	102.581	133.682	81.4393	98.5543	104.559
Arhgap27	ENSMUSG00000034255.17_Arhgap27	6.82212	21.1414	9.11612	12.3599	187.317	441.525	314.421	125.908	65.4581	109.56	100.309	44.9772	45.536	45.2566	62.2732	48.1279	52.7109	54.3707	80.9822	64.7723	47.5512	64.4352	53.5032	77.1392	65.3212	6.63346	4.52341	5.57843	15.0173	6.59893	10.8081	63.2604	50.4462	28.8994	47.5353
Nsf	ENSMUSG00000034187.18_Nsf	385.45	354.118	445.861	395.143	441.602	422.032	431.817	677.882	694.286	734.915	702.361	1220.81	1236.11	1228.46	817.675	947.853	880.272	881.933	787.253	803.177	906.042	832.157	1041.35	1022.36	1031.86	252.071	310.607	281.339	362.292	640.097	501.194	856.999	903.415	556.498	772.304
Gm11639	ENSMUSG00000040838.10_Gm11639	0	0	0	0	21.3813	3.41134	12.3963	99.3102	128.405	104.636	110.784	111.795	82.0217	96.9083	103.834	99.1035	30.3088	77.7487	74.862	83.1029	43.0916	67.0188	107.293	120.464	113.879	0	0	0	0	0	0	3.71207	9.52543	1.51907	4.91886
Cyb561	ENSMUSG00000019590.16_Cyb561	34.1106	19.6313	47.2381	33.66	12.6172	18.5187	15.568	26.9804	10.7308	13.5411	17.0841	40.1582	30.3573	35.2577	59.5657	38.7697	71.1597	56.4984	43.81	42.7497	60.4028	48.9875	44.3685	63.9304	54.1495	29.1872	16.5858	22.8865	45.0519	73.9081	59.48	263.784	306.963	129.677	233.475
Ace	ENSMUSG00000020681.14_Ace	3.41106	1.5101	2.48622	2.46912	33.9694	29.2401	31.6047	59.5816	53.6542	43.0855	52.1071	92.6315	88.2259	90.4287	175.99	106.951	143.637	142.193	124.792	108.817	125.946	119.852	139.63	119.936	129.783	2.65338	0	1.32669	30.0346	43.553	36.7938	116.972	119.356	51.8707	96.0664
Gm11696	ENSMUSG00000056687.9_Gm11696	2.55829	8.30554	9.94486	6.93623	13.5878	9.25936	11.4236	15.7385	16.0963	27.0823	19.639	12.3152	15.1787	13.7469	8.1226	9.35821	18.4488	11.9765	7.96546	11.659	24.4182	14.6809	18.2694	15.8505	17.0599	2.65338	7.53902	5.0962	20.6488	18.477	19.5629	31.0334	56.0513	30.3814	39.1554
Slc16a6	ENSMUSG00000041920.14_Slc16a6	45.1965	47.5681	49.7243	47.4963	34.9399	29.7274	32.3337	96.6796	89.066	94.788	93.5112	110.837	74.9446	92.8906	147.56	124.331	158.133	143.341	140.723	141.204	104.098	128.675	91.3469	126.804	109.076	41.1274	22.617	31.8722	93.8581	183.45	138.654	207.685	183.98	228.231	206.632
Arsg	ENSMUSG00000020604.13_Arsg	11.9387	6.79545	9.11612	9.28342	4.85277	11.2087	8.03073	17.9869	13.9501	19.6962	17.2111	18.7405	5.692	12.2162	54.1506	50.8017	39.5332	48.1618	43.81	36.2725	32.1292	37.4039	52.1982	58.1186	55.1584	5.30677	7.53902	6.42289	5.63149	23.7562	14.6938	34.6142	45.5005	30.3814	36.832
Abca8b	ENSMUSG00000020620.14_Abca8b	1.70553	2.26515	1.65748	1.87605	40.7633	54.5815	47.6724	188.863	214.617	183.421	195.633	299.312	227.68	263.496	272.107	294.115	253.012	273.078	349.153	318.68	309.648	325.827	294.92	273.686	284.303	2.65338	3.01561	2.83449	106.998	109.542	108.27	96.681	123.972	116.339	112.331
Abca9	ENSMUSG00000041797.7_Abca9	0	3.0202	0.828738	1.28298	64.0566	44.8348	54.4457	34.8496	30.0464	25.8513	30.2491	20.3468	30.3573	25.3521	39.2592	56.1493	32.9443	42.7843	25.224	60.886	30.844	38.9846	33.9289	30.6443	32.2866	1.32669	0	0.663346	45.0519	25.0759	35.0639	28.6462	26.7068	31.8634	29.0721
Abca6	ENSMUSG00000044749.13_Abca6	0	0.75505	0	0.251683	5.82332	0.974669	3.399	16.8627	19.3155	28.3133	21.4972	53.5442	55.9713	54.7578	46.028	125.667	67.2064	79.6339	88.9476	77.7268	66.8286	77.8344	129.191	80.8376	105.014	1.32669	0	0.663346	41.2976	29.0353	35.1664	40.5821	46.1599	62.9858	49.9093
Abca5	ENSMUSG00000018800.14_Abca5	28.1412	15.101	29.8346	24.3589	302.813	126.22	214.516	890.352	795.156	745.994	810.501	684.295	696.321	690.308	752.694	764.7	689.195	735.529	710.254	743.586	798.088	750.643	845.611	789.356	817.483	275.952	220.139	248.046	555.64	636.137	595.889	488.179	554.908	788.434	610.507
Kcnj2	ENSMUSG00000041695.2_Kcnj2	9.38041	5.28535	14.0886	9.58477	209.64	505.853	357.746	188.863	157.743	195.731	180.779	80.3164	100.559	90.4375	86.641	98.9297	65.8886	83.8198	67.7064	51.8178	62.9732	60.8325	95.2618	84.5361	89.8989	51.741	75.3902	63.5656	533.114	446.088	489.601	396.273	553.589	518.707	489.523
Fads6	ENSMUSG00000044788.10_Fads6	29.8468	15.101	24.0334	22.9937	9.70554	3.41134	6.55844	37.098	38.631	52.9336	42.8875	103.34	73.9959	88.6682	157.037	124.331	193.713	158.36	163.292	150.272	155.505	156.356	161.815	187.036	174.425	9.28684	9.04682	9.16683	0	1.31979	0.659893	20.2911	29.3445	11.8562	20.4972
Cygb	ENSMUSG00000020810.5_Cygb	5.11659	0	4.97243	3.36301	49.4982	23.3921	36.4452	73.0718	96.5776	82.4779	84.0424	82.4581	71.1499	76.804	40.613	65.5075	43.4865	49.869	62.3961	68.6586	48.8363	59.9637	43.0635	73.4407	58.2521	9.28684	6.03121	7.65903	5.63149	6.59893	6.11521	46.5501	62.3159	26.6764	45.1808
Tha1	ENSMUSG00000017713.9_Tha1	13.6442	11.3257	18.2322	14.4007	2.91166	9.74669	6.32918	14.6144	24.6809	14.7722	18.0225	18.205	24.6653	21.4352	31.1366	24.064	22.4021	25.8676	22.5688	25.9089	44.9808	31.1528	35.2338	39.0979	37.1659	9.28684	16.5858	12.9363	30.0346	22.4364	26.2355	56.0988	32.9714	35.5685	41.5462
Cyth1	ENSMUSG00000017132.17_Cyth1	203.811	114.768	235.362	184.647	260.108	336.748	298.428	268.679	332.656	337.298	312.878	531.159	558.764	544.962	667.407	582.883	589.044	613.111	638.564	636.064	492.219	588.949	690.322	695.838	693.08	152.57	150.78	151.675	223.382	175.532	199.457	312.721	508.418	466.095	429.078
Lgals3bp	ENSMUSG00000033880.11_Lgals3bp	3.41106	3.77525	4.14369	3.77667	3.88222	4.87335	4.37778	16.8627	17.1694	18.4652	17.4991	12.3152	4.74333	8.52925	24.3678	12.032	11.8599	16.0866	17.2585	23.318	21.8478	20.8081	24.7942	28.0026	26.3984	5.30677	13.5702	9.4385	78.8408	46.1925	62.5167	62.0668	40.5548	50.3887	51.0034
Rnf213	ENSMUSG00000070327.14_Rnf213	69.9267	82.3004	33.1495	61.7922	362.987	835.291	599.139	339.503	334.802	334.836	336.38	244.162	254.242	249.202	475.172	374.328	333.396	394.299	519.082	496.156	458.804	491.348	497.188	485.554	491.371	27.8605	22.617	25.2388	281.574	120.101	200.837	190.975	245.637	537.232	324.615
Nptx1	ENSMUSG00000025582.4_Nptx1	40.9327	24.9166	62.1554	42.6682	55.3216	65.3028	60.3122	110.17	118.039	108.329	112.179	143.499	97.7126	120.606	132.669	98.9297	123.871	118.49	139.396	101.045	176.068	138.836	86.1271	106.198	96.1628	115.422	126.655	121.039	22.5259	27.7155	25.1207	313.915	212.336	266.764	264.338
Baiap2	ENSMUSG00000025372.16_Baiap2	44.3438	55.8737	29.0058	43.0744	113.555	248.053	180.804	156.261	154.524	155.108	155.298	48.1898	43.6386	45.9142	69.0421	50.8017	76.4308	65.4249	78.327	139.908	83.5358	100.59	60.028	60.232	60.13	35.8207	27.1405	31.4806	202.734	217.765	210.249	79.9707	115.07	88.9212	94.654
Aatk	ENSMUSG00000025375.15_Aatk	36.6689	18.1212	62.1554	38.9818	115.496	103.802	109.649	346.248	334.802	387.769	356.273	357.676	362.39	360.033	536.091	457.215	396.649	463.319	535.013	599.792	496.074	543.626	354.948	495.593	425.27	82.2549	70.8667	76.5608	394.204	299.592	346.898	359.271	321.141	207.483	295.965
Mafg	ENSMUSG00000051510.13_Mafg	374.364	352.887	396.203	374.485	121.319	167.643	144.481	476.653	451.769	544.108	490.843	493.678	549.278	521.478	1028.86	1013.36	919.805	987.343	1064.72	1037.65	862.347	988.239	750.35	857.666	804.008	347.593	331.717	339.655	792.162	487.001	639.582	990.682	894.843	991.175	958.9
Chrm3	ENSMUSG00000046159.16_Chrm3	2.55829	2.26515	5.80117	3.54154	69.8799	32.1641	51.022	112.418	134.136	128.025	124.86	41.2291	36.0493	38.6392	24.3678	20.0533	32.9443	25.7885	26.5515	23.318	46.266	32.0452	22.1842	36.9845	29.5844	21.2271	10.5546	15.8908	1253.94	1277.55	1265.75	411.789	390.711	532.045	444.848
Ryr2	ENSMUSG00000021313.16_Ryr2	23.8774	19.6313	17.4035	20.3041	1206.4	510.239	858.319	5410.69	6047.9	6070.13	5842.91	6977.35	5979.44	6478.4	6519.74	6260.64	6541.42	6440.6	6716.21	6828.3	6409.12	6651.21	6943.67	7127.98	7035.82	443.115	441.786	442.451	5774.15	6266.35	6020.25	3279.99	4481.14	4765.43	4175.52
Actn2	ENSMUSG00000052374.16_Actn2	17.9081	10.5707	5.80117	11.4266	46.5866	35.5754	41.081	70.8235	107.308	105.867	94.6663	104.411	108.148	106.28	175.99	167.111	166.039	169.713	153.999	202.09	183.779	179.956	195.743	160.09	177.917	25.2071	16.5858	20.8965	305.977	227.003	266.49	414.177	367.301	363.836	381.771
Lgals8	ENSMUSG00000057554.13_Lgals8	26.4357	21.1414	43.0944	30.2238	175.67	188.598	182.134	188.863	204.959	192.038	195.287	428.354	407.926	418.14	300.536	332.885	310.994	314.805	274.808	243.544	272.455	263.603	307.97	309.085	308.527	152.57	119.116	135.843	332.258	217.765	275.011	341.367	342.902	320.857	335.042
Lyst	ENSMUSG00000019726.12_Lyst	236.216	273.328	183.151	230.898	442.573	346.008	394.29	984.783	1121.37	1197.78	1101.31	1500.31	1512.17	1506.24	2268.91	2326.18	2240.21	2278.44	2279.45	2169.87	2367.28	2272.2	2759.98	2603.18	2681.58	1014.92	924.283	969.601	2323.93	2284.55	2304.24	3907.82	3520.02	4009.6	3812.48
Gng4	ENSMUSG00000021303.14_Gng4	19.6136	27.1818	12.4311	19.7421	51.4394	23.3921	37.4157	159.634	125.551	147.722	144.302	85.6708	136.608	111.139	81.226	108.288	100.151	96.5548	94.2579	102.34	102.813	99.8038	96.5667	84.5361	90.5514	10.6135	4.52341	7.56847	37.5432	58.0706	47.8069	202.911	117.378	122.267	147.518
Inhba	ENSMUSG00000041324.14_Inhba	0	0	0	0	7.76443	4.87335	6.31889	41.5947	24.6809	24.6203	30.2986	64.2531	35.1006	49.6769	35.1979	42.7804	39.5332	39.1705	25.224	20.7271	41.1253	29.0255	24.7942	41.2113	33.0027	0	0	0	86.3495	26.3957	56.3726	45.3565	40.5548	114.116	66.6756
Epdr1	ENSMUSG00000002808.7_Epdr1	32.4051	46.8131	37.2932	38.8371	37.8516	30.2147	34.0332	47.2156	53.6542	49.2405	50.0368	106.018	118.583	112.3	55.5044	77.5395	71.1597	68.0679	53.1031	64.7723	92.532	70.1358	116.141	144.24	130.19	18.5737	12.0624	15.3181	58.192	124.06	91.126	140.844	160.241	168.95	156.678
Carmil1	ENSMUSG00000021338.17_Carmil1	61.399	71.7297	54.6967	62.6085	150.436	150.099	150.267	846.509	806.959	805.083	819.517	628.074	555.918	591.996	691.774	544.113	632.531	622.806	695.65	580.36	637.443	637.818	642.038	714.33	678.184	144.609	141.733	143.171	559.394	481.722	520.558	272.139	334.989	374.21	327.113
D130043K22Rik	ENSMUSG00000006711.15_D130043K22Rik	12.7915	5.28535	14.0886	10.7218	65.9977	41.9108	53.9542	292.287	287.587	274.516	284.797	367.313	268.472	317.893	393.946	363.633	345.256	367.612	507.134	411.952	427.96	449.016	383.657	383.582	383.62	54.3943	58.8043	56.5993	225.259	283.754	254.507	298.398	206.401	192.663	232.487
Nrsn1	ENSMUSG00000048978.14_Nrsn1	31.5523	9.81564	45.5806	28.9828	34.9399	14.62	24.78	19.1111	31.1194	18.4652	22.8986	56.7569	55.9713	56.3641	44.6743	44.1173	43.4865	44.0927	27.8791	45.3406	69.399	47.5396	61.3329	51.25	56.2915	6.63346	9.04682	7.84014	3.75432	14.5177	9.13599	103.843	57.6999	51.8707	71.1377
A330102I10Rik	ENSMUSG00000086363.7_A330102I10Rik	0.852765	0.75505	1.65748	1.08843	11.6466	1.462	6.55432	66.3267	133.062	103.405	100.931	95.8442	92.0206	93.9324	155.683	219.25	214.797	196.576	195.154	174.885	191.49	187.176	250.552	197.075	223.813	0	1.5078	0.753902	1.87716	0	0.938581	32.227	43.1925	38.5325	37.984
Dusp22	ENSMUSG00000069255.13_Dusp22	35.8161	35.4873	38.122	36.4751	126.172	141.814	133.993	122.536	107.308	140.336	123.393	131.183	135.659	133.421	119.131	105.614	130.459	118.402	106.206	107.522	150.364	121.364	100.482	103.557	102.019	43.7808	30.1561	36.9684	108.875	84.4663	96.6709	83.5515	78.1421	86.6981	82.7972
Gmds	ENSMUSG00000038372.14_Gmds	26.4357	34.7323	27.3484	29.5054	140.73	141.327	141.029	79.8169	113.747	108.329	100.631	99.0568	118.583	108.82	85.2873	62.8337	102.786	83.6357	54.4306	69.9541	83.5358	69.3069	58.723	71.3273	65.0252	38.4741	19.6014	29.0377	174.576	116.141	145.359	102.649	50.1165	121.526	91.4303
Serpinb1a	ENSMUSG00000044734.16_Serpinb1a	0	0.75505	0	0.251683	8.73498	2.92401	5.8295	0	2.14617	1.23101	1.12573	0.535442	6.64066	3.58805	5.41506	10.6951	3.95332	6.68783	5.31031	16.8408	3.8555	8.66887	9.13469	11.6237	10.3792	0	0	0	16.8945	21.1166	19.0055	1198.37	1966.08	524.635	1229.69
Serpinb1b	ENSMUSG00000051029.8_Serpinb1b	0	0	0	0	0	0	0	10.1176	27.9002	33.2374	23.7517	69.6075	73.0473	71.3274	25.7216	40.1066	28.991	31.6064	34.517	41.4543	61.688	45.8864	32.6239	40.1546	36.3893	0	0	0	1.87716	2.63957	2.25837	8.35515	8.57255	8.15111	8.3596
Serpinb6a	ENSMUSG00000060147.15_Serpinb6a	41.7855	50.5883	31.4921	41.2886	260.108	429.342	344.725	76.4444	101.943	77.5538	85.3137	159.562	184.041	171.802	154.329	167.111	139.684	153.708	124.792	124.363	143.939	131.031	180.084	191.791	185.938	39.8007	61.8199	50.8103	110.753	117.461	114.107	433.274	378.841	286.03	366.048
1110046J04Rik	ENSMUSG00000085457.3_1110046J04Rik	3.41106	3.77525	2.48622	3.22417	15.5289	13.6454	14.5871	22.4836	27.9002	24.6203	25.0014	52.4734	44.5873	48.5303	40.613	42.7804	38.2154	40.5363	25.224	29.7953	37.2698	30.763	53.5032	61.817	57.6601	25.2071	15.078	20.1426	31.9118	11.8781	21.8949	69.2284	85.3958	85.2161	79.9468
Ripk1	ENSMUSG00000021408.15_Ripk1	28.1327	44.9556	27.3484	33.4789	277.578	465.892	371.735	159.634	150.232	172.711	160.859	73.6233	66.9568	70.2901	58.2119	71.6171	84.3374	71.3888	77.5969	77.7268	82.6748	79.3328	78.2973	85.9943	82.1458	67.6613	47.149	57.4051	416.035	206.863	311.449	193.756	253.401	283.807	243.655
Nrn1	ENSMUSG00000039114.16_Nrn1	9.38041	1.5101	15.746	8.87885	40.7633	34.1134	37.4383	69.6993	56.8735	50.4715	59.0148	110.837	77.7906	94.3136	39.2592	44.1173	73.7952	52.3906	55.7582	49.227	55.2622	53.4158	44.3685	44.3814	44.375	2.65338	0	1.32669	0	3.95936	1.97968	19.0975	18.464	19.2663	18.9426
Rreb1	ENSMUSG00000039087.17_Rreb1	179.081	200.843	95.3049	158.41	361.046	777.299	569.172	913.96	671.751	697.985	761.232	1000.74	875.619	938.18	1244.11	1302.13	1330.95	1292.4	1630.26	1713.88	1366.13	1570.09	1907.85	1737.74	1822.8	127.362	116.101	121.732	940.458	424.971	682.715	546.665	502.813	358.649	469.376
Cd83	ENSMUSG00000015396.4_Cd83	0.852765	5.28535	0.828738	2.32228	53.3805	65.3028	59.3416	46.0915	34.3387	35.6994	38.7098	68.5366	51.228	59.8823	32.4904	25.4009	40.8509	32.9141	30.5343	18.1362	28.2737	25.6481	40.4536	47.0232	43.7384	3.98007	3.01561	3.49784	11.263	11.8781	11.5705	11.9359	9.89141	32.6044	18.1439
Mylip	ENSMUSG00000038175.10_Mylip	21.3191	16.6111	19.061	18.9971	87.3498	129.144	108.247	94.4313	65.4581	49.2405	69.71	71.7493	75.8933	73.8213	56.8582	81.5501	72.4775	70.2953	55.7582	75.1359	53.977	61.6237	69.1627	55.4768	62.3197	38.4741	28.6483	33.5612	56.3149	52.7915	54.5532	75.1963	108.805	69.6549	84.5522
Gmpr	ENSMUSG00000000253.13_Gmpr	17.9081	16.6111	23.2047	19.2413	65.9977	99.9036	82.9506	34.8496	34.3387	39.3924	36.1936	77.6391	73.0473	75.3432	32.4904	46.7911	34.2621	37.8478	45.1376	34.977	55.2622	45.1256	46.9784	48.6082	47.7933	6.63346	4.52341	5.57843	30.0346	23.7562	26.8954	54.9052	34.9496	27.4174	39.0908
Cap2	ENSMUSG00000021373.16_Cap2	44.3438	53.6085	24.0334	40.6619	56.2921	57.9928	57.1425	32.6013	40.7772	39.3924	37.5903	66.9303	72.0986	69.5145	59.5657	78.8764	63.2531	67.2317	78.327	64.7723	56.5473	66.5489	65.2478	85.0644	75.1561	2.65338	1.5078	2.08059	22.5259	22.4364	22.4812	60.8732	81.1096	38.5325	60.1718
Rnf144b	ENSMUSG00000038068.15_Rnf144b	23.8774	25.6717	19.061	22.87	97.0554	139.865	118.46	125.908	78.3352	62.7817	89.0084	53.0088	46.4846	49.7467	54.1506	53.4755	54.0287	53.8849	67.7064	55.7042	69.399	64.2699	107.006	81.366	94.1862	0	0	0	3.75432	10.5583	7.15631	10.7423	6.59427	9.63313	8.98991
Card19	ENSMUSG00000037960.11_Card19	16.2025	8.30554	21.5472	15.3518	72.7915	98.4416	85.6166	28.1045	23.6079	25.8513	25.8546	51.9379	74.9446	63.4413	35.1979	46.7911	69.8419	50.6103	51.7755	44.0452	41.1253	45.6487	54.8081	38.0412	46.4247	3.98007	7.53902	5.75954	30.0346	50.1519	40.0932	111.004	38.2468	54.0937	67.7815
Shc3	ENSMUSG00000021448.8_Shc3	47.7548	62.6691	72.1002	60.8414	53.3805	43.3728	48.3766	266.431	257.54	295.443	273.138	246.839	321.598	284.218	448.097	483.953	341.303	424.451	387.652	450.815	330.288	389.585	521.982	450.155	486.068	26.5338	34.6795	30.6066	499.325	613.701	556.513	254.235	146.723	288.994	229.984
Diras2	ENSMUSG00000047842.7_Diras2	0.852765	0	1.65748	0.836747	45.616	20.468	33.042	110.17	92.2853	82.4779	94.9777	110.837	133.762	122.299	109.655	113.635	92.2441	105.178	111.516	94.5676	82.2506	96.1116	104.396	107.255	105.826	9.28684	9.04682	9.16683	52.5605	60.7102	56.6354	254.235	284.873	183.029	240.712
Syk	ENSMUSG00000021457.14_Syk	14.497	15.856	8.28738	12.8801	102.879	251.465	177.172	74.196	76.189	80.0159	76.8003	42.2999	53.1253	47.7126	50.0893	38.7697	50.0753	46.3115	38.4997	27.2044	24.4182	30.0408	3.91487	10.0387	6.97676	5.30677	4.52341	4.91509	16.8945	3.95936	10.4269	35.8078	27.6959	24.4533	29.319
Gm2762	ENSMUSG00000107008.3_Gm2762	2.55829	1.5101	1.65748	1.90862	14.5583	6.82268	10.6905	17.9869	20.3886	22.1582	20.1779	23.5595	23.7166	23.6381	28.4291	49.4648	50.0753	42.6564	34.517	33.6816	59.1177	42.4387	35.2338	40.683	37.9584	14.5936	15.078	14.8358	3.75432	9.23851	6.49642	35.8078	50.4462	23.7123	36.6554
Cltb	ENSMUSG00000047547.14_Cltb	63.1046	33.2222	97.7911	64.706	403.75	466.866	435.308	598.065	518.3	563.804	560.056	796.738	720.037	758.388	724.265	671.117	561.371	652.251	615.996	676.223	575.755	622.658	593.755	548.428	571.091	108.789	137.21	122.999	604.446	731.162	667.804	784.19	1326.77	689.139	933.366
Sncb	ENSMUSG00000034891.13_Sncb	51.1659	12.0808	66.2991	43.1819	113.555	42.3981	77.9764	237.202	273.637	268.361	259.733	789.242	800.674	794.958	171.928	192.512	187.124	183.855	189.843	207.271	188.919	195.345	315.799	312.255	314.027	72.968	93.4838	83.2259	99.4896	101.624	100.557	941.744	796.588	464.613	734.315
Ntrk2	ENSMUSG00000055254.15_Ntrk2	54.5769	27.1818	93.6474	58.4687	405.691	259.262	332.477	1355.76	1694.4	1567.08	1539.08	1702.71	1648.78	1675.74	1839.77	1915.76	1778.99	1844.84	1713.9	1836.94	1687.42	1746.09	1588.13	1565.5	1576.82	161.856	155.304	158.58	698.304	1121.82	910.062	660.057	934.738	817.334	804.043
Agtpbp1	ENSMUSG00000021557.15_Agtpbp1	231.952	203.108	290.058	241.706	835.647	611.605	723.626	1220.86	1344.57	1227.32	1264.25	1609	1684.83	1646.92	1444.47	1505.34	1450.87	1466.89	1285.09	1386.13	1366.13	1345.78	1609.01	1476.21	1542.61	1393.03	1322.34	1357.68	1351.56	1483.44	1417.5	2566.22	3957.55	2969.97	3164.58
1700014D04Rik	ENSMUSG00000051054.4_1700014D04Rik	5.11659	12.0808	2.48622	6.5612	11.6466	1.462	6.55432	22.4836	12.877	8.61709	14.6592	14.4569	15.1787	14.8178	10.8301	10.6951	13.1777	11.5676	19.9136	12.9545	7.711	13.5264	30.014	11.0954	20.5547	9.28684	12.0624	10.6746	5.63149	11.8781	8.75478	39.3885	68.9101	48.9066	52.4018
Ctla2a	ENSMUSG00000044258.10_Ctla2a	0	0	0	0	284.198	623.506	453.852	193.224	169.182	179.728	180.712	34.7609	44.5873	39.6741	1.35377	2.67377	6.58886	3.5388	0	0	2.57033	0.856778	5.21982	14.7938	10.0068	0	0	0	110.753	122.74	116.746	800.9	1272.3	349.757	807.651
Gm3604	ENSMUSG00000094942.7_Gm3604	2.55829	3.0202	2.48622	2.68824	9.70554	22.9096	16.3076	56.2091	50.435	70.1678	58.9373	105.471	97.6557	101.564	54.1506	85.5608	130.459	90.057	94.2579	72.545	86.119	84.3073	83.5172	89.2912	86.4042	50.4143	45.2341	47.8242	50.6834	23.7562	37.2198	143.231	134.517	234.107	170.618
Habp4	ENSMUSG00000021476.9_Habp4	122.798	126.093	124.311	124.401	220.316	173.004	196.66	746.457	642.778	621.662	670.299	797.809	986.613	892.211	916.5	1085.55	1037.09	1013.05	1135.08	1002.68	1065.4	1067.72	1020.48	909.82	965.147	172.47	194.507	183.488	373.555	361.622	367.588	441.629	616.894	505.369	521.297
Gm36445	ENSMUSG00000110393.2_Gm36445	15.3498	6.0404	9.94486	10.445	21.3522	18.0314	19.6918	50.5882	57.9466	46.7785	51.7711	106.018	85.3799	95.6988	69.0421	58.823	51.3931	59.7527	53.1031	71.2495	65.5435	63.2987	74.3825	66.0438	70.2131	70.3146	55.7887	63.0517	45.0519	39.5936	42.3227	105.036	143.425	197.85	148.77
Adcy2	ENSMUSG00000021536.7_Adcy2	70.7795	46.058	93.6474	70.1616	227.11	89.1822	158.146	590.196	735.063	846.937	724.065	345.36	316.854	331.107	398.007	393.045	403.238	398.097	363.756	445.634	373.983	394.458	396.707	438.531	417.619	260.032	244.264	252.148	747.111	948.927	848.019	724.511	742.185	595.772	687.489
Adamts16	ENSMUSG00000049538.14_Adamts16	43.491	22.6515	35.6357	33.9261	99.967	52.6321	76.2996	636.287	614.877	517.026	589.397	243.091	160.325	201.708	134.023	80.2132	113.328	109.188	132.758	116.59	131.087	126.812	79.6023	109.369	94.4854	3.98007	0	1.99004	3.75432	15.8374	9.79588	14.3231	30.6634	21.4893	22.1586
Cast	ENSMUSG00000021585.10_Cast	41.7855	43.7929	35.6357	40.4047	368.81	613.067	490.939	355.242	333.729	336.067	341.679	457.803	451.565	454.684	469.757	454.542	413.78	446.026	428.807	468.952	463.945	453.901	561.131	472.874	517.002	27.8605	10.5546	19.2076	227.137	139.897	183.517	489.373	705.587	630.599	608.52
Pcsk1	ENSMUSG00000021587.5_Pcsk1	14.497	14.3459	4.14369	10.9955	5.82332	1.94934	3.88633	20.2353	18.2424	18.4652	18.981	46.5835	29.4086	37.9961	27.0753	45.4542	46.122	39.5505	33.1894	42.7497	73.2545	49.7312	66.5527	75.5541	71.0534	11.9402	1.5078	6.72401	0	9.23851	4.61925	68.0348	99.5735	105.964	91.1909
Ell2	ENSMUSG00000001542.7_Ell2	77.6016	63.4242	45.5806	62.2021	42.7044	59.9421	51.3233	119.163	103.016	147.722	123.3	248.445	249.499	248.972	192.235	183.154	162.086	179.158	203.119	195.612	191.49	196.74	210.098	161.675	185.887	38.4741	24.1248	31.2995	125.77	73.9081	99.839	322.27	539.411	628.376	496.686
Mctp1	ENSMUSG00000021596.16_Mctp1	0	5.28535	3.31495	2.86677	57.2627	23.3921	40.3274	297.908	341.241	308.984	316.044	597.554	558.764	578.159	617.317	541.439	607.493	588.75	540.324	568.701	571.899	560.308	793.413	648.814	721.114	5.30677	15.078	10.1924	223.382	187.41	205.396	337.787	291.797	330.49	320.025
4833422C13Rik	ENSMUSG00000074782.3_4833422C13Rik	0.852765	0	0	0.284255	10.6761	6.33535	8.50572	26.9804	20.3886	32.0063	26.4584	24.0949	24.6653	24.3801	27.0753	28.0746	30.3088	28.4862	33.1894	20.7271	29.5588	27.8251	24.7942	35.3995	30.0968	2.65338	0	1.32669	0	0	0	19.0975	16.8154	14.8202	16.911
Rasgrf2	ENSMUSG00000021708.17_Rasgrf2	0	0	0	0	34.9399	30.2147	32.5773	490.143	515.081	395.155	466.793	387.66	321.598	354.629	273.461	303.473	291.228	289.387	396.945	360.134	376.554	377.878	420.196	481.327	450.762	22.5538	27.1405	24.8471	917.932	531.874	724.903	1821.42	1486.02	1444.23	1583.89
Ankrd34b	ENSMUSG00000045034.12_Ankrd34b	5.11659	0.75505	2.48622	2.78595	49.4982	15.1074	32.3028	61.83	53.6542	64.0127	59.8323	119.939	99.6099	109.775	58.2119	44.1173	57.982	53.4371	74.3443	46.6361	62.9732	61.3178	40.4536	47.5515	44.0026	7.96015	30.1561	19.0581	18.7716	21.1166	19.9441	35.8078	38.2468	57.7988	43.9511
Arsb	ENSMUSG00000042082.7_Arsb	27.604	27.1818	23.2047	25.9968	50.4688	42.8854	46.6771	115.791	94.4314	61.5507	90.5909	104.411	102.456	103.434	69.0421	93.5821	101.468	88.0309	83.6373	89.3858	100.243	91.0887	67.8577	99.8582	83.858	6.63346	9.04682	7.84014	30.0346	76.5476	53.2911	52.5181	48.1382	36.3095	45.6552
Pde8b	ENSMUSG00000021684.17_Pde8b	5.11659	4.5303	4.14369	4.59686	91.2321	80.4102	85.8211	340.627	320.852	301.598	321.026	329.297	359.544	344.421	400.715	350.264	334.714	361.898	333.222	382.157	329.003	348.127	352.338	349.768	351.053	3.98007	6.03121	5.00564	347.275	378.779	363.027	245.88	191.234	442.383	293.166
Sv2c	ENSMUSG00000051111.16_Sv2c	29.8468	11.3257	55.5255	32.2327	571.656	300.685	436.171	1517.65	1324.19	1613.86	1485.23	2017.01	2170.55	2093.78	1819.46	2060.14	1630.08	1836.56	1601.06	1439.24	1444.53	1494.94	1422.4	1309.78	1366.09	367.494	241.248	304.371	825.951	963.444	894.698	1500.35	2218.64	1216	1645
Arhgef28	ENSMUSG00000021662.11_Arhgef28	58.8408	67.1994	58.8404	61.6269	202.846	362.577	282.711	163.006	214.617	139.104	172.243	106.553	92.0206	99.2868	106.948	78.8764	98.8329	94.8856	103.551	89.3858	136.228	109.721	87.432	103.557	95.4944	71.6413	60.3121	65.9767	135.156	114.821	124.989	225.589	192.553	165.245	194.462
Cartpt	ENSMUSG00000021647.7_Cartpt	2.55829	0	0.828738	1.12901	16.4994	7.79735	12.1484	55.0849	41.8503	20.9272	39.2875	47.6544	56.92	52.2872	16.2452	21.3902	26.3554	21.3303	21.2412	22.0226	34.6995	25.9878	46.9784	52.835	49.9067	11.9402	19.6014	15.7708	31.9118	81.8268	56.8693	54.9052	101.552	40.7555	65.7375
Mast4	ENSMUSG00000034751.17_Mast4	370.1	367.709	279.285	339.031	862.822	1192.51	1027.66	1704.26	1736.25	1432.9	1624.47	1413.03	1204.81	1308.92	1212.97	1128.33	1262.43	1201.24	1210.75	1299.33	1192.63	1234.24	1157.5	1197.77	1177.63	554.557	425.2	489.879	1614.36	1784.35	1699.36	1230.59	1615.27	1590.21	1478.69
Rgs7bp	ENSMUSG00000021719.9_Rgs7bp	14.497	2.26515	7.45865	8.0736	144.613	111.112	127.862	342.876	318.706	380.383	347.322	792.99	960.999	876.994	959.82	1217.9	1037.09	1071.6	877.528	779.859	993.434	883.607	1073.98	887.629	980.804	49.0876	34.6795	41.8835	90.1038	106.903	98.5033	266.171	301.029	368.282	311.827
Elovl7	ENSMUSG00000021696.9_Elovl7	0	0.75505	0.828738	0.527929	7.76443	6.33535	7.04989	32.6013	56.8735	48.0095	45.8281	66.3949	79.6879	73.0414	69.0421	72.1919	54.0287	65.0875	66.3788	44.0452	42.4105	50.9448	58.723	74.4974	66.6102	7.96015	1.5078	4.73398	52.5605	54.1113	53.3359	113.391	125.951	143.015	127.452
Ankrd55	ENSMUSG00000049985.15_Ankrd55	2.55829	0.75505	5.80117	3.03817	86.3793	34.1134	60.2464	187.738	217.836	222.813	209.463	265.044	288.394	276.719	374.993	350.264	291.228	338.828	253.567	304.43	285.307	281.101	383.657	368.789	376.223	3.98007	6.03121	5.00564	16.8945	0	8.44723	27.4526	10.8805	22.2303	20.1878
Plpp1	ENSMUSG00000021759.14_Plpp1	44.3438	18.1212	34.807	32.424	48.5277	70.6635	59.5956	83.1895	80.4813	83.7089	82.4599	56.2214	67.3553	61.7884	58.2119	64.1706	63.2531	61.8785	47.7928	64.7723	52.6918	55.0856	30.014	45.4381	37.7261	33.1673	24.1248	28.6461	73.2093	75.2278	74.2186	93.1002	59.3485	68.9139	73.7875
Itga1	ENSMUSG00000042284.10_Itga1	5.96935	8.85673	1.79007	5.53872	1085.28	2039.46	1562.37	1000.47	794.158	765.653	853.426	100.615	135.659	118.137	55.5044	69.5181	55.3464	60.123	23.8964	24.6135	46.266	31.5919	18.2694	23.2474	20.7584	0	1.5078	0.753902	60.0692	213.344	136.706	7.16155	19.1234	30.3666	18.8838
Hcn1	ENSMUSG00000021730.8_Hcn1	10.2332	0.75505	1.65748	4.21523	164.994	53.1195	109.057	1238.85	1255.51	1407.05	1300.47	1488.53	1607.04	1547.78	1309.09	1672.45	1433.74	1471.76	1372.71	1390.01	1474.09	1412.27	1349.32	1228.94	1289.13	33.1673	30.1561	31.6617	399.836	476.443	438.139	1365.47	1489.65	1751.01	1535.37
Nim1k	ENSMUSG00000095930.1_Nim1k	8.52765	15.101	17.4035	13.6774	13.5878	20.9554	17.2716	78.6927	92.2853	110.791	93.9231	111.372	104.353	107.863	77.1647	89.5714	83.0196	83.2519	70.3616	101.045	83.5358	84.9807	96.5667	92.9897	94.7782	13.2669	21.1092	17.1881	22.5259	55.431	38.9785	46.5501	100.233	114.857	87.2132
Dnmt3a	ENSMUSG00000020661.15_Dnmt3a	956.802	804.128	992.829	917.919	739.562	886.461	813.012	1387.24	1392.86	1180.54	1320.22	1574.2	1274.06	1424.13	1707.1	1322.18	1298.01	1442.43	1557.25	1567.49	1272.31	1465.68	977.412	1125.39	1051.4	379.434	392.029	385.731	707.69	848.623	778.157	830.74	1087.4	852.902	923.679
Adcy3	ENSMUSG00000020654.15_Adcy3	40.9327	42.2828	43.9231	42.3795	49.4982	21.9301	35.7141	138.274	143.793	184.652	155.573	122.616	101.507	112.062	151.622	124.331	142.319	139.424	156.654	145.09	131.087	144.277	112.226	151.108	131.667	39.8007	19.6014	29.7011	91.9809	52.7915	72.3862	194.556	134.523	108.187	145.755
Itsn2	ENSMUSG00000020640.10_Itsn2	93.8041	124.583	69.614	96.0004	848.264	1585.79	1217.03	1183.76	1135.32	1074.67	1131.25	1568.31	1301.57	1434.94	1462.07	1449.19	1417.92	1443.06	1310.32	1303.22	1213.2	1275.58	1374.12	1229.47	1301.8	301.159	281.959	291.559	859.74	860.501	860.121	802.094	1640.98	967.018	1136.7
Fam228a	ENSMUSG00000079177.4_Fam228a	2.55829	6.0404	0	2.86623	14.5583	6.33535	10.4468	23.6078	38.631	23.3893	28.5427	51.4025	42.69	47.0462	51.4431	84.2239	47.4398	61.0356	45.1376	62.1814	61.688	56.3357	65.2478	50.7216	57.9847	9.28684	6.03121	7.65903	11.263	14.5177	12.8903	14.3231	7.2537	34.0865	18.5544
Fkbp1b	ENSMUSG00000020635.8_Fkbp1b	2.55829	2.26515	17.4035	7.40898	87.3498	41.4234	64.3866	41.5947	33.2656	46.7785	40.5463	61.0404	73.0473	67.0439	25.7216	29.4115	39.5332	31.5554	19.9136	24.6135	19.2775	21.2682	22.1842	27.4742	24.8292	7.96015	12.0624	10.0113	16.8945	22.4364	19.6654	63.2604	64.6239	37.7915	55.2253
[truncated: 329 more rows]

## Sheet: shared down
gene	gene_id	E10.5_rep1	E10.5_rep2	E10.5_rep3	E10.5_avg	E13.5_rep1	E13.5_rep2	E13.5_avg	p4_rep1	p4_rep2	p4_rep3	p4_avg	P13_rep1	P13_rep2	P13_avg	P21_rep1	P21_rep2	P21_rep3	P21_avg	P56_rep1	P56_rep2	P56_rep3	P56_avg	P2yr_rep1	P2yr_rep2	P2yr_avg	DIV0_rep1	DIV0_rep2	DIV0_avg	DIV7_rep1	DIV7_rep2	DIV7_avg	DIV28_rep1	DIV28_rep2	DIV28_rep3	DIV28_avg
[truncated: 1,173 more rows]

[truncated: 6 more sheets: vitro up, vivo down, vitro down, vivo up, vivo up, vitro stable, vivo down, vitro stable, vitro up, vivo stable, vitro down, vivo stable]
