# Supplementary material for: Transcriptional dynamics of murine motor neuron maturation in vivo and in vitro
Source: Nat Commun. 2022 Sep 15;13:5427. doi: 10.1038/s41467-022-33022-4 (PMC9477853; doi:10.1038/s41467-022-33022-4)
Supplement: Supplementary file 7 — Source Data [file 41467_2022_33022_MOESM7_ESM.xlsx]

## Sheet: Figure2
Figure 2d								Figure 2e
Top 500 genes upregulated between E10.5 and E13.5								Top 500 genes upregulated between E13.5 and P21
	EdgeR output			# peaks					EdgeR output			# peaks
gene	logFC	logCPM	PValue	E10.5>E13.5	E13.5>E10.5			gene	logFC	logCPM	PValue	E13.5>P21	P21>E13.5
Hbb-y	12.5	7.126	3.72e-221	0	0			Aox1	9.34	6.959	3.76e-195	3	0
Hba-a1	11.5	6.095	1.7e-218	0	1			Rasgrf1	7.86	8.522	4.32e-179	3	6
Hba-a2	15.6	7.342	1.63e-205	0	0			Aifm3	7.07	6.786	4.51e-134	0	0
Anxa6	5.54	6.973	7.2e-152	0	2			Cpeb1	5.99	6.544	4.34e-132	1	1
Cdh5	15.2	6.992	9.59e-152	18	39			Flt3	6.81	7.06	1.22e-129	1	2
Abcc9	8.59	5.118	1.72e-151	0	2			Cpne6	8.03	7.44	1.99e-124	0	1
Pecam1	9.08	6.383	5.84e-142	3	1			Kcna1	5.64	7.526	7.25e-121	4	13
Kdr	10.7	7.801	9.56e-142	4	8			Thy1	7.24	5.989	1.05e-120	7	3
Arhgap18	6.45	6.698	4.07e-141	5	17			Lncpint	7.71	7.738	1.19e-119	0	0
Cd34	10.6	5.865	9.59e-133	2	5			Trpm2	6.22	6.565	1.36e-119	0	0
Piezo2	6.84	6.643	7.8e-132	0	14			Gm10419	6.73	5.804	1.29e-115	0	0
Adgrf5	10.4	7.154	1.39e-125	0	0			Coro6	9.87	7.448	7.18e-115	0	1
Cldn5	8.18	5.455	4.71e-125	2	2			Fgf1	5.97	6.292	1.82e-109	2	11
Cd93	11.2	6.979	4.63e-124	5	0			Glra1	5.79	6.73	4.46e-104	6	10
Palmd	13.1	6.768	5.81e-123	9	4			Adamts6	5.61	7.245	1.55e-101	6	5
Itm2a	6.65	6.069	4.17e-120	1	3			Col24a1	6.4	6.818	1.87e-100	5	8
Apod	8.24	5.577	7.98e-120	4	4			Tmem25	5.28	5.621	1.66e-98	0	0
Cavin1	9.53	5.611	1.84e-119	0	0			Focad	3.94	7.729	7.93e-97	5	9
Rgs5	9.62	6.935	2.59e-119	4	6			Rgs6	4.98	6.678	3.1e-96	14	35
Itga1	8.02	6.072	1.48e-118	17	22			Tapt1	3.78	7.506	2.38e-95	6	5
Aplnr	11.2	5.033	7.85e-117	3	4			Mical2	4.4	7.204	2.72e-93	1	9
Ramp2	7.99	5.784	1.11e-116	0	0			Kcnj3	4.51	5.794	3.19e-93	10	22
Cgnl1	6.7	8.137	4.41e-114	6	5			Fmn1	4.84	6.827	6.31e-93	3	2
Flt1	12.5	6.874	1.04e-112	5	5			Cds1	5.38	5.837	3.77e-91	1	10
Ptprb	8.91	6.682	1.09e-110	3	4			Gm26673	7.28	6.304	1.93e-90	0	0
Epas1	8.91	6.867	1.18e-109	6	13			Adra1a	5.85	5.658	1.95e-90	6	5
Cav1	9.73	4.293	3.16e-109	0	4			Snph	5.54	8.203	2.98e-90	0	2
Fam13a	5.58	5.985	1.01e-107	1	3			Scn4b	5.75	5.47	1.53e-88	0	1
Hbb-bt	12.6	4.349	3.2e-107	0	0			Gm15675	6.02	5.056	7.8e-88	0	0
Sparcl1	5.96	9.112	7.46e-107	2	1			9430037G07Rik	6.41	5.453	8.55e-88	0	0
Abcb1a	9.68	5.152	1.37e-105	2	0			Gm14443	4.63	6.223	4.59e-86	0	0
Nid1	6.67	7.037	1.51e-104	3	2			Inpp5j	5.85	5.616	1.34e-85	0	1
Hbb-bs	12.2	5.02	3.55e-103	0	0			Plekhd1	6.02	6.616	1.45e-85	0	3
Tie1	11.6	5.209	1.29e-101	0	0			Nos1ap	4.69	7.336	1.75e-85	3	8
Rhoj	7.88	4.727	1.4e-101	0	4			Sphkap	4.94	5.773	3.29e-83	11	15
Ptprm	4.97	6.777	8.24e-101	4	31			Gm14412	5.27	5.661	5.37e-83	0	0
Adgrl4	9.31	5.483	1.19e-98	0	0			Kcnt1	5.53	7.946	5.85e-83	0	2
Bgn	8.55	4.797	4.5e-98	0	0			Lgr5	5.6	6.024	2.12e-82	1	1
Lcp1	7.3	6.638	1.61e-96	0	0			Ankrd35	6.52	5.794	2.65e-82	1	1
Slc9a3r2	6.08	5.797	2.15e-96	0	0			Nr3c2	4.9	6.8	4.11e-81	10	20
Fli1	8.62	4.695	1.14e-95	4	5			Cd55	4.57	6.645	2.86e-78	1	4
Eng	10.2	5.502	1.43e-95	1	1			Cntnap5c	5.65	4.904	1.98e-77	11	9
Ccdc85a	5.23	6.805	7.2e-95	14	14			Plxdc1	8.28	4.394	2.29e-77	0	3
Ecscr	10.9	4.514	2.74e-94	0	0			Pacsin1	4.09	6.725	2.22e-76	0	2
Tgfbr2	6.74	5.332	5.02e-94	20	48			Lgi3	6.02	5.649	4.08e-76	0	0
Col6a3	9.24	5.805	6.49e-94	0	6			Nat8l	4.31	6.295	9.38e-76	1	1
Pdgfb	11	3.995	7.09e-94	2	4			Vmn2r84	6.75	4.753	1.15e-75	2	0
Lama4	7.03	6.477	3.35e-92	4	6			Gm13629	10.6	4.339	2.54e-75	0	0
Lrp1b	9.7	9.88	5.62e-92	27	52			St8sia5	7	5.053	1.88e-74	1	3
Mmrn2	9.76	4.873	5.03e-91	2	1			Kndc1	4.75	7.75	5.3e-74	0	3
Ldlrad4	5.67	5.698	6.48e-90	3	6			Thrb	6.46	5.012	1.2e-73	21	10
Slc38a5	8.27	4.032	8.38e-90	0	0			Rnf112	4.1	6.183	3.42e-73	0	2
Arap2	6.15	5.554	9.47e-90	5	12			Tango2	4.23	7.201	5.29e-73	0	0
Ccdc82	3.85	6.702	2.24e-89	1	2			Htr2c	6.69	5.104	3.33e-72	2	7
Ddr2	7.08	4.104	1.24e-88	1	3			Plp1	5.62	8.832	3.6e-72	0	1
Cox6c	3.42	7.312	1.39e-88	6	12			Ppip5k1	3.39	7.293	3.67e-72	0	2
Uaca	4.85	7.171	1.39e-88	2	20			Sned1	3.65	7.09	4.14e-72	0	1
Afap1l2	7.47	3.741	1.6e-88	11	4			Zfp14	4.13	5.184	8.34e-72	0	0
Ica1	4.51	6.642	1.81e-88	7	11			Gria3	4.87	8.6	1.04e-71	9	11
Tek	10.6	5.516	2.08e-88	3	1			Olfr1564	6.12	4.24	1.55e-71	0	0
Vwf	9.71	5.861	2.33e-88	1	3			Morc2b	5.66	5.777	1.86e-71	0	0
Sh3bp5	5.07	5.806	1.46e-87	2	3			Kcnc3	4.87	7.267	3.97e-71	0	0
Emcn	9.88	4.157	2.64e-87	12	12			Mir124a-1hg	3.82	8.781	4.97e-71	0	0
Far2	7.64	5.394	3.88e-87	9	15			Tmod1	4.9	4.937	3.08e-70	0	7
Cpt1a	4.97	5.573	1.51e-86	0	2			Pip5kl1	5.03	4.76	3.49e-70	0	0
Igfbp7	12.3	4.884	2.2e-86	21	63			Ccdc171	4.19	6.624	6.75e-70	20	5
Dock9	4.51	9.264	2.24e-86	7	8			Anxa4	3.51	6.542	9.57e-70	0	1
Htra3	9.51	4.219	2.28e-86	0	1			Ighm	6.42	4.189	1.03e-69	0	0
Pde7b	6.85	5.33	3.57e-86	4	15			Hhipl1	4.83	5.415	1.04e-69	1	2
Slc40a1	7.17	5.374	1.06e-85	2	2			Ltbp3	4.35	6.902	1.26e-69	0	1
Icam2	9.84	3.545	1.55e-85	0	1			Hapln4	7.17	5.021	1.65e-69	0	1
Plxnd1	5.92	6.483	2.82e-85	8	2			Gm3294	5.52	5.705	4.22e-69	0	0
Plcb1	3.72	7.967	6.21e-85	21	30			Rab37	7.03	4.262	4.66e-69	2	2
Erg	9.86	4.387	6.89e-85	5	6			Lingo4	7.28	4.024	9.24e-69	0	0
Ablim1	3.89	8.021	8.9e-85	1	12			Nwd1	4.68	4.979	1.01e-68	0	3
Sat1	5.3	5.437	1.53e-84	1	1			Cntnap1	4.83	6.73	5.49e-68	1	0
Cyyr1	6.69	5.041	1.58e-84	11	23			Slc35f3	5.27	5.14	1.17e-67	4	8
Cav2	7.84	3.562	2.21e-84	4	2			Gramd1b	3.43	7.258	1.92e-67	4	7
Limch1	4.28	8.405	3.61e-84	7	17			Unc80	4.92	9.977	7.3e-66	0	3
Ccdc141	6.37	5.598	5.13e-83	3	9			Lnx1	5.09	5.454	7.91e-66	4	7
Cald1	5.15	7.47	6.81e-83	2	5			Herc3	3.68	7.395	2.93e-64	1	1
Anxa2	5.49	5.637	7.54e-83	1	10			Fn3k	5.33	4.422	3.01e-64	0	0
Apoe	4.6	6.938	1.01e-82	0	0			Ano3	4.64	5.684	4.09e-64	2	9
Clec14a	9.42	3.937	2.26e-82	6	18			Grid2ip	7.66	6.535	4.41e-64	0	1
Zfp366	9.8	5.207	3.55e-82	6	10			Vwa7	10.5	5.675	1.06e-63	0	0
Slco1c1	9.54	5.179	4.27e-81	7	3			Mafg	3.2	7.099	1.46e-63	0	0
Col3a1	6.92	5.44	4.35e-81	1	4			Abca2	3.69	7.339	1.89e-63	0	0
Klhl4	7.64	3.808	1.58e-80	5	2			Atp2b3	3.75	6.551	2.87e-63	1	4
Apcdd1	5.52	7.127	2.12e-80	2	1			Acsl6	3.01	7.63	3.02e-63	0	2
Myt1l	5.15	8.646	3.04e-80	7	32			Eml2	4.08	5.704	3.34e-63	0	0
Smarca2	3.81	7.988	6.03e-80	5	26			Ubap1l	4.75	6.106	5e-63	0	1
Prnd	8.81	3.755	3.53e-79	0	1			Bcan	5.99	6.619	6.98e-63	0	1
Rapgef4	4.76	6.94	5.69e-79	3	8			Gm15609	7.48	3.719	2.36e-62	0	0
Atp1a2	5.54	6.265	8.81e-79	0	0			Tcea2	4.09	5.755	3.64e-62	0	0
Sox7	8.26	4.24	1.04e-78	1	0			Ece2	3.33	6.675	7.72e-62	0	0
Arpp21	6.63	8.597	1.71e-78	18	39			Entpd3	5.15	4.651	8.79e-62	0	2
Nab1	4.31	5.519	3.67e-78	1	5			Gfap	11.8	6.483	9.92e-62	0	0
Gatm	5.86	4.512	7.72e-77	0	3			Arntl2	4.37	5.179	1.27e-61	0	1
Jcad	4.78	6.705	2.75e-76	0	0			Kcng4	10.7	4.235	1.88e-61	1	2
C130074G19Rik	7.41	5.144	5.35e-76	1	5			Gm14827	4.05	5.756	1.99e-61	0	0
Cttnbp2	3.49	7.693	6.09e-76	2	15			Myh14	3.84	6.133	5.55e-61	2	2
Diaph2	4.24	5.877	1.15e-75	0	0			Nacc2	3.33	5.874	5.78e-61	4	3
Arhgap29	4.42	6.339	1.42e-75	2	1			Sfxn5	4.13	5.539	8.3e-61	0	4
Slco2b1	11.7	4.42	2.9e-74	0	1			Mobp	8.68	6.228	1.14e-60	4	2
Foxq1	9.75	3.838	2.95e-74	5	14			Chka	3.06	8.108	2.98e-60	0	2
Robo4	10.4	4.162	5.99e-74	0	0			Kcnab2	4.13	6.076	3.27e-60	1	2
Ccdc112	3.94	5.102	1.32e-73	4	3			Col19a1	4.07	5.372	4.45e-60	8	2
Gm21972	10.5	3.683	2.68e-73	0	0			Fgf14	4	5.721	1.43e-59	0	17
Fgd5	6.44	6.088	4.61e-73	4	4			Vamp1	3.26	6.945	2.16e-59	0	0
Plcb4	2.88	7.274	8.39e-73	31	33			Dgkg	4.44	5.632	3.25e-59	3	6
Gria2	5.47	9.952	8.96e-73	5	15			Epb41l4b	3.66	6.064	6.04e-59	0	0
Faim	3.73	5.26	1.09e-72	1	1			Mctp1	4.39	6.436	6.9e-59	10	18
Mal	6.62	5.728	1.36e-72	0	0			Abcb4	5.22	4.307	8.16e-59	1	1
Acvrl1	8.64	4.126	1.6e-72	1	0			Caln1	4.28	6.685	1.25e-58	3	0
She	8.39	3.976	1.04e-71	2	3			Pdcd7	2.85	7.422	1.31e-58	0	1
Lxn	4.67	4.469	1.77e-71	2	2			Gm1604a	5.93	5.315	1.52e-58	0	0
Arl4a	3.6	5.785	2.71e-71	19	23			N4bp2l1	3.89	5.454	4.47e-58	0	2
Foxc1	6.23	4.224	3.12e-71	6	11			C2cd5	3.08	7.682	4.83e-58	1	7
Tpm1	3.07	6.869	4.31e-71	7	10			Ar	6.63	4.41	4.93e-58	2	2
Pfkp	5.17	9.574	1.02e-70	13	19			Adam22	3.59	8.798	5.44e-58	2	4
Nr3c1	4.41	5.287	1.9e-70	3	19			Adarb1	3.4	7.534	9.71e-58	0	4
Afap1l1	4.67	4.83	2.1e-70	1	3			Rora	2.99	6.397	1.03e-57	23	20
Slc4a10	11.4	8.343	2.23e-70	7	3			Ahnak2	6.54	10.203	1.64e-57	0	0
Grin2b	6.49	8.01	2.29e-70	9	26			Acss2	3.69	6.88	8.27e-57	0	0
Lyn	6.43	4.482	3.82e-70	1	0			Hr	5.7	4.308	1.61e-56	0	1
Adgre5	7.2	4.006	6.33e-70	0	0			Kctd6	3.44	5.025	5.27e-56	1	1
Rasgrp3	8.4	4.453	7.46e-70	5	12			AI854703	5.14	4.169	5.4e-56	0	0
Gimap6	11.7	4.02	1.36e-69	0	0			Gm7694	5.44	6.55	6.53e-56	0	0
Flvcr2	9	3.551	1.65e-69	0	0			B3galt5	4.75	4.564	6.85e-56	1	0
Cast	3.54	6.32	2.04e-69	1	2			A230057D06Rik	4.19	8.163	7.97e-56	0	0
Ctla2a	11.7	4.142	2.98e-69	0	0			Mbp	5.16	7.566	8.61e-56	3	11
Elk3	5.78	4.728	4.55e-69	3	8			Sptbn4	4.02	7.824	1.27e-55	1	1
Itpr2	4.3	6.477	6.24e-69	9	14			Gm45159	4.41	7.949	1.99e-55	0	0
Ablim3	5.81	5.385	7.13e-69	0	4			Rasgrf2	3.62	5.946	2.94e-55	4	4
C130073E24Rik	8.11	7.357	1.11e-68	0	0			Trim66	7	4.3	4.85e-55	1	2
Esam	6.92	4.952	2.92e-68	1	0			Pura	2.62	7.214	5.72e-55	0	0
Flt4	6.8	4.365	4.87e-68	0	0			Aqp4	6.43	5.835	5.94e-55	9	8
9530059O14Rik	6.89	9.514	4.95e-68	0	0			4930447C04Rik	3	6.426	7.45e-55	3	0
Pcdh15	5.61	8.4	5.54e-68	9	32			Otof	6.76	6.714	7.47e-55	0	3
Anxa3	7.98	4.486	5.68e-68	3	18			Pde4a	4.06	5.678	9.52e-55	0	1
Pde8a	7	4.033	8.58e-68	1	3			Ttc39b	2.79	6.831	1.14e-54	5	3
Gria4	5.01	8.947	1.11e-67	5	8			Gm43597	4.12	5.98	1.33e-54	0	0
Myzap	7.98	3.909	1.19e-67	2	2			Klf9	3.73	4.601	3.74e-54	8	19
Trpm3	6.22	6.762	7.38e-67	0	24			P2rx6	8.51	3.734	7.91e-54	0	1
2022-09-07	3.18	7.786	7.61e-67	5	2			Gm40055	8.3	3.788	8.05e-54	0	0
Pcdh12	12.1	4.33	1.5e-66	0	3			Vwa5b2	4.51	7.2	1.17e-53	0	0
Fam13c	3.49	6.152	2.52e-66	2	11			Grin3b	6.69	3.841	1.53e-53	0	0
Rgcc	6.98	2.941	4.03e-66	4	2			Sptb	3.21	7.243	2.31e-53	0	2
Gja4	8.55	4.238	4.85e-66	0	0			Zbtb16	5.08	5.675	2.54e-53	1	6
Sec11c	3.66	5.976	9.77e-66	4	3			Gm9866	5.23	4.66	3.33e-53	0	0
Cfh	11	3.236	4.13e-65	6	0			Adgrb1	3.91	7	5.56e-53	0	0
Unc13c	6.25	7.128	5.02e-65	3	22			Pkd1	3.32	8.697	8.4e-53	0	1
Fzd6	5.23	4.958	5.43e-65	0	5			Upp2	3.87	5.06	1.61e-52	8	10
Fxyd5	7.86	3.827	7.46e-65	0	2			Pex5l	4.8	7.764	2.84e-52	10	10
Nos3	7.87	4.419	1.14e-64	0	1			Poln	5.55	4.406	3.17e-52	0	2
Sptb	4.99	7.243	2.27e-64	0	8			F8	3.3	4.957	3.26e-52	0	0
Lama2	6.92	3.613	3.31e-64	5	15			Aak1	2.98	9.606	3.3e-52	0	4
Rab27b	6.74	4.529	6.68e-64	5	4			Sgsm1	3.35	6.593	4.78e-52	1	4
Rims1	4.63	7.453	7.48e-64	6	18			Kcna2	4.94	7.946	5.61e-52	1	1
Uqcrb	3.82	5.836	9.97e-64	0	0			Prrt1	5.47	3.94	1.04e-51	0	0
Rassf9	8.11	4.455	2.48e-63	9	10			Rgs7bp	3.52	7.059	1.14e-51	2	10
Atpif1	3.39	7.295	4.35e-63	0	0			Frmpd4	4.13	4.995	1.49e-51	5	6
Atp5j	3.16	6.596	9.46e-63	3	8			Caprin2	3.52	6.715	1.67e-51	1	0
Sparc	4.13	7.25	1.8e-62	0	2			Camkk1	3.22	5.538	1.9e-51	0	0
Itm2b	3.36	6.817	3.04e-62	1	5			Ampd3	3.35	4.959	2.16e-51	2	8
Ankrd12	3.55	8.386	3.1e-62	2	1			Cbx7	3.93	4.495	2.79e-51	0	4
Myo6	3.56	7.846	4.65e-62	19	3			Igsf9b	3.9	8.852	3.56e-51	3	5
Col4a2	4.92	8.732	7.4e-62	7	10			Ppp4r4	4.22	6.099	1.1e-50	3	0
Csmd3	6.46	8.869	1.97e-61	28	45			Iffo1	3.63	5.935	1.18e-50	0	1
Sgms1	3.14	5.881	2.65e-61	1	5			L3mbtl1	5.21	5.583	1.34e-50	0	0
Ryr2	5.36	10.034	3.19e-61	11	34			Fam193b	2.6	8.066	1.69e-50	0	1
Lmo2	6.42	4.886	4.33e-61	0	6			Dync1i1	3.29	6.572	2.1e-50	3	11
Col4a1	4.87	8.819	5.04e-61	7	10			Gm45847	4.8	4.162	3.21e-50	0	0
Col15a1	9.83	4.248	5.54e-61	3	3			Kcnc1	3.94	6.869	3.29e-50	1	6
Ap1s2	3.23	5.689	1.42e-60	2	3			Bcl6	5.08	5.81	3.61e-50	4	9
Macrod2	4.55	6.625	2.3e-60	4	2			Btbd11	4.06	6.729	4.16e-50	10	11
Mef2c	5.19	4.981	3.07e-60	45	18			Slc12a3	6.05	3.925	4.66e-50	1	1
Commd3	3.1	4.719	8.12e-60	3	0			Zfp385b	4.76	4.818	5.67e-50	5	15
Cpne8	4.89	4.53	1.18e-59	9	16			Iqsec2	3.14	5.592	5.7e-50	0	0
Sox17	9.32	3.189	1.47e-59	4	2			Vmn2r85	5.52	4.703	6.29e-50	0	0
Cavin2	5.93	3.636	1.85e-59	0	0			Slc19a2	3.73	4.76	8.6e-50	1	2
AU021092	11.5	3.865	2.5e-59	0	0			Ryr3	4.29	9.306	1.02e-49	5	16
Flrt2	4.17	5.471	3.24e-59	54	52			Rgs11	4.1	6.73	1.09e-49	0	1
Egfl7	5.59	4.996	3.92e-59	3	2			Clgn	3.57	5.481	1.21e-49	0	1
Atp5h	2.95	7.067	4.13e-59	0	0			Nsun7	5.27	4.348	4.13e-49	4	11
Atxn1	3.31	6.369	5.68e-59	6	24			Habp4	2.81	7.269	5.05e-49	0	1
Rcsd1	6.86	3.518	8.38e-59	3	3			Prune2	5.98	10.972	7.07e-49	7	12
Arhgap31	3.4	6.141	9.55e-59	2	2			Sv2b	4.11	6.976	7.84e-49	18	11
Cep70	3.12	6.775	1e-58	0	0			Rasgef1a	6.2	4.371	8.75e-49	1	3
Ppp1r16b	3.84	5.722	1.02e-58	1	5			Zbtb4	2.58	6.783	1e-48	0	0
Alas2	10.5	2.93	1.3e-58	0	3			Ttc19	2.73	6.974	1.13e-48	0	2
Zfp804a	5.04	5.92	2.53e-58	17	26			Trank1	5.88	8.512	1.16e-48	0	6
Dcaf6	3.09	7.073	2.55e-58	1	0			Abcd4	3.43	5.478	1.72e-48	0	0
Gas6	4.2	6.224	3.29e-58	1	3			Slc2a6	4.12	4.659	1.97e-48	0	0
Meg3	5.17	15.102	3.66e-58	0	0			Itga7	4.2	4.654	2.56e-48	0	1
Cobll1	5.13	4.577	3.74e-58	5	3			Glrb	4.1	5.664	2.64e-48	1	4
Iqgap1	2.95	7.801	4.39e-58	2	3			Peli3	3.29	5.203	2.71e-48	1	0
2022-03-01	9.44	4.886	8.77e-58	10	8			Susd2	4.25	6.13	2.92e-48	1	5
Brinp3	10.3	6.734	9.97e-58	23	41			Snx10	2.6	6.262	4.08e-48	10	6
Def6	5.88	3.778	1.09e-57	1	0			Gpr61	4.78	4.197	5.82e-48	0	0
Abca1	4.41	7.138	1.54e-57	5	11			Gls2	5.47	3.748	9.07e-48	0	0
Rnpc3	3.11	8.318	2.02e-57	7	1			Gm40841	3.83	5.667	9.53e-48	0	0
Stard13	3.1	6.22	2.02e-57	9	21			9530077C05Rik	4.14	4.696	2.54e-47	0	1
Itsn2	3.59	7.873	2.33e-57	0	3			Zfp169	2.93	6.117	2.84e-47	3	4
St8sia4	4.17	5.538	3.17e-57	13	8			Lyst	2.97	8.352	4.4e-47	2	6
Mmrn1	12.2	3.943	3.75e-57	4	3			Gm14410	3.53	5.129	4.46e-47	0	0
Csmd1	6.14	7.777	5.56e-57	7	90			S100b	6.12	5.139	4.87e-47	0	1
Emp1	5.81	3.081	1.15e-56	7	16			Ypel4	3.85	6.024	9.92e-47	0	2
Snca	4.25	4.407	1.22e-56	11	7			Shc3	3.59	5.937	1.31e-46	1	5
Fam184a	3.22	7.243	1.44e-56	1	8			Slc7a14	4.71	7.63	1.33e-46	12	7
Adamtsl2	7.64	4.591	1.77e-56	1	2			Slc4a2	3.16	6.877	1.34e-46	0	0
Lamb1	4.46	6.089	2.54e-56	3	6			Vwa8	2.33	7.193	1.68e-46	4	7
Calcrl	5.62	4.21	2.68e-56	13	4			Slc8a3	3.15	6.253	2.07e-46	2	6
S100a13	6.67	3.298	5e-56	0	0			Ppp1r12b	2.8	7.806	3.85e-46	2	4
Pdzd2	3.51	5.791	6.96e-56	4	15			Zfp612	3.59	7.206	5.69e-46	0	1
Arhgap20	4.11	7.544	9.57e-56	0	17			Tef	2.97	6.431	8.02e-46	0	2
Mcam	4.53	6.116	1.01e-55	3	0			Mitf	3.56	4.375	1.14e-45	2	16
Klhl6	9.46	3.28	1.14e-55	0	4			Lactb2	3.38	6.3	1.47e-45	0	1
Cdh9	7.51	4.441	2.49e-55	21	57			Slc38a6	2.88	5.872	1.72e-45	4	5
Chd5	4.77	7.181	2.99e-55	0	1			Lrsam1	2.9	6.237	1.75e-45	0	0
Dynlt3	3.79	5.086	3.76e-55	2	1			Bicral	3.25	6.808	2.01e-45	0	0
Samd9l	8.95	3.335	3.79e-55	0	2			Arhgap44	2.74	5.757	2.15e-45	3	6
Fam135b	4.75	8.463	3.98e-55	19	66			Gm26633	6.27	3.432	2.63e-45	0	0
Lingo2	7.84	6.441	4.59e-55	15	37			Trpm4	3.75	5.382	3.14e-45	0	1
Cfap36	2.61	6.011	6.13e-55	0	0			Me3	3.99	6.017	3.46e-45	6	3
A230006K03Rik	10.4	8.055	1.25e-54	0	0			Jade2	3.91	4.829	3.51e-45	2	4
Tdrp	4.55	5.147	2.52e-54	0	3			Zfyve27	2.96	6.88	3.74e-45	0	0
Gpcpd1	2.5	7.806	3.15e-54	0	5			Nrg2	3.4	5.207	3.93e-45	0	7
Ppp1r13b	4.34	6.605	3.81e-54	0	3			Gm45470	8.12	3.408	4.36e-45	0	0
Tpd52l1	4.28	4.929	2.75e-53	5	3			Acan	4.89	4.075	1.11e-44	0	4
Pcdh11x	6.1	6.135	3.05e-53	1	0			Cacna1d	3.83	8.137	1.41e-44	0	0
Eml6	4.23	7.718	3.63e-53	0	3			Kcnj9	4.58	4.333	1.49e-44	0	1
Igf1	6.07	3.663	4.25e-53	1	10			Adcy1	2.84	7.044	1.51e-44	7	11
Zmat1	4.27	5.613	5.21e-53	1	1			Fads6	5.21	4.331	1.55e-44	0	0
Cacna1e	4.41	8.865	6.9e-53	9	32			Dgkq	3	5.995	1.89e-44	0	0
2022-09-04	3.86	6.489	7.39e-53	0	2			Il15ra	5.33	4.108	2.53e-44	0	2
Arap3	6.14	5.078	7.48e-53	3	6			Gm4787	4.23	4.722	2.8e-44	0	1
Sned1	4.16	7.09	7.63e-53	0	0			Phka2	2.8	6.214	3.47e-44	6	3
Shtn1	4.87	6.66	1.43e-52	0	0			Slc4a3	4.03	7.781	4.8e-44	30	19
Nav3	4.06	7.136	2.15e-52	24	25			Cacng7	3.25	5.029	5.04e-44	0	2
Klf2	6.49	3.923	4.06e-52	2	4			Ndrg3	2.7	7.294	6.58e-44	1	3
Dusp27	8.94	3.344	4.32e-52	1	2			Slc20a1	2.41	7.156	8.44e-44	1	2
Acot9	3.89	4.35	6.5e-52	0	2			Rph3a	5.51	7.685	9.35e-44	1	9
Smarca1	3.28	5.778	6.81e-52	7	8			Stx3	3.17	6.498	1.19e-43	0	2
Sh3tc1	8.75	2.691	1.41e-51	0	2			Chpf2	2.87	6.053	1.61e-43	0	0
Gng11	5.98	3.286	1.73e-51	0	0			Nr1d2	3.14	5.635	1.89e-43	1	5
Osmr	6.64	3.49	1.77e-51	1	17			Pnpla3	5.62	3.809	2.28e-43	0	0
Cntn4	6.61	6.445	1.91e-51	12	31			Plbd2	2.66	6.198	2.84e-43	1	2
Khdrbs2	4.82	5.999	2.39e-51	1	22			Carmil1	2.49	6.805	3.11e-43	0	0
Zfp982	4.61	4.333	2.48e-51	0	0			Pitpnm1	3.53	6.617	3.79e-43	0	0
Hmgn3	2.92	6.037	2.59e-51	2	7			Pstk	2.73	5.238	5.07e-43	0	0
St3gal6	5.05	4.174	3.13e-51	5	3			Ccdc74a	4.49	3.703	6.76e-43	0	3
Rabgap1l	2.75	7.802	3.44e-51	7	7			Ttc39a	4.61	4.642	6.81e-43	0	3
Spock3	4.22	6.104	5.29e-51	6	17			Impact	2.6	6.991	7.87e-43	0	0
S100a11	4.42	3.648	5.75e-51	1	1			Dusp15	4.32	4.671	8.47e-43	0	0
Car10	9.18	5.808	5.83e-51	18	26			Etnk1	2.61	9.518	1.37e-42	17	6
Ndufa5	2.94	4.356	7e-51	0	0			Kcnk9	5.48	9.001	1.61e-42	13	22
Sptbn1	3.75	10.831	8.37e-51	0	7			Sel1l3	3.24	5.351	2.33e-42	7	11
Rab3gap1	2.37	6.97	8.71e-51	4	1			Klhl33	4.4	4.215	2.56e-42	0	0
Il1rapl1	8.61	5.987	9.13e-51	4	12			Spire1	2.18	6.949	2.62e-42	1	5
Sem1	2.6	6.047	1.17e-50	0	0			A330102I10Rik	5.64	4.657	3.15e-42	0	0
Adamts9	3.1	4.926	1.9e-50	13	32			Lrrc29	3.89	4.676	3.19e-42	0	0
Ccser1	3.1	6.946	3.77e-50	27	43			Pde8b	2.53	5.816	3.39e-42	4	12
Itga4	4.47	5.669	4.12e-50	4	15			Tecpr2	2.26	5.954	3.51e-42	1	0
Ppfibp1	4.13	6.317	6.63e-50	1	0			Gm26691	4.24	3.705	3.77e-42	0	0
Fer	2.33	6.712	8.91e-50	6	16			Dbpht2	3.41	4.789	4.08e-42	14	16
Kcnj2	5.15	4.573	1.5e-49	25	31			Nceh1	3.05	4.826	5.15e-42	0	2
Gucy1b1	3.64	4.85	1.84e-49	0	0			Coq8b	2.64	5	5.64e-42	0	0
Plvap	7.84	4.431	1.99e-49	2	0			Ccdc28a	3.39	4.665	5.88e-42	0	1
Lama3	5.81	5.711	2.01e-49	0	5			Tmem8	3.98	4.146	6.18e-42	0	0
Epb41l2	3.37	6.758	3.78e-49	0	0			Lrriq1	3.73	4.539	6.84e-42	3	1
Arhgef15	6.33	4.691	3.92e-49	0	1			Eme2	2.54	6.196	8.29e-42	0	0
4930447C04Rik	4.71	6.426	4.9e-49	1	2			Vipr2	5.65	4.726	8.77e-42	1	4
Magi3	2.6	7.159	5.63e-49	2	9			Erich3	3.61	6.408	9.1e-42	2	1
Thsd1	5.38	4.512	7.58e-49	0	1			Nebl	2.92	7.603	9.53e-42	11	24
Cd40	7.05	3.091	9.27e-49	3	4			Cpt1c	3.1	5.593	9.86e-42	1	0
Msn	3.14	8.013	1.33e-48	0	2			Gm32647	5.48	4.533	1.06e-41	0	0
Sgcz	6.88	6.648	1.54e-48	7	42			Abca8b	2.93	5.435	1.19e-41	1	0
Trpc3	3.74	4.219	1.73e-48	0	4			Slc4a8	2.89	7.062	1.44e-41	1	2
A830018L16Rik	5.8	7.684	1.86e-48	7	21			Ablim2	4.58	7.756	1.53e-41	1	4
Cd38	8.2	2.946	2.1e-48	2	5			Ssh3	3.6	5.562	1.61e-41	0	0
Tns2	4.94	5.331	2.53e-48	0	0			Grin2d	3.95	5.709	1.78e-41	0	0
Plekhg1	3.15	6.057	2.97e-48	4	6			Igdcc4	3.15	6.031	1.95e-41	2	3
Cetn3	2.72	5.544	2.99e-48	17	13			Gem	3.22	4.442	2.11e-41	1	5
Shroom2	3.99	6.015	3.58e-48	2	0			Smad9	4.14	4.875	2.11e-41	0	1
Lamc3	8.04	2.864	3.78e-48	0	5			D130043K22Rik	3.25	5.875	2.14e-41	0	0
Sec62	2.39	6.716	4.03e-48	1	0			Reps2	3.86	5.425	2.51e-41	2	5
Nucb2	3.07	5.077	4.78e-48	2	26			Gprc5b	2.59	6.203	3.12e-41	4	9
Scn2a	3.82	8.466	7.14e-48	0	0			Cdh18	4	5.782	3.23e-41	27	39
Svil	2.91	6.853	7.99e-48	6	11			Dennd6b	3.02	6.125	3.78e-41	0	1
Inpp5d	11	3.143	8.16e-48	1	4			Zfp950	2.16	6.623	3.92e-41	0	0
Nfib	4.2	7.298	1.08e-47	14	34			Gm15446	2.71	5.611	5.72e-41	0	0
Rab12	3.22	6.061	1.45e-47	3	0			Slc24a2	4.39	7.564	6.09e-41	10	12
Gm45159	6.14	7.949	1.53e-47	0	0			Ifitm10	4.82	3.449	7.02e-41	0	1
Dpp10	9.2	6.341	1.82e-47	27	52			Nfatc2	3.99	5.375	7.34e-41	2	11
Fabp7	4.05	5.063	2.47e-47	1	0			Faim2	4.9	6.454	7.76e-41	0	0
Prkcb	3.05	6.656	3.09e-47	2	7			Omg	5.54	3.807	9.12e-41	0	0
Polb	2.52	6.939	3.62e-47	0	0			Sytl2	2.44	6.271	1.27e-40	3	1
Lrrcc1	2.98	7.343	4.8e-47	0	0			Asb13	3.14	5.422	1.33e-40	2	1
Gm49337	10.8	3.8	5.03e-47	0	0			Ss18l2	2.55	5.994	1.76e-40	0	0
Tnip2	4.95	4.216	8.54e-47	2	1			Rcor3	2.53	7.041	2.39e-40	0	0
Inpp4b	4.46	6.22	8.99e-47	9	33			Adam4	4.31	4.572	2.49e-40	0	0
Vwa1	4.54	5.477	1.08e-46	0	0			Ugt8a	4.95	4.238	2.92e-40	6	15
Pde3a	4.32	3.947	2.42e-46	7	14			Grin1	4.07	8.329	2.95e-40	0	0
Snhg11	4.58	12.528	2.53e-46	1	1			Catspere2	5.34	3.848	4.19e-40	0	0
Prkg1	2.89	5.555	2.9e-46	5	14			Gk	3.43	4.933	5.06e-40	0	0
Dock4	2.38	7.987	3.3e-46	6	21			Cit	3.4	8.72	7.31e-40	5	1
Itpkb	4.39	5.469	4.45e-46	3	3			Ano4	3.62	7.007	7.56e-40	8	9
Ncam2	5.18	6.996	4.8e-46	47	59			C78859	4.08	8.066	8.02e-40	0	0
Map4k5	2.62	6.632	4.94e-46	1	0			Gm14399	3.19	6.028	1.6e-39	0	0
Cd82	5.77	3.47	6.87e-46	8	6			Mapk1ip1	2.55	5.885	2.36e-39	7	9
Eea1	2.34	7.533	6.9e-46	7	11			Ermn	8.76	4.265	2.37e-39	1	2
Gria1	4.66	6.887	8.26e-46	6	26			Mthfr	2.64	6.573	2.37e-39	0	0
Scaper	2.69	7.045	9.52e-46	2	1			Ppfia4	2.94	7.517	2.44e-39	1	1
Brd9	2.05	7.383	1.15e-45	0	0			Cacna1a	2.99	8.79	2.7e-39	1	6
Kcnj8	9.87	2.711	1.27e-45	1	2			Stxbp5l	4.04	7.545	2.95e-39	1	2
B3gnt2	6.74	3.675	1.68e-45	2	4			Adgra1	3.44	6.088	3.68e-39	0	0
Ripk1	3.4	4.566	2.09e-45	1	0			Naaladl2	4.85	3.511	3.69e-39	0	0
Spats2l	3.25	5.156	2.93e-45	4	10			Tbc1d4	2.6	6.306	3.97e-39	3	6
Jakmip1	4.02	7.065	4e-45	0	5			Grip2	3.96	5.264	4.32e-39	1	0
Lrfn5	6.41	6.58	4.16e-45	20	34			Wasf3	2.83	6.743	5.23e-39	0	5
Foxf2	8.15	3.854	5.5e-45	2	2			Dpyd	3.66	4.824	6.1e-39	15	7
Ophn1	2.69	6.723	6.18e-45	2	2			Miat	4	11.384	6.59e-39	0	0
Phactr2	3.33	6.631	9.76e-45	2	8			Cpeb3	3.27	6.688	8.47e-39	3	4
Gabra2	6.92	5.993	1.12e-44	2	10			Sec61a2	2.69	6.202	1.31e-38	0	0
Ocln	4.59	3.643	1.24e-44	2	1			Arhgap22	4.32	4.524	1.46e-38	6	6
Man1a	3.33	6.075	1.48e-44	12	25			Scn8a	2.9	8.886	1.68e-38	2	0
Zic3	5.63	4.205	1.86e-44	12	7			Tctn1	2.88	6.173	1.72e-38	1	2
Ccdc39	3.68	6.02	2.28e-44	0	2			Nfasc	3.32	8.784	1.78e-38	2	6
Fam177a	2.68	5.676	2.9e-44	0	0			Rhbdl3	3.12	5.667	2.01e-38	0	6
Sec24d	3.42	4.755	3.32e-44	2	0			Ankrd24	3.34	6.6	2.18e-38	0	0
Pdgfrb	3.82	4.631	3.68e-44	1	1			Plcd4	3.82	4.653	3.1e-38	0	0
Ryr3	4.03	9.306	3.98e-44	4	12			Ache	3.22	5.931	4.04e-38	0	0
Tmem204	8.71	3.323	4.19e-44	1	1			Traf3	1.96	6.541	4.47e-38	2	0
Tm6sf1	3.54	5.707	4.22e-44	2	2			Fam43b	5.95	3.46	4.58e-38	0	1
Sqor	7.05	2.371	4.49e-44	0	0			Kifc2	3.63	6.79	4.88e-38	0	0
Ntng1	3.7	7.541	5.49e-44	15	22			Zfyve28	3.47	6.473	5.6e-38	1	5
Galntl6	4.01	5.339	5.88e-44	5	23			Mirg	3.11	8.567	6.19e-38	0	0
Ets1	4.87	6.234	6.41e-44	10	22			Amy1	4.05	5.557	1.01e-37	0	0
Mpp1	2.65	4.949	6.95e-44	0	0			Pde1a	3.86	4.102	1.11e-37	3	11
Myh9	3.76	9.086	8.63e-44	3	2			Nsmaf	2.65	7.625	1.2e-37	3	6
Grb14	4	4.695	1.29e-43	12	17			Sync	3.71	4.424	1.22e-37	0	1
Smim11	3.73	3.699	1.63e-43	0	0			Gm4631	2.55	7.542	1.33e-37	0	0
2022-09-02	3.33	6.872	1.73e-43	0	0			Grm1	4.56	5.424	1.7e-37	2	16
Acadl	4.01	5.109	1.77e-43	1	1			Osbpl6	3.35	8.165	1.82e-37	2	4
Ckmt1	4.71	6.064	2e-43	0	0			Cabp7	3.87	4.572	1.95e-37	3	5
Rapgef3	5.78	3.813	2.22e-43	0	2			Zkscan16	3.44	5.201	2.68e-37	0	1
Ostf1	4.52	4.627	3.59e-43	6	11			Nxpe3	3.16	4.97	2.7e-37	1	3
Pde8b	4.11	5.816	3.74e-43	1	10			Ankrd45	3.75	4.289	2.87e-37	0	0
Psme1	2.78	4.91	5.23e-43	0	0			Hdac9	3.07	5.758	3.04e-37	12	10
Arhgef6	5.22	5.349	6.76e-43	0	1			Nos1	5.32	6.027	3.28e-37	10	11
Grid2	4.24	7.542	7.68e-43	22	33			Dok7	4.14	3.53	3.38e-37	0	1
Gabrb1	7.91	6.322	9.91e-43	2	9			Krt222	3.19	5.012	3.75e-37	0	0
Tm4sf1	6.12	2.653	1.06e-42	8	14			Abcc1	2.22	6.322	4.9e-37	0	4
Itpr3	3.14	7.368	1.32e-42	3	2			Clec2l	4.87	3.877	7.2e-37	0	6
Zfp40	3.3	6.052	1.53e-42	4	0			Scn1b	3.73	5.132	8.71e-37	0	1
Camk2b	3.99	7.963	1.79e-42	1	4			Spata7	2.78	6.102	1.15e-36	1	3
Snhg20	3.44	6.516	2.12e-42	0	0			Auh	2.35	5.994	1.21e-36	3	7
Gm16386	3.73	4.599	2.24e-42	0	0			Rapgefl1	3.31	4.63	1.29e-36	1	2
Entpd1	5.14	3.489	3.52e-42	0	2			Zgpat	2.1	7.344	1.91e-36	0	0
Grap	9.6	3.4	4.09e-42	0	4			Top3b	2	6.401	2.57e-36	0	0
Rrbp1	3.19	7.155	5.28e-42	1	2			Adgrb2	3.26	6.212	2.74e-36	0	0
Pdcd4	2.49	5.884	5.57e-42	2	5			Gm45869	7.02	3.619	2.76e-36	0	0
Zscan18	3.31	5.694	1.39e-41	0	0			D130040H23Rik	2.89	5.919	2.92e-36	1	0
Cacna1d	3.9	8.137	1.49e-41	0	1			Kcnd1	3.75	4.01	3.15e-36	0	0
Lrrc4c	4.08	6.943	1.49e-41	39	88			Fndc4	2.62	6.278	3.8e-36	0	0
Csgalnact1	5.69	4.485	1.61e-41	1	12			Xkr6	2.86	7.499	5.8e-36	2	3
Rgs7bp	3.93	7.059	1.69e-41	2	5			Atg16l2	2.99	4.961	5.83e-36	0	1
Dcun1d5	2.11	5.833	1.74e-41	0	0			Camta2	2.42	5.927	6.35e-36	1	0
Sptbn4	4.12	7.824	1.84e-41	0	0			Abhd3	4.29	3.779	6.91e-36	0	2
Cntnap5b	5.18	6.426	2.06e-41	45	56			Slc9a5	3.87	5.462	7.65e-36	0	0
Kcnip1	3.69	5.778	2.15e-41	5	21			Cacng2	3.1	5.596	8.31e-36	1	3
Fam124b	7.37	2.917	2.2e-41	6	6			9030025P20Rik	3.52	4.482	9.65e-36	0	0
Tdrd7	2.94	5.326	2.51e-41	1	1			Hdx	3.32	6.348	1.03e-35	6	0
Camk2d	3.45	7.784	3.23e-41	23	18			Kcnab1	3.9	6.259	1.2e-35	6	6
Arhgef5	5.91	4.599	4.07e-41	0	0			Dzank1	3.31	6.571	1.23e-35	1	2
Adcy4	10.5	2.932	4.21e-41	0	0			Slc45a4	2.13	6.544	1.29e-35	0	2
AY036118	6.76	5.241	6.53e-41	0	0			Tspoap1	3.92	8.33	1.4e-35	0	0
Dlg2	4.6	8.38	8.08e-41	14	52			Tnfsf13b	3.59	4.596	1.45e-35	6	1
Cntln	3.34	5.767	8.18e-41	0	8			Rab10os	2.76	5.105	2.24e-35	0	0
Postn	3.81	5.016	1e-40	4	20			Sfswap	2.3	8.398	2.58e-35	9	10
Rassf3	3.35	4.875	1.01e-40	4	3			Rab36	3.3	4.774	2.65e-35	0	0
Exoc6	2.65	4.874	1.12e-40	2	5			Pitpnm3	3.9	6.089	3.05e-35	1	3
Pik3r6	10.2	2.822	1.66e-40	1	1			Rsrp1	2.15	9.401	3.22e-35	0	0
Fgf12	4.46	5.696	1.75e-40	3	30			Cntnap5a	3.27	6.557	3.53e-35	39	56
Kcnq3	4.59	7.196	1.85e-40	2	10			Ttll5	1.91	7.349	5.46e-35	2	6
Hspa12b	4.34	4.075	1.93e-40	0	0			Ptpn22	5.56	3.066	6.19e-35	0	1
Grik1	5.91	6.43	1.94e-40	4	21			Clip4	2.81	5.245	7.36e-35	14	12
Lsamp	3.14	8.354	2.28e-40	18	67			Rspo2	4.32	3.79	8.86e-35	6	2
Hba-x	8.88	4.991	2.47e-40	0	0			Whrn	2.8	5.791	1.12e-34	3	2
Arhgef3	4.9	3.666	2.56e-40	2	5			Dmxl2	2.83	9.191	1.36e-34	1	1
Tfpi	5.35	3.763	2.75e-40	1	3			Cnnm1	3.37	5.809	1.43e-34	1	3
Ecm2	5.57	2.579	2.76e-40	0	0			Taz	2.41	5.657	1.69e-34	0	0
Nrg3	5.42	7.543	3.38e-40	12	46			A330074K22Rik	5.2	3.13	1.9e-34	0	0
Nefh	4.84	9.461	4.1e-40	1	2			Cttnbp2	2.05	7.693	2.17e-34	11	10
Mmp28	4.87	3.386	4.2e-40	0	0			Lime1	2.89	5.224	2.53e-34	1	0
Nsrp1	3.25	5.532	4.41e-40	0	0			Prlr	4.16	4.433	2.62e-34	6	10
Rasip1	6.58	4.849	4.51e-40	0	0			Osbp2	3.44	4.993	2.69e-34	0	5
Tec	5.15	2.975	4.91e-40	2	4			Agbl4	4.16	5.101	3.21e-34	9	5
Eogt	3.51	5.436	5.08e-40	2	4			Gm10118	3.37	4.709	3.3e-34	0	0
Ddrgk1	2.67	5.198	5.59e-40	0	0			Hdhd5	2.9	4.771	3.33e-34	0	0
Grm7	6.79	6.841	6.94e-40	25	45			Igip	2.95	5.375	3.68e-34	0	0
Manba	3.56	4.704	7.34e-40	6	1			Zfr2	3.27	6.177	4.44e-34	0	0
Serpinb6a	3	4.935	8.41e-40	1	0			Spred3	2.5	5.769	4.51e-34	0	0
Gm4070	9.87	2.804	8.89e-40	3	0			Snx21	2.9	5.099	4.74e-34	0	0
Tshz2	2.58	6.429	1.02e-39	7	34			Plekha5	2.35	8.117	5.74e-34	5	8
Ano4	4.9	7.007	1.45e-39	3	17			Cbx6	2.19	7.196	6.26e-34	0	1
Trim25	3.94	4.332	1.72e-39	3	2			Leng8	3.03	8.612	6.86e-34	0	0
Wdr1	2.06	7.034	1.92e-39	0	1			Gabrg1	3.46	4.792	9.28e-34	11	7
Hmgcs2	9.96	3.218	1.99e-39	0	1			Slc35e2	2.09	5.897	9.82e-34	0	0
B830012L14Rik	3.48	8.763	2.33e-39	0	0			Afg3l2	1.87	7.213	1.12e-33	0	1
Ak5	6.57	5.171	3.5e-39	2	6			Stxbp6	4.14	4.704	1.25e-33	20	37
Cntn6	5.09	6.275	3.55e-39	14	35			Pfkfb2	2.37	6.063	1.27e-33	0	1
Zfp948	2.81	5.281	5e-39	0	1			Sipa1l1	2.27	7.696	1.33e-33	5	16
Luc7l3	3.16	9.433	5.22e-39	1	0			Spp1	4.47	4.127	1.41e-33	1	4
AW551984	4.95	5.001	5.93e-39	0	0			Medag	4.15	3.304	1.77e-33	1	4
S1pr1	3.73	4.185	6.47e-39	14	23			Baiap3	5.28	3.841	1.89e-33	1	0
Mef2a	2.45	7.83	8.11e-39	2	10			Adamtsl3	3.74	5.145	2.08e-33	4	3
Lepr	5.57	3.727	8.88e-39	0	2			Htt	1.89	8.116	2.68e-33	1	1
Vamp4	2.32	5.277	1.17e-38	2	3			Trhr	4.1	3.904	2.85e-33	1	6
Car2	4.41	4.546	1.22e-38	7	7			Fam135b	3.34	8.463	3.39e-33	36	29
Dync1i1	4.33	6.572	1.31e-38	3	9			Bcl2l15	4.29	3.625	3.42e-33	0	0
Ptprt	3.96	6.459	2.09e-38	11	39			Steap2	4.02	4.78	3.42e-33	1	0
Pdcd10	2.25	4.773	2.2e-38	3	6			Lynx1	4.18	6.08	4.18e-33	0	0
Fnbp1l	2	7.703	3.3e-38	3	4			Clca3a1	3.76	3.68	4.3e-33	0	0
Col12a1	3.42	5.658	3.5e-38	9	12			Zmat3	2.05	6.27	4.48e-33	4	8
Ccdc136	2.56	8.207	4.38e-38	2	0			Kcnk3	3.42	4.371	4.68e-33	2	0
Olfm3	7.33	4.319	4.81e-38	20	27			Grik4	3.5	5.308	4.85e-33	13	11
Tenm1	4.73	6.684	5.14e-38	0	1			Synj1	2.12	8.057	4.88e-33	0	0
Slc39a8	5.57	4.914	6.05e-38	5	8			Jakmip3	3.17	6.66	5.75e-33	0	0
Ccdc47	1.92	7.012	7.43e-38	0	0			Nrip3	2.74	6.33	7.02e-33	1	2
Pcnx2	3.74	7.081	7.47e-38	0	0			Atp11b	2.82	9.39	7.6e-33	6	4
Zcchc24	4	3.459	7.6e-38	2	5			Uhrf1bp1l	2.11	7.256	9.6e-33	0	1
Nmi	7.3	2.7	8.7e-38	0	1			Syt2	3.21	7.486	9.97e-33	1	3
Lrch1	2.57	6.28	1.15e-37	3	6			Mag	5.49	4.144	1.01e-32	0	1
Sgcd	4.77	6.458	1.18e-37	19	51			Srxn1	2.63	4.994	1.09e-32	0	0
Tgfb2	2.97	4.582	1.26e-37	7	15			Gm13112	6.3	2.897	1.2e-32	0	0
Dock10	3.45	5.808	1.33e-37	3	21			Slc9a8	2.43	5.857	1.21e-32	1	1
Erc2	3.64	8.18	1.35e-37	6	21			Dpp10	3.15	6.341	1.31e-32	21	41
Fam76b	2.27	6.166	1.37e-37	2	10			Agpat3	1.95	6.476	1.63e-32	1	4
Trf	3.85	5.132	2.45e-37	0	0			Crebl2	2.99	4.212	1.69e-32	1	1
Zrsr1	2.82	6.381	2.56e-37	0	0			Cacna2d3	4	7.818	1.93e-32	11	14
Selenop	4.3	6.373	2.7e-37	0	0			Adgb	7.29	2.912	2.42e-32	5	5
Gpatch11	2.95	5.672	2.97e-37	0	0			Stxbp5	2.26	7.775	2.51e-32	5	12
Mbnl2	3.1	8.304	3.32e-37	6	16			Zxdc	2.25	6.206	2.51e-32	0	1
Npr1	5.58	2.417	3.49e-37	0	0			Cnot10	2.1	6.736	2.72e-32	0	1
C78859	4.21	8.066	3.64e-37	0	0			Kazn	2.2	6.002	2.8e-32	10	18
Sorbs1	2.34	7.621	3.66e-37	2	10			Abcc5	2.33	9.429	2.92e-32	0	2
Synm	3.76	6.529	3.66e-37	2	4			Adamts2	3.94	4.196	3.04e-32	3	10
Bhlhb9	2.05	5.865	4.57e-37	0	2			Mroh1	3.4	7.204	3.21e-32	1	1
Enpp2	3.46	5.362	5.71e-37	1	2			Phyhip	4.61	3.675	3.83e-32	0	0
Wdr60	2.5	6.875	6.04e-37	5	1			Scn1a	3.75	8.704	3.87e-32	3	6
Lrrc7	3.94	7.746	6.36e-37	25	15			Dzip1	2.47	8.266	5.73e-32	1	4
Sox18	6.15	3.078	7.05e-37	2	0			Dmtn	2.49	6.522	8.42e-32	0	0
Cers4	2.84	7.799	8.51e-37	3	1			Thpo	5.96	3.092	8.51e-32	3	3
Srp14	2.51	5.617	9.59e-37	2	2			Calb2	4.79	3.739	8.91e-32	1	3
Chl1	2.81	6.255	1e-36	35	32			Prkab2	2.15	6.182	1.02e-31	0	5
Galnt13	4.38	6.439	1.05e-36	7	17			Ddhd1	2.31	7.62	1.11e-31	9	10
Tmem154	7.2	1.949	1.08e-36	0	4			Stx1b	2.75	7.036	1.11e-31	0	0
Ctsh	4.91	2.685	1.23e-36	4	2			Zim1	2.78	5.021	1.12e-31	0	2
Nrip3	3.8	6.33	1.25e-36	1	1			Ralgapa2	2.37	8.24	1.2e-31	6	12
Rufy2	2.16	7.809	1.37e-36	1	0			Snx29	2.16	6.414	1.3e-31	4	17
Kank3	4.27	4.062	1.58e-36	0	0			Arhgap39	2.57	6.747	1.32e-31	0	1
Smtn	3.26	5.222	2.13e-36	1	0			Sgpp2	4.07	4.264	1.49e-31	0	4
Nostrin	9.82	3.125	2.28e-36	6	7			Bin1	2.18	7.631	1.56e-31	1	5
Ginm1	2.61	4.379	6.23e-36	0	0			Nup93	2.21	7.633	1.56e-31	0	4
Slc22a8	8.92	3.938	6.56e-36	2	2			Ntrk3	3.6	8.698	1.9e-31	19	42
Frmd3	4.67	4.516	6.96e-36	0	3			Plekha6	2.58	8.359	2.11e-31	4	0
Unc80	3.29	9.977	7.44e-36	2	4			Ulk3	2.84	4.347	2.21e-31	0	0
Zc3h13	2.22	8.249	9.71e-36	1	4			Mccc1	2.17	6.551	2.38e-31	1	3
Sntg1	5.86	7.155	1.04e-35	14	14			Flvcr1	2.38	5.43	2.43e-31	0	0
Hps3	2.69	5.019	1.09e-35	1	0			Fryl	1.93	8.614	2.45e-31	9	2
Dkk2	4.8	2.296	1.3e-35	16	13			Armc9	2.26	6.164	2.61e-31	1	2
Itih5	3.23	3.792	1.37e-35	1	1			Ncoa1	2.36	7.222	3.1e-31	1	2
Zc3h15	1.91	6.652	1.46e-35	14	13			Zc3h6	2.37	5.176	3.1e-31	0	2
Luzp2	4.99	5.323	1.5e-35	19	50			Lama3	2.48	5.711	3.14e-31	3	7
A230057D06Rik	3.63	8.163	1.67e-35	0	0			Pex1	2.28	5.945	3.28e-31	0	0
Prune2	4.5	10.972	1.83e-35	2	14			Pde7a	2.02	6.5	3.45e-31	1	1
Lgals8	2.54	5.662	1.89e-35	1	1			Epb41	2.4	9.973	3.47e-31	0	0
Mdga2	3.46	7.712	2.1e-35	8	36			Cacnb2	4.16	7.213	3.49e-31	9	7
Ppp1r2	2.57	6.354	2.15e-35	0	3			Med12l	2.96	7.667	3.75e-31	2	3
Ttc14	2.9	9.048	2.42e-35	1	8			Prrt3	4.01	3.986	3.89e-31	0	0
Rtl1	3.26	5.576	2.98e-35	6	5			Synj2	2.78	4.762	4.33e-31	1	4
Pdcd5	2.27	5.066	3.22e-35	2	4			Mblac2	3.75	5.658	5.05e-31	0	0
Lmna	3.4	4.93	3.75e-35	0	0			Frmpd1	3.26	4.893	5.31e-31	1	3
Grm8	5.4	5.466	3.82e-35	13	37			Fgf11	3.46	5.493	5.49e-31	0	0
Akap12	2.93	7.785	5.14e-35	4	12			Ccdc30	2.5	5.882	5.53e-31	1	0
Fermt2	2.13	6.413	5.24e-35	1	5			Strada	2.45	5.64	5.74e-31	0	0
Stat6	3.28	2.972	6.01e-35	2	0			Syngr1	3.14	5.624	6.89e-31	1	0
Spry4	3.08	4.545	6.32e-35	2	10			Ccdc93	1.97	7.134	7e-31	1	1
2022-03-02	3.05	4.226	7.5e-35	2	0			Gm27177	7.25	2.864	7.64e-31	0	0
Ik	1.99	6.933	7.53e-35	0	0			Usp13	3.07	6.295	9.01e-31	2	3
Ccpg1	2.36	7.045	7.78e-35	0	0			Pkp2	3.19	5.024	1.03e-30	0	1
Grin1	3.93	8.329	7.9e-35	2	0			Slc6a17	3.45	6.172	1.25e-30	1	1
Stx3	3.87	6.498	8.89e-35	0	1			Necab3	4.83	3.622	1.36e-30	0	0
Kitl	3.7	6.239	1.16e-34	15	11			Ankrd34c	9.05	3.288	1.54e-30	2	1
Pcmtd1	2.16	6.715	1.17e-34	19	23			Stim1	2.04	6.174	1.66e-30	0	5
Ndufb4	3.55	4.447	1.21e-34	1	5			Rsad1	3.89	4.062	1.75e-30	0	0
Smim10l1	2.02	5.799	1.59e-34	0	0			Slc38a9	1.87	6.268	1.87e-30	3	2
Tpm3-rs7	4.93	3.645	1.61e-34	0	0			Pcca	2.12	6.127	2.89e-30	2	3

## Sheet: Figure3
Figure 3f: Expression of Candidate regulatory tanscription factors
	Nfia	Nfib	Mef2a	Jun	Fos	Nr3c1	Nr3c2
E10.5_rep1	74.1389	96.2041	337.156	1330.97	136.804	9.70867	5.29564
E10.5_rep2	31.0838	25.6442	340.368	654.314	50.5112	13.9877	8.54805
E10.5_rep3	128.851	93.6314	204.443	1705.12	124.555	4.29502	6.87203
E13.5_rep1	959.269	1326.08	1393.67	965.233	9.94061	179.925	47.7149
E13.5_2	747.828	1377.24	1927.54	1049.35	8.45847	236.837	21.395
P4_rep1	821.067	1213.8	1556.01	579.914	14.9285	365.174	590.249
P4_rep2	725.089	1010.1	1449.09	484.849	8.73601	364.729	671.581
P4_rep3	844.991	1149.29	1389.46	525.604	27.6634	394.832	705.416
P21_rep1	485.912	763.184	1125.56	181.188	12.3537	156.48	700.043
P21_rep2	635.141	933.711	1278.42	194.071	20.3571	198.142	793.926
P21_rep2	520.759	742.985	1219.57	196.791	16.0645	204.823	622.501
2yr_rep1	519.729	766.335	962.559	155.123	34.4718	172.359	819.369
2yr_rep2	567.234	749.694	1045.39	198.022	36.4919	172.8	877.416
Figure 3g
	Total	Nfia+	Percent Nfia+			Total	Nfib+	Percent Nfib+			Total	Nr3c1+	Percent Nr3c1+			Total	Fos+	Percent Fos+			Total	Nr3c2+	Percent Nr3c2+
E13.5	170	169	99.4118		E13.5	140	47	33.5714		E13.5	91	0	0		E13.5	91	0	0		E13.5	170	0	0
	150	149	99.3333			133	42	31.5789			128	0	0			128	0	0			150	0	0
	143	141	98.6014			134	37	27.6119			122	0	0			122	5	4.09836			143	0	0
	119	117	98.3193			121	45	37.1901			104	0	0			104	0	0			119	0	0
	109	108	99.0826			119	42	35.2941			114	0	0			114	6	5.26316			109	0	0
	114	113	99.1228			128	33	25.7812			99	0	0			99	6	6.06061			114	0	0
	116	113	97.4138			116	24	20.6897			109	0	0			109	6	5.50459			116	0	0
	86	85	98.8372			97	19	19.5876			88	0	0			88	4	4.54545			86	0	0
	152	151	99.3421			111	31	27.9279			54	0	0			54	3	5.55556			152	0	0
	152	152	100			67	26	38.806			103	0	0			103	1	0.970874			152	0	0
	86	84	97.6744			89	24	26.9663			63	0	0			63	0	0			86	0	0
	115	115	100			87	27	31.0345			78	0	0			78	1	1.28205			115	0	0
P4	35	32	91.4286		P4	36	34	94.4444		P4	42	33	78.5714		P4	60	15	25		P4	42	0	0
	34	31	91.1765			39	37	94.8718			43	31	72.093			130	10	7.69231			43	0	0
	86	81	94.186			90	86	95.5556			49	35	71.4286			35	5	14.2857			49	0	0
	54	51	94.4444			23	21	91.3043			85	68	80			23	2	8.69565			85	0	0
	72	67	93.0556			31	27	87.0968			81	69	85.1852			90	18	20			81	0	0
	112	105	93.75			63	58	92.0635			64	52	81.25			87	19	21.8391			64	0	0
	39	37	94.8718			26	23	88.4615			72	63	87.5			24	7	29.1667			72	0	0
	51	49	96.0784			40	35	87.5			86	76	88.3721			30	7	23.3333			86	0	0
	32	32	100			32	29	90.625			81	71	87.6543			37	6	16.2162			81	0	0
	26	22	84.6154		P56	26	24	92.3077			83	70	84.3373			44	10	22.7273			83	0	0
P56	13	13	100			24	24	100			49	42	85.7143			54	7	12.963			49	0	0
	13	12	92.3077			17	17	100			44	38	86.3636			29	10	34.4828			44	0	0
	15	14	93.3333			15	14	93.3333		P56	26	26	100		P56	17	11	64.7059		P56	21	17	80.9524
	25	23	92			23	22	95.6522			30	30	100			30	23	76.6667			26	25	96.1538
	15	15	100			20	20	100			24	24	100			24	17	70.8333			34	29	85.2941
	10	10	100			16	16	100			29	29	100			11	8	72.7273			26	26	100
	33	33	100			16	16	100			32	31	96.875			11	10	90.9091			29	28	96.5517
											27	27	100			14	12	85.7143			28	28	100
											29	29	100			10	8	80			28	28	100
											23	23	100			17	15	88.2353			21	21	100
											29	29	100			13	12	92.3077			26	22	84.6154
											28	28	100			16	13	81.25			37	34	91.8919
											21	21	100			20	17	85			38	32	84.2105
											26	26	100			30	23	76.6667			44	39	88.6364
											37	37	100			29	22	75.8621
											38	38	100			16	10	62.5
											44	44	100			14	11	78.5714

## Sheet: Figure4
Figure 4k and 6j: 3 biological replicates- scoring for Thy1 and Spp1 expression in cultured cells
Spp1- Replicate 1
DIV 28 no TTX						DIV 21 no TTX						DIV 14 no TTX						DIV 7 no TTX
			OPN						OPN						OPN					OPN
File #	MN's	Positive	Dim	Negative		File #	MN's	Positive	Dim	Negative		File #	MN's	Positive	Dim	Negative		File	MN's	Positive	Dim	Negative
1	9	7	1	1		1	9	4	2	3		1	8	0	0	8		1	8	1	1	6
2	9	4	2	3		2	7	3	0	4		2	11	2	2	7		2	6	0	0	6
3	7	7	0	0		3	4	3	0	1		3	14	5	2	7		3	6	0	0	6
4	7	6	1	0		4	8	3	1	4		4	12	1	1	10		4	6	0	0	6
5	8	7	0	1		5	13	5	2	6		5	13	1	3	9		5	9	2	0	7
6	13	9	4	0		6	8	6	0	2		6	12	5	0	7		6	6	1	0	8
7	10	10	0	0		7	8	3	2	3		7	12	2	1	9		7	8	0	1	7
8	3	3	0	0		8	11	2	3	6		8	10	0	0	10		8	6	0	0	6
9	9	9	0	0		9	8	1	1	6		9	6	0	1	5		9	5	0	0	5
10	5	5	0	0		10	10	1	3	6		10	8	2	2	4		10	4	0	0	4
11	10	9	0	1		11	12	6	0	6		11	9	0	0	9		11	5	0	2	3
12	3	3	0	0		12	9	3	3	3		12	7	3	1	3		12	3	0	0	3
13	10	6	1	3		13	9	6	3	0		13	6	1	0	5		13	7	0	1	6
14	16	13	3	0		14	7	3	1	3		14	4	1	0	3		14	10	2	0	8
15	5	4	1	0		15	12	8	1	3		15	19	3	2	14		15	4	0	0	4
16	4	4	0	0		16	3	3	0	0		16	13	1	2	10		16	5	0	0	5
17	7	7	0	0		17	7	3	0	4		17	8	2	0	6		17	10	3	0	7
18	11	7	1	3		18	5	3	1	1		18	15	3	0	12		18	4	0	0	4
19	4	4	0	0		19	6	0	1	5		19	7	1	2	4		19	6	0	0	6
20	5	5	0	0		20	6	3	0	3		20	6	2	1	3		20	4	0	0	4
21	3	3	0	0		21	7	2	2	3		21	3	1	0	2		21	3	0	0	3
22	8	7	1	0		22	4	2	0	2		22	11	5	2	4		22	3	0	0	3
23	12	8	4	0		23	7	3	2	2		23	14	1	3	10		23	8	2	0	6
24	7	5	2	0		24	5	2	0	3		24	10	2	0	8		24	4	0	0	4
25	9	7	2	0		25	6	2	0	4		25	5	1	0	4		25	6	1	1	5
Total	194	159	23	12		Total	191	80	28	83		Total	243	45	25	173		Total	146	12	6	132
	Pos+Dim	182	Percent	93.8144			Pos+Dim	108	Pos+Dim %	56.5445			Pos+Dim	70	Pos+Dim %	28.8066			Pos+Dim	18	Pos+Dim%	12.3288
DIV 28 + TTX						DIV 21 + TTX						DIV 14 + TTX						DIV 7 + TTX
			OPN						OPN						OPN					OPN
File #	MN's	Positive	Dim	Negative		File #	MN's	Positive	Dim	Negative		File #	MN's	Positive	Dim	Negative		File	MN's	Positive	Dim	Negative
1	8	3	1	4		1	6	4	0	2		1	15	1	2	12		1	10	2	0	8
2	12	2	4	6		2	10	1	2	7		2	9	1	0	8		2	7	0	0	7
3	14	7	3	4		3	11	3	1	7		3	4	1	0	3		3	6	0	0	6
4	9	5	0	4		4	12	2	5	5		4	9	0	0	9		4	7	1	0	6
5	26	11	5	10		5	9	5	1	3		5	10	1	0	9		5	4	0	0	4
6	12	3	3	6		6	9	2	2	5		6	7	0	1	6		6	5	0	1	4
7	13	4	2	7		7	12	2	3	7		7	5	2	0	3		7	4	0	0	4
8	8	2	3	3		8	11	2	2	7		8	7	1	2	4		8	6	2	0	4
9	3	1	0	2		9	3	1	0	2		9	2	0	0	2		9	11	0	5	6
10	10	5	2	3		10	6	2	1	3		10	7	0	2	5		10	6	0	0	6
11	11	4	3	4		11	10	4	2	4		11	8	0	0	8		11	5	0	0	5
12	11	4	0	7		12	7	1	1	5		12	10	0	2	8		12	5	0	0	5
13	5	3	1	1		13	7	2	0	5		13	5	2	0	3		13	9	1	0	8
14	9	7	0	2		14	2	0	0	2		14	7	0	0	7		14	5	0	0	5
15	10	5	1	4		15	6	2	0	4		15	4	0	0	4		15	5	0	0	5
16	9	4	1	4		16	4	2	0	2		16	7	0	1	6		16	6	0	0	6
17	5	1	2	2		17	8	1	0	7		17	5	0	0	5		17	6	1	0	5
18	3	1	0	2		18	3	0	0	3		18	8	0	0	8		18	5	0	0	5
19	12	2	4	6		19	12	2	4	6		19	7	0	1	6		19	4	1	0	3
20	10	3	3	4		20	3	2	0	1		20	5	2	0	3		20	7	0	0	7
21	11	3	3	5		21	8	2	0	6		21	7	0	0	7		21	5	0	0	5
22	10	4	1	5		22	7	1	3	3		22	15	4	1	10		22	4	0	0	4
23	7	3	0	4		23	7	4	0	3		23	2	0	0	2		23	8	1	0	7
24	8	1	0	7		24	3	0	0	3		24	6	2	0	4		24	3	0	0	3
25	12	3	1	8		25	25	5	5	5		25	8	2	2	4		25	5	0	0	5
Total	248	91	43	114		Total	201	52	32	107		Total	179	19	14	146		Total	148	9	6	133
	Pos+Dim	134	Percent	54.0323			Pos+Dim	84	Pos+Dim %	41.791			Pos+Dim	33	Pos+Dim %	18.4358			Pos+Dim	15	Pos+Dim%	10.1351
Spp1- Replicate 2
DIV 28 no TTX						DIV 21 no TTX						DIV 14 no TTX						DIV 7 no TTX
			OPN						OPN						OPN					OPN
File #	MN's	Positive	Dim	Negative		File #	MN's	Positive	Dim	Negative		File #	MN's	Positive	Dim	Negative		File	MN's	Positive	Dim	Negative
1	7	5	1	0		1	9	5	3	1		1	10	4	3	3		1	6	0	0	6
2	7	7	0	0		2	9	3	0	6		2	14	3	2	9		2	5	1	0	4
3	5	4	1	0		3	8	5	0	3		3	7	3	2	2		3	6	0	0	6
4	6	5	0	1		4	8	8	0	0		4	6	1	2	3		4	7	0	1	6
5	8	7	0	1		5	7	5	0	2		5	7	2	1	4		5	6	1	0	5
6	7	6	0	1		6	12	4	3	5		6	7	1	1	5		6	4	0	0	4
7	14	8	4	2		7	6	1	3	2		7	6	1	0	5		7	4	1	1	2
8	4	4	0	0		8	12	2	4	6		8	4	3	0	1		8	5	0	0	5
9	4	4	0	0		9	12	5	2	5		9	8	2	1	5		9	5	0	0	5
10	7	7	0	0		10	5	3	0	2		10	10	2	0	8		10	3	0	1	2
11	7	5	0	2		11	15	6	1	8		11	4	1	1	2		11	6	0	0	6
12	5	5	0	0		12	14	5	2	7		12	11	3	2	6		12	3	0	0	3
13	8	5	2	1		13	6	0	0	6		13	13	4	2	7		13	8	0	1	7
14	14	12	0	2		14	11	4	3	4		14	15	4	2	9		14	8	0	1	7
15	6	5	1	0		15	12	4	2	6		15	6	4	0	2		15	7	0	2	5
16	4	4	0	0		16	8	4	0	4		16	10	5	1	4		16	4	0	0	4
17	8	8	0	0		17	5	2	1	2		17	17	6	3	8		17	5	0	0	5
18	7	7	0	0		18	6	2	3	1		18	26	6	5	15		18	5	0	1	4
19	5	5	0	0		19	11	5	1	5		19	18	6	3	9		19	9	0	0	9
20	5	5	0	0		20	12	5	1	6		20	5	0	1	4		20	6	1	0	5
21	9	7	2	0		21	5	3	0	2		21	6	2	0	4		21	6	0	0	6
22	8	7	1	0		22	4	2	1	1		22	9	3	1	5		22	7	1	0	6
23	4	2	0	2		23	8	3	1	4		23	10	4	2	4		23	10	0	0	10
24	5	5	0	0		24	10	6	1	3		24	10	2	2	6		24	6	1	0	5
25	9	7	1	1		25	6	3	2	1		25	8	1	2	5		25	8	0	1	7
Total	173	146	13	13		Total	221	95	34	92		Total	247	73	39	135		Total	149	6	9	134
	Pos+Dim	159	Percent	91.9075			Pos+Dim	129	Percent	58.371			Pos+Dim	112	Percent	45.3441			Pos+Dim	15	Pos+Dim%	10.0671
DIV 28 + TTX						DIV 21 + TTX						DIV 14 + TTX						DIV 7 + TTX
			OPN						OPN						OPN					OPN
File #	MN's	Positive	Dim	Negative		File #	MN's	Positive	Dim	Negative		File #	MN's	Positive	Dim	Negative		File	MN's	Positive	Dim	Negative
1	12	3	5	4		1	11	3	3	5		1	8	3	0	5		1	8	0	1	7
2	8	4	1	3		2	14	4	5	5		2	4	0	1	3		2	6	0	0	6
3	12	3	4	5		3	7	4	0	3		3	7	2	3	2		3	5	0	0	5
4	13	6	4	3		4	15	5	0	10		4	6	4	0	2		4	5	0	1	4
5	8	2	2	4		5	11	4	4	3		5	9	2	2	5		5	6	0	0	6
6	4	2	0	2		6	23	5	2	16		6	10	6	1	3		6	9	0	0	9
7	6	2	1	3		7	6	3	0	3		7	6	2	0	4		7	9	0	0	9
8	1	3	1	7		8	5	2	0	3		8	8	4	1	3		8	8	0	1	7
9	8	5	0	3		9	5	0	2	3		9	4	0	1	3		9	7	0	0	7
10	4	4	0	0		10	8	1	1	5		10	3	2	0	1		10	5	0	0	5
11	6	0	2	4		11	12	5	0	7		11	5	2	1	2		11	9	0	0	9
12	4	4	0	0		12	17	5	1	11		12	12	5	0	7		12	7	1	0	6
13	6	4	1	1		13	12	5	3	4		13	17	6	5	6		13	8	0	0	8
14	8	1	0	7		14	26	12	3	11		14	14	3	2	9		14	7	0	1	6
15	11	4	3	4		15	18	8	3	7		15	7	2	0	5		15	7	0	0	7
16	12	3	2	7		16	3	0	1	2		16	7	0	1	6		16	4	0	0	4
17	9	1	0	8		17	10	4	3	3		17	9	2	1	6		17	7	0	1	6
18	4	1	1	2		18	9	1	2	6		18	9	4	3	2		18	11	0	0	4
19	8	3	1	4		19	22	3	6	13		19	10	5	0	5		19	7	0	0	7
20	5	2	0	3		20	9	4	0	5		20	7	2	1	4		20	6	0	0	6
21	16	7	2	7		21	10	3	2	5		21	12	5	0	7		21	6	0	0	6
22	4	2	0	2		22	12	3	1	8		22	15	2	4	9		22	10	0	0	10
23	11	4	1	6		23	12	4	2	6		23	9	4	0	5		23	7	1	0	6
24	5	0	1	4		24	11	4	1	6		24	8	1	1	6		24	8	0	0	8
25	4	1	0	3		25	8	0	3	5		25	11	1	3	7		25	8	0	0	8
Total	189	71	32	96		Total	296	92	48	155		Total	217	69	31	117		Total	180	2	5	166
	Pos+Dim	103	Percent	54.4974			Pos+Dim	140	Percent	47.2973			Pos+Dim	100	Percent	46.0829			Pos+Dim	7	Pos+Dim%	3.88889
Spp1- Replicate 3
DIV 28 no TTX						DIV 21 no TTX						DIV 14 no TTX						DIV 7 no TTX
			OPN						OPN						OPN					OPN
File #	MN's	Positive	Dim	Negative		File #	MN's	Positive	Dim	Negative		File #	MN's	Positive	Dim	Negative		File	MN's	Positive	Dim	Negative
1	8	7	1	0		1	8	5	2	1		1	13	4	1	8		1	6	0	1	5
2	10	10	0	0		2	6	4	1	1		2	5	0	1	4		2	5	0	1	4
3	11	11	0	0		3	6	4	1	1		3	2	0	0	2		3	5	0	1	4
4	5	5	0	0		4	13	8	3	2		4	4	4	0	0		4	7	0	0	7
5	15	9	4	2		5	5	4	0	1		5	4	1	0	3		5	8	0	0	8
6	25	23	2	0		6	8	6	1	1		6	3	1	0	2		6	8	0	2	6
7	15	9	4	2		7	7	5	0	2		7	10	2	3	5		7	6	0	0	6
8	5	4	0	1		8	6	5	1	0		8	3	1	0	2		8	7	1	1	5
9	11	11	0	0		9	7	2	1	4		9	5	1	0	4		9	8	0	0	8
10	11	4	4	3		10	9	6	2	1		10	8	0	2	6		10	7	0	0	7
11	14	13	0	1		11	6	4	0	2		11	8	5	0	3		11	8	1	0	7
12	9	7	0	2		12	7	7	0	0		12	9	2	2	5		12	5	0	0	5
13	13	10	2	1		13	6	5	0	1		13	4	1	0	4		13	12	0	3	8
14	6	5	1	0		14	8	5	0	3		14	11	7	3	1		14	7	0	0	7
15	6	4	0	2		15	11	9	1	1		15	6	2	1	3		15	6	1	0	5
16	12	9	1	2		16	7	6	1	0		16	3	1	0	2		16	10	0	0	10
17	11	8	3	0		17	7	5	1	1		17	7	2	1	4		17	5	0	0	5
18	9	8	1	0		18	7	7	0	0		18	3	2	0	1		18	8	0	0	8
19	9	8	1	0		19	4	4	0	0		19	7	4	2	1		19	5	0	0	5
20	14	11	3	0		20	6	5	0	1		20	3	3	0	0		20	7	0	0	7
21	13	9	2	2		21	3	3	0	0		21	11	5	1	5		21	6	1	0	5
22	6	6	0	0		22	7	6	0	1		22	9	6	1	2		22	8	0	2	6
23	13	10	2	1		23	10	6	1	3		23	13	2	3	8		23	4	0	0	4
24	9	5	0	4		24	8	3	1	4		24	10	6	1	3		24	7	0	1	6
25	7	6	0	1		25	6	3	1	2		25	4	2	0	2		25	9	0	1	8
Total	267	212	31	24		Total	178	127	18	33		Total	165	64	22	80		Total	174	4	13	156
	Pos+Dim	243	Percent	91.0112			Pos+Dim	145	Percent	81.4607			Pos+Dim	86	Percent	52.1212			Pos+Dim	17	Pos+Dim%	9.77011
DIV 28 + TTX						DIV 21 + TTX						DIV 14 + TTX						DIV 7 + TTX
			OPN						OPN						OPN					OPN
File #	MN's	Positive	Dim	Negative		File #	MN's	Positive	Dim	Negative		File #	MN's	Positive	Dim	Negative		File	MN's	Positive	Dim	Negative
1	5	3	1	1		1	23	12	2	9		1	13	7	1	5		1	8	0	0	8
2	8	5	1	2		2	7	1	2	4		2	13	8	1	4		2	7	0	0	7
3	4	3	1	0		3	13	6	2	5		3	9	5	1	3		3	9	0	0	9
4	9	6	1	2		4	13	6	3	4		4	5	2	0	3		4	8	0	0	8
5	9	2	2	5		5	6	3	1	2		5	8	5	0	3		5	6	0	0	6
6	7	1	3	3		6	7	3	3	1		6	8	2	2	4		6	10	0	0	10
7	11	9	1	1		7	14	5	1	8		7	6	1	1	4		7	11	0	1	10
8	21	11	6	4		8	8	1	2	5		8	6	0	3	3		8	8	0	0	8
9	8	3	2	3		9	6	1	2	3		9	8	4	1	3		9	7	0	0	7
10	3	1	1	1		10	6	4	0	2		10	8	7	0	1		10	6	0	0	6
11	11	7	0	4		11	8	5	0	3		11	7	6	0	1		11	9	0	0	9
12	9	8	0	1		12	5	0	3	2		12	3	1	0	2		12	7	0	0	7
13	7	3	2	2		13	6	4	0	2		13	4	3	1	0		13	7	0	0	7
14	6	5	1	0		14	16	13	1	2		14	7	2	1	4		14	6	1	0	5
15	23	12	1	10		15	8	3	1	4		15	6	2	1	3		15	5	0	0	5
16	3	2	0	1		16	11	8	2	1		16	7	3	0	4		16	6	0	0	6
17	13	5	2	6		17	8	6	1	1		17	6	3	0	3		17	8	0	0	8
18	6	2	2	2		18	4	2	2	0		18	7	1	1	5		18	6	0	0	6
19	5	2	0	3		19	4	4	0	0		19	7	1	1	5		19	4	0	2	2
20	9	3	1	5		20	16	12	0	4		20	9	2	2	5		20	4	0	0	4
21	7	4	1	2		21	6	3	0	3		21	9	3	0	6		21	6	0	0	6
22	9	3	0	6		22	3	0	0	3		22	7	0	2	5		22	12	0	1	11
23	10	3	4	3		23	7	2	1	4		23	3	1	0	2		23	7	0	0	7
24	16	7	4	5		24	9	3	2	4		24	9	2	3	4		24	7	0	0	7
25	4	3	0	1		25	10	2	3	5		25	6	2	2	2		25	9	1	1	7
Total	223	113	37	73		Total	224	109	34	81		Total	181	73	24	84		Total	183	2	5	176
	Pos+Dim	150	Percent	67.2646			Pos+Dim	143	Percent	63.8393			Pos+Dim	97	Percent	53.5912			Pos+Dim	7	Pos+Dim%	3.82514
Thy1- Replicate 1
DIV 7 no TTX						DIV 14 no TTX						DIV 21 no TTX						DIV 28 no TTX
		Thy1						Thy1						Thy1						Thy1
File	isl12	Positive	Dim	Negative		File	isl12	Positive	Dim	Negative		File	isl12	Positive	Dim	Negative		File	isl12	Positive	Dim	Negative
1	4	1	1	2		1	11	6	2	3		1	3	3	0	0		1	5	5	0	0
2	3	2	0	1		2	3	3	0	0		2	3	2	1	0		2	4	2	2	2
3	4	1	1	2		3	6	5	0	1		3	11	8	2	1		3	3	3	0	0
4	4	0	1	3		4	6	3	2	1		4	7	5	0	2		4	7	7	0	0
5	7	4	1	2		5	4	2	1	1		5	5	4	1	0		5	3	3	0	0
6	2	1	0	1		6	3	2	1	0		6	4	4	0	0		6	5	2	0	0
7	5	1	0	4		7	11	10	1	0		7	8	7	1	0		7	4	4	0	0
8	5	1	0	4		8	11	9	2	0		8	9	6	0	3		8	4	4	0	0
9	7	2	0	5		9	2	2	0	0		9	7	6	0	1		9	4	4	0	0
10	5	1	0	4		10	8	5	2	1		10	9	9	0	0		10	9	9	0	0
11	5	1	2	2		11	4	1	1	2		11	13	11	0	2		11	9	8	1	1
12	4	1	1	2		12	5	5	0	0		12	4	4	0	0		12	5	5	0	0
13	3	2	0	1		13	6	4	1	1		13	5	4	0	1		13	6	5	0	0
14	2	1	0	1		14	6	5	0	1		14	5	5	0	0		14	4	4	0	0
15	3	1	0	2		15	11	9	0	2		15	4	4	0	0		15	8	8	0	0
16	4	0	1	3		16	6	5	0	1		16	5	5	0	0		16	5	5	0	0
17	4	1	0	3		17	7	4	1	2		17	3	2	0	1		17	4	4	0	0
18	9	2	0	7		18	9	7	0	2		18	7	6	1	0		18	3	3	0	0
19	4	2	0	2		19	8	4	0	4		19	5	5	0	0		19	6	5	0	0
20	3	2	0	1		20	4	3	0	1		20	3	3	0	0		20	8	8	0	0
21	4	2	0	2		21	7	6	1	0		21	4	3	0	1		21	3	3	0	0
22	9	2	4	3		22	4	2	0	2		22	3	3	0	0		22	7	4	0	0
23	4	1	1	2		23	3	2	0	1		23	4	4	0	0		23	6	6	0	0
24	5	1	1	3		24	6	6	0	0		24	5	4	0	1		24	3	3	0	0
25	12	3	1	8		25	7	5	1	1		25	2	1	0	1		25	5	4	1	1
Total	121	36	15	70		Total	158	115	16	27		Total	138	118	6	14		Total	130	118	4	4
	Pos+Dim	51					Pos+Dim	131					Pos+Dim	124					Pos+Dim	122
	Pos+Dim%	42.1488					Pos+Dim%	82.9114					Pos+Dim%	89.8551					Pos+Dim%	93.8462
DIV 7 + TTX						DIV 14 + TTX						DIV 21 + TTX						DIV 28 + TTX
		Thy1						Thy1						Thy1						Thy1
File	isl12	Positive	Dim	Negative		File	isl12	Positive	Dim	Negative		File	isl12	Positive	Dim	Negative		File	isl12	Positive	Dim	Negative
1	7	0	3	4		1	2	2	0	0		1	3	3	0	0		1	5	5	0	0
2	6	1	0	5		2	3	3	0	0		2	3	3	0	0		2	5	5	0	0
3	2	0	1	1		3	3	1	1	1		3	3	3	0	0		3	13	11	1	0
4	2	1	0	1		4	3	1	2	0		4	3	0	0	3		4	5	4	0	1
5	3	0	0	3		5	4	2	1	1		5	3	2	0	1		5	7	4	1	2
6	3	1	0	2		6	4	4	0	0		6	5	5	0	0		6	4	4	0	0
7	2	0	0	2		7	4	3	1	0		7	4	4	0	0		7	7	5	0	2
8	3	1	1	1		8	7	4	0	3		8	4	3	0	1		8	3	3	0	0
9	5	0	0	5		9	4	4	0	0		9	3	3	0	0		9	4	4	0	0
10	4	0	0	4		10	3	1	2	0		10	2	2	0	0		10	3	3	0	0
11	3	0	1	2		11	4	2	0	2		11	10	9	0	1		11	6	5	1	0
12	5	2	0	3		12	4	3	0	1		12	8	7	0	1		12	6	6	0	0
13	4	0	2	2		13	6	3	0	3		13	5	3	1	1		13	4	3	0	1
14	4	1	1	2		14	5	5	0	0		14	4	4	0	0		14	4	4	0	0
15	3	0	0	3		15	5	4	0	1		15	3	3	0	0		15	6	5	0	1
16	10	1	2	7		16	4	4	0	0		16	3	3	0	0		16	4	4	0	0
17	3	1	0	2		17	5	3	0	2		17	6	5	1	0		17	5	5	0	0
18	6	1	1	4		18	3	3	0	0		18	3	2	0	1		18	2	1	0	1
19	2	0	0	2		19	5	5	0	0		19	3	2	0	1		19	4	3	0	1
20	3	1	0	2		20	4	4	0	0		20	6	4	0	2		20	3	2	0	1
21	5	1	0	4		21	5	3	0	2		21	3	3	0	0		21	8	8	0	0
22	5	2	0	3		22	5	4	0	1		22	4	3	0	1		22	7	7	0	0
23	4	2	0	2		23	5	4	0	1		23	4	4	0	0		23	5	5	0	0
24	7	0	1	6		24	2	1	1	0		24	5	4	0	1		24	6	5	0	1
25	4	1	0	3		25	3	3	0	0		25	2	2	0	0		25	4	3	0	1
Total	105	17	13	75		Total	102	76	8	18		Total	102	86	2	14		Total	130	114	3	12
	Pos+Dim	30					Pos+Dim	84					Pos+Dim	88					Pos+Dim	117
	Pos+Dim%	28.5714					Pos+Dim%	82.3529					Pos+Dim%	86.2745					Pos+Dim%	90
Thy1- Replicate 2
DIV 7 no TTX						DIV 14 no TTX						DIV 21 no TTX						DIV 28 no TTX
		Thy1						Thy1						Thy1						Thy1
File	isl12	Positive	Dim	Negative		File	isl12	Positive	Dim	Negative		File	isl12	Positive	Dim	Negative		File	isl12	Positive	Dim	Negative
1	7	3	0	4		1	4	3	1	0		1	12	10	1	1		1	9	7	1	1
2	5	2	0	3		2	9	9	0	0		2	15	11	3	1		2	4	2	0	2
3	5	1	1	3		3	9	5	4	0		3	8	6	1	1		3	8	7	0	1
4	5	1	1	3		4	15	9	5	1		4	10	9	0	1		4	9	8	0	1
5	5	1	1	3		5	12	12	0	0		5	4	4	0	0		5	8	8	0	0
6	4	0	2	2		6	9	9	0	0		6	15	14	0	1		6	7	6	0	1
7	6	3	2	1		7	7	4	2	1		7	4	4	0	0		7	3	3	0	0
8	5	1	1	3		8	12	7	3	2		8	7	6	1	0		8	8	8	0	0
9	6	4	1	1		9	14	9	1	4		9	6	5	0	1		9	3	3	0	0
10	8	1	4	3		10	9	4	1	4		10	15	12	0	3		10	8	8	0	0
11	7	1	4	2		11	15	11	2	2		11	6	6	0	0		11	2	2	0	0
12	4	1	0	3		12	5	4	1	0		12	13	11	1	1		12	4	4	0	0
13	8	4	2	2		13	8	4	1	3		13	10	9	0	1		13	5	5	0	0
14	3	0	0	3		14	10	7	2	1		14	3	3	0	0		14	5	5	0	0
15	7	4	2	1		15	13	11	1	1		15	7	7	0	0		15	8	8	0	0
16	7	4	1	2		16	5	3	1	1		16	10	10	0	0		16	3	3	0	0
17	4	2	1	1		17	7	7	0	0		17	6	4	1	1		17	7	7	0	0
18	5	3	0	2		18	14	7	4	3		18	8	7	0	1		18	7	4	0	3
19	4	1	1	2		19	3	3	0	0		19	7	4	2	1		19	10	9	0	1
20	5	1	0	4		20	10	9	0	1		20	6	5	0	1		20	2	2	0	0
21	4	1	1	2		21	12	8	1	3		21	12	12	0	0		21	9	9	0	0
22	7	2	0	5		22	11	8	1	2		22	12	12	0	0		22	8	8	0	0
23	5	2	0	3		23	11	9	1	1		23	9	9	0	0		23	4	2	0	2
24	4	1	0	3		24	10	6	4	0		24	12	10	1	1		24	5	4	0	1
25	10	3	3	4		25	12	8	2	2		25	15	13	0	2		25	8	8	0	0
Total	140	47	28	65		Total	246	176	38	32		Total	232	203	11	18		Total	154	140	1	13
	Pos+Dim	75					Pos+Dim	214					Pos+Dim	214					Pos+Dim	141
	Pos+Dim%	53.5714					Pos+Dim%	86.9919					Pos+Dim%	92.2414					Pos+Dim%	91.5584
DIV 7 + TTX						DIV 14 + TTX						DIV 21 + TTX						DIV 28 + TTX
		Thy1						Thy1						Thy1						Thy1
File	isl12	Positive	Dim	Negative		File	isl12	Positive	Dim	Negative		File	isl12	Positive	Dim	Negative		File	isl12	Positive	Dim	Negative
1	3	2	0	1		1	5	3	0	2		1	4	3	0	0		1	8	7	0	1
2	3	0	1	2		2	4	3	1	0		2	4	4	0	0		2	4	4	0	0
3	5	3	0	2		3	9	6	3	0		3	8	5	0	3		3	5	5	0	0
4	6	4	1	1		4	8	4	3	1		4	6	5	0	1		4	6	5	0	1
5	5	2	0	3		5	6	3	2	1		5	4	4	0	0		5	8	7	0	1
6	3	3	0	0		6	9	7	0	2		6	5	3	1	1		6	5	3	0	2
7	5	1	0	4		7	9	5	3	1		7	3	3	0	0		7	6	6	0	0
8	2	0	0	2		8	10	6	4	0		8	3	3	0	0		8	3	2	0	1
9	5	1	2	2		9	4	3	0	1		9	4	3	0	1		9	6	5	0	1
10	5	1	0	4		10	5	5	0	0		10	4	2	2	0		10	4	3	0	2
11	5	1	2	2		11	12	10	0	2		11	6	4	2	0		11	6	6	0	0
12	6	1	1	4		12	10	5	3	2		12	12	11	0	1		12	10	9	0	1
13	9	3	1	5		13	9	1	2	6		13	9	8	0	1		13	6	5	0	1
14	3	0	1	2		14	8	3	4	1		14	7	5	1	1		14	5	5	0	0
15	5	1	0	4		15	9	7	1	1		15	9	7	0	2		15	7	7	0	0
16	4	1	0	3		16	5	3	2	0		16	9	8	1	0		16	7	5	0	2
17	5	1	2	2		17	13	9	3	1		17	3	3	0	0		17	7	7	0	0
18	5	2	2	1		18	10	4	6	0		18	6	6	0	0		18	7	6	1	0
19	6	0	0	6		19	6	3	2	1		19	5	5	0	0		19	5	5	0	0
20	5	2	0	3		20	8	6	1	1		20	8	6	1	1		20	4	4	0	0
21	4	0	2	2		21	8	3	2	3		21	4	4	0	0		21	5	4	0	1
22	5	3	1	1		22	12	9	1	2		22	3	3	0	0		22	6	5	0	1
23	10	4	1	5		23	8	7	0	1		23	4	4	0	0		23	4	3	0	1
24	4	1	0	3		24	18	11	5	2		24	8	7	0	1		24	6	3	2	1
25	7	5	1	1		25	9	8	0	1		25	7	6	0	1		25	8	7	0	1
Total	125	42	18	65		Total	214	134	48	32		Total	145	122	8	14		Total	148	128	3	18
	Pos+Dim	60					Pos+Dim	182					Pos+Dim	130					Pos+Dim	131
	Pos+Dim%	48					Pos+Dim%	85.0467					Pos+Dim%	89.6552					Pos+Dim%	88.5135
Thy1- Replicate 3
DIV 7 no TTX						DIV 14 no TTX						DIV 21 no TTX						DIV 28 no TTX
		Thy1						Thy1						Thy1						Thy1
File	isl12	Positive	Dim	Negative		File	isl12	Positive	Dim	Negative		File	isl12	Positive	Dim	Negative		File	isl12	Positive	Dim	Negative
1	9	1	3	5		1	9	6	0	3		1	9	7	0	2		1	11	9	1	1
2	5	0	2	3		2	5	3	0	2		2	5	3	0	2		2	16	14	0	2
3	14	1	3	10		3	11	5	1	5		3	6	4	0	2		3	13	10	1	2
4	5	1	0	4		4	8	5	0	3		4	10	8	2	0		4	8	6	0	2
5	5	0	1	4		5	8	4	1	3		5	7	7	0	0		5	11	10	0	1
6	6	0	1	5		6	9	3	2	4		6	8	5	0	3		6	11	11	0	0
7	8	0	0	8		7	9	6	0	3		7	6	6	0	0		7	9	7	0	2
8	7	0	1	6		8	10	7	1	2		8	9	7	0	2		8	5	5	0	0
9	5	0	2	3		9	5	3	0	2		9	5	5	0	0		9	14	13	1	0
10	7	3	1	3		10	7	3	1	3		10	5	4	1	0		10	10	9	0	1
11	8	1	2	5		11	9	6	1	2		11	5	5	0	0		11	14	10	1	3
12	5	0	0	5		12	11	8	0	3		12	8	8	0	0		12	7	6	1	0
13	7	0	0	7		13	10	7	1	2		13	8	6	1	1		13	14	13	0	1
14	7	1	0	6		14	9	7	0	2		14	14	11	2	1		14	8	8	0	0
15	3	0	0	3		15	16	7	3	6		15	13	10	2	1		15	11	11	0	0
16	9	2	4	3		16	15	11	2	2		16	9	8	0	1		16	9	7	0	2
17	6	0	3	3		17	14	10	2	2		17	12	11	0	1		17	13	9	0	4
18	6	1	2	3		18	6	2	2	2		18	8	6	0	2		18	10	10	0	0
19	3	1	0	2		19	13	10	0	3		19	19	16	2	1		19	8	7	1	0
20	6	2	1	3		20	3	2	1	0		20	9	8	0	1		20	15	14	0	1
21	6	0	0	6		21	4	3	0	1		21	6	6	0	0		21	16	16	0	0
22	7	3	1	3		22	8	6	0	2		22	10	6	0	4		22	14	9	0	5
23	7	2	0	5		23	7	6	0	1		23	17	12	0	5		23	12	10	1	1
24	6	1	1	4		24	9	7	1	1		24	8	7	0	1		24	10	10	0	0
25	6	1	2	3		25	17	11	2	4		25	7	5	2	0		25	7	6	0	1
Total	163	21	30	112		Total	232	148	21	63		Total	223	181	12	30		Total	276	240	7	29
	Pos+Dim	51					Pos+Dim	169					Pos+Dim	193					Pos+Dim	247
	Pos+Dim%	31.2883					Pos+Dim%	72.8448					Pos+Dim%	86.5471					Pos+Dim%	89.4928
DIV 7 + TTX						DIV 14 + TTX						DIV 21 + TTX						DIV 28 + TTX
		Thy1						Thy1						Thy1						Thy1
File	isl12	Positive	Dim	Negative		File	isl12	Positive	Dim	Negative		File	isl12	Positive	Dim	Negative		File	isl12	Positive	Dim	Negative
1	8	1	1	6		1	6	3	0	3		1	12	10	2	2		1	8	7	0	1
2	2	0	0	2		2	6	3	1	2		2	8	4	0	0		2	14	11	0	3
3	8	0	1	7		3	14	7	1	6		3	7	6	0	0		3	15	13	0	2
4	4	1	0	3		4	9	7	0	2		4	11	8	0	0		4	11	10	0	1
5	6	1	1	4		5	8	5	0	3		5	7	5	0	0		5	9	6	0	3
6	4	2	0	2		6	10	4	2	4		6	4	3	1	1		6	7	7	0	0
7	8	1	2	5		7	16	8	0	8		7	6	6	0	0		7	14	11	2	1
8	5	0	0	5		8	13	6	6	1		8	8	5	0	0		8	3	3	0	0
9	3	1	0	2		9	6	3	0	3		9	8	5	0	0		9	13	8	3	2
10	5	1	0	4		10	6	2	0	4		10	9	4	0	5		10	6	3	0	3
11	4	0	0	4		11	10	6	1	3		11	8	6	2	0		11	11	8	0	3
12	5	0	0	5		12	5	4	1	0		12	6	6	0	0		12	12	10	0	2
13	11	0	3	8		13	7	5	0	2		13	20	13	2	5		13	7	5	2	0
14	5	2	0	3		14	13	5	1	7		14	12	10	0	2		14	11	6	3	2
15	4	0	0	4		15	12	5	2	5		15	10	7	0	3		15	9	9	0	0
16	4	0	0	4		16	13	9	1	3		16	13	5	0	8		16	12	6	2	4
17	3	1	0	2		17	12	6	3	3		17	10	8	0	2		17	8	8	0	0
18	8	0	0	8		18	7	5	1	1		18	7	6	0	1		18	10	8	0	2
19	4	0	1	3		19	12	8	2	2		19	6	4	2	0		19	8	6	0	2
20	13	1	0	12		20	5	0	1	4		20	12	12	0	0		20	11	10	1	0
21	7	1	0	6		21	12	9	2	1		21	11	11	0	0		21	8	5	1	2
22	4	0	0	4		22	9	5	2	2		22	8	6	0	2		22	6	4	1	1
23	5	1	2	2		23	7	6	0	1		23	11	10	1	0		23	11	11	0	0
24	8	2	0	6		24	4	2	1	1		24	13	9	0	4		24	14	11	3	0
25	5	0	0	5		25	6	3	1	2		25	15	10	1	4		25	6	4	0	2
Total	143	16	11	116		Total	228	126	29	73		Total	242	179	11	39		Total	244	190	18	36
	Pos+Dim	27					Pos+Dim	155					Pos+Dim	190					Pos+Dim	208
	Pos+Dim%	18.8811					Pos+Dim%	67.9825					Pos+Dim%	78.5124					Pos+Dim%	85.2459

## Sheet: Figure6
Figure 6f and 6g
Normalized expression of genes up and downregulated in TTX with p-value < 0.001 and fold change > 2
89 genes upregulated in DIV28 + TTX compared to DIV28
stranded.norm.invitro.gene_id	DIV0_rep1	DIV0_rep2	DIV0_avg	DIV7_rep1	DIV7_rep2	DIV7_avg	DIV28_rep1	DIV28_rep2	DIV28_rep3	DIV28_avg	DIV28_ttx_rep1	DIV28_ttx_rep2	DIV28_ttx_rep3	DIV28_ttx_avg
ENSMUSG00000040715.12_Rsc1a1	37.8574	15.3346	26.596	28.6457	27.0896	27.8676	0	0	0	0	23.9206	0	0	7.97354
ENSMUSG00000004366.4_Sst	324.934	234.546	279.74	0	2.54721	1.27361	0	0	0	0	8.94946	0	3.66778	4.20574
ENSMUSG00000066800.11_Rnasel	292.698	271.658	282.178	173.722	78.9635	126.343	1.16759	0	0	0.389196	10.228	11.1821	3.66778	8.35929
ENSMUSG00000053062.16_Jam2	29.6567	41.5651	35.6109	88.7093	292.929	190.819	1.16759	1.59914	2.1424	1.63638	25.5699	39.4037	14.6711	26.5482
ENSMUSG00000058897.18_Col25a1	1.28942	1.48447	1.38694	44.3546	31.8401	38.0974	9.34071	12.1534	6.42721	9.30713	30.6839	226.838	122.259	126.594
ENSMUSG00000032036.15_Kirrel3	90.2594	32.6583	61.4589	36.9622	33.1137	35.038	1.16759	2.55862	1.42827	1.71816	16.6204	22.8968	30.5648	23.3607
ENSMUSG00000071356.7_Reg3b	0	0	0	5.54433	24.1985	14.8714	8.17312	15.6716	13.5686	12.4711	40.9118	129.926	213.954	128.264
ENSMUSG00000037405.8_Icam1	0	4.4534	2.2267	75.7725	45.8498	60.8111	0	1.91897	2.1424	1.35379	17.8989	18.1044	7.33555	14.4463
ENSMUSG00000041734.15_Kirrel	99.2854	90.5526	94.919	129.368	151.559	140.463	3.50277	3.5181	3.57067	3.53052	39.6333	52.1833	1.22259	31.0131
ENSMUSG00000000957.11_Mmp14	6.4471	10.3913	8.41919	144.153	54.765	99.4588	18.6814	6.71638	3.57067	9.65616	70.3172	154.42	8.55814	77.7651
ENSMUSG00000067786.16_Nnat	661.473	702.153	681.813	630.205	779.446	704.826	18.6814	11.5138	32.1361	20.7771	135.52	112.354	202.95	150.275
ENSMUSG00000026586.16_Prrx1	0	0	0	101.646	29.2929	65.4695	4.67036	4.79741	5.71308	5.06028	38.3548	63.8979	9.78074	37.3445
ENSMUSG00000019874.11_Fabp7	126.363	65.3166	95.8399	46.2027	64.9539	55.5783	1.16759	7.03621	7.85548	5.35309	5.11398	82.0023	34.2326	40.4496
ENSMUSG00000056758.14_Hmga2	34.8144	17.8136	26.314	197.748	124.813	161.281	21.0166	8.63534	28.5654	19.4058	144.47	35.1439	224.957	134.857
ENSMUSG00000026235.14_Epha4	335.249	498.781	417.015	177.419	216.513	196.966	15.1787	6.39655	12.8544	11.4765	71.5957	62.3005	91.6944	75.1968
ENSMUSG00000040152.8_Thbs1	1.28942	0	0.64471	545.192	1314.36	929.777	14.0111	20.1491	1.42827	11.8628	125.292	125.666	4.89037	85.2829
ENSMUSG00000035407.8_Kank4	0	5.93787	2.96894	110.887	154.106	132.496	5.83795	6.71638	16.4251	9.65981	63.9247	51.6508	86.804	67.4598
ENSMUSG00000024087.4_Cyp1b1	2.57884	5.93787	4.25836	157.089	105.709	131.399	11.6759	2.23879	7.85548	7.25672	71.5957	53.7808	13.4485	46.275
ENSMUSG00000027800.14_Tm4sf1	0	0	0	323.419	166.842	245.131	165.798	167.909	139.256	157.654	993.39	524.496	1660.28	1059.39
ENSMUSG00000031355.16_Arhgap6	0	0	0	14.7849	24.1985	19.4917	2.33518	9.275	9.99789	7.20269	34.5193	68.1578	36.6778	46.4516
ENSMUSG00000038760.14_Trhr	0	0	0	94.2536	108.256	101.255	5.83795	16.9509	22.1382	14.9757	79.2666	59.1056	144.266	94.2127
ENSMUSG00000021318.15_Gli3	1.28942	1.48447	1.38694	55.4433	62.4067	58.925	5.83795	0.959483	5.71308	4.17017	26.8484	17.5719	22.0067	22.1423
ENSMUSG00000041577.5_Prelp	0	0	0	57.2914	178.305	117.798	2.33518	6.07672	5.71308	4.70833	37.0763	29.2866	22.0067	29.4565
ENSMUSG00000029298.15_Gbp9	0	0	0	59.1395	15.2833	37.2114	15.1787	19.1897	13.5686	15.979	39.6333	166.561	59.907	88.7003
ENSMUSG00000031273.16_Col4a6	0	0	0	72.0763	104.436	88.256	1.16759	3.19828	5.71308	3.35965	20.4559	17.0394	20.7841	19.4265
ENSMUSG00000090949.2_Vmn2r77	0	0	0	0	0	0	8.17312	16.631	37.8491	20.8844	45.5144	113.174	168.718	109.135
ENSMUSG00000030075.10_Cntn3	7.73652	19.2981	13.5173	136.76	120.993	128.876	9.34071	23.9871	37.135	23.4876	58.8107	118.211	174.831	117.284
ENSMUSG00000027966.20_Col11a1	170.203	124.695	147.449	417.673	236.891	327.282	87.5692	119.616	80.6972	95.9606	333.687	687.435	392.452	471.191
ENSMUSG00000030022.14_Adamts9	104.443	87.5836	96.0133	133.064	196.135	164.6	4.67036	37.7397	29.9937	24.1346	51.1398	136.316	167.495	118.317
ENSMUSG00000031772.17_Cntnap4	7.73652	10.3913	9.0639	146.001	235.617	190.809	11.6759	2.23879	17.1392	10.3513	40.9118	32.4814	68.4652	47.2861
ENSMUSG00000042581.14_Thsd7b	440.982	152.9	296.941	146.001	67.5011	106.751	29.1897	36.4603	36.4209	34.0237	93.33	173.589	216.399	161.106
ENSMUSG00000019889.10_Ptprk	480.954	234.546	357.75	203.292	145.191	174.242	9.34071	10.8741	7.85548	9.35678	67.7602	52.1833	14.6711	44.8715
ENSMUSG00000085584.3_Rtl9	20.6307	16.3292	18.4799	123.823	179.578	151.701	3.50277	11.194	6.42721	7.04132	31.9623	37.2738	40.3455	36.5272
ENSMUSG00000029338.13_Antxr2	45.1297	71.2545	58.1921	46.2027	42.029	44.1159	94.5747	199.892	63.558	119.342	557.423	634.719	467.03	553.058
ENSMUSG00000003617.16_Cp	0	0	0	521.167	601.142	561.154	91.072	99.1466	71.4135	87.2107	375.877	621.94	195.615	397.811
ENSMUSG00000038146.8_Notch3	87.6806	50.4719	69.0763	127.52	169.39	148.455	10.5083	12.4733	4.99894	9.32684	25.5699	76.145	15.8937	39.2029
ENSMUSG00000025128.7_Bhlhe22	0	2.96894	1.48447	9.24055	19.1041	14.1723	25.687	26.8655	22.1382	24.8969	62.6462	93.1845	156.492	104.107
ENSMUSG00000052911.9_Lamb2	24.499	7.42234	15.9607	121.975	235.617	178.796	9.34071	19.8293	4.99894	11.3897	31.9623	86.2622	24.4518	47.5588
ENSMUSG00000066113.16_Adamtsl1	59.3133	40.0806	49.697	96.1017	99.3412	97.7215	9.34071	27.5052	18.5675	18.4711	42.1903	110.756	67.2426	73.3964
ENSMUSG00000031245.8_Hmgn5	92.5288	63.3571	77.943	29.1262	30.5665	29.8464	16.3462	23.6672	6.42721	15.4802	62.6462	77.7425	39.1229	59.8372
ENSMUSG00000043279.9_Trim56	7.73652	7.42234	7.57943	27.7216	42.029	34.8753	7.00553	12.7931	9.99789	9.93218	30.6839	63.8979	18.3389	37.6402
ENSMUSG00000031925.17_Maml2	105.732	83.1302	94.4313	70.2282	112.077	91.1527	3.50277	9.275	15.711	9.49624	28.1269	41.5337	39.1229	36.2612
ENSMUSG00000013846.10_St3gal1	272.068	359.241	315.655	42.5065	28.0193	35.2629	11.6759	4.15776	8.56962	8.13442	44.7473	22.8968	14.6711	27.4384
ENSMUSG00000021765.9_Fst	1.28942	0	0.64471	935.144	1176.81	1055.98	129.602	393.068	351.354	291.342	522.904	1064.97	1509.9	1032.59
ENSMUSG00000060429.12_Sntb1	0	0	0	22.1773	39.4818	30.8295	26.8546	18.55	34.9926	26.7991	60.0892	78.275	138.153	92.1724
ENSMUSG00000089901.1_Gm8113	35.472	36.8742	36.1731	104.326	55.3891	79.8574	29.6801	18.147	57.6021	35.1431	128.374	74.734	161.394	121.501
ENSMUSG00000048349.9_Pou4f1	1.28942	1.48447	1.38694	7.39244	2.54721	4.96983	9.34071	17.5905	23.5665	16.8326	43.4688	72.4177	58.6844	58.1903
ENSMUSG00000038943.16_Prc1	137.968	40.0806	89.0243	138.608	138.823	138.716	23.3518	75.1595	57.1308	51.8807	97.1655	262.514	152.824	170.835
ENSMUSG00000005973.6_Rcn1	45.1297	31.1738	38.1518	210.685	254.721	232.703	28.0221	33.2621	23.5665	28.2836	104.836	121.939	50.1263	92.3004
ENSMUSG00000054555.11_Adam12	379.09	126.18	252.635	229.166	124.953	177.06	45.536	35.8207	32.8502	38.069	131.493	127.796	106.366	121.885
ENSMUSG00000024074.8_Crim1	612.475	694.731	653.603	454.635	644.444	549.54	50.2063	47.9741	12.8544	37.0116	94.6085	207.668	48.9037	117.06
ENSMUSG00000022306.9_Zfpm2	134.1	314.707	224.403	110.887	98.0676	104.477	9.34071	26.2259	9.28375	14.9501	38.3548	72.4177	39.1229	49.9651
ENSMUSG00000031119.4_Gpc4	2.57884	4.4534	3.51612	177.419	606.236	391.827	24.5194	24.6267	20.7099	23.2853	71.5957	112.354	37.9004	73.95
ENSMUSG00000034520.14_Gjc1	156.02	212.279	184.149	138.608	103.162	120.885	24.5194	6.07672	16.4251	15.6737	48.5828	51.6508	37.9004	46.0446
ENSMUSG00000028517.8_Plpp3	21.9201	19.2981	20.6091	421.369	440.667	431.018	71.2229	43.4966	147.112	87.2771	277.433	202.876	341.103	273.804
ENSMUSG00000003974.6_Grm3	6.4471	0	3.22355	86.8612	90.426	88.6436	18.6814	17.9103	26.423	21.0049	51.1398	57.5081	86.804	65.1506
ENSMUSG00000002900.16_Lamb1	5.15768	0	2.57884	534.104	191.041	362.572	199.658	199.892	137.114	178.888	498.613	577.744	569.728	548.695
ENSMUSG00000074896.3_Ifit3	1.28942	0	0.64471	38.8658	31.8401	35.3529	13.3689	31.6629	22.4167	22.4828	100.042	65.9001	44.4901	70.1441
ENSMUSG00000050321.3_Neto1	6.4471	5.93787	6.19249	247.647	198.682	223.165	205.496	171.428	329.216	235.38	432.131	640.577	1009.86	694.19
ENSMUSG00000029378.5_Areg	1.28942	0	0.64471	208.836	156.653	182.745	453.025	381.554	790.547	541.709	2149.15	550.055	2097.97	1599.06
ENSMUSG00000041773.8_Enc1	122.495	96.4904	109.493	925.903	1337.29	1131.59	99.2451	65.8845	112.119	92.4162	407.84	143.238	248.186	266.421
ENSMUSG00000001622.15_Csn3	1.28942	0	0.64471	9.24055	15.2833	12.2619	47.8712	36.7802	36.4209	40.3574	129.128	71.8852	139.375	113.463
ENSMUSG00000050240.16_Hic2	312.04	339.394	325.717	203.292	196.135	199.714	28.0221	20.469	41.2199	29.9037	71.5957	94.7819	79.4685	81.9487
ENSMUSG00000059824.12_Dbp	43.8403	51.9564	47.8983	68.3801	64.9539	66.667	75.8933	43.8164	47.847	55.8522	193.053	139.51	116.146	149.57
ENSMUSG00000044499.11_Hs3st5	349.433	244.937	297.185	42.5065	31.8401	37.1733	19.849	13.1129	18.5675	17.1765	42.1903	27.6891	68.4652	46.1148
ENSMUSG00000032440.13_Tgfbr2	3.86826	0	1.93413	86.8612	64.9539	75.9075	37.3629	28.7845	43.5622	36.5699	157.255	77.21	67.2426	100.569
ENSMUSG00000047139.9_Cd24a	544.135	623.477	583.806	256.887	463.592	360.24	276.719	198.933	175.677	217.11	603.449	628.33	502.485	578.088
ENSMUSG00000050953.10_Gja1	6.4471	4.4534	5.45025	116.431	68.7747	92.6028	29.1897	24.9466	19.9958	24.7107	67.7602	84.6648	41.5681	64.6644
ENSMUSG00000053141.16_Ptprt	264.331	175.167	219.749	216.229	370.619	293.424	116.759	193.816	110.691	140.422	430.852	302.983	348.439	360.758
ENSMUSG00000036834.16_Plch1	324.934	451.278	388.106	439.85	415.195	427.523	290.73	267.056	333.501	297.096	740.248	629.395	868.04	745.894
ENSMUSG00000041688.16_Amot	79.9441	62.3477	71.1459	147.849	129.908	138.878	25.687	23.9871	16.4251	22.033	62.6462	60.703	41.5681	54.9725
ENSMUSG00000028273.15_Pdlim5	82.5229	44.534	63.5285	114.583	145.191	129.887	72.3905	106.822	92.1234	90.4454	159.812	300.853	218.844	226.503
ENSMUSG00000064125.14_Prr36	248.858	302.832	275.845	258.735	208.871	233.803	19.849	28.4647	21.424	23.2459	93.33	48.9884	36.6778	59.6654
ENSMUSG00000071856.10_Mcc	1374.52	1258.83	1316.68	118.279	160.474	139.377	46.7036	29.744	59.2732	45.2402	90.7731	131.523	90.4718	104.256
ENSMUSG00000102918.1_Pcdhgc3	383.203	298.927	341.065	462.748	831.206	646.977	74.5155	75.1595	78.312	75.9957	143.971	261.284	123.054	176.103
ENSMUSG00000087141.1_Plcxd2	86.3912	112.82	99.6054	136.76	140.097	138.428	166.965	176.545	177.82	173.777	329.851	577.211	304.425	403.829
ENSMUSG00000093846.1_Gm4425	219.73	269.149	244.44	417.137	348.79	382.963	283.958	241.818	333.658	286.478	550.941	579.741	828.147	652.943
ENSMUSG00000007207.10_Stx1a	415.193	323.614	369.404	587.699	525.999	556.849	360.785	221.321	184.961	255.689	655.867	632.057	449.914	579.279
ENSMUSG00000003746.16_Man1a	10.3154	2.96894	6.64215	898.181	683.926	791.054	240.523	486.138	416.341	381.001	466.65	1030.89	1074.66	857.398
ENSMUSG00000021701.8_Plk2	130.231	146.962	138.597	585.851	486.517	536.184	258.037	159.274	283.512	233.608	609.842	302.45	647.974	520.088
ENSMUSG00000036452.18_Arhgap26	112.18	86.0992	99.1394	1720.59	2178.08	1949.34	687.815	799.889	707.958	731.887	1313.01	1978.17	1507.93	1599.71
ENSMUSG00000118193.1_Arhgap26	0	0	0	0	2.52174	1.26087	3.39768	0	4.03486	2.47752	0	0	10.5265	3.50884
ENSMUSG00000042659.15_Arrdc4	273.357	233.062	253.209	188.507	150.285	169.396	158.792	165.991	177.82	167.534	251.863	378.063	445.023	358.316
ENSMUSG00000047495.15_Dlgap2	233.385	166.26	199.823	90.5574	77.6899	84.1237	135.44	156.396	180.676	157.504	251.863	457.935	300.758	336.852
ENSMUSG00000049281.16_Scn3b	621.501	697.7	659.6	430.61	492.885	461.747	110.921	67.1638	113.547	97.2107	225.015	136.316	260.412	207.248
ENSMUSG00000018417.14_Myo1b	1898.03	1411.73	1654.88	495.293	440.667	467.98	75.8933	52.7716	87.8386	72.1678	158.533	138.978	149.156	148.889
ENSMUSG00000070047.14_Fat1	1471.23	1091.08	1281.16	2737.05	3572.46	3154.76	212.501	301.917	284.94	266.453	641.804	653.356	363.11	552.757
ENSMUSG00000052504.7_Epha3	37.3932	28.2049	32.799	643.142	617.699	630.42	360.785	422.812	302.793	362.13	714.678	760.918	743.336	739.644
ENSMUSG00000021614.16_Vcan	6425.18	5385.65	5905.42	1596.77	1041.81	1319.29	130.77	142.003	105.692	126.155	222.458	352.504	187.057	254.006
108 genes downregulated in DIV28 + TTX compared to DIV28
stranded.norm.invitro.gene_id	DIV0_rep1	DIV0_rep2	DIV0_avg	DIV7_rep1	DIV7_rep2	DIV7_avg	DIV28_rep1	DIV28_rep2	DIV28_rep3	DIV28_avg	DIV28_ttx_rep1	DIV28_ttx_rep2	DIV28_ttx_rep3	DIV28_ttx_avg
ENSMUSG00000029135.10_Fosl2	21.9201	26.7204	24.3203	279.065	196.135	237.6	398.148	570.572	369.208	445.976	213.508	291.801	152.824	219.378
ENSMUSG00000023951.17_Vegfa	3353.78	3314.82	3334.3	412.129	215.239	313.684	1448.98	1340.72	1340.43	1376.71	626.462	763.048	625.967	671.826
ENSMUSG00000041238.16_Rbbp8	254.016	184.074	219.045	146.001	133.729	139.865	200.825	302.237	298.508	267.19	99.7225	118.744	171.163	129.876
ENSMUSG00000017400.10_Stac2	70.9181	75.7079	73.313	66.532	52.2178	59.3749	298.903	225.478	174.249	232.877	145.748	102.769	90.4718	112.996
ENSMUSG00000047767.17_Atg16l2	64.471	51.9564	58.2137	86.8612	82.7843	84.8228	137.776	118.656	119.261	125.231	65.2032	54.8457	61.1296	60.3928
ENSMUSG00000027660.16_Skil	711.76	605.663	658.712	238.406	197.409	217.908	669.029	1110.76	889.098	889.629	404.004	549.522	338.658	430.728
ENSMUSG00000043391.10_2510009E07Rik	214.044	154.385	184.214	121.975	101.888	111.932	189.149	213.965	190.674	197.929	92.0516	94.7819	96.5848	94.4727
ENSMUSG00000018906.14_P4ha2	410.036	424.558	417.297	86.8612	114.624	100.743	256.87	240.191	202.1	233.053	107.393	156.55	63.5748	109.173
ENSMUSG00000049866.12_Arl4c	388.116	302.832	345.474	140.456	160.474	150.465	416.829	475.264	332.073	408.055	231.407	202.876	139.375	191.22
ENSMUSG00000031075.19_Ano1	1.28942	5.93787	3.61365	175.57	147.738	161.654	413.327	619.826	552.74	528.631	230.129	344.516	158.937	244.527
ENSMUSG00000022197.16_Pdzd2	175.361	204.857	190.109	188.507	282.74	235.624	143.613	160.873	146.398	150.295	54.9752	99.0418	51.3489	68.4553
ENSMUSG00000054364.5_Rhob	217.912	206.341	212.127	99.7979	154.106	126.952	212.501	244.028	228.523	228.351	126.571	110.224	79.4685	105.421
ENSMUSG00000027520.15_Zdbf2	5153.81	4609.27	4881.54	1286.28	1232.85	1259.57	902.546	2140.93	1616.09	1553.19	597.057	849.842	684.652	710.517
ENSMUSG00000040724.5_Kcna2	25.7884	26.7204	26.2544	125.671	211.418	168.545	495.058	794.132	882.671	723.953	273.598	323.75	386.339	327.895
ENSMUSG00000017390.15_Aldoc	39.972	72.7389	56.3555	88.7093	185.946	137.328	420.332	319.828	219.239	319.8	132.963	129.393	162.605	141.654
ENSMUSG00000029544.16_Cabp1	504.163	489.875	497.019	168.178	120.993	144.585	533.588	534.432	397.059	488.36	251.863	207.668	182.166	213.899
ENSMUSG00000028328.13_Tmod1	5.15768	0	2.57884	35.1141	38.2082	36.6611	137.776	175.266	157.824	156.955	79.2666	62.833	66.02	69.3732
ENSMUSG00000006342.15_Susd2	19.3413	26.7204	23.0309	18.4811	31.8401	25.1606	212.501	155.436	184.961	184.299	88.2161	65.4954	84.3588	79.3568
ENSMUSG00000037855.15_Zfp365	11.6048	13.3602	12.4825	114.583	150.285	132.434	166.965	231.555	181.39	193.304	70.3172	104.899	70.9103	82.0422
ENSMUSG00000021097.15_Clmn	47.7086	40.0806	43.8946	142.304	101.888	122.096	398.148	298.719	344.213	347.027	149.584	145.368	147.934	147.628
ENSMUSG00000023087.15_Noct	125.074	135.087	130.08	438.002	392.27	415.136	518.41	647.011	1036.92	734.115	296.611	218.318	419.349	311.426
ENSMUSG00000040270.16_Bach2	660.183	800.128	730.156	325.267	394.818	360.042	84.0664	82.1957	128.544	98.2688	43.4688	21.2993	59.907	41.5584
ENSMUSG00000021919.8_Chat	2229.41	1496.34	1862.88	382.559	406.28	394.419	535.923	366.522	349.212	417.219	264.648	155.485	100.253	173.462
ENSMUSG00000046442.4_Ppm1e	198.842	169.229	184.035	199.596	267.457	233.526	315.249	366.842	414.912	365.668	158.533	160.81	130.817	150.053
ENSMUSG00000044067.7_Gpr22	28.3672	25.236	26.8016	49.899	48.397	49.148	199.658	195.095	354.211	249.654	65.2032	77.7425	157.714	100.22
ENSMUSG00000020836.15_Coro6	7.73652	4.4534	6.09496	31.4179	33.1137	32.2658	197.323	188.059	182.819	189.4	103.558	78.275	41.5681	74.467
ENSMUSG00000025404.15_R3hdm2	368.774	388.931	378.852	308.634	388.45	348.542	489.22	968.438	676.286	711.315	249.306	335.997	253.077	279.46
ENSMUSG00000025025.14_Mxi1	296.567	316.192	306.379	66.532	64.9539	65.7429	77.0609	107.782	87.8386	90.8938	19.1774	56.4432	25.6744	33.765
ENSMUSG00000071862.3_Lrrtm2	193.413	146.962	170.188	133.064	68.7747	100.919	330.428	271.214	309.935	303.859	131.685	89.4571	125.927	115.69
ENSMUSG00000066189.9_Cacng3	16.7625	13.3602	15.0613	125.671	143.917	134.794	224.177	181.982	139.97	182.043	76.7096	73.4826	50.1263	66.7728
ENSMUSG00000061232.16_H2-K1	150.269	114.067	132.168	46.2027	53.4914	49.8471	142.446	154.797	93.5517	130.265	35.7978	51.1183	56.606	47.8407
ENSMUSG00000040363.15_Bcor	796.862	788.253	792.557	105.342	98.0676	101.705	88.7368	96.5879	92.8375	92.7207	39.6333	34.0789	29.3422	34.3515
ENSMUSG00000044933.3_Sstr3	10.3154	1.48447	5.89992	20.3292	19.1041	19.7166	88.7368	123.773	87.1245	99.8782	40.9118	39.9362	29.3422	36.7301
ENSMUSG00000027894.14_Slc6a17	23.2096	26.7204	24.965	57.2914	71.3219	64.3067	232.35	164.711	189.96	195.674	98.444	57.5081	61.1296	72.3606
ENSMUSG00000031785.16_Adgrg1	59.3133	60.8632	60.0883	33.266	40.7554	37.0107	176.306	192.216	132.829	167.117	63.9247	69.2228	47.6811	60.2762
ENSMUSG00000024812.11_Tjp2	203.728	105.397	154.563	49.899	82.7843	66.3417	67.7202	76.6883	59.2732	67.8939	26.8484	30.884	14.6711	24.1345
ENSMUSG00000031485.15_Plpbp	831.676	630.899	731.288	317.875	337.505	327.69	530.085	426.65	637.722	531.486	166.204	213.526	190.724	190.151
ENSMUSG00000026360.9_Rgs2	16.7625	32.6583	24.7104	29.5698	87.8788	58.7243	115.591	135.927	133.543	128.354	63.9247	29.2866	47.6811	46.9641
ENSMUSG00000024544.9_Ldlrad4	101.864	138.056	119.96	25.8735	33.1137	29.4936	60.7146	150.959	89.2669	100.313	31.9623	43.1311	31.7874	35.6269
ENSMUSG00000042225.3_Ammecr1	34.8144	22.267	28.5407	16.633	7.64163	12.1373	98.0775	73.2405	117.832	96.3834	37.0763	30.884	34.2326	34.0643
ENSMUSG00000021596.16_Mctp1	5.15768	14.8447	10.0012	219.925	180.852	200.389	330.428	283.047	318.504	310.66	132.963	90.5221	108.811	110.765
ENSMUSG00000029552.19_Tes	403.589	427.527	415.558	367.774	449.583	408.678	834.826	1582.83	807.687	1075.11	465.372	379.66	293.422	379.485
ENSMUSG00000022269.13_March11	51.5768	99.4594	75.5181	70.2282	66.2275	68.2278	51.3739	81.2362	79.9831	70.8644	38.3548	15.9745	22.0067	25.4453
ENSMUSG00000045211.5_Nudt18	64.471	57.8943	61.1826	48.0509	29.2929	38.6719	110.921	105.223	82.8396	99.6613	42.1903	29.2866	31.7874	34.4214
ENSMUSG00000078566.8_Bnip3	344.752	360.666	352.709	40.6584	43.2389	41.9487	391.761	732.773	214.455	446.33	118.389	221.433	109.556	149.793
ENSMUSG00000021366.8_Hivep1	1093.43	1053.97	1073.7	506.382	593.5	549.941	399.315	345.734	492.753	412.601	135.52	85.1972	179.721	133.48
ENSMUSG00000034009.14_Rxfp1	0	0	0	0	2.54721	1.27361	238.188	233.794	170.678	214.22	62.6462	75.6125	66.02	68.0929
ENSMUSG00000056427.10_Slit3	4870.14	5703.33	5286.73	778.054	739.965	759.009	1190.94	429.209	796.26	805.47	423.181	121.406	222.512	255.7
ENSMUSG00000022893.14_Adamts1	76.0758	66.8011	71.4384	574.762	424.111	499.436	754.263	1419.71	1118.34	1097.44	231.407	473.377	289.754	331.513
ENSMUSG00000020423.6_Btg2	185.677	126.18	155.928	86.8612	106.983	96.922	64.2174	122.174	114.976	100.456	25.5699	36.7413	28.1196	30.1436
ENSMUSG00000112267.1_Gm47903	1.28942	2.96894	2.12918	7.39244	1.27361	4.33302	56.0443	113.539	60.7015	76.7615	12.7849	26.0917	29.3422	22.7396
ENSMUSG00000041548.4_Hspb8	1.28942	1.48447	1.38694	49.899	71.3219	60.6104	127.267	71.9612	47.1329	82.1204	34.5193	22.3643	15.8937	24.2591
ENSMUSG00000045903.9_Npas4	65.7604	71.2545	68.5075	24.0254	21.6513	22.8384	46.7036	39.019	95.6941	60.4722	11.5064	17.5719	24.4518	17.8434
ENSMUSG00000039087.17_Rreb1	123.784	114.304	119.044	925.903	410.101	668.002	534.756	487.737	345.641	456.045	144.47	149.628	110.033	134.71
ENSMUSG00000015647.9_Lama5	47.7086	35.6272	41.6679	81.3168	240.711	161.014	371.293	353.09	172.107	298.83	62.6462	136.848	45.2359	81.5767
ENSMUSG00000049612.10_Omg	0	0	0	0	0	0	38.5304	59.4879	79.9831	59.3338	16.6204	14.377	18.3389	16.4454
ENSMUSG00000001334.9_Fndc5	27.0778	28.2049	27.6414	12.9368	6.36803	9.6524	42.0332	60.1276	47.1329	49.7646	20.4559	8.51972	13.4485	14.1414
ENSMUSG00000025537.12_Phkg1	3.86826	5.93787	4.90307	7.39244	5.09442	6.24343	1040.32	1573.23	285.654	966.403	263.37	416.402	106.366	262.046
ENSMUSG00000027577.14_Chrna4	340.407	338.459	339.433	96.1017	170.663	133.382	16.3462	19.5095	14.9968	16.9509	6.39247	2.66241	6.11296	5.05595
ENSMUSG00000019772.5_Vip	0	0	0	18.4811	14.0097	16.2454	1235.31	1357.99	754.841	1116.05	461.536	261.982	165.05	296.189
ENSMUSG00000032420.8_Nt5e	0	0	0	16.633	7.64163	12.1373	107.418	134.647	104.978	115.681	40.9118	19.7019	30.5648	30.3928
ENSMUSG00000054477.16_Kcnn2	158.599	100.944	129.771	232.862	133.729	183.295	161.127	166.63	217.811	181.856	48.5828	44.7286	42.7907	45.3673
ENSMUSG00000031574.8_Star	20.6307	8.90681	14.7688	9.24055	12.7361	10.9883	52.5415	89.2319	77.8407	73.2047	7.67096	28.7541	14.6711	17.032
ENSMUSG00000020044.13_Timp3	264.331	96.4904	180.411	543.344	652.086	597.715	377.131	1814.38	852.677	1014.73	139.356	466.455	132.04	245.95
ENSMUSG00000024968.14_Rcor2	368.774	420.104	394.439	31.4179	24.1985	27.8082	74.7257	89.5517	43.5622	69.2799	19.1774	13.8446	18.3389	17.1203
ENSMUSG00000079460.11_4933403O08Rik	0	0	0	5.54433	0	2.77216	35.0277	81.2362	32.8502	49.7047	11.5064	11.1821	11.0033	11.2306
ENSMUSG00000021108.18_Prkch	104.443	121.726	113.085	38.8103	53.4914	46.1509	11.6759	15.3517	16.4251	14.4842	5.11398	1.06497	4.89037	3.68977
ENSMUSG00000025867.8_Cplx2	60.6028	54.9253	57.764	51.7471	66.2275	58.9873	192.652	354.689	92.1234	213.155	52.4182	55.9107	25.6744	44.6678
ENSMUSG00000033633.15_Clec18a	0	0	0	3.69622	0	1.84811	58.3795	52.4517	36.4209	49.084	17.8989	7.45476	6.11296	10.4889
ENSMUSG00000000263.15_Glra1	117.337	123.211	120.274	5.54433	7.64163	6.59298	94.5747	74.2	47.1329	71.9692	19.1774	12.7796	11.0033	14.3201
ENSMUSG00000097203.2_4732419C18Rik	0	1.48447	0.742234	0	0	0	63.0498	55.3302	70.6994	63.0264	5.11398	19.1694	11.0033	11.7622
ENSMUSG00000004105.8_Angptl2	56.7345	22.267	39.5008	51.7471	45.8498	48.7984	172.803	461.831	166.393	267.009	63.9247	63.3654	24.4518	50.5807
ENSMUSG00000041607.17_Mbp	237.253	212.279	224.766	3.69622	7.64163	5.66893	10.5083	6.07672	10.712	9.09902	6.39247	0	0	2.13082
ENSMUSG00000115691.1_Gm48914	3.86826	10.3913	7.12977	3.69622	0	1.84811	44.3684	82.8353	39.2774	55.4937	11.5064	7.45476	12.2259	10.3957
ENSMUSG00000029878.6_Dbpht2	2.57884	0	1.28942	25.8735	48.397	37.1353	255.702	471.426	462.045	396.391	72.8741	83.5998	55.0166	70.4969
ENSMUSG00000109156.1_Gm45194	0	0	0	11.0887	6.36803	8.72834	50.2063	58.8483	51.4177	53.4908	11.5064	9.58469	7.33555	9.47556
ENSMUSG00000034555.14_Tex16	0	0	0	1.84811	12.7361	7.29208	66.5526	71.9612	57.1308	65.2149	12.7849	6.38979	15.8937	11.6895
ENSMUSG00000021303.14_Gng4	10.3154	4.4534	7.38438	36.9622	56.0386	46.5004	198.49	113.859	117.832	143.394	39.6333	9.58469	19.5615	22.9265
ENSMUSG00000020901.13_Pik3r5	7.73652	2.96894	5.35273	33.266	7.64163	20.4538	248.696	347.972	153.539	250.069	33.2408	54.3132	24.4518	37.3353
ENSMUSG00000025425.18_St8sia5	2.57884	1.48447	2.03165	1.84811	2.54721	2.19766	82.8988	70.6819	58.5591	70.7133	19.1774	1.06497	13.4485	11.2303
ENSMUSG00000099364.1_5730419F03Rik	0	0	0	0	0	0	26.8546	54.6905	29.2795	36.9415	2.55699	5.85731	7.33555	5.24995
ENSMUSG00000030093.7_Wnt7a	15.473	13.3602	14.4166	7.39244	8.91524	8.15384	84.0664	124.413	52.1318	86.8704	16.6204	7.98724	14.6711	13.0929
ENSMUSG00000002908.17_Kcnn1	82.5229	59.3787	70.9508	1.84811	6.36803	4.10807	36.1953	53.4112	27.1371	38.9145	5.11398	7.98724	2.44518	5.18213
ENSMUSG00000028527.18_Ak4	93.0059	76.0493	84.5276	7.39244	19.1041	13.2483	59.547	46.0008	44.2764	49.9414	0	3.1949	18.3389	7.17793
ENSMUSG00000031364.2_Grpr	0	0	0	1.84811	12.7361	7.29208	99.2451	99.1466	97.8365	98.7427	37.0763	2.12993	3.66778	14.2913
ENSMUSG00000112148.1_Lilrb4a	0	0	0	37.5721	9.95959	23.7658	246.233	124.611	107.542	159.462	32.3842	13.0245	20.1483	21.8524
ENSMUSG00000062296.8_Trank1	137.968	169.229	153.599	593.243	346.421	469.832	1334.55	1784.96	1486.83	1535.45	149.584	239.085	207.841	198.836
ENSMUSG00000090691.3_Gm3667	47.1928	54.5987	50.8958	36.1121	15.4488	25.7804	6.88878	20.3218	18.6175	15.276	7.07007	0	0	2.35669
ENSMUSG00000020591.11_Ntsr2	0	0	0	1.84811	1.27361	1.56086	68.8878	112.899	47.847	76.5446	2.55699	6.38979	18.3389	9.09522
ENSMUSG00000055214.15_Pld5	19.3413	28.2049	23.7731	72.0763	95.5204	83.7983	169.3	191.257	257.803	206.12	17.8989	20.7668	34.2326	24.2994
ENSMUSG00000033685.13_Ucp2	131.521	100.944	116.232	11.0887	5.09442	8.09154	12.8435	9.59483	6.42721	9.62184	1.27849	0	2.44518	1.24123
ENSMUSG00000044017.16_Adgrd1	1.28942	0	0.64471	3.69622	1.27361	2.48491	144.781	157.355	82.1255	128.087	8.94946	23.9617	3.66778	12.193
ENSMUSG00000030669.13_Calca	3.86826	1.48447	2.67636	5.54433	44.5762	25.0603	121.429	170.148	67.8428	119.807	33.2408	1.06497	3.66778	12.6579
ENSMUSG00000027219.13_Slc28a2	0	1.48447	0.742234	3.69622	2.92929	3.31276	37.4563	273.788	65.2219	125.489	1.27849	25.0267	8.55814	11.6211
ENSMUSG00000017692.8_Rhbdl3	165.046	99.4594	132.253	7.39244	30.5665	18.9795	39.698	51.4922	49.2753	46.8219	6.39247	1.59745	7.33555	5.10849
ENSMUSG00000112023.1_Lilr4b	0	0	0	51.1372	23.1541	37.1457	1109.97	689.67	634.366	811.335	73.7307	42.8862	42.2039	52.9403
ENSMUSG00000043456.17_Zfp536	370.064	265.72	317.892	11.0887	22.9249	17.0068	16.3462	21.4284	12.8544	16.8764	2.55699	0	1.22259	1.25986
ENSMUSG00000027544.16_Nfatc2	2.57884	5.93787	4.25836	11.0887	10.1888	10.6388	58.3795	75.1595	56.4167	63.3185	7.67096	3.1949	0	3.62195
ENSMUSG00000025161.16_Slc16a3	323.645	328.067	325.856	5.54433	1.27361	3.40897	72.3905	39.6586	12.8544	41.6345	2.55699	0	4.89037	2.48245
ENSMUSG00000006567.11_Atp7b	87.6806	121.726	104.703	14.7849	14.0097	14.3973	9.34071	25.5862	27.8513	20.9261	1.27849	0	2.44518	1.24123
ENSMUSG00000029875.5_Ccdc184	41.2615	50.4719	45.8667	42.5065	45.8498	44.1782	45.536	42.5371	51.4177	46.4969	1.27849	0	4.89037	2.05629
ENSMUSG00000022176.11_Rem2	81.2335	66.8011	74.0173	0	2.54721	1.27361	12.8435	6.39655	14.9968	11.4123	1.27849	0	0	0.426165
ENSMUSG00000030717.9_Nupr1	0	0	0	7.39244	2.54721	4.96983	75.8933	176.865	92.1234	114.96	6.39247	2.12993	1.22259	3.24833
ENSMUSG00000032327.14_Stra6	208.886	200.403	204.645	5.54433	10.1888	7.86659	5.83795	1.91897	5.71308	4.49	0	0	0	0
ENSMUSG00000092090.2_Gm3294	43.8403	43.0496	43.4449	3.69622	3.82082	3.75852	154.122	181.342	147.112	160.859	10.228	0.532483	2.44518	4.40187
ENSMUSG00000094248.1_Hist1h2ao	120.238	55.816	88.0272	28.886	6.40623	17.6461	13.5907	5.85284	0	6.48119	0	0	0	0
ENSMUSG00000107478.1_Gm45234	61.4925	72.4569	66.9747	0	0	0	0	33.7386	0	11.2462	0	0	0	0
ENSMUSG00000052301.14_Doc2a	25.7884	34.1428	29.9656	20.3292	11.4624	15.8958	14.0111	14.0724	9.99789	12.6938	0	0	0	0

## Sheet: SuppFig2
Supplementary Figure 2a
gene	Olig2	Neurog2	Hes5	Sox2	Lhx3	Neurod4	Zfhx3	Pou2f2	Onecut2	Neurod6	Neurod2	Nfib	Nfia	Etv1	Cpne4	Etv4
E10.5_rep1	746.685	833.18	726.385	696.376	428.064	729.915	2563.09	578.99	1973.51	0.882606	0	96.2041	74.1389	26.4782	2.64782	15.0043
E10.5_rep2	1059.18	1138.44	624.008	900.654	434.396	866.462	2129.24	301.513	1431.41	0	0.777096	25.6442	31.0838	31.8609	0	14.7648
E10.5_rep3	550.621	740.461	559.211	578.968	494.786	476.747	2284.95	655.42	1424.23	0.859003	2.57701	93.6314	128.851	7.73103	0	18.8981
E13.5_rep1	0.994061	9.94061	6.95843	56.6615	17.8931	6.95843	960.263	28.8278	358.856	185.889	36.7803	1326.08	959.269	103.382	36.7803	56.6615
E13.5_rep2	1.49267	14.4292	11.4438	47.2679	28.8583	25.3754	1220.51	38.3119	201.013	98.0187	20.8974	1377.24	747.828	79.1663	18.4096	52.741
Supplementary Figure 2b
gene	Chat	Slc5a7	Gad1	Gad2	Slc32a1	Slc17a6	Slc7a7	Slc17a8	Th	Ddc	Tph1	Tph2
E10.5_rep1	123.565	56.4868	30.8912	12.3565	12.3565	4.41303	7.94346	2.64782	239.186	75.0215	4.41303	0
E10.5_rep2	92.4744	16.319	6.99386	1.55419	3.88548	0	6.99386	3.10838	107.239	91.6973	6.21676	0
E10.5_rep3	194.994	44.6682	30.9241	18.0391	36.9371	8.59003	8.59003	0.859003	340.165	74.7333	6.01302	0
E13.5_rep1	242.551	570.591	21.8693	37.7743	25.8456	101.394	18.8872	3.97624	16.899	30.8159	2.98218	0
E13.5_rep2	130.857	244.798	17.4145	30.351	14.9267	68.6629	100.507	1.49267	8.95603	55.7264	0.497557	0.497557
P4_rep1	493.788	1662.8	109.093	140.098	64.3073	262.971	5.74172	1.14834	2.29669	34.4503	0	1.14834
P4_rep2	494.677	1427.25	149.604	186.732	77.5321	368.005	8.73601	8.73601	0	28.392	0	1.092
P4_rep3	453.931	1708.84	109.396	96.8219	41.4951	267.832	10.0594	7.54456	0	38.9802	1.25743	0
P13_rep1	630.554	1080.48	205.258	158.733	94.1452	325.677	0	4.37885	2.18942	5.47356	0	1.09471
P13_reep2	685.756	1159.76	178.724	151.527	100.047	193.294	3.8853	0.971326	0.971326	8.74193	0	0
P21_rep1	845.542	1126.93	75.4949	75.4949	43.9243	142.754	0	5.49054	0	4.1179	0	0
P21_rep2	720.64	1222.78	169.642	109.928	58.3569	138.428	4.07141	4.07141	1.35714	4.07141	1.35714	0
P21_rep2	788.501	1172.71	174.916	120.484	33.4678	164.662	0	6.69356	0	2.67742	0	1.33871
P56_rep1	731.152	1013.92	187.164	135.997	25.5836	130.611	0	4.03951	1.3465	2.69301	0	0
P56_rep2	644.923	907.621	214.099	158.932	49.9126	145.797	0	1.31349	2.62698	2.62698	0	0
P56_rep3	636.556	1137.45	259.579	151.312	70.4385	185.227	0	9.13092	2.60883	2.60883	0	1.30442
2yr_rep1	713.302	1210.49	171.033	90.1571	49.0561	165.73	1.32584	7.95504	3.97752	5.30336	2.65168	0
2yr_rep2	745.401	1218.19	240.417	141.138	62.7875	162.067	4.29317	2.68323	3.75652	4.82981	0	2.14658
Supplementary Figure 2f
Cell type	Id	Gene	p56_rep1	p56_rep2	p56_rep3	p56_avg
INgene	ENSMUSG00000016386.15	Mpped2	63.2857	48.5991	48.2634	53.3827
INgene	ENSMUSG00000001985.9	Grik3	121.185	91.9443	113.484	108.871
INgene	ENSMUSG00000030310.10	Slc6a1	523.79	458.408	545.246	509.148
INgene	ENSMUSG00000069132.3	Nxph2	22.8906	17.0754	31.306	23.7573
INgene	ENSMUSG00000009734.18	Pou6f2	61.9392	45.9721	57.3944	55.1019
INgene	ENSMUSG00000103428.1	Gm20754	2.69301	3.94047	1.30442	2.64596
INgene	ENSMUSG00000056296.17	Synpr	14.8115	26.2698	44.3502	28.4772
INgene	ENSMUSG00000031355.16	Arhgap6	113.106	98.5117	113.484	108.367
INgene	ENSMUSG00000037610.15	Kcnmb2	10.772	5.25396	32.6104	16.2121
INgene	ENSMUSG00000023927.15	Satb1	248.753	270.579	249.144	256.159
INgene	ENSMUSG00000075270.11	Pde11a	61.9392	78.8094	53.4811	64.7432
INgene	ENSMUSG00000061535.11	C1qtnf7	2.69301	2.62698	3.91325	3.07775
INgene	ENSMUSG00000000861.15	Bcl11a	281.419	334.94	288.276	301.545
INgene	ENSMUSG00000084833.1	Gm12649	0	0	0	0
MNgene	ENSMUSG00000055322.15	Tns1	2097.85	2217.17	1496.17	1937.06
MNgene	ENSMUSG00000106909.1	Gm43122	2.69301	1.31349	0	1.3355
MNgene	ENSMUSG00000066687.5	Zbtb16	262.568	357.269	225.664	281.834
MNgene	ENSMUSG00000032006.15	Pdgfd	119.839	124.781	114.789	119.803
MNgene	ENSMUSG00000029994.17	Anxa4	1009.88	1150.62	890.917	1017.14
MNgene	ENSMUSG00000036834.16	Plch1	332.587	291.595	283.059	302.413
MNgene	ENSMUSG00000068196.5	Col8a1	53.8602	57.7935	54.7855	55.4797
MNgene	ENSMUSG00000006205.13	Htra1	165.62	144.484	194.358	168.154
MNgene	ENSMUSG00000040624.18	Plekhg1	141.383	107.706	127.833	125.641
MNgene	ENSMUSG00000022508.5	Bcl6	387.793	450.527	320.887	386.402
MNgene	ENSMUSG00000030110.13	Ret	670.559	710.598	597.423	659.527
MNgene	ENSMUSG00000100301.6	6030407O03Rik	35.0091	38.0912	24.7839	32.6281
MNgene	ENSMUSG00000086758.1	Gm13912	10.772	22.3293	19.5663	17.5559
MNgene	ENSMUSG00000063558.4	Aox1	1077.2	977.236	984.835	1013.09
MNgene	ENSMUSG00000052942.13	Glis3	105.027	114.274	91.3092	103.537
MNgene	ENSMUSG00000035745.9	Grin3b	157.541	143.17	114.789	138.5
MNgene	ENSMUSG00000021255.17	Esrrb	68.6717	81.4363	53.4811	67.8631
MNgene	ENSMUSG00000039087.17	Rreb1	1653.51	1737.75	1386.6	1592.62
MNgene	ENSMUSG00000047161.12	Chst9	20.1976	9.19443	19.5663	16.3194
MNgene	ENSMUSG00000072812.4	Ahnak2	4809.71	4334.51	4843.3	4662.51
VMgene	ENSMUSG00000024598.9	Fbn2	391.833	421.63	336.54	383.334
VMgene	ENSMUSG00000075324.13	Fign	76.7507	73.5554	63.9164	71.4075
VMgene	ENSMUSG00000097462.7	9530026P05Rik	68.6717	65.6745	63.9164	66.0875
VMgene	ENSMUSG00000027820.12	Mme	65.9787	70.9284	46.959	61.2887
VMgene	ENSMUSG00000109097.1	Gm29683	12.1185	39.4047	16.9574	22.8269
VMgene	ENSMUSG00000042501.12	Cpa6	24.2371	36.7777	26.0883	29.0344
VMgene	ENSMUSG00000029919.5	Hpgds	99.6413	111.647	71.7429	94.3436
VMgene	ENSMUSG00000030562.17	Nox4	8.07903	10.5079	18.2618	12.2829
VMgene	ENSMUSG00000032564.16	Cpne4	22.8906	21.0158	27.3928	23.7664
VMgene	ENSMUSG00000058400.13	Qrfpr	18.8511	18.3889	23.4795	20.2398
VMgene	ENSMUSG00000058400.13	Qrfpr	18.8511	18.3889	23.4795	20.2398
VMgene	ENSMUSG00000052062.14	Pard3b	103.681	147.111	84.7871	111.86
VMgene	ENSMUSG00000034009.14	Rxfp1	125.225	132.662	117.398	125.095
VMgene	ENSMUSG00000025584.17	Pde8a	26.9301	31.5237	35.2193	31.2244
VMgene	ENSMUSG00000028753.12	Vwa5b1	78.0972	112.96	53.4811	81.5128
VMgene	ENSMUSG00000027669.14	Gnb4	74.0577	90.6308	69.1341	77.9409

## Sheet: SuppFig6
Supplementary Figure 6a								Supplementary Figure 6b
Top 500 genes downregulated between E10.5 and E13.5								Top 500 genes downregulated between E13.5 and P21
	EdgeR output			# peaks					EdgeR output			# peaks
gene	logFC	logCPM	PValue	E10.5>E13.5	E13.5>E10.5			gene	logFC	logCPM	PValue	E13.5>P21	P21>E13.5
Fignl2	-7.39	6.139	596	1.2e-131	-1	5	4		Hbb-y	-15.7	7.126	1.69e-194	0	0
Igdcc3	-5.95	6.994	573	1.18e-126	-1	5	0		Rps23	-7.28	7.585	1.1e-168	2	1
Rhbdl3	-5.37	5.667	506	4.03e-112	-1	5	2		Serpinh1	-8.76	6.578	8.5e-161	1	0
Lin28a	-8.92	5.153	424	3e-94	-1	1	1		Rps26	-6	7.158	7.45e-153	0	0
Spsb4	-5.38	5.857	422	8.54e-94	-1	3	5		Rps9	-5.13	7.417	2.12e-149	0	0
Dll3	-5.65	5.015	394	9.2e-88	-1	0	0		Rpl14	-5.3	7.45	1.54e-148	2	4
Ddr1	-3.96	5.852	381	6.6e-85	-1	2	2		Rpl23a	-6.01	7.927	1.48e-143	0	0
Foxp4	-4.76	6.204	376	8.64e-84	-1	7	1		Rps3a1	-5.15	7.131	6.72e-142	3	2
Igsf9	-4.41	5.093	375	1.58e-83	-1	1	0		Rpl21	-4.56	7.517	1.72e-141	1	0
Nkx6-1	-4.85	4.998	366	1.11e-81	-1	11	23		Rpl29	-5.86	7.614	2.05e-139	0	3
Btbd17	-6.36	4.287	366	1.43e-81	-1	0	0		Hspg2	-7.41	7.674	5.66e-138	1	1
Hes5	-6.06	4.348	354	6.43e-79	-1	2	0		Vim	-7.8	8.621	9.19e-136	2	2
Metrn	-4.94	5.155	353	1.1e-78	-1	0	0		Rps29	-6.24	6.323	9.37e-135	19	15
Prdm8	-5.44	4.522	352	1.46e-78	-1	5	2		Myo1b	-6.24	7.213	5.32e-128	11	3
Sox3	-6.85	4.362	350	3.47e-78	-1	6	1		Rps28	-5.37	6.223	3.28e-127	0	1
Rcor2	-4.36	6.384	334	1.56e-74	-1	2	0		Rpl8	-4.79	7.569	6.66e-124	0	0
Mycl	-4.14	5.563	331	6.2e-74	-1	2	1		Rpl23	-4.86	6.875	7.55e-124	0	0
Celsr2	-3.98	7.704	327	5.32e-73	-1	2	0		Uba52	-4.76	7.202	7.49e-121	0	0
Pcbp4	-3.34	7.199	317	6.76e-71	-1	1	0		Lmnb1	-5.78	7.241	1.35e-118	4	4
Ntn1	-4.01	5.39	313	3.89e-70	-1	12	4		Cdh5	-9.57	6.992	1.04e-115	24	18
Slc16a3	-5.77	4.58	308	5.74e-69	-1	0	1		Rps27a	-4.68	6.773	8.57e-114	0	0
Fzd2	-4.66	4.453	303	7.22e-68	-1	4	1		Rps7	-5.34	7.323	1.71e-113	0	0
Dll1	-4.04	5.542	297	1.86e-66	-1	6	3		Hba-a1	-5.47	6.095	3.11e-113	1	0
Neurog2	-6.2	4.804	295	4.73e-66	-1	7	1		Kdr	-8.8	7.801	5.38e-113	8	7
Pou3f3	-3.26	5.811	289	9.74e-65	-1	22	33		Rpl41	-5.43	7.306	1.06e-112	0	0
Msi1	-4.1	6.648	285	5.8e-64	-1	3	2		Rps17	-5.15	7.2	1.22e-112	2	1
Scube2	-6.82	4.352	279	1.46e-62	-1	3	6		Rplp0	-4.89	8.04	2.15e-112	0	0
Eif4ebp2	-3.24	6.305	275	7.83e-62	-1	0	1		Ppia	-4.72	8.429	1.44e-111	0	1
Zbtb16	-5.47	5.675	273	2.91e-61	-1	5	7		Rpl28	-5.24	6.774	2.26e-110	0	1
Olig2	-9.13	4.769	273	3.01e-61	-1	5	1		Tmsb4x	-5.85	8.312	3.06e-110	7	2
Fgfr3	-4.27	4.917	273	3.2e-61	-1	3	0		Uaca	-5.85	7.171	5.38e-110	12	6
Cacng7	-3.74	5.029	272	3.83e-61	-1	1	0		Rps6	-5.11	7.382	1.42e-109	0	1
Hk2	-4.95	4.706	268	3.43e-60	-1	2	3		Rps10	-5.07	6.333	1.99e-109	0	0
Efnb3	-3.3	4.615	264	2.81e-59	-1	0	0		Pecam1	-7.54	6.383	2.5e-109	0	0
Hs6st1	-3.33	6.044	263	2.98e-59	-1	16	27		Igfbp4	-7.97	5.809	3.9e-109	1	1
Nr2f1	-3.98	5.704	263	3.63e-59	-1	41	33		Hnrnpab	-4.25	7.989	6.39e-108	0	0
Plk3	-3.64	5.287	254	2.88e-57	-1	2	0		H3f3a	-5.02	7.343	6.42e-106	1	0
Acvr2b	-3.85	5.364	253	4.71e-57	-1	0	0		Rplp1	-5.6	7.343	6.94e-106	17	3
Fasn	-3.05	8.169	250	3.13e-56	-1	0	0		Ptma	-5.59	8.601	5.11e-105	0	2
Zfp516	-2.66	6.599	245	2.55e-55	-1	22	29		Atpif1	-4.77	7.295	3.76e-104	0	0
Rnf165	-4.02	6.072	244	6.3e-55	-1	8	11		Rpl27	-4.9	6.016	1.24e-103	0	0
Lhx4	-3.57	5.826	240	3.61e-54	-1	5	10		Lamb1	-8.47	6.089	2.52e-103	6	2
Gadd45g	-4.35	3.932	239	7.18e-54	-1	10	16		Hnrnpk	-3.81	8.753	1.14e-102	8	2
Cercam	-4.83	4.314	239	8.23e-54	-1	3	1		Rpl37	-5.17	6.644	1.14e-102	1	0
Vangl2	-3.23	6.164	238	1.27e-53	-1	1	5		Rps16	-5.26	6.124	1.28e-101	0	0
Nhlh1	-5.6	4.776	237	1.49e-53	-1	1	2		Apcdd1	-7.14	7.127	2.01e-101	1	2
Dhcr24	-3.09	6.568	237	1.91e-53	-1	1	2		Rplp2	-4.36	6.981	4.29e-101	0	0
Cbfa2t2	-2.67	6.1	237	1.93e-53	-1	0	2		Tpm4	-5.68	7.473	4.46e-101	0	0
Gm42418	-4.19	13.18	235	4.49e-53	-1	0	0		H3f3b	-4.56	7.431	1.25e-100	0	0
Irs2	-3.03	5.562	233	1.32e-52	-1	15	25		Nid1	-6.79	7.037	1.78e-99	2	1
Nat8l	-3.48	6.295	231	4.02e-52	-1	1	1		Rpl19	-4.69	7.644	2.2e-99	0	0
Nuak2	-4.88	3.565	228	1.48e-51	-1	3	2		Sumo2	-4.63	6.167	4.55e-99	0	0
Cdc34	-3.03	4.712	227	3.42e-51	-1	0	0		Marcksl1	-4.97	7.923	3.2e-98	0	1
Lhx3	-4.26	3.972	224	1.22e-50	-1	3	4		Rpl18	-5.25	6.575	1.02e-97	0	0
Sall4	-7.02	4.627	220	8.95e-50	-1	9	0		Ctnna1	-5.01	6.883	8.19e-96	3	4
Lrp3	-3.7	5.877	219	1.23e-49	-1	1	1		Cldn5	-7.39	5.455	2.67e-95	2	0
Srsf2	-2.45	7.304	219	1.72e-49	-1	0	0		Rpl34	-4.19	6.512	4.48e-95	7	1
Glra1	-3.82	6.73	216	6.84e-49	-1	3	15		Cd34	-7.57	5.865	4.79e-95	3	6
Fgfr2	-3.69	5.641	215	8.92e-49	-1	11	20		Rpl7	-3.86	7.493	1.48e-94	0	0
Ror2	-4.28	4.209	213	2.72e-48	-1	2	9		Cald1	-5.78	7.47	2.47e-94	3	2
Rgs8	-3.95	4.372	213	3.85e-48	-1	1	1		Abcc9	-5.84	5.118	7.81e-94	0	2
Patz1	-2.67	5.741	211	7.59e-48	-1	1	1		Cfl1	-4.11	8.151	8.71e-94	1	0
Mdk	-3.58	6	208	3.76e-47	-1	0	0		Nono	-3.43	7.663	2.74e-93	0	0
Efs	-4.54	3.617	208	4.45e-47	-1	0	0		Ppp1ca	-4.19	6.372	4.14e-93	0	0
Rasl11b	-4.57	3.552	207	5.05e-47	-1	6	15		Nid2	-8.79	5.799	4.31e-93	3	1
Celsr1	-4.35	5.814	205	1.79e-46	-1	7	3		Itm2a	-5.8	6.069	5.24e-93	3	0
Fads2	-2.67	5.806	205	2.03e-46	-1	2	1		Dynll1	-4.46	6.819	6.65e-93	1	0
Crb2	-5.63	4.199	204	2.76e-46	-1	7	11		Atp5h	-3.98	7.067	7.06e-93	0	0
Rbm15b	-2.74	6.383	204	2.96e-46	-1	0	0		Tmsb10	-6.03	8.171	1.01e-92	6	0
Nr2f6	-4.25	4.906	204	3.18e-46	-1	0	0		Rpl39	-5.58	5.261	1.39e-92	0	0
Zmat3	-2.39	6.27	202	8.81e-46	-1	1	9		Lama4	-7.86	6.477	1.28e-91	5	2
Zfp219	-2.94	5.525	201	1.47e-45	-1	1	0		Ran	-3.87	7.326	1.42e-91	0	0
Sp8	-6.97	3.918	201	1.55e-45	-1	25	6		Tubb5	-5.09	9.49	6.18e-91	0	0
Zfp41	-2.9	5.906	199	4.07e-45	-1	1	0		Rps8	-4.47	7.804	7.8e-91	0	0
Fzd7	-4.35	5.225	196	1.44e-44	-1	6	7		Top2a	-7.74	6.993	1.62e-90	0	0
Phf21b	-3.42	5.558	196	1.9e-44	-1	1	5		Rps11	-5.57	6.848	2.23e-90	0	0
Ptch1	-2.87	6.85	196	1.93e-44	-1	9	9		Cd93	-7.99	6.979	4.84e-90	0	4
Atxn7l3	-2.81	5.786	194	3.46e-44	-1	0	0		Rps21	-5.39	6.008	2e-89	0	0
Pfas	-3.33	5.784	192	1.06e-43	-1	0	0		Igfbp5	-4.84	6.637	3.94e-89	2	0
Epop	-4.01	3.697	192	1.41e-43	-1	0	0		Myo10	-6.32	7.619	1.12e-88	7	2
Tox2	-3.66	3.949	189	6.03e-43	-1	7	6		Nt5dc2	-6.69	5.782	1.21e-88	1	0
Ptprf	-2.81	7.45	186	2.16e-42	-1	2	7		Rpl11	-4	6.518	1.65e-88	0	0
Skida1	-2.81	4.594	185	3.89e-42	-1	1	0		Cct5	-3.6	7.175	1.85e-88	0	0
Msi2	-2.48	7.331	185	4.34e-42	-1	25	16		Igf2	-8.24	6.241	5.04e-88	1	0
Sulf2	-2.15	6.887	184	6.21e-42	-1	11	21		Slc7a5	-5.35	7.075	6.37e-88	1	1
Gas1	-4.74	4.026	184	6.68e-42	-1	5	16		Cnn3	-4.62	7.012	1.07e-87	6	2
Cntn2	-4.38	8.61	184	8.11e-42	-1	4	4		Rpl22	-4.72	6.717	1.3e-87	0	0
Irs1	-2.92	6.817	181	3.69e-41	-1	16	16		Ctnnb1	-3.86	8.085	2.07e-87	10	11
Ssbp3	-2.47	6.7	180	4.91e-41	-1	4	2		Rpl26	-4.88	7.536	1.22e-86	0	1
Eno1	-2.36	8.39	179	6.45e-41	-1	4	0		Tmed2	-4.09	6.246	4.2e-86	0	0
Rcc2	-2.86	6.682	178	1.14e-40	-1	0	0		Hmgn2	-4.63	6.58	5.94e-86	0	2
Plxnb1	-2.93	6.29	178	1.21e-40	-1	1	2		Snrpf	-6.32	5.596	8.79e-86	2	0
Dtx4	-2.28	6.353	178	1.27e-40	-1	2	0		Rpl6	-3.28	7.99	1.41e-85	0	0
Gldc	-4.22	4.025	177	1.84e-40	-1	1	4		Igf2bp3	-7.58	5.534	2.16e-85	1	2
Hs3st3b1	-4.06	4.152	177	2.42e-40	-1	9	17		Pdia4	-4.3	6.843	5.98e-85	0	2
Neurod4	-5.35	4.536	176	4.54e-40	-1	7	0		Csrp2	-6.02	5.053	8.08e-85	4	5
Mapk8ip1	-2.75	6.677	175	4.86e-40	-1	1	0		Sem1	-3.75	6.047	9.25e-85	0	0
Meis3	-3.44	5.749	174	7.79e-40	-1	5	0		Adgrf5	-7.14	7.154	1.12e-84	0	0
Gse1	-3.09	6.895	174	1.25e-39	-1	11	9		Sub1	-4.24	6.019	1.27e-84	2	2
Nectin1	-2.81	5.118	173	1.36e-39	-1	0	0		Plxnd1	-6.24	6.483	1.37e-84	2	3
Kcnh2	-3.49	6.038	173	1.96e-39	-1	1	3		Tpt1	-4.98	8.01	2.49e-84	0	0
Pdpn	-3.52	3.895	171	5.12e-39	-1	5	1		Rpl36a	-5.72	5.781	1.6e-82	0	0
Tbc1d16	-2.81	6.319	171	5.37e-39	-1	4	2		Rpl13	-4.34	7.471	1.95e-82	0	1
Srebf2	-2.61	7.449	171	5.53e-39	-1	1	2		Rpl38	-5.84	6.1	2.69e-82	8	5
Hoxd9	-3.59	3.461	170	7.38e-39	-1	0	0		Tie1	-10.8	5.209	4.24e-82	0	0
Srrm4	-2.66	7.381	169	1.1e-38	-1	2	17		Hmgb3	-4.98	6.452	1.87e-81	2	0
Ago1	-2.48	7.5	169	1.2e-38	-1	0	0		Rps18	-4.47	6.647	3.98e-81	0	0
Greb1	-4.18	4.885	169	1.53e-38	-1	4	2		Eef1b2	-4.75	6.802	4.47e-81	0	1
Fam110a	-3.99	4.078	167	4.25e-38	-1	1	1		Cavin1	-6.68	5.611	4.56e-81	0	0
Glis2	-3.84	5.66	167	4.3e-38	-1	2	2		Enc1	-5.33	5.979	8.21e-81	24	10
Phc2	-2.26	6.353	166	6.31e-38	-1	0	7		Pfn1	-3.65	6.708	8.31e-81	0	0
Vars	-3.24	6.31	165	7.42e-38	-1	0	0		Nedd8	-4.08	5.113	9.86e-81	0	0
Zfp385a	-3.18	4.777	165	8.13e-38	-1	2	1		Aplnr	-7.34	5.033	1e-80	2	2
Pcnx3	-2.47	6.104	165	8.35e-38	-1	0	0		Ybx1	-3.17	8.04	3.99e-80	0	0
Ccdc85c	-2.78	5.773	164	1.42e-37	-1	0	3		H19	-9.18	6.787	4.31e-80	0	0
Dcaf15	-3.12	4.3	164	1.47e-37	-1	1	0		Tomm7	-5.04	4.548	6.69e-80	4	0
Gm10053	-10.7	3.037	163	2.54e-37	-1	0	0		Fscn1	-4.54	7.688	7.69e-80	0	3
Pebp1	-2.73	5.91	163	2.54e-37	-1	1	3		Actr3	-3.52	6.877	7.73e-80	25	10
Eml1	-2.23	6.296	163	3.17e-37	-1	4	5		Rpl31	-4.8	6.181	9.52e-80	3	3
Gpsm1	-2.56	6.244	162	4.26e-37	-1	1	0		Prdx1	-4.53	5.932	1.16e-79	0	0
Lgr4	-2.73	5.628	162	4.3e-37	-1	4	1		Hba-a2	-5.02	7.342	1.53e-79	0	1
Acat2	-2.72	5.526	162	4.88e-37	-1	0	1		Slc2a1	-6.05	7.623	1.85e-79	1	2
Llgl1	-2.58	5.981	161	6.36e-37	-1	0	0		Ramp2	-5.98	5.784	2.89e-79	0	0
Got2	-1.88	6.417	161	7.93e-37	-1	38	58		Hmgb1	-4.76	7.304	1.78e-78	4	0
Tnpo2	-2.33	5.906	160	9.17e-37	-1	1	0		Rpl35	-5.39	6.457	2.87e-78	0	0
Slc39a14	-2.79	5.486	160	9.34e-37	-1	2	1		Rps20	-3.73	6.716	3e-78	0	3
Tmem164	-2.62	5.842	160	1.08e-36	-1	6	13		Fzd6	-7.48	4.958	4.19e-78	2	5
Rps2	-2.55	8.353	160	1.12e-36	-1	0	0		Notch1	-6.56	7.426	5.64e-78	4	0
Hoxb2	-2.79	4.04	160	1.37e-36	-1	1	0		Mfap2	-6.74	4.451	6.76e-78	0	0
Mnx1	-4.03	5.291	160	1.37e-36	-1	0	5		Rpl10	-3.56	7.365	1.01e-77	0	0
Ndst1	-2.06	6.411	160	1.38e-36	-1	1	1		Naca	-3.17	7.413	1.05e-76	0	0
Ccnd2	-4.21	7.862	159	1.91e-36	-1	4	2		Psme1	-4.55	4.91	3.54e-76	0	0
Crabp1	-3.66	5.987	158	3.85e-36	-1	3	5		Nes	-7.87	7.872	4.46e-76	0	1
Prtg	-5.07	6.144	157	4.4e-36	-1	6	3		Ppic	-7.82	4.507	9.87e-76	8	3
Rad54l2	-1.9	6.72	157	4.91e-36	-1	0	2		Fn1	-6.86	8.813	1.05e-75	1	11
Scube3	-3.16	4.872	157	4.94e-36	-1	1	2		Nnat	-6.87	6.575	1.23e-75	2	0
Chrna4	-3.46	5.889	157	5.92e-36	-1	0	2		Mmrn2	-9.66	4.873	6.47e-75	1	2
Gdf11	-2.86	5.59	157	6.13e-36	-1	1	2		Rpl3	-3.03	8.182	1.08e-74	0	0
Ildr2	-3.64	5.458	156	8e-36	-1	0	1		Serf2	-3.36	6.576	2.35e-74	0	0
Zfp687	-2.25	5.762	155	1.32e-35	-1	0	0		Actb	-4.91	10.567	4.49e-74	0	1
Uck2	-2.25	6.186	154	2.68e-35	-1	5	8		Anp32a	-4.29	7.048	5.06e-74	3	4
Sox2	-3.85	4.674	154	2.95e-35	-1	29	20		Rps4x	-4.12	7.136	1.18e-73	0	0
Tpi1	-2.88	6.485	153	3.08e-35	-1	0	0		Ywhaq	-3.17	7.039	1.34e-73	3	6
Eef1g	-2.08	7.378	153	3.9e-35	-1	1	1		Txnip	-7.02	4.696	1.56e-73	0	0
Pgam1	-2.29	6.91	153	4.31e-35	-1	1	0		Npm1	-4.71	7.928	1.96e-73	0	0
Nr6a1	-2.88	5.949	152	4.94e-35	-1	3	2		Crabp2	-11.5	6.067	3.18e-73	0	0
Fzd10	-3.73	4.335	152	5.37e-35	-1	9	2		P4hb	-3.79	7.121	3.72e-73	0	0
Neurl4	-2.48	6.101	152	6.48e-35	-1	0	0		Bgn	-7.17	4.797	4.32e-73	0	0
Dgcr2	-2.12	6.329	152	7.05e-35	-1	0	0		Igf2bp1	-12.2	7.552	5.83e-73	2	0
Desi1	-2.32	5	152	7.22e-35	-1	0	0		Fabp7	-6.3	5.063	1.1e-72	0	0
Maz	-3.09	6.025	152	7.8e-35	-1	0	0		Uqcrb	-4.4	5.836	1.32e-72	0	0
Tuba1b	-2.3	8.284	151	1.07e-34	-1	0	0		Cnn2	-8.42	4.319	1.78e-72	0	0
Wiz	-1.96	6.409	150	1.68e-34	-1	3	1		Pdia3	-3.68	7.186	2.21e-72	0	0
Midn	-2.84	7.048	150	1.7e-34	-1	0	0		Mrfap1	-3.16	6.627	2.22e-72	0	0
Sbf1	-2.19	6.656	150	1.75e-34	-1	2	1		Ets1	-7.86	6.234	2.6e-72	21	21
Hoxc6	-3.4	5.838	150	1.88e-34	-1	0	2		Rpl17	-4.43	7.127	2.66e-72	0	0
Rnf44	-2.51	6.406	150	1.89e-34	-1	1	1		Ranbp1	-3.98	6.358	4.13e-72	0	0
Zfp553	-2.29	5.116	149	2.43e-34	-1	0	0		Tagln2	-6.74	5.021	6.7e-72	0	0
Grm2	-7.53	3.924	148	3.78e-34	-1	2	1		Snrpd3	-4.1	4.963	1.66e-71	0	2
Trim71	-5.44	5.588	148	4.13e-34	-1	3	2		Smarce1	-3.4	6.968	2.06e-71	0	0
Sfrp1	-2.96	4.655	148	4.69e-34	-1	8	2		Tcp1	-3.14	7.519	8.98e-71	0	0
Ctdnep1	-2.76	4.133	147	7.4e-34	-1	0	0		Pcbp1	-3.59	6.722	9.31e-71	0	3
Sort1	-2.28	6.799	147	7.43e-34	-1	2	0		Calu	-3.43	6.915	1.02e-70	0	0
Tmem132a	-2.47	6.737	147	9e-34	-1	0	1		Fli1	-7.06	4.695	3.33e-70	2	3
Fzd3	-2.72	7.025	147	9.01e-34	-1	2	6		Cav1	-6.33	4.293	3.38e-70	2	0
Scrt2	-3.18	5.579	147	9.17e-34	-1	1	1		Adgrl4	-6.97	5.483	5.8e-70	0	0
Sox21	-3.56	3.616	146	1.2e-33	-1	5	0		Rps25	-4.32	6.018	6.4e-70	0	0
Slc27a4	-2.73	5.628	145	1.97e-33	-1	1	0		Ecscr	-8.31	4.514	1.03e-69	0	0
Gapdh	-2.15	8.616	142	8.73e-33	-1	0	0		Marcks	-3.57	7.548	1.11e-69	14	15
Rgma	-2.67	5.908	142	1.16e-32	-1	12	28		Hnrnpa0	-4.03	6.706	1.23e-69	0	0
Adgra3	-2.11	5.708	142	1.25e-32	-1	0	0		Slc38a5	-8.47	4.032	1.76e-69	0	0
Cdk4	-2.17	6.791	142	1.25e-32	-1	0	0		Ftl1	-4.71	7.727	2.3e-69	0	0
Boc	-3.21	3.953	141	1.45e-32	-1	4	6		Arl4a	-3.75	5.785	4.31e-69	18	10
Dvl2	-2.44	5.054	140	2.11e-32	-1	0	0		Pdia6	-3.53	6.562	8.51e-69	3	1
Spata2	-2.45	4.526	140	2.31e-32	-1	0	0		Mapre1	-3.3	6.872	1.19e-68	0	0
Lzts2	-2.79	4.707	140	2.38e-32	-1	1	0		Rpl27a	-3.55	6.774	1.35e-68	1	1
Zswim5	-3.73	5.623	140	2.48e-32	-1	1	5		Rpl15	-3.59	7.094	1.53e-68	0	0
Bend3	-2.87	4.775	140	2.81e-32	-1	1	3		Tubb2b	-6.74	8.462	3.53e-68	0	2
Adgrv1	-3.42	6.711	138	7.46e-32	-1	0	0		Podxl	-6.22	6.06	5.66e-68	7	6
Pou3f2	-2.77	5.84	138	8.03e-32	-1	26	14		Pfdn5	-3.97	5.076	7.07e-68	0	0
Cdh24	-2.85	4.018	138	8.48e-32	-1	2	0		Gnai3	-3	5.771	7.16e-68	0	0
Pou2f2	-3.95	4.671	137	9.89e-32	-1	4	2		Pdcd5	-3.74	5.066	8.23e-68	3	1
Repin1	-2.22	5.53	137	1.5e-31	-1	0	0		Rps27	-4.5	5.914	8.43e-68	0	1
Map3k13	-2.79	6.228	137	1.55e-31	-1	1	3		Ywhae	-3.56	8.56	9.43e-68	0	0
Ptov1	-2.1	6.277	136	1.57e-31	-1	0	0		Bsg	-3.33	8.008	1.11e-67	0	0
Unc119b	-2.39	4.714	136	1.57e-31	-1	0	0		Rpn1	-3.08	6.36	1.45e-67	1	1
Fam168b	-2.15	6.835	136	1.63e-31	-1	2	4		2022-09-11	-3.1	7.344	1.78e-67	1	3
Ddx39b	-1.95	7.61	136	1.94e-31	-1	0	0		Tek	-8.3	5.516	3.22e-67	1	2
Olig1	-5.42	3.337	136	2e-31	-1	7	0		Eef1a1	-5.15	10.381	3.27e-67	0	2
Scd1	-3.23	5.576	135	2.94e-31	-1	5	0		Cdkn1c	-6.03	6.193	4.06e-67	4	3
Ephb3	-3.06	3.69	134	5.7e-31	-1	4	3		Erg	-9.77	4.387	4.87e-67	5	2
Gpc1	-2.55	7.083	134	6.55e-31	-1	2	7		Flt1	-6.56	6.874	6.1e-67	8	1
Dhcr7	-2.27	4.987	133	8.48e-31	-1	0	1		Lsr	-8.11	4.69	8.69e-67	0	0
Fads1	-2.32	6.064	133	8.88e-31	-1	1	0		Anp32b	-5.38	7.156	1.16e-66	1	0
Ldlr	-2.43	5.827	133	9.2e-31	-1	1	0		C130074G19Rik	-7.56	5.144	1.16e-66	2	2
Pigo	-2.69	4.135	133	1.04e-30	-1	0	0		Elk3	-6.47	4.728	1.32e-66	4	2
Trim28	-2.17	7.469	133	1.07e-30	-1	0	0		Mmp14	-5.88	4.39	1.98e-66	0	2
Eif3f	-2.02	5.87	132	1.27e-30	-1	1	1		Mcm6	-7.36	5.858	2.07e-66	0	1
Ubqln4	-2.09	6.063	132	1.38e-30	-1	1	1		Rps5	-4.05	6.619	2.19e-66	0	0
Fbxw8	-1.87	5.754	132	1.44e-30	-1	0	4		Arhgap31	-3.84	6.141	4.91e-66	3	2
Khsrp	-2.03	6.967	132	1.53e-30	-1	0	0		Cox6c	-2.94	7.312	5.05e-66	6	6
Tenm3	-2.22	7.388	132	1.88e-30	-1	59	82		Rpl4	-3.25	8.152	5.07e-66	0	0
Whrn	-2.56	5.791	132	1.91e-30	-1	0	3		Ptprb	-5.72	6.682	7.77e-66	3	2
Lrrn1	-2.62	5.977	131	2.15e-30	-1	22	22		Wwtr1	-5.47	5.439	4.81e-65	2	1
Kansl2	-1.99	5.603	131	2.73e-30	-1	0	0		Tgfbr2	-5.36	5.332	5.83e-65	23	24
Cecr2	-3.11	5.366	130	4.16e-30	-1	4	1		Prelid1	-3.11	6.063	7.71e-65	0	1
Wfikkn1	-4.85	2.529	130	4.28e-30	-1	1	0		Sumo1	-3.46	5.655	1.19e-64	2	2
Ctbp2	-1.89	6.003	130	4.39e-30	-1	11	20		Sfr1	-3.41	5.431	3.11e-64	0	0
Cntfr	-2.83	5.421	129	5.44e-30	-1	3	2		Rpl18a	-3.53	7.372	3.17e-64	0	0
Lrfn4	-3.02	4.573	129	5.76e-30	-1	0	1		Cyyr1	-5.8	5.041	3.89e-64	16	10
Scap	-2.25	5.269	129	6.74e-30	-1	0	1		Rpl13a	-3.82	8.214	5.16e-64	0	0
Hic2	-3.6	4.914	129	6.99e-30	-1	1	2		Cbx3	-2.91	6.572	5.35e-64	0	0
Gm26917	-4.6	15.667	129	8.36e-30	-1	0	0		Eif3g	-3.41	6.312	6.72e-64	0	0
Insm1	-4.82	3.9	129	8.63e-30	-1	19	6		Nsmce1	-5.72	3.784	1.27e-63	1	1
Cdk2ap1	-2.08	6.12	128	9.18e-30	-1	0	0		Erh	-4.54	5.199	1.43e-63	0	2
2610318N02Rik	-3.32	3.328	128	9.38e-30	-1	0	0		Crip2	-5.05	4.602	2.65e-63	0	1
Zmiz2	-2.11	6.393	128	9.68e-30	-1	1	1		Sox4	-4.7	7.171	3.34e-63	27	13
Wdtc1	-2.63	4.852	128	1.13e-29	-1	1	1		Stmn1	-5.48	7.578	5.84e-63	3	0
Ldha	-2.83	7.487	128	1.27e-29	-1	4	0		Icam2	-9.02	3.545	7.13e-63	1	4
Wdr90	-3.35	4.44	128	1.37e-29	-1	0	0		Hmgn1	-3.15	6.658	8.89e-63	0	1
Wipf2	-2.01	4.932	127	1.64e-29	-1	1	2		Prex1	-4.24	6.456	1.24e-62	7	8
Pkm	-2.18	9.248	127	1.7e-29	-1	2	1		Rps15	-3.84	6.43	1.33e-62	0	0
Lss	-2.63	6.525	127	1.89e-29	-1	0	1		Golm1	-5.1	5.981	1.95e-62	1	2
Tmem132e	-3.16	5.154	127	2.3e-29	-1	3	21		Strap	-2.87	6.107	2.09e-62	1	0
Nova2	-3.15	7.652	126	2.94e-29	-1	0	0		Eng	-6.55	5.502	2.85e-62	1	0
Pom121	-1.87	6.725	126	3.21e-29	-1	2	3		Col3a1	-5.91	5.44	3.11e-62	1	5
Tbrg4	-2.96	4.67	126	3.57e-29	-1	0	1		Htra3	-7.64	4.219	3.2e-62	1	3
Rhou	-2.64	4.306	126	3.58e-29	-1	4	4		Eif3c	-3.25	7.588	3.35e-62	0	0
Nuak1	-2.19	5.812	126	3.64e-29	-1	14	22		Hbb-bt	-5.9	4.349	5.96e-62	0	0
Setd1b	-2	6.351	126	3.64e-29	-1	0	1		Mcm2	-4.76	5.969	2.11e-61	0	0
Bcl7a	-2.23	6.147	125	4.22e-29	-1	3	2		Hnrnpa1	-2.96	8.887	3.13e-61	0	0
Rnf145	-1.98	6.245	125	4.44e-29	-1	2	0		Set	-3.62	7.797	3.19e-61	1	0
Hira	-2.18	5.641	125	4.82e-29	-1	1	3		Prdx2	-3.82	6.889	3.23e-61	0	0
Mthfr	-2.19	6.573	125	5.5e-29	-1	0	1		Anp32e	-4.62	6.245	4.59e-61	1	0
Syvn1	-2.5	5.157	125	5.54e-29	-1	0	0		Cap1	-3.62	6.733	4.93e-61	0	1
Pgd	-1.79	5.399	124	9.58e-29	-1	0	2		Fmnl3	-5.35	4.873	4.95e-61	1	1
Insig1	-2.37	5.614	124	1.01e-28	-1	2	1		Hmgb2	-7.91	6.559	5.14e-61	1	1
Slco4a1	-3.96	3.257	124	1.07e-28	-1	1	3		Mex3a	-4.6	6.438	6.37e-61	1	0
Sphk2	-2.67	3.955	123	1.09e-28	-1	0	0		Ptges3	-3.04	6.401	6.81e-61	0	0
Asphd2	-3.36	3.788	123	1.2e-28	-1	0	3		Tead2	-11.2	5.792	7.03e-61	0	0
Onecut1	-2.95	4.98	123	1.22e-28	-1	9	18		Tpx2	-6.88	5.495	7.19e-61	1	0
Pxylp1	-2.89	4.15	123	1.31e-28	-1	5	10		Eif5a	-3.24	7.192	7.89e-61	0	0
Plxna1	-2.31	7.955	123	1.35e-28	-1	5	10		Arap3	-8.44	5.078	8.34e-61	5	6
Fam53c	-2.02	5.271	123	1.45e-28	-1	0	0		Mfsd2a	-5.52	4.848	1.78e-60	0	0
Gtf3c4	-2.08	5.718	123	1.63e-28	-1	1	4		Hsbp1	-3.24	5.665	1.83e-60	22	25
Sfrp2	-3.09	4.874	122	2.24e-28	-1	7	13		Rps14	-3.38	6.655	2.24e-60	0	1
Atf6b	-2.22	4.977	122	2.3e-28	-1	0	1		Vwf	-6.8	5.861	2.26e-60	2	0
Slc45a3	-6.31	1.791	122	2.81e-28	-1	4	2		Srp14	-3.59	5.617	2.5e-60	0	1
Rgs16	-3.68	3.658	121	3.33e-28	-1	4	1		Btf3	-3.93	6.021	2.86e-60	0	1
Ephb2	-2.55	6.478	121	3.46e-28	-1	10	10		Sparc	-4.13	7.25	3.91e-60	1	2
Cpsf1	-2.14	5.863	121	3.49e-28	-1	0	0		Rad21	-3.16	7.059	5.16e-60	2	2
Zfp646	-1.83	6.429	121	3.7e-28	-1	0	0		Grcc10	-4.35	5.059	1.14e-59	0	0
Tfdp2	-2.04	6.581	120	5.73e-28	-1	5	0		1110004F10Rik	-3.03	6.012	1.19e-59	1	2
Akt2	-2.31	5.087	120	6.51e-28	-1	0	0		Epas1	-5.38	6.867	1.98e-59	4	6
Acly	-1.98	8.414	120	6.68e-28	-1	1	1		Rps19	-3.63	6.381	2.8e-59	0	0
Fiz1	-2.15	4.273	120	7.36e-28	-1	0	0		Eif4a3	-3.58	5.617	3.01e-59	0	0
Slc35e2	-1.83	5.897	119	8.24e-28	-1	2	0		Fau	-3.89	6.444	3.26e-59	0	0
Polr1c	-2.29	4.117	119	8.31e-28	-1	0	0		Cct2	-2.73	6.823	4.67e-59	0	1
Onecut2	-2.56	7.417	119	9.41e-28	-1	3	7		Emcn	-6.74	4.157	8.64e-59	9	9
Prmt8	-3.05	4.732	119	9.53e-28	-1	2	10		Esam	-6.85	4.952	1.05e-58	0	3
Phgdh	-2.67	4.579	119	9.85e-28	-1	2	0		Gnai2	-3.98	7.495	1.5e-58	1	1
Megf8	-2.55	6.775	119	1.01e-27	-1	3	0		Stra6	-10.2	5.275	1.66e-58	0	3
Ganab	-2.43	6.154	119	1.02e-27	-1	0	0		Rhoa	-3.06	6.88	2.25e-58	0	0
Aldh18a1	-2.24	5.234	119	1.04e-27	-1	5	3		Hsp90ab1	-3.64	10.241	1.09e-57	0	0
Stk35	-2	5.571	119	1.12e-27	-1	0	4		Itgb1	-3.42	7.218	1.45e-57	7	7
Tmem201	-1.97	5.682	119	1.27e-27	-1	1	1		Atp5j	-3.09	6.596	1.56e-57	3	3
Pacs2	-2.06	6.817	118	1.41e-27	-1	1	1		Abcb1a	-5.15	5.152	5.15e-57	1	0
Kctd15	-2.61	4.371	118	1.43e-27	-1	2	11		Arpc3	-4.19	5.317	5.29e-57	0	0
Fbxl19	-2.79	5.983	118	1.53e-27	-1	1	0		Ywhaz	-3.1	8.615	5.82e-57	1	5
Rgp1	-2.07	5.679	118	1.57e-27	-1	0	0		Msn	-3.48	8.013	5.98e-57	0	4
Ncln	-1.94	5.247	118	1.7e-27	-1	0	0		Mpzl1	-4.19	5.434	7.15e-57	0	5
Nfasc	-2.68	8.784	117	2.68e-27	-1	4	8		Sh3bgrl	-5.02	5.381	7.28e-57	1	0
Pgk1	-1.97	6.912	117	2.69e-27	-1	0	0		Afap1l1	-4.41	4.83	7.41e-57	1	6
Qsox1	-2.28	5.312	117	2.83e-27	-1	0	1		Sox7	-6.7	4.24	9.77e-57	0	4
Plch1	-2.79	6.289	117	3.14e-27	-1	9	12		Nsa2	-3.13	6.116	1.28e-56	0	1
Zfp334	-1.74	6	117	3.28e-27	-1	0	0		Smtn	-4.69	5.222	1.33e-56	0	0
Bri3bp	-1.86	5.793	116	3.86e-27	-1	0	0		Gng5	-6.33	4.5	1.4e-56	0	0
Mief1	-1.82	5.362	116	4.5e-27	-1	2	0		Fnbp1l	-2.53	7.703	1.62e-56	2	4
Ppp1r10	-1.82	6.581	116	4.7e-27	-1	2	0		Prc1	-6.06	5.079	2.6e-56	0	1
Sox11	-2.52	8.534	116	4.71e-27	-1	8	47		Ednrb	-4.24	4.692	2.9e-56	5	4
Arl6ip1	-2.07	5.386	116	4.99e-27	-1	0	0		Tspan6	-6.06	4.43	4.54e-56	0	0
Sbk1	-3.24	7.023	115	6.18e-27	-1	3	3		Nme2	-4.64	4.918	5.63e-56	0	0
Sh2b2	-2.85	4.302	115	6.96e-27	-1	3	15		Spag7	-4.03	4.899	6.66e-56	0	0
Irx5	-3.32	3.92	115	6.99e-27	-1	12	25		Clec14a	-6.77	3.937	6.78e-56	11	15
E2f1	-3.76	3.885	115	7.08e-27	-1	1	0		Snrpd1	-5.3	5.346	7.53e-56	1	1
Lrfn1	-3.11	4.429	115	7.32e-27	-1	2	1		Mbd3	-4.06	5.706	8.43e-56	0	0
Snx18	-2.16	5.842	115	8.02e-27	-1	5	10		Ndufc2	-4.04	4.603	8.43e-56	0	1
Pou3f4	-3.14	3.167	115	8.15e-27	-1	13	4		Ppp1r14b	-4.06	5.414	9.96e-56	0	0
Cpsf7	-1.86	6.415	115	8.42e-27	-1	1	0		Pabpc1	-3.37	8.127	1.12e-55	3	0
Dennd4b	-2.53	4.399	115	8.51e-27	-1	1	0		Psma6	-3.67	5.124	1.24e-55	0	0
Pim1	-2.3	4.442	115	9.47e-27	-1	4	3		S100a11	-5.96	3.648	1.46e-55	1	0
Pax6	-4.21	4.204	115	9.85e-27	-1	19	4		Pltp	-5.78	4.651	1.52e-55	1	0
Hmga1	-3.42	6.845	114	1.08e-26	-1	2	0		Clic1	-5.34	4.805	1.53e-55	0	0
Tgif2	-2.81	4.041	114	1.1e-26	-1	1	0		Psmc1	-2.92	6.554	1.69e-55	4	4
Thsd4	-3.05	4.935	114	1.21e-26	-1	6	21		Adam10	-3.33	6.678	3.16e-55	0	1
Adcyap1r1	-3.16	6.273	114	1.25e-26	-1	3	4		Prnd	-7.32	3.755	3.4e-55	0	3
Gsk3a	-1.73	5.291	114	1.62e-26	-1	0	0		Pdgfrb	-5.52	4.631	3.84e-55	1	1
Gprc5b	-2	6.203	114	1.67e-26	-1	6	6		Atp5a1	-2.85	8.132	4.01e-55	0	0
Ston2	-2.85	4.865	113	1.68e-26	-1	3	5		Mcm3	-6.55	5.739	4.41e-55	0	3
Myo5b	-2.87	3.463	113	1.95e-26	-1	1	13		Trim25	-5.91	4.332	5.44e-55	1	1
Ahcy	-2.67	5.437	113	2.01e-26	-1	1	1		Slc7a1	-3.59	7.074	5.69e-55	9	7
Med24	-1.93	5.889	113	2.3e-26	-1	1	1		Psmd7	-3.1	6.742	6.31e-55	21	10
Fam189b	-2.98	4.16	113	2.71e-26	-1	0	0		Magoh	-4.97	5.093	6.33e-55	1	1
Celsr3	-3.17	7.779	113	2.72e-26	-1	0	0		Slc39a10	-3.33	6.634	7.53e-55	21	26
Hnrnpa0	-2.04	6.706	112	3.45e-26	-1	1	0		Bex1	-4.77	4.727	8.43e-55	0	0
Pag1	-2.34	6.248	112	3.82e-26	-1	3	17		Cotl1	-4.35	6.742	1e-54	0	2
Pde7a	-1.8	6.5	112	4.3e-26	-1	3	3		Aurkaip1	-3.59	5.058	1.01e-54	0	0
Cdca4	-2.39	4.468	111	5.43e-26	-1	0	0		Rgs5	-4.6	6.935	1.02e-54	4	3
Slit1	-2.59	6.025	111	5.99e-26	-1	8	14		Ccnd1	-4.9	6.253	1.14e-54	1	2
Abcb8	-2.46	4.09	111	6.04e-26	-1	0	1		Mki67	-7.67	7.652	1.65e-54	21	27
Sema5b	-3.21	4.83	111	6.15e-26	-1	3	11		Actg1	-4.02	9.781	1.66e-54	2	1
Igf2bp1	-3.31	7.552	111	6.31e-26	-1	1	1		Rassf3	-4.41	4.875	1.77e-54	2	0
Hoxb1	-8.15	2.304	111	6.78e-26	-1	5	0		Piezo1	-6.67	4.81	3.08e-54	0	0
Trp53i11	-2.77	7.132	111	6.96e-26	-1	1	8		Rcn1	-5.15	4.668	3.18e-54	6	3
D930028M14Rik	-5.03	4.039	111	6.97e-26	-1	0	0		Slc30a1	-4.35	4.941	3.18e-54	0	0
Sorcs2	-2.46	5.496	111	7.06e-26	-1	4	3		Cnpy2	-4.87	4.31	3.44e-54	0	0
Mcrs1	-2.51	4.612	111	7.39e-26	-1	0	1		Rpl7a	-3.41	7.639	4.41e-54	0	0
Pfkl	-2.12	6.186	110	8.26e-26	-1	0	0		Syne2	-3.04	7.615	5.98e-54	7	2
Car14	-4.56	2.9	110	8.28e-26	-1	0	1		She	-7.36	3.976	6.62e-54	2	2
Sapcd2	-3.35	2.738	110	1.02e-25	-1	0	1		Plk2	-4.32	5.626	6.99e-54	14	15
Fam173a	-2.39	4.77	110	1.11e-25	-1	0	0		Arf4	-2.82	5.838	8.36e-54	0	0
Fbxl18	-2.51	6.065	109	1.29e-25	-1	3	2		Rps24	-2.88	7.32	1.1e-53	18	19
Adam11	-3.29	5.783	109	1.44e-25	-1	3	1		Rrbp1	-3.76	7.155	1.16e-53	2	1
Fosb	-6.22	1.861	109	1.59e-25	-1	0	0		Rassf9	-9.39	4.455	1.45e-53	7	5
Ap3s2	-1.94	5.415	109	1.83e-25	-1	0	0		Sh3bp5	-3.79	5.806	1.53e-53	1	7
Zcchc3	-2.27	4.158	109	1.83e-25	-1	0	0		Pdap1	-3	6.627	1.54e-53	0	0
Zfp629	-1.82	5.955	109	2.09e-25	-1	3	1		Acvrl1	-7.31	4.126	1.61e-53	0	2
Hoxb3	-2.98	4.883	108	2.13e-25	-1	1	2		Rbmxl1	-3.35	5.844	1.68e-53	0	1
Scpep1	-2.68	4.071	108	3e-25	-1	1	0		Mycn	-5.86	4.867	1.83e-53	23	2
Ryk	-1.78	5.022	108	3.13e-25	-1	6	4		Itga5	-9.11	4.072	1.93e-53	0	2
Crkl	-1.93	5.501	107	3.56e-25	-1	0	1		Rps13	-3.63	5.999	1.99e-53	0	0
Xpo5	-1.75	6.17	107	3.64e-25	-1	0	1		Gpc3	-5.4	5.004	2.44e-53	8	1
Scube1	-2.2	5.248	107	3.7e-25	-1	6	2		Ubb	-3.85	9.179	2.87e-53	0	0
Zfp574	-2.04	4.571	107	4.08e-25	-1	2	2		Rpl35a	-3.36	5.545	2.88e-53	0	0
Spata13	-1.98	5.756	107	4.34e-25	-1	5	9		Igfbp7	-6.32	4.884	5.29e-53	55	16
Usp10	-1.93	6.206	107	5.11e-25	-1	3	1		Itga1	-4.24	6.072	5.76e-53	22	4
Rpap1	-2.17	4.971	106	5.8e-25	-1	0	0		Eef1g	-2.7	7.378	7.74e-53	0	0
Hoxa5	-3.06	4.506	106	7.39e-25	-1	0	0		Ephb4	-7.04	4.631	9.38e-53	0	1
Kdm6b	-2.76	7.062	106	7.45e-25	-1	2	0		Cbx1	-2.85	6.447	1.45e-52	0	1
Greb1l	-3.76	6.372	106	7.72e-25	-1	16	1		Gpx1	-4.31	4.962	1.67e-52	0	0
Pi4k2a	-2.04	5.403	106	7.73e-25	-1	0	0		Mecom	-3.99	5.174	1.79e-52	29	6
Nphp4	-3.64	4.14	106	7.77e-25	-1	3	37		Ncl	-4.41	9.267	2.14e-52	0	0
Kmt5c	-2.03	5.259	106	8.34e-25	-1	0	0		Mettl9	-2.78	5.23	2.44e-52	2	1
Pygo2	-2.19	4.731	106	9.46e-25	-1	0	0		Jcad	-3.84	6.705	3.04e-52	0	0
Fam222a	-3.16	3.44	105	9.65e-25	-1	5	10		Robo4	-7.44	4.162	3.18e-52	0	1
Cacfd1	-2.44	4.869	105	1.05e-24	-1	0	0		Csnk2b	-3.09	5.232	3.88e-52	0	0
Fxr2	-2.1	6.033	105	1.07e-24	-1	0	0		Foxq1	-7.53	3.838	4.06e-52	9	5
Cad	-2.63	6.147	105	1.12e-24	-1	1	0		Hist1h2br	-4.82	5.3	4.13e-52	0	0
Nhlh2	-3.73	5.292	105	1.21e-24	-1	4	4		Skp1a	-3.26	6.734	6.24e-52	0	0
Wdr6	-2.85	6.748	105	1.28e-24	-1	0	0		Paics	-3.41	5.899	7.57e-52	0	0
Mknk2	-2	5.332	105	1.38e-24	-1	0	0		Cwc15	-2.88	5.413	8.61e-52	0	2
Pdxp	-3.03	3.56	105	1.39e-24	-1	0	0		Grb10	-3.18	8.503	1.47e-51	2	10
Lypla2	-2.16	4.674	105	1.49e-24	-1	0	0		Clta	-2.9	6.628	1.64e-51	0	1
Wasf3	-2.15	6.743	104	1.96e-24	-1	5	4		Eif3i	-3.1	5.361	1.93e-51	0	0
Slc25a22	-2.64	5.123	104	2.02e-24	-1	0	0		Rtraf	-3.31	5.167	1.96e-51	0	0
Nup188	-1.85	5.765	104	2.04e-24	-1	0	0		Eef2	-2.97	9.476	2.17e-51	0	0
Szrd1	-2.02	5.17	104	2.36e-24	-1	1	0		Ppm1g	-2.71	6.429	2.25e-51	0	0
Hoxb9	-2.28	5.608	103	2.62e-24	-1	0	0		Polr2m	-2.91	6.415	2.26e-51	12	5
Susd6	-2.04	5.843	103	3.49e-24	-1	0	0		Eid1	-3.74	6.478	2.32e-51	1	0
Ckb	-2.47	7.805	103	4.24e-24	-1	1	0		Ndufa5	-3.38	4.356	3.04e-51	0	0
Lrrc61	-2.76	3.058	102	4.34e-24	-1	0	0		Arl1	-3.29	4.976	3.38e-51	1	0
Lrfn3	-3.19	3.393	102	4.82e-24	-1	1	1		Cox7b	-2.99	5.711	4.19e-51	0	0
Cs	-1.71	6.763	102	4.94e-24	-1	0	1		Pcdh12	-9.68	4.33	5.27e-51	2	1
Rps15	-1.93	6.43	102	4.95e-24	-1	0	0		Slc40a1	-4.91	5.374	5.31e-51	1	1
Slc16a1	-2.98	6.268	102	4.98e-24	-1	3	5		Ubl5	-3.69	4.818	6.46e-51	0	0
Sh2b1	-2	5.323	102	5.93e-24	-1	0	0		Ldha	-4	7.487	6.8e-51	0	0
B4galt2	-2.32	4.079	102	6.9e-24	-1	0	0		Sap30	-4.76	4.235	7.47e-51	0	0
Palld	-2.4	5.958	102	7.02e-24	-1	6	6		Pdcl	-3.3	5.119	8.62e-51	0	0
Cyb561d1	-3.75	3.366	101	7.87e-24	-1	0	0		Gja4	-7.32	4.238	9.24e-51	0	1
Igsf8	-2.51	4.886	101	7.89e-24	-1	0	0		Cdc37	-2.7	6.773	1.1e-50	1	0
Brsk2	-2.62	6.576	101	8.03e-24	-1	0	1		Clic4	-3.23	6.425	1.72e-50	2	4
Map1s	-2	5.928	101	8.12e-24	-1	5	0		Cenpf	-7.87	6.145	1.77e-50	3	5
Spns1	-2.15	4.768	101	8.34e-24	-1	0	0		Tjp1	-3.04	8.044	3.63e-50	3	10
Dalrd3	-2.16	4.52	101	8.75e-24	-1	0	0		Nkd1	-4.08	5.022	3.87e-50	2	2
Rnf220	-1.96	5.772	101	9.62e-24	-1	5	6		Flvcr2	-7.51	3.551	5.35e-50	0	0
Ulk1	-2.18	6.295	101	1.09e-23	-1	0	0		Pa2g4	-3.43	6.228	6.09e-50	0	0
Slc7a6	-1.86	5.613	101	1.11e-23	-1	1	1		Lyn	-5.33	4.482	6.53e-50	0	2
Gm16010	-4.49	1.824	100	1.26e-23	-1	0	0		Prkd3	-4.98	5.122	8.55e-50	2	0
Samd4b	-1.94	5.64	100	1.26e-23	-1	0	0		Cat	-2.68	5.842	8.86e-50	3	0
Srxn1	-2.16	4.994	100	1.31e-23	-1	1	0		Cfdp1	-3.08	5.876	9.58e-50	3	2
Myo16	-2.44	6.332	100	1.37e-23	-1	10	32		Psmc3	-2.61	6.4	1.64e-49	0	0
Mex3a	-2.25	6.438	100	1.39e-23	-1	1	0		Mfge8	-5.26	4.189	1.7e-49	0	1
Fkbp4	-1.58	6.86	100	1.53e-23	-1	2	0		Abca1	-4.08	7.138	1.79e-49	6	2
Cmtm4	-1.82	5.523	99.8	1.67e-23	-1	4	2		Ppp1r2	-3.21	6.354	1.82e-49	1	1
Csk	-2.11	5.499	99.8	1.67e-23	-1	2	1		Sarnp	-3.41	5.095	1.85e-49	0	0
Atp7b	-3.24	3.743	99.6	1.87e-23	-1	1	0		Col18a1	-4.71	6.947	1.9e-49	1	1
Ubiad1	-3.06	3.237	99.5	2.01e-23	-1	0	5		Nap1l4	-2.57	6.76	2.57e-49	0	1
Emc10	-2.31	4.791	99.4	2.07e-23	-1	2	0		Tceal9	-3.62	4.897	3.11e-49	0	0
Wwc1	-2.29	4.278	99.3	2.18e-23	-1	23	37		Zfp366	-5.85	5.207	3.7e-49	6	7
Notch3	-2.71	5.232	99.2	2.32e-23	-1	1	1		Ubxn1	-3.03	5.978	3.71e-49	0	0
Tenm4	-2.02	7.53	99.1	2.41e-23	-1	52	72		Ndufb10	-3.24	5.339	3.72e-49	0	0
Cldn12	-2.56	4.246	98.7	2.92e-23	-1	1	0		Arhgdia	-2.46	7.104	3.8e-49	0	0
Ipo13	-1.82	5.599	98.7	2.94e-23	-1	0	0		Cox5b	-2.81	5.838	3.85e-49	0	0
Fat1	-1.92	7.599	98.7	2.99e-23	-1	17	24		Chd3	-2.74	8.332	8.45e-49	0	0
Sall2	-2	6.196	98.6	3.12e-23	-1	2	0		Ube2c	-6.87	4.578	9.22e-49	0	0
Lzts1	-2.81	4.884	98.5	3.2e-23	-1	1	1		Flt4	-5.71	4.365	1e-48	0	0
Zswim4	-2.39	5.512	97.5	5.36e-23	-1	0	0		Hspa5	-2.74	7.544	1.07e-48	0	0
Sall1	-3.38	5.174	97.1	6.51e-23	-1	30	18		Ptbp3	-3.31	5.3	1.82e-48	2	0
Pdp2	-2.43	4.207	97	6.78e-23	-1	2	0		Fbln1	-6.56	4.285	2.4e-48	1	1
Rfx4	-3.74	4.061	96.4	9.45e-23	-1	10	3		Eif3d	-2.59	6.375	2.81e-48	1	3
Disp3	-2.47	4.54	96.4	9.5e-23	-1	0	0		Afap1l2	-4.65	3.741	3.07e-48	3	4
Usp19	-1.69	7.058	96.2	1.03e-22	-1	0	0		Myh9	-4	9.086	3.25e-48	1	6
Mlxip	-1.67	6.149	96.1	1.07e-22	-1	4	4		Ier5	-5.4	3.964	4.14e-48	5	6
Zbtb39	-1.76	5.395	95.9	1.18e-22	-1	0	0		Cdk4	-2.89	6.791	5.04e-48	0	0
Cand2	-1.97	4.819	95.7	1.35e-22	-1	0	0		Rack1	-2.56	7.446	6.69e-48	0	0
Rnf10	-1.66	6.969	95.4	1.54e-22	-1	0	0		Rps15a	-2.66	6.247	7.89e-48	11	9
Vezf1	-1.74	6.042	95.4	1.56e-22	-1	0	0		Swap70	-4.26	5.256	1.09e-47	1	7
Zbtb18	-2.44	5.577	95.3	1.62e-22	-1	13	5		Rhoj	-4.22	4.727	1.31e-47	2	6
Elavl1	-1.4	6.893	95.2	1.74e-22	-1	0	0		S1pr1	-5.09	4.185	1.4e-47	21	4
Slc35c2	-2.47	3.735	95.2	1.76e-22	-1	0	1		Timeless	-5.49	4.677	1.95e-47	0	0
Ints1	-1.63	7.007	94.8	2.12e-22	-1	1	0		Nos3	-6.51	4.419	2.03e-47	0	0
Bcl9	-1.81	6.076	94.7	2.26e-22	-1	3	2		Calr	-2.62	8.14	2.14e-47	0	0
Sec22c	-2.69	3.684	94.4	2.61e-22	-1	1	0		Tpm3	-2.78	7.425	2.36e-47	0	1
Gpaa1	-2.35	4.345	94.1	2.97e-22	-1	0	0		Actn4	-3.5	7.46	2.38e-47	0	4
Npr2	-3.09	5.958	94.1	3.01e-22	-1	0	0		Kif20a	-6.07	4.641	2.4e-47	0	0
Arfgap2	-1.84	5.219	94	3.16e-22	-1	4	5		Zc3h15	-2.32	6.652	2.52e-47	10	9
Fbxl14	-2.38	4.401	94	3.17e-22	-1	3	1		Uqcc2	-4.19	4.189	2.59e-47	1	2
Stk36	-2.68	3.793	93.7	3.73e-22	-1	2	0		Rps12	-2.92	6.708	3.09e-47	3	2
Sppl3	-1.53	5.558	93.6	3.85e-22	-1	0	1		Zic3	-7.36	4.205	4.43e-47	7	1
Hdgf	-1.82	6.384	93.5	4.1e-22	-1	0	0		Rnf7	-3.46	4.524	6.5e-47	3	2
Tspan5	-1.99	5.758	93.5	4.15e-22	-1	15	12		Fkbp9	-5.67	4.094	7.01e-47	1	1
Npepps	-1.52	6.766	93.3	4.55e-22	-1	1	1		Slc3a2	-3.35	6.716	7.43e-47	0	0
Prr12	-2.4	6.098	93.2	4.73e-22	-1	0	0		Gimap6	-7.17	4.02	7.76e-47	0	0
Grhpr	-3.42	2.815	93.2	4.82e-22	-1	1	4		Arhgap29	-3.36	6.339	8.06e-47	2	1
Neurog1	-5.08	3.362	93.2	4.83e-22	-1	6	1		Rps2	-2.82	8.353	8.24e-47	0	0
Emilin2	-4.75	3.803	93.1	5.02e-22	-1	3	3		Fam129b	-5.26	4.85	8.43e-47	0	3
Irgq	-3.04	5.466	93	5.12e-22	-1	1	1		H1f0	-3.65	6.631	8.88e-47	2	2
Pcdh8	-3.13	4.402	93	5.32e-22	-1	7	5		Arf1	-2.78	6.85	9.67e-47	0	0
Abcb6	-2.39	4.468	92.7	6.05e-22	-1	0	0		Cetn3	-2.84	5.544	1.01e-46	9	10
Hmgcs1	-1.78	7.569	92.6	6.33e-22	-1	2	0		Rasgrp3	-6.13	4.453	1.06e-46	7	7
Edc3	-1.89	4.456	92.5	6.71e-22	-1	0	1		Polr1d	-3.83	4.596	1.35e-46	0	1
Nup210	-2.3	5.821	92.5	6.88e-22	-1	2	4		Foxc1	-4.86	4.224	1.6e-46	5	10
Hmgcr	-2.04	7.004	92.4	7.24e-22	-1	1	5		Mmrn1	-12.2	3.943	2.38e-46	3	2
Carm1	-1.71	6.192	91.8	9.6e-22	-1	1	1		Homer3	-4.85	4.706	3.33e-46	0	0
Ttll12	-1.9	4.877	91.7	9.84e-22	-1	0	0		Odc1	-3.3	6.618	3.46e-46	4	2
Pigs	-1.82	4.299	91.7	9.94e-22	-1	0	0		AU021092	-11.5	3.865	5.07e-46	0	0
Apex1	-2.16	4.38	91.4	1.17e-21	-1	0	0		Ddb1	-2.49	8.077	5.39e-46	0	0
Prpf8	-1.5	7.937	91.4	1.17e-21	-1	0	0		Lrp5	-7.4	4.249	1.1e-45	0	1
Dnph1	-4.9	2.14	91.4	1.18e-21	-1	0	0		Slco1c1	-5.28	5.179	1.39e-45	2	8
Cuedc1	-1.79	5.549	91.2	1.31e-21	-1	4	2		Yap1	-5.26	4.991	1.92e-45	0	1
Srebf1	-1.86	4.798	90.8	1.56e-21	-1	1	9		Arhgef5	-7.63	4.599	1.98e-45	0	2
Mbp	-2.84	7.566	90.8	1.57e-21	-1	8	8		Yeats4	-3.32	4.506	2.19e-45	2	2
Lrwd1	-1.9	4.25	90.8	1.6e-21	-1	3	0		Rhoc	-5.97	3.987	2.32e-45	0	0
Dpp3	-1.81	5.782	90.6	1.78e-21	-1	0	0		Cdca8	-6.9	4.798	2.64e-45	1	2
Hoxa1	-3.94	2.613	90.6	1.79e-21	-1	5	3		Psmd8	-2.86	5.706	2.69e-45	0	0
Rragd	-1.97	5.223	90.5	1.84e-21	-1	0	0		Serbp1	-2.7	8.307	3.43e-45	1	2
Hoxa6	-3.04	3.114	90.5	1.87e-21	-1	0	0		Smim11	-4.49	3.699	3.67e-45	0	0
Tbl3	-2.35	4.765	90.4	1.94e-21	-1	0	0		Mn1	-4.07	4.905	5.17e-45	14	8
Sephs1	-1.74	5.212	90.4	1.95e-21	-1	0	4		Cdk1	-9.06	4.42	7.43e-45	6	1
Zc3hc1	-1.93	3.958	90.3	2.1e-21	-1	0	0		Trir	-3.04	5.327	8.63e-45	0	0
Phb2	-1.83	5.747	90.1	2.22e-21	-1	0	0		Phldb2	-3.26	5.906	1.05e-44	4	3
2022-03-09	-3.37	3.658	90	2.4e-21	-1	0	0		Slc39a8	-7.46	4.914	1.05e-44	6	6
Atp2a2	-1.53	7.837	89.5	3.06e-21	-1	5	2		Snrpe	-5.09	4.197	1.11e-44	1	4
Cyc1	-1.58	5.288	89.5	3.13e-21	-1	0	0		Rpl36	-3.82	5.387	1.23e-44	0	0
Wdr77	-2.08	5.473	89.4	3.17e-21	-1	0	0		Ppfibp1	-3.94	6.317	1.32e-44	0	0
Ubfd1	-1.5	6.156	89.3	3.36e-21	-1	0	0		Eif3h	-3.08	5.742	1.59e-44	14	10
Srd5a1	-3.12	2.41	89.1	3.68e-21	-1	0	0		Ssr3	-2.61	6.327	1.71e-44	3	14
Clcn6	-2.18	6.001	89	3.89e-21	-1	0	0		Nudc	-3.01	6.074	2.03e-44	0	0
Hoxb4	-2.8	4.345	89	3.94e-21	-1	0	0		Itm2b	-2.82	6.817	2.27e-44	6	4
Zc3h4	-1.61	6.511	88.6	4.83e-21	-1	2	0		Hist1h2ap	-11.3	5.923	2.31e-44	0	0
Nlgn2	-2.81	6.73	88.5	5e-21	-1	0	0		Rasip1	-8.55	4.849	2.91e-44	0	0
Epb41l5	-1.8	5.782	88.5	5.03e-21	-1	0	0		Sh3bgrl3	-4.25	4.302	3.04e-44	0	1
D630045J12Rik	-1.78	6.719	88.5	5.09e-21	-1	0	5		Dok4	-5.97	5.08	3.1e-44	1	0
Rpl10a	-1.64	6.674	88.5	5.09e-21	-1	0	0		Snx6	-2.66	5.34	3.7e-44	0	0
Dvl3	-2.14	6.191	88.5	5.13e-21	-1	0	0		Rrm2	-6.39	5.731	4e-44	0	2
Thop1	-1.96	4.816	88.3	5.58e-21	-1	0	0		Id1	-6.13	4.098	4.8e-44	1	1
Prrc2a	-1.9	8.57	88.2	5.98e-21	-1	0	0		Wasf2	-3.6	5.548	5.71e-44	0	1
Hunk	-1.91	4.593	88.1	6.23e-21	-1	7	8		Rap1b	-2.88	5.538	7.03e-44	4	0
Elovl2	-3.08	3.83	88	6.48e-21	-1	1	1		Ctla2a	-6.5	4.142	7.46e-44	0	0
Poldip3	-1.48	6.259	88	6.69e-21	-1	2	0		Arhgap28	-6.25	4.922	7.93e-44	8	3
Hoxa9	-1.87	4.62	87.8	7.13e-21	-1	0	0		Nusap1	-6.73	4.157	8.25e-44	1	0
Peg12	-3.62	3.596	87.7	7.68e-21	-1	2	0		Ube2l3	-2.95	6.146	8.58e-44	0	0
Rps5	-1.86	6.619	87.2	9.89e-21	-1	0	1		Rac1	-2.63	6.533	8.89e-44	0	1
Mlec	-1.65	6.917	87.2	1e-20	-1	2	0		Arpc4	-2.87	5.401	8.9e-44	0	0
Rce1	-2.37	3.135	87.2	1e-20	-1	0	0		Morf4l2	-2.36	6.968	1.05e-43	0	0
Shroom3	-2.46	4.409	87.1	1.01e-20	-1	12	3		Ccnb1	-6.81	4.753	1.07e-43	0	0
Taf1c	-2.64	3.657	87.1	1.01e-20	-1	1	0		Snx3	-3.27	5.518	1.29e-43	0	1
Xkr7	-4.31	3.686	87.1	1.03e-20	-1	0	1		Hcfc1	-2.55	8.286	1.76e-43	0	1
Smg7	-1.58	6.896	87	1.06e-20	-1	0	2		Cct4	-2.48	6.122	1.87e-43	0	1
Dip2b	-1.46	6.905	86.5	1.38e-20	-1	2	7		Rpl12	-2.27	7.165	1.96e-43	0	0
Ppp1r15b	-1.68	5.814	86.4	1.47e-20	-1	1	0		Snrpb	-3.17	5.842	2.04e-43	0	2
Pik3c2b	-1.91	6.2	86.3	1.51e-20	-1	1	1		Rbp1	-6.76	5.62	2.3e-43	4	2
2700081O15Rik	-2.14	6.174	86.2	1.6e-20	-1	0	1		Apod	-3.65	5.577	3.26e-43	2	1
Capn10	-1.96	4.577	86.2	1.65e-20	-1	0	0		Jpt1	-4.36	5.589	3.45e-43	0	0
Mllt1	-1.59	5.612	86.2	1.66e-20	-1	3	0		Anxa3	-5.58	4.486	3.73e-43	13	9
Rab11fip4	-1.66	7.056	86.1	1.71e-20	-1	3	4		Dock1	-4.57	5.827	4.32e-43	12	2
C1ql1	-5.98	1.658	85.9	1.85e-20	-1	0	1		Serf1	-5.55	3.913	4.68e-43	0	0
Crabp2	-2.35	6.067	85.9	1.91e-20	-1	4	1		Bex3	-2.73	6.218	4.99e-43	0	0
Hes6	-3.39	4.18	85.6	2.15e-20	-1	0	0		Egfl7	-4.66	4.996	5.84e-43	1	1
AI837181	-2.56	3.234	85.6	2.22e-20	-1	0	0		Tuba1b	-2.5	8.284	6.55e-43	0	0
Pgpep1	-2.65	4.258	85.6	2.24e-20	-1	3	1		Txn1	-3.76	4.56	7.03e-43	0	2
Rexo1	-2.4	5.905	85.6	2.25e-20	-1	0	0		Edf1	-2.89	5.577	8.97e-43	0	0
Rara	-2.19	5.093	85.4	2.49e-20	-1	2	2		Casp8	-11.1	3.336	9.06e-43	1	1
Ackr3	-2.63	3.581	85.3	2.51e-20	-1	8	15		Tmed10	-2.63	5.952	1.12e-42	0	1
Kpna6	-1.56	5.735	85.3	2.57e-20	-1	0	0		Hmgn5	-6.29	5.307	1.21e-42	1	0
Nek9	-1.59	5.766	85.2	2.74e-20	-1	2	1		Sf3a2	-3.44	4.8	1.21e-42	0	0
mt-Co1	-2.91	8.982	85.1	2.8e-20	-1	0	0		Nuf2	-8.9	3.895	1.28e-42	23	12
Pknox2	-2.22	5.07	85.1	2.84e-20	-1	11	15		Flnc	-4.37	4.301	1.6e-42	2	0
Fkrp	-1.93	3.887	85.1	2.86e-20	-1	0	0		G3bp1	-2.67	6.929	2.07e-42	0	0
Psmb6	-1.61	5.263	85.1	2.86e-20	-1	0	0		Atp5k	-3.83	4.901	2.31e-42	0	0
Supplementary Figure 6d
gene	Nfia	Nfib	Nfic	Nfix	Jun	Junb	Jund	Fos	Fosb	Fosl1	Fosl2	Mef2a	Mef2c	Mef2d	Ar	Pgr	Nr3c1	Nr3c2	Esr1	Esr2
e10.5_rep1	74.1389	96.2041	87.378	0	1330.97	38.8347	1277.13	136.804	100.617	0	15.8869	337.156	32.6564	172.108	0.882606	3.53042	9.70867	5.29564	0	0
e10.5_rep2	31.0838	25.6442	35.7464	0	654.314	32.638	753.783	50.5112	69.1615	0	15.5419	340.368	16.319	147.648	1.55419	3.88548	13.9877	8.54805	0.777096	0.777096
e10.5_rep3	128.851	93.6314	135.723	0	1705.12	49.8222	1744.64	124.555	79.0283	0.859003	18.8981	204.443	12.026	196.712	1.71801	1.71801	4.29502	6.87203	0	0
e13.5_rep1	959.269	1326.08	237.581	71.5724	965.233	23.8575	182.907	9.94061	1.98812	0.994061	53.6793	1393.67	577.549	195.83	2.98218	76.5427	179.925	47.7149	7.95249	0
e13.5_rep2	747.828	1377.24	297.042	37.8143	1049.35	42.2923	159.716	8.45847	0.497557	0.497557	80.1067	1927.54	958.295	371.675	1.49267	18.9072	236.837	21.395	1.49267	0
p4_rep1	821.067	1213.8	403.069	115.983	579.914	41.3404	155.027	14.9285	1.14834	0	22.9669	1556.01	206.702	366.322	70.049	268.713	365.174	590.249	33.302	2.29669
p4_rep2	725.089	1010.1	326.508	137.592	484.849	18.564	126.672	8.73601	0	0	21.84	1449.09	176.904	335.244	54.6001	267.54	364.729	671.581	46.9561	15.288
p4_rep3	844.991	1149.29	335.733	91.7921	525.604	56.5842	143.347	27.6634	1.25743	0	35.2079	1389.46	167.238	284.178	103.109	286.693	394.832	705.416	42.7525	6.28713
p13_rep1	526.556	811.728	374.939	61.3038	320.75	20.7995	50.3567	22.9889	2.18942	1.64207	45.4305	1227.72	87.5769	284.625	127.534	324.034	200.332	626.175	33.3887	3.28413
p13_rep2	645.932	950.928	394.358	73.8208	427.383	17.4839	52.4516	24.2832	4.85663	1.94265	38.853	1258.84	129.186	273.914	157.355	332.194	218.548	601.251	34.9677	1.94265
p21_rep1	485.912	763.184	393.946	78.2401	181.188	23.3348	49.4148	12.3537	2.74527	4.1179	74.1222	1125.56	64.5138	474.931	149.617	277.272	156.48	700.043	26.08	4.1179
p21_rep2	635.141	933.711	397.641	74.6426	194.071	25.7856	42.0713	20.3571	4.07141	2.71428	66.4998	1278.42	107.214	419.356	176.428	289.07	198.142	793.926	37.9999	4.07141
p21_rep3	520.759	742.985	392.242	64.2582	196.791	18.742	33.4678	16.0645	5.35485	0	60.242	1219.57	76.3066	397.597	136.549	332	204.823	622.501	16.0645	1.33871
p56_rep1	412.03	618.045	433.574	75.4042	162.927	22.8906	32.3161	22.8906	2.69301	4.03951	64.6322	1059.7	55.2067	440.307	141.383	278.726	150.808	731.152	41.7416	0
p56_rep2	404.555	585.816	312.61	68.3014	127.408	13.1349	48.5991	21.0158	2.62698	0	66.988	1019.27	45.9721	459.721	173.381	231.174	161.559	718.479	35.4642	7.88094
p56_rep3	421.327	579.161	336.54	62.612	130.442	13.0442	43.0458	14.3486	2.60883	0	54.7855	1130.93	78.265	370.454	172.183	336.54	173.487	731.778	36.5237	5.21767
p2yr_rep2	519.729	766.335	269.145	43.7527	155.123	17.2359	33.146	34.4718	1.32584	1.32584	82.202	962.559	60.9886	335.437	160.427	224.067	172.359	819.369	30.4943	5.30336
p2yr_rep3	567.234	749.694	336.477	64.3975	198.022	32.7354	66.5441	36.4919	4.82981	0.536646	96.0596	1045.39	70.3006	331.647	166.897	244.174	172.8	877.416	39.7118	4.29317

## Sheet: SuppFig8
Supplementary Figure 8a
gene	Aqp4	Gfap	S100b	Aldh1l1	Chat	Slc5a7	Tubb3	Snap25
DIV0_rep1	0	3.76751	0	2.51167	2171.34	345.355	424.472	1376.4
DIV0_rep2	0	0	0	0	1455.18	269.959	538.475	1172.23
DIV7_rep1	46.7548	44.9565	0	48.553	372.24	422.591	1179.66	1010.62
DIV7_rep2	185.622	84.7134	0	138.282	397.406	300.234	3211.63	919.39
DIV28_rep1	1.13474	14.7516	40.8505	27.2336	520.843	698.997	3281.65	2133.3
DIV28_rep2	5.60937	6.23263	23.3724	36.4609	357.13	655.984	3058.35	2459.71
DIV28_rep3	48.7391	101.656	22.977	23.6733	340.478	657.978	1225.44	2675.78
